# Supplementary material for: Supramolecular Macrocyclic Iodine Adsorbents Enable Photothermally Stable Perovskite Solar Cells
Source: Adv Sci (Weinh). 2025 Oct 30;13(4):e16964. doi: 10.1002/advs.202516964 (PMC12822466; doi:10.1002/advs.202516964)
Supplement: Supplementary file 2 — Supplemental DataFile [file ADVS-13-e16964-s001.zip]

Archive with 7 entries (7 files):
- M3-I2.cif
- M3-I2_checkCIF.pdf
- M3.cif
- M3_cifreport.pdf
- M4-Date.rar
- M4.cif
- M4_cifreport.pdf
