# Supplementary material for: Supramolecular Macrocyclic Iodine Adsorbents Enable Photothermally Stable Perovskite Solar Cells
Source: Adv Sci (Weinh). 2025 Oct 30;13(4):e16964. doi: 10.1002/advs.202516964 (PMC12822466; doi:10.1002/advs.202516964)
Supplement: Supplementary file 2 — Supplemental DataFile [file ADVS-13-e16964-s001.zip › M3-I2.cif]

data_wy222_0m
_audit_creation_date               2025-06-18
_audit_creation_method
;
Olex2 1.5
(compiled 2025.03.04 svn.red2d20d0 for OlexSys, GUI svn.r7188)
;
_shelx_SHELXL_version_number       '2018/3'
_audit_contact_author_address      ?
_audit_contact_author_email        ?
_audit_contact_author_name         ''
_audit_contact_author_phone        ?
_publ_contact_author_id_orcid      ?
_publ_section_references
;
D. Kratzert, I. Krossing, (2018), J. Appl. Cryst. 51, 928-934.

Dolomanov, O.V., Bourhis, L.J., Gildea, R.J, Howard, J.A.K. & Puschmann, H.
 (2009), J. Appl. Cryst. 42, 339-341.

Kratzert, D., Holstein, J.J. & Krossing, I. (2015). J. Appl. Cryst. 48, 933-938.

Sheldrick, G.M. (2015). Acta Cryst. A71, 3-8.

Sheldrick, G.M. (2015). Acta Cryst. C71, 3-8.
;
_chemical_name_common              ?
_chemical_name_systematic          ?
_chemical_formula_moiety           '6(C96 H60 N6), 6(C6 H12), I2'
_chemical_formula_sum              'C612 H432 I2 N36'
_chemical_formula_weight           8543.71
_chemical_melting_point            ?
loop_
  _atom_type_symbol
  _atom_type_description
  _atom_type_scat_dispersion_real
  _atom_type_scat_dispersion_imag
  _atom_type_scat_source
 'C' 'C' 0.0029 0.0015 'International Tables Vol C Tables 4.2.6.8 and 6.1.1.4'
 'H' 'H' 0.0000 0.0000 'International Tables Vol C Tables 4.2.6.8 and 6.1.1.4'
 'I' 'I' -0.4617 1.7363 'International Tables Vol C Tables 4.2.6.8 and 6.1.1.4'
 'N' 'N' 0.0056 0.0031 'International Tables Vol C Tables 4.2.6.8 and 6.1.1.4'

_shelx_space_group_comment
;
The symmetry employed for this shelxl refinement is uniquely defined
by the following loop, which should always be used as a source of
symmetry information in preference to the above space-group names.
They are only intended as comments.
;
_space_group_crystal_system        'trigonal'
_space_group_IT_number             147
_space_group_name_H-M_alt          'P -3'
_space_group_name_Hall             '-P 3'
loop_
  _space_group_symop_operation_xyz
 'x, y, z'
 '-y, x-y, z'
 '-x+y, -x, z'
 '-x, -y, -z'
 'y, -x+y, -z'
 'x-y, x, -z'

_cell_length_a                     27.530
_cell_length_b                     27.530
_cell_length_c                     19.305
_cell_angle_alpha                  90
_cell_angle_beta                   90
_cell_angle_gamma                  120
_cell_volume                       12670.8
_cell_formula_units_Z              1
_cell_measurement_reflns_used      9712
_cell_measurement_temperature      293(2)
_cell_measurement_theta_max        24.679
_cell_measurement_theta_min        2.192
_shelx_estimated_absorpt_T_max     ?
_shelx_estimated_absorpt_T_min     ?
_exptl_absorpt_coefficient_mu      0.173
_exptl_absorpt_correction_T_max    0.7451
_exptl_absorpt_correction_T_min    0.4643
_exptl_absorpt_correction_type     multi-scan
_exptl_absorpt_process_details
;
SADABS-2016/2 (Bruker,2016/2) was used for absorption correction.
wR2(int) was 0.1393 before and 0.0896 after correction.
The Ratio of minimum to maximum transmission is 0.6231.
The \l/2 correction factor is Not present.
;
_exptl_absorpt_special_details     ?
_exptl_crystal_colour              'clear dark red'
_exptl_crystal_colour_lustre       clear
_exptl_crystal_colour_modifier     dark
_exptl_crystal_colour_primary      red
_exptl_crystal_density_diffrn      1.120
_exptl_crystal_density_meas        ?
_exptl_crystal_density_method      ?
_exptl_crystal_description         block
_exptl_crystal_F_000               4462
_exptl_crystal_size_max            0.16
_exptl_crystal_size_mid            0.12
_exptl_crystal_size_min            0.11
_exptl_transmission_factor_max     ?
_exptl_transmission_factor_min     ?
_diffrn_reflns_av_R_equivalents    0.0708
_diffrn_reflns_av_unetI/netI       0.0307
_diffrn_reflns_Laue_measured_fraction_full  0.994
_diffrn_reflns_Laue_measured_fraction_max  0.994
_diffrn_reflns_limit_h_max         32
_diffrn_reflns_limit_h_min         -32
_diffrn_reflns_limit_k_max         32
_diffrn_reflns_limit_k_min         -32
_diffrn_reflns_limit_l_max         23
_diffrn_reflns_limit_l_min         -23
_diffrn_reflns_number              257528
_diffrn_reflns_point_group_measured_fraction_full  0.994
_diffrn_reflns_point_group_measured_fraction_max  0.994
_diffrn_reflns_theta_full          24.310
_diffrn_reflns_theta_max           24.310
_diffrn_reflns_theta_min           1.435
_diffrn_ambient_temperature        293(2)
_diffrn_detector_area_resol_mean   ?
_diffrn_measured_fraction_theta_full  0.994
_diffrn_measured_fraction_theta_max  0.994
_diffrn_measurement_device_type    ''SSRF BL17B''
_diffrn_measurement_method         ?
_diffrn_oxdiff_ac3_digest_hkl      411dd46a4834a1c97f0d927dd799cca67319d1
_diffrn_radiation_type             Synchrotron
_diffrn_radiation_wavelength       0.68922
_diffrn_source                     ?
_diffrn_source_current             0.0
_diffrn_source_power               0.0
_diffrn_source_voltage             0.0
_reflns_Friedel_coverage           0.000
_reflns_Friedel_fraction_full      .
_reflns_Friedel_fraction_max       .
_reflns_number_gt                  12946
_reflns_number_total               15010
_reflns_special_details
;
 Reflections were merged by SHELXL according to the crystal
 class for the calculation of statistics and refinement.
 
 Structure factors included contributions from the .fab file.
 
 _reflns_Friedel_fraction is defined as the number of unique
 Friedel pairs measured divided by the number that would be
 possible theoretically, ignoring centric projections and
 systematic absences.
;
_reflns_threshold_expression       'I > 2\s(I)'
_computing_cell_refinement         'SAINT V8.40B (?, 2016)'
_computing_data_collection         ?
_computing_data_reduction          'SAINT V8.40B (?, 2016)'
_computing_molecular_graphics      'Olex2 1.5 (Dolomanov et al., 2009)'
_computing_publication_material    'Olex2 1.5 (Dolomanov et al., 2009)'
_computing_structure_refinement    'SHELXL 2018/3 (Sheldrick, 2015)'
_computing_structure_solution      'SHELXT 2018/2 (Sheldrick, 2018)'
_refine_diff_density_max           1.465
_refine_diff_density_min           -1.106
_refine_diff_density_rms           0.104
_refine_ls_extinction_coef         .
_refine_ls_extinction_method       none
_refine_ls_goodness_of_fit_ref     1.024
_refine_ls_hydrogen_treatment      constr
_refine_ls_matrix_type             full
_refine_ls_number_parameters       976
_refine_ls_number_reflns           15010
_refine_ls_number_restraints       161
_refine_ls_R_factor_all            0.1872
_refine_ls_R_factor_gt             0.1778
_refine_ls_restrained_S_all        1.029
_refine_ls_shift/su_max            0.000
_refine_ls_shift/su_mean           0.000
_refine_ls_structure_factor_coef   Fsqd
_refine_ls_weighting_details      
 'w=1/[\s^2^(Fo^2^)+(0.1611P)^2^+76.8372P] where P=(Fo^2^+2Fc^2^)/3'
_refine_ls_weighting_scheme        calc
_refine_ls_wR_factor_gt            0.4237
_refine_ls_wR_factor_ref           0.4293
_refine_special_details            ?
_olex2_refinement_description
;
1. Restrained distances
 C97-C102 = C97-C98 = C102-C101 = C101-C100 = C100-C99 = C99-C98
 1.54 with sigma of 0.02
 C97-C101 = C97-C99 = C102-C100 = C101-C99 = C100-C98
 2.54 with sigma of 0.04
 C97-C102 \\sim C102-C101 \\sim C101-C100 \\sim C100-C99 \\sim C99-C98 \\sim
C98-C97
 with sigma of 0.02
 C97-C99 \\sim C101-C99 \\sim C102-C98 \\sim C102-C100 \\sim C100-C98 \\sim
C97-C101
 with sigma of 0.04
2. Rigid bond restraints
 C59, C60, C61, C62, C63, C64
 with sigma for 1-2 distances of 0.01 and sigma for 1-3 distances of 0.02
3. Uiso/Uaniso restraints and constraints
C97 \\sim C102 \\sim C101 \\sim C100 \\sim C99 \\sim C98: within 2A with sigma
of 0.04 and sigma for terminal atoms of 0.08 within 2A
C64 \\sim C63 \\sim C62 \\sim C61 \\sim C60 \\sim C59: within 2A with sigma of
0.01 and sigma for terminal atoms of 0.02 within 2A
4. Rigid body (RIGU) restrains
 C97, C102, C101, C100, C99, C98
 with sigma for 1-2 distances of 0.004 and sigma for 1-3 distances of 0.004
5.a Secondary CH2 refined with riding coordinates:
 C97(H97A,H97B), C102(H10A,H10B), C101(H10C,H10D), C100(H10E,H10F), C99(H99A,
 H99B), C98(H98A,H98B)
5.b Aromatic/amide H refined with riding coordinates:
 C32(H32), C90(H90), C22(H22), C7(H7), C96(H96), C64(H64), C58(H58), C51(H51),
 C42(H42), C81(H81), C24(H24), C39(H39), C28(H28), C44(H44), C84(H84), C26(H26),
  C29(H29), C37(H37), C10(H10), C5(H5), C25(H25), C49(H49), C46(H46), C2(H2),
 C48(H48), C30(H30), C76(H76), C15(H15), C56(H56), C88(H88), C86(H86), C66(H66),
  C92(H92), C79(H79), C47(H47), C73(H73), C36(H36), C3(H3), C78(H78), C35(H35),
 C77(H77), C34(H34), C12(H12), C4(H4), C54(H54), C87(H87), C55(H55), C60(H60),
 C93(H93), C94(H94), C68(H68), C17(H17), C71(H71), C62(H62), C61(H61), C20(H20),
  C18(H18), C19(H19), C70(H70), C69(H69)
;
_atom_sites_solution_hydrogens     geom
_atom_sites_solution_primary       dual
_atom_sites_solution_secondary     ?
loop_
  _atom_site_label
  _atom_site_type_symbol
  _atom_site_fract_x
  _atom_site_fract_y
  _atom_site_fract_z
  _atom_site_U_iso_or_equiv
  _atom_site_adp_type
  _atom_site_occupancy
  _atom_site_site_symmetry_order
  _atom_site_calc_flag
  _atom_site_refinement_flags_posn
  _atom_site_refinement_flags_adp
  _atom_site_refinement_flags_occupancy
  _atom_site_disorder_assembly
  _atom_site_disorder_group
 N3 N 1.0292(2) 0.1668(2) 0.2341(3) 0.0467(12) Uani 1 1 d . . . . .
 N5 N 1.1735(2) 0.5326(2) 0.2185(3) 0.0518(13) Uani 1 1 d . . . . .
 N1 N 0.7977(2) 0.2072(3) 0.3210(3) 0.0577(15) Uani 1 1 d . . . . .
 N6 N 1.0799(2) 0.5426(2) 0.2396(3) 0.0507(13) Uani 1 1 d . . . . .
 N4 N 1.1335(2) 0.2577(2) 0.2079(3) 0.0525(14) Uani 1 1 d . . . . .
 N2 N 0.8060(2) 0.3107(2) 0.3008(3) 0.0559(14) Uani 1 1 d . . . . .
 C52 C 1.0428(2) 0.1843(2) 0.1652(3) 0.0386(13) Uani 1 1 d . . . . .
 C31 C 0.9738(2) 0.1196(2) 0.2482(3) 0.0419(13) Uani 1 1 d . . . . .
 C32 C 0.9329(3) 0.1293(2) 0.2739(3) 0.0409(13) Uani 1 1 d . . . . .
 H32 H 0.941130 0.166047 0.281258 0.049 Uiso 1 1 calc R U . . .
 C83 C 1.1039(2) 0.5317(2) 0.2967(3) 0.0400(13) Uani 1 1 d . . . . .
 C89 C 0.9332(3) 0.5129(3) 0.2660(3) 0.0432(13) Uani 1 1 d . . . . .
 C90 C 0.9798(3) 0.5059(3) 0.2526(3) 0.0447(14) Uani 1 1 d . . . . .
 H90 H 0.974125 0.470345 0.242893 0.054 Uiso 1 1 calc R U . . .
 C22 C 0.8375(2) 0.1468(2) 0.3071(3) 0.0438(14) Uani 1 1 d . . . . .
 H22 H 0.866997 0.175245 0.282314 0.053 Uiso 1 1 calc R U . . .
 C41 C 1.0665(2) 0.1900(3) 0.2894(4) 0.0478(15) Uani 1 1 d . . . . .
 C85 C 1.0327(3) 0.5506(3) 0.2537(3) 0.0477(14) Uani 1 1 d . . . . .
 C82 C 1.1523(2) 0.5276(2) 0.2859(3) 0.0430(13) Uani 1 1 d . . . . .
 C21 C 0.8363(2) 0.0956(2) 0.3178(4) 0.0464(15) Uani 1 1 d . . . . .
 C7 C 0.8165(2) 0.2297(3) 0.4439(4) 0.0487(15) Uani 1 1 d . . . . .
 H7 H 0.819974 0.198046 0.449484 0.058 Uiso 1 1 calc R U . . .
 C27 C 0.8798(2) 0.0856(2) 0.2889(3) 0.0470(14) Uani 1 1 d . . . . .
 C23 C 0.7957(3) 0.1554(3) 0.3327(4) 0.0518(16) Uani 1 1 d . . . . .
 C96 C 0.8664(3) 0.4105(3) 0.2851(3) 0.0444(14) Uani 1 1 d . . . . .
 H96 H 0.896759 0.405239 0.292964 0.053 Uiso 1 1 calc R U . . .
 C38 C 1.1446(3) 0.2411(3) 0.3969(4) 0.0521(16) Uani 1 1 d . . . . .
 C91 C 0.8753(3) 0.4632(3) 0.2696(3) 0.0453(14) Uani 1 1 d . . . . .
 C64 C 1.2118(2) 0.4713(3) 0.1973(3) 0.0492(14) Uani 1 1 d . U . . .
 H64 H 1.175409 0.440917 0.198669 0.059 Uiso 1 1 calc R U . . .
 C9 C 0.8080(2) 0.2954(3) 0.3675(4) 0.0498(16) Uani 1 1 d . . . . .
 C45 C 1.0753(2) 0.2272(3) 0.0298(4) 0.0460(14) Uani 1 1 d . . . . .
 C58 C 1.1959(2) 0.3582(3) 0.1981(3) 0.0445(14) Uani 1 1 d . . . . .
 H58 H 1.167455 0.363604 0.215522 0.053 Uiso 1 1 calc R U . . .
 C43 C 1.0959(2) 0.2333(3) 0.1519(4) 0.0476(15) Uani 1 1 d . . . . .
 C51 C 1.0078(2) 0.1558(3) 0.1117(3) 0.0428(13) Uani 1 1 d . . . . .
 H51 H 0.973812 0.123262 0.120124 0.051 Uiso 1 1 calc R U . . .
 C40 C 1.1203(3) 0.2381(2) 0.2742(4) 0.0474(15) Uani 1 1 d . . . . .
 C42 C 1.0542(3) 0.1717(3) 0.3543(3) 0.0479(15) Uani 1 1 d . . . . .
 H42 H 1.018564 0.141379 0.362749 0.057 Uiso 1 1 calc R U . . .
 C75 C 1.1101(3) 0.5183(3) 0.4205(3) 0.0499(15) Uani 1 1 d . . . . .
 C81 C 1.1792(3) 0.5193(2) 0.3420(3) 0.0483(15) Uani 1 1 d . . . . .
 H81 H 1.210512 0.515571 0.334627 0.058 Uiso 1 1 calc R U . . .
 C53 C 1.1879(3) 0.3047(3) 0.1927(4) 0.0571(18) Uani 1 1 d . . . . .
 C24 C 0.7518(3) 0.1140(3) 0.3734(4) 0.0580(18) Uani 1 1 d . . . . .
 H24 H 0.724489 0.120637 0.391924 0.070 Uiso 1 1 calc R U . . .
 C39 C 1.1587(3) 0.2623(3) 0.3307(4) 0.0546(17) Uani 1 1 d . . . . .
 H39 H 1.194064 0.293106 0.322502 0.066 Uiso 1 1 calc R U . . .
 C8 C 0.8085(3) 0.2430(3) 0.3803(4) 0.0484(15) Uani 1 1 d . . . . .
 C50 C 1.0237(2) 0.1761(3) 0.0427(4) 0.0480(15) Uani 1 1 d . . . . .
 C28 C 0.8676(3) 0.0302(3) 0.2750(4) 0.0513(16) Uani 1 1 d . . . . .
 H28 H 0.832189 -0.000103 0.284057 0.062 Uiso 1 1 calc R U . . .
 C44 C 1.1094(3) 0.2541(3) 0.0880(4) 0.0478(15) Uani 1 1 d . . . . .
 H44 H 1.142550 0.287867 0.081493 0.057 Uiso 1 1 calc R U . . .
 C84 C 1.0823(3) 0.5248(2) 0.3628(3) 0.0473(14) Uani 1 1 d . . . . .
 H84 H 1.048635 0.524392 0.369541 0.057 Uiso 1 1 calc R U . . .
 C65 C 1.1459(3) 0.5383(3) 0.1608(3) 0.0489(15) Uani 1 1 d . . . . .
 C33 C 1.0905(3) 0.1943(3) 0.4111(4) 0.0601(18) Uani 1 1 d . . . . .
 C1 C 0.8148(3) 0.3103(3) 0.4945(4) 0.0500(15) Uani 1 1 d . . . . .
 C26 C 0.7921(3) 0.0550(3) 0.3592(4) 0.0543(17) Uani 1 1 d . . . . .
 H26 H 0.791218 0.021496 0.369114 0.065 Uiso 1 1 calc R U . . .
 C63 C 1.2200(3) 0.5234(3) 0.2083(5) 0.0666(18) Uani 1 1 d . U . . .
 C29 C 0.9089(3) 0.0220(3) 0.2478(5) 0.064(2) Uani 1 1 d . . . . .
 H29 H 0.900522 -0.014431 0.238000 0.077 Uiso 1 1 calc R U . . .
 C74 C 1.0979(3) 0.5447(2) 0.1723(3) 0.0472(15) Uani 1 1 d . . . . .
 C37 C 1.1836(4) 0.2644(4) 0.4545(4) 0.068(2) Uani 1 1 d . . . . .
 H37 H 1.219271 0.294758 0.446640 0.082 Uiso 1 1 calc R U . . .
 C80 C 1.1594(3) 0.5166(3) 0.4093(3) 0.0500(16) Uani 1 1 d . . . . .
 C6 C 0.8201(3) 0.2617(3) 0.5041(4) 0.0520(16) Uani 1 1 d . . . . .
 C10 C 0.8110(3) 0.3258(3) 0.4269(4) 0.0587(18) Uani 1 1 d . . . . .
 H10 H 0.810427 0.359013 0.420798 0.070 Uiso 1 1 calc R U . . .
 C57 C 1.2463(3) 0.4039(3) 0.1774(4) 0.0559(17) Uani 1 1 d . . . . .
 C5 C 0.8263(3) 0.2470(3) 0.5708(4) 0.0596(18) Uani 1 1 d . . . . .
 H5 H 0.830239 0.215643 0.577545 0.071 Uiso 1 1 calc R U . . .
 C25 C 0.7500(3) 0.0635(3) 0.3854(5) 0.066(2) Uani 1 1 d . . . . .
 H25 H 0.720773 0.035462 0.410943 0.080 Uiso 1 1 calc R U . . .
 C49 C 0.9908(3) 0.1453(3) -0.0161(4) 0.0619(19) Uani 1 1 d . . . . .
 H49 H 0.957044 0.112109 -0.009304 0.074 Uiso 1 1 calc R U . . .
 C95 C 0.8144(3) 0.3671(3) 0.2887(4) 0.0631(19) Uani 1 1 d . . . . .
 C46 C 1.0896(3) 0.2457(3) -0.0389(4) 0.0597(18) Uani 1 1 d . . . . .
 H46 H 1.121562 0.280098 -0.047730 0.072 Uiso 1 1 calc R U . . .
 C59 C 1.2563(3) 0.4615(3) 0.1840(5) 0.0650(19) Uani 1 1 d . U . . .
 C2 C 0.8158(3) 0.3410(3) 0.5537(4) 0.0628(19) Uani 1 1 d . . . . .
 H2 H 0.813380 0.373310 0.548127 0.075 Uiso 1 1 calc R U . . .
 C48 C 1.0080(3) 0.1636(4) -0.0806(4) 0.068(2) Uani 1 1 d . . . . .
 H48 H 0.986801 0.142410 -0.118133 0.081 Uiso 1 1 calc R U . . .
 C30 C 0.9612(3) 0.0643(3) 0.2346(5) 0.071(2) Uani 1 1 d . . . . .
 H30 H 0.988395 0.057120 0.216828 0.085 Uiso 1 1 calc R U . . .
 C76 C 1.0902(3) 0.5139(3) 0.4878(4) 0.0603(18) Uani 1 1 d . . . . .
 H76 H 1.056615 0.513436 0.495092 0.072 Uiso 1 1 calc R U . . .
 C13 C 0.7989(3) 0.2787(4) 0.2463(4) 0.067(2) Uani 1 1 d . . . . .
 C15 C 0.7806(3) 0.1886(4) 0.1999(4) 0.069(2) Uani 1 1 d . . . . .
 H15 H 0.775014 0.152663 0.206656 0.083 Uiso 1 1 calc R U . . .
 C14 C 0.7921(3) 0.2227(3) 0.2543(4) 0.0569(18) Uani 1 1 d . . . . .
 C56 C 1.2875(3) 0.3932(3) 0.1518(5) 0.069(2) Uani 1 1 d . . . . .
 H56 H 1.321531 0.423306 0.137530 0.082 Uiso 1 1 calc R U . . .
 C88 C 0.9442(4) 0.5671(3) 0.2815(4) 0.067(2) Uani 1 1 d . . . . .
 H88 H 0.914220 0.572615 0.291360 0.081 Uiso 1 1 calc R U . . .
 C86 C 1.0433(3) 0.6043(4) 0.2676(5) 0.078(2) Uani 1 1 d . . . . .
 H86 H 1.079656 0.634792 0.267269 0.094 Uiso 1 1 calc R U . . .
 C66 C 1.1656(3) 0.5397(3) 0.0951(4) 0.0595(18) Uani 1 1 d . . . . .
 H66 H 1.196633 0.535240 0.089098 0.071 Uiso 1 1 calc R U . . .
 C92 C 0.8300(3) 0.4711(3) 0.2609(5) 0.071(2) Uani 1 1 d . . . . .
 H92 H 0.835206 0.506658 0.252123 0.085 Uiso 1 1 calc R U . . .
 C79 C 1.1902(4) 0.5133(3) 0.4692(4) 0.072(2) Uani 1 1 d . . . . .
 H79 H 1.223925 0.513755 0.463100 0.087 Uiso 1 1 calc R U . . .
 C47 C 1.0579(3) 0.2145(4) -0.0921(4) 0.067(2) Uani 1 1 d . . . . .
 H47 H 1.069114 0.226828 -0.137276 0.081 Uiso 1 1 calc R U . . .
 C73 C 1.0716(3) 0.5523(3) 0.1186(4) 0.064(2) Uani 1 1 d . . . . .
 H73 H 1.040110 0.555744 0.126538 0.077 Uiso 1 1 calc R U . . .
 C36 C 1.1698(4) 0.2435(4) 0.5179(5) 0.076(3) Uani 1 1 d . . . . .
 H36 H 1.196100 0.258770 0.553358 0.092 Uiso 1 1 calc R U . . .
 C3 C 0.8201(3) 0.3244(3) 0.6186(5) 0.075(2) Uani 1 1 d . . . . .
 H3 H 0.818640 0.343861 0.657219 0.091 Uiso 1 1 calc R U . . .
 C78 C 1.1695(4) 0.5096(3) 0.5325(4) 0.072(2) Uani 1 1 d . . . . .
 H78 H 1.188751 0.506530 0.570302 0.086 Uiso 1 1 calc R U . . .
 C35 C 1.1159(5) 0.1984(4) 0.5321(5) 0.081(3) Uani 1 1 d . . . . .
 H35 H 1.106396 0.184578 0.576975 0.098 Uiso 1 1 calc R U . . .
 C77 C 1.1192(5) 0.5101(3) 0.5441(4) 0.076(3) Uani 1 1 d . . . . .
 H77 H 1.105767 0.507902 0.588882 0.091 Uiso 1 1 calc R U . . .
 C34 C 1.0759(4) 0.1741(4) 0.4781(4) 0.069(2) Uani 1 1 d . . . . .
 H34 H 1.040039 0.144654 0.487657 0.083 Uiso 1 1 calc R U . . .
 C12 C 0.7978(4) 0.2955(5) 0.1792(5) 0.086(3) Uani 1 1 d . . . . .
 H12 H 0.804253 0.331676 0.172394 0.103 Uiso 1 1 calc R U . . .
 C4 C 0.8268(3) 0.2772(3) 0.6262(5) 0.077(2) Uani 1 1 d . . . . .
 H4 H 0.831721 0.266633 0.670264 0.092 Uiso 1 1 calc R U . . .
 C54 C 1.2298(3) 0.2958(4) 0.1672(6) 0.094(3) Uani 1 1 d . . . . .
 H54 H 1.223756 0.259504 0.164009 0.113 Uiso 1 1 calc R U . . .
 C67 C 1.1405(4) 0.5476(3) 0.0375(5) 0.075(2) Uani 1 1 d . . . . .
 C87 C 0.9960(4) 0.6113(4) 0.2826(6) 0.093(3) Uani 1 1 d . . . . .
 H87 H 1.001584 0.646713 0.293110 0.112 Uiso 1 1 calc R U . . .
 C72 C 1.0915(4) 0.5552(3) 0.0478(3) 0.088(3) Uani 1 1 d . . . . .
 C55 C 1.2795(3) 0.3397(4) 0.1470(6) 0.096(3) Uani 1 1 d . . . . .
 H55 H 1.307847 0.333857 0.130157 0.116 Uiso 1 1 calc R U . . .
 C60 C 1.3083(3) 0.5055(4) 0.1850(6) 0.100(3) Uani 1 1 d . U . . .
 H60 H 1.338485 0.499984 0.177208 0.120 Uiso 1 1 calc R U . . .
 C11 C 0.7875(4) 0.2617(6) 0.1211(5) 0.096(3) Uani 1 1 d . . . . .
 C93 C 0.7776(4) 0.4259(5) 0.2655(8) 0.132(6) Uani 1 1 d . . . . .
 H93 H 0.746947 0.430900 0.258815 0.159 Uiso 1 1 calc R U . . .
 C16 C 0.7770(4) 0.2066(6) 0.1311(5) 0.095(3) Uani 1 1 d . . . . .
 C94 C 0.7684(3) 0.3741(4) 0.2795(8) 0.118(5) Uani 1 1 d . . . . .
 H94 H 0.732094 0.343789 0.282861 0.142 Uiso 1 1 calc R U . . .
 C68 C 1.1604(6) 0.5507(5) -0.0295(5) 0.115(4) Uani 1 1 d . . . . .
 H68 H 1.191163 0.546007 -0.036882 0.139 Uiso 1 1 calc R U . . .
 C17 C 0.7681(4) 0.1731(6) 0.0722(6) 0.104(4) Uani 1 1 d . . . . .
 H17 H 0.765564 0.138259 0.077203 0.125 Uiso 1 1 calc R U . . .
 C71 C 1.0677(5) 0.5653(5) -0.0103(5) 0.105(3) Uani 1 1 d . . . . .
 H71 H 1.037704 0.571527 -0.004300 0.126 Uiso 1 1 calc R U . . .
 C62 C 1.2743(3) 0.5685(4) 0.2126(6) 0.097(3) Uani 1 1 d . U . . .
 H62 H 1.281221 0.603984 0.225127 0.116 Uiso 1 1 calc R U . . .
 C61 C 1.3181(4) 0.5587(4) 0.1975(7) 0.114(3) Uani 1 1 d . U . . .
 H61 H 1.354587 0.588786 0.195709 0.136 Uiso 1 1 calc R U . . .
 C20 C 0.7879(6) 0.2814(7) 0.0517(5) 0.124(5) Uani 1 1 d . . . . .
 H20 H 0.795893 0.318012 0.044058 0.149 Uiso 1 1 calc R U . . .
 C18 C 0.7632(8) 0.1906(10) 0.0082(6) 0.160(7) Uani 1 1 d . . . . .
 H18 H 0.751051 0.165700 -0.028916 0.192 Uiso 1 1 calc R U . . .
 C19 C 0.7764(9) 0.2460(10) -0.0017(7) 0.185(9) Uani 1 1 d . . . . .
 H19 H 0.777386 0.258902 -0.046491 0.223 Uiso 1 1 calc R U . . .
 C70 C 1.0873(6) 0.5662(6) -0.0767(5) 0.127(5) Uani 1 1 d . . . . .
 H70 H 1.069616 0.570605 -0.115262 0.153 Uiso 1 1 calc R U . . .
 C69 C 1.1357(7) 0.5603(6) -0.0835(6) 0.126(5) Uani 1 1 d . . . . .
 H69 H 1.150875 0.563218 -0.127431 0.151 Uiso 1 1 calc R U . . .
 C97 C 1.0363(9) 0.3943(6) 0.2304(12) 0.226(9) Uani 1 1 d D U . . .
 H97A H 1.050747 0.408749 0.276281 0.272 Uiso 1 1 calc R U . . .
 H97B H 1.050677 0.425832 0.198684 0.272 Uiso 1 1 calc R U . . .
 C102 C 1.0566(9) 0.3538(8) 0.2077(15) 0.280(10) Uani 1 1 d D U . . .
 H10A H 1.052280 0.348749 0.157872 0.336 Uiso 1 1 calc R U . . .
 H10B H 1.096295 0.370672 0.218108 0.336 Uiso 1 1 calc R U . . .
 C101 C 1.0255(10) 0.2968(9) 0.2422(16) 0.302(11) Uani 1 1 d D U . . .
 H10C H 1.038391 0.300801 0.289746 0.363 Uiso 1 1 calc R U . . .
 H10D H 1.035667 0.271929 0.218954 0.363 Uiso 1 1 calc R U . . .
 C100 C 0.9612(10) 0.2689(8) 0.2426(19) 0.356(13) Uani 1 1 d D U . . .
 H10E H 0.947061 0.258232 0.195829 0.427 Uiso 1 1 calc R U . . .
 H10F H 0.945454 0.235210 0.270734 0.427 Uiso 1 1 calc R U . . .
 C99 C 0.9432(10) 0.3093(10) 0.2719(15) 0.300(12) Uani 1 1 d D U . . .
 H99A H 0.902817 0.292629 0.267964 0.360 Uiso 1 1 calc R U . . .
 H99B H 0.953191 0.316374 0.320461 0.360 Uiso 1 1 calc R U . . .
 C98 C 0.9723(9) 0.3644(10) 0.2314(16) 0.295(11) Uani 1 1 d D U . . .
 H98A H 0.958987 0.356860 0.183993 0.353 Uiso 1 1 calc R U . . .
 H98B H 0.961049 0.389675 0.251083 0.353 Uiso 1 1 calc R U . . .
 I3 I 1.000000 0.000000 0.0713(6) 0.701(9) Uani 1 3 d S T P . .

loop_
  _atom_site_aniso_label
  _atom_site_aniso_U_11
  _atom_site_aniso_U_22
  _atom_site_aniso_U_33
  _atom_site_aniso_U_23
  _atom_site_aniso_U_13
  _atom_site_aniso_U_12
 N3 0.034(3) 0.046(3) 0.059(3) -0.006(2) -0.005(2) 0.020(2)
 N5 0.045(3) 0.050(3) 0.060(3) -0.012(3) -0.004(3) 0.024(3)
 N1 0.050(3) 0.065(4) 0.072(4) -0.004(3) 0.008(3) 0.040(3)
 N6 0.030(2) 0.050(3) 0.068(4) 0.001(3) -0.011(2) 0.018(2)
 N4 0.032(3) 0.039(3) 0.073(4) -0.012(3) -0.003(2) 0.008(2)
 N2 0.062(4) 0.044(3) 0.065(4) 0.010(3) 0.018(3) 0.029(3)
 C52 0.022(2) 0.035(3) 0.063(4) 0.001(3) 0.003(2) 0.018(2)
 C31 0.027(3) 0.033(3) 0.061(4) -0.002(3) 0.003(2) 0.012(2)
 C32 0.052(3) 0.027(3) 0.042(3) 0.003(2) 0.005(3) 0.018(3)
 C83 0.036(3) 0.030(3) 0.046(3) 0.002(2) -0.001(2) 0.011(2)
 C89 0.053(4) 0.044(3) 0.038(3) 0.010(2) 0.011(3) 0.028(3)
 C90 0.049(3) 0.043(3) 0.046(3) 0.005(3) 0.001(3) 0.026(3)
 C22 0.033(3) 0.039(3) 0.052(3) -0.001(3) 0.008(2) 0.012(2)
 C41 0.039(3) 0.041(3) 0.079(5) -0.008(3) 0.005(3) 0.032(3)
 C85 0.051(4) 0.041(3) 0.052(4) 0.000(3) -0.008(3) 0.024(3)
 C82 0.037(3) 0.037(3) 0.053(4) -0.006(3) -0.003(3) 0.017(3)
 C21 0.033(3) 0.028(3) 0.069(4) 0.001(3) 0.009(3) 0.008(2)
 C7 0.036(3) 0.045(3) 0.070(4) 0.003(3) 0.012(3) 0.023(3)
 C27 0.036(3) 0.034(3) 0.060(4) 0.005(3) 0.001(3) 0.009(3)
 C23 0.042(3) 0.038(3) 0.078(5) -0.005(3) 0.015(3) 0.021(3)
 C96 0.041(3) 0.058(4) 0.047(3) 0.004(3) 0.007(3) 0.034(3)
 C38 0.069(4) 0.055(4) 0.057(4) -0.018(3) -0.016(3) 0.050(4)
 C91 0.055(4) 0.045(3) 0.048(3) 0.014(3) 0.012(3) 0.034(3)
 C64 0.027(3) 0.044(3) 0.064(4) -0.012(3) -0.010(2) 0.008(2)
 C9 0.024(3) 0.043(3) 0.086(5) 0.004(3) 0.013(3) 0.019(3)
 C45 0.040(3) 0.045(3) 0.064(4) -0.003(3) 0.001(3) 0.029(3)
 C58 0.033(3) 0.048(3) 0.049(3) -0.016(3) -0.004(2) 0.017(3)
 C43 0.029(3) 0.042(3) 0.073(4) -0.017(3) -0.005(3) 0.019(3)
 C51 0.031(3) 0.046(3) 0.053(3) -0.007(3) 0.006(2) 0.020(3)
 C40 0.045(3) 0.036(3) 0.071(4) -0.013(3) -0.005(3) 0.027(3)
 C42 0.048(3) 0.048(3) 0.062(4) 0.005(3) 0.007(3) 0.035(3)
 C75 0.054(4) 0.036(3) 0.047(4) 0.002(3) -0.010(3) 0.013(3)
 C81 0.053(4) 0.038(3) 0.058(4) -0.005(3) -0.016(3) 0.026(3)
 C53 0.040(3) 0.037(3) 0.076(5) -0.013(3) 0.002(3) 0.006(3)
 C24 0.041(3) 0.055(4) 0.079(5) 0.011(3) 0.021(3) 0.024(3)
 C39 0.035(3) 0.049(4) 0.083(5) -0.018(3) -0.010(3) 0.023(3)
 C8 0.038(3) 0.043(3) 0.069(4) -0.002(3) 0.013(3) 0.024(3)
 C50 0.025(3) 0.058(4) 0.069(4) -0.010(3) -0.009(3) 0.026(3)
 C28 0.051(4) 0.035(3) 0.068(4) 0.014(3) 0.006(3) 0.022(3)
 C44 0.037(3) 0.039(3) 0.067(4) -0.007(3) 0.001(3) 0.019(3)
 C84 0.039(3) 0.038(3) 0.056(4) 0.009(3) 0.001(3) 0.012(3)
 C65 0.039(3) 0.038(3) 0.056(4) -0.008(3) 0.008(3) 0.009(3)
 C33 0.068(5) 0.071(5) 0.064(4) -0.016(4) -0.011(4) 0.052(4)
 C1 0.036(3) 0.034(3) 0.074(4) 0.010(3) 0.012(3) 0.013(3)
 C26 0.036(3) 0.033(3) 0.079(5) 0.009(3) 0.018(3) 0.006(3)
 C63 0.037(3) 0.054(3) 0.098(5) -0.022(3) -0.002(3) 0.015(3)
 C29 0.046(4) 0.028(3) 0.117(7) -0.002(3) 0.006(4) 0.018(3)
 C74 0.047(3) 0.034(3) 0.042(3) 0.002(2) -0.009(3) 0.006(3)
 C37 0.079(5) 0.076(5) 0.077(5) -0.038(4) -0.028(4) 0.059(5)
 C80 0.060(4) 0.043(3) 0.053(4) -0.011(3) -0.027(3) 0.030(3)
 C6 0.034(3) 0.045(3) 0.069(4) 0.006(3) 0.015(3) 0.013(3)
 C10 0.040(3) 0.037(3) 0.089(5) -0.001(3) 0.005(3) 0.012(3)
 C57 0.034(3) 0.057(4) 0.069(4) -0.023(3) -0.001(3) 0.018(3)
 C5 0.044(4) 0.049(4) 0.078(5) -0.006(4) -0.003(3) 0.017(3)
 C25 0.036(3) 0.052(4) 0.096(6) 0.002(4) 0.021(4) 0.011(3)
 C49 0.042(4) 0.072(5) 0.077(5) -0.017(4) -0.010(3) 0.032(4)
 C95 0.048(4) 0.054(4) 0.096(6) 0.017(4) 0.014(4) 0.032(3)
 C46 0.043(4) 0.065(4) 0.078(5) 0.008(4) 0.003(3) 0.031(3)
 C59 0.032(3) 0.047(3) 0.099(5) -0.018(3) 0.014(3) 0.007(3)
 C2 0.054(4) 0.046(4) 0.076(5) -0.004(3) 0.008(4) 0.016(3)
 C48 0.045(4) 0.102(6) 0.056(4) -0.018(4) -0.008(3) 0.038(4)
 C30 0.041(4) 0.050(4) 0.134(7) -0.004(4) 0.001(4) 0.033(3)
 C76 0.071(5) 0.045(4) 0.060(4) -0.002(3) -0.014(4) 0.025(3)
 C13 0.047(4) 0.085(5) 0.082(5) 0.017(4) 0.021(4) 0.043(4)
 C15 0.050(4) 0.094(6) 0.084(6) -0.019(5) -0.001(4) 0.052(4)
 C14 0.037(3) 0.074(5) 0.072(5) -0.003(4) 0.011(3) 0.037(3)
 C56 0.032(3) 0.058(4) 0.101(6) -0.023(4) 0.007(3) 0.011(3)
 C88 0.075(5) 0.052(4) 0.091(6) 0.007(4) -0.007(4) 0.044(4)
 C86 0.055(4) 0.060(5) 0.112(7) 0.000(5) -0.018(4) 0.023(4)
 C66 0.055(4) 0.051(4) 0.052(4) 0.003(3) 0.005(3) 0.012(3)
 C92 0.056(4) 0.051(4) 0.115(7) 0.001(4) -0.005(4) 0.034(4)
 C79 0.102(6) 0.060(5) 0.075(6) -0.012(4) -0.038(5) 0.055(5)
 C47 0.056(4) 0.094(6) 0.069(5) 0.012(4) 0.013(4) 0.050(4)
 C73 0.050(4) 0.055(4) 0.071(5) -0.003(3) -0.021(3) 0.013(3)
 C36 0.103(7) 0.082(6) 0.072(6) -0.029(5) -0.044(5) 0.067(6)
 C3 0.066(5) 0.058(5) 0.087(6) -0.005(4) 0.016(4) 0.020(4)
 C78 0.124(8) 0.045(4) 0.050(4) -0.008(3) -0.034(5) 0.045(5)
 C35 0.120(8) 0.097(7) 0.063(5) -0.005(5) -0.009(5) 0.081(7)
 C77 0.131(8) 0.051(4) 0.043(4) 0.006(3) -0.018(4) 0.042(5)
 C34 0.101(6) 0.072(5) 0.062(5) 0.002(4) -0.002(4) 0.064(5)
 C12 0.088(6) 0.130(8) 0.063(5) 0.012(5) 0.011(4) 0.073(6)
 C4 0.060(5) 0.061(5) 0.105(7) 0.006(5) 0.001(4) 0.028(4)
 C54 0.039(4) 0.053(5) 0.180(11) -0.022(5) 0.016(5) 0.015(4)
 C67 0.057(5) 0.058(5) 0.079(6) 0.000(4) 0.020(4) 0.006(4)
 C87 0.089(7) 0.055(5) 0.144(9) -0.014(5) -0.024(6) 0.043(5)
 C72 0.107(7) 0.067(5) 0.027(3) 0.007(3) -0.026(4) -0.005(5)
 C55 0.050(5) 0.064(5) 0.176(11) -0.014(6) 0.026(5) 0.029(4)
 C60 0.033(3) 0.059(4) 0.178(7) -0.035(5) 0.022(4) 0.001(3)
 C11 0.091(7) 0.142(10) 0.078(6) -0.004(6) -0.008(5) 0.076(7)
 C93 0.058(6) 0.088(7) 0.277(17) 0.059(9) 0.028(8) 0.057(6)
 C16 0.078(6) 0.160(11) 0.087(7) -0.030(7) -0.026(5) 0.089(7)
 C94 0.034(4) 0.076(6) 0.248(15) 0.023(8) 0.014(6) 0.031(4)
 C68 0.137(10) 0.121(9) 0.045(5) 0.000(5) -0.006(5) 0.032(8)
 C17 0.097(7) 0.165(11) 0.090(7) -0.036(7) -0.019(6) 0.097(8)
 C71 0.115(9) 0.117(9) 0.073(6) 0.009(6) -0.013(6) 0.049(7)
 C62 0.044(4) 0.062(4) 0.170(7) -0.023(5) 0.002(4) 0.016(3)
 C61 0.039(4) 0.067(4) 0.208(7) -0.034(5) -0.001(5) 0.006(3)
 C20 0.141(11) 0.205(14) 0.062(6) 0.010(7) -0.014(6) 0.114(11)
 C18 0.223(18) 0.27(2) 0.068(8) -0.051(10) -0.044(9) 0.184(18)
 C19 0.31(3) 0.30(3) 0.077(9) -0.059(12) -0.063(12) 0.25(2)
 C70 0.121(10) 0.146(11) 0.042(5) 0.018(6) -0.031(6) 0.012(8)
 C69 0.134(11) 0.157(12) 0.055(6) 0.017(6) 0.017(7) 0.048(10)
 C97 0.263(18) 0.143(13) 0.31(2) -0.081(14) -0.101(18) 0.131(14)
 C102 0.29(2) 0.189(16) 0.40(3) -0.082(18) -0.03(2) 0.155(16)
 C101 0.30(2) 0.232(18) 0.47(3) -0.03(2) 0.04(2) 0.210(19)
 C100 0.30(2) 0.28(2) 0.54(3) -0.07(2) 0.05(3) 0.182(19)
 C99 0.27(2) 0.26(2) 0.39(3) -0.10(2) 0.07(2) 0.148(18)
 C98 0.29(2) 0.26(2) 0.40(3) -0.08(2) -0.05(2) 0.187(19)
 I3 0.786(15) 0.786(15) 0.530(15) 0.000 0.000 0.393(7)

_geom_special_details
;
 All esds (except the esd in the dihedral angle between two l.s. planes)
 are estimated using the full covariance matrix.  The cell esds are taken
 into account individually in the estimation of esds in distances, angles
 and torsion angles; correlations between esds in cell parameters are only
 used when they are defined by crystal symmetry.  An approximate (isotropic)
 treatment of cell esds is used for estimating esds involving l.s. planes.
;
loop_
  _geom_bond_atom_site_label_1
  _geom_bond_atom_site_label_2
  _geom_bond_distance
  _geom_bond_site_symmetry_2
  _geom_bond_publ_flag
 N3 C52 1.399(8) . ?
 N3 C31 1.451(7) . ?
 N3 C41 1.396(8) . ?
 N5 C82 1.404(8) . ?
 N5 C65 1.400(9) . ?
 N5 C63 1.437(9) . ?
 N1 C23 1.417(8) . ?
 N1 C8 1.441(9) . ?
 N1 C14 1.391(9) . ?
 N6 C83 1.393(8) . ?
 N6 C85 1.447(8) . ?
 N6 C74 1.383(8) . ?
 N4 C43 1.413(8) . ?
 N4 C40 1.365(9) . ?
 N4 C53 1.437(8) . ?
 N2 C9 1.363(9) . ?
 N2 C95 1.469(9) . ?
 N2 C13 1.324(10) . ?
 C52 C43 1.434(8) . ?
 C52 C51 1.361(8) . ?
 C31 C32 1.373(8) . ?
 C31 C30 1.406(9) . ?
 C32 H32 0.9300 . ?
 C32 C27 1.383(8) . ?
 C83 C82 1.407(8) . ?
 C83 C84 1.382(9) . ?
 C89 C90 1.413(8) . ?
 C89 C91 1.494(9) . ?
 C89 C88 1.400(9) . ?
 C90 H90 0.9300 . ?
 C90 C85 1.359(9) . ?
 C22 H22 0.9300 . ?
 C22 C21 1.408(8) . ?
 C22 C23 1.378(8) . ?
 C41 C40 1.439(9) . ?
 C41 C42 1.330(9) . ?
 C85 C86 1.384(10) . ?
 C82 C81 1.394(9) . ?
 C21 C27 1.466(9) . ?
 C21 C26 1.419(8) . ?
 C7 H7 0.9300 . ?
 C7 C8 1.331(10) . ?
 C7 C6 1.431(10) . ?
 C27 C28 1.414(9) . ?
 C23 C24 1.413(9) . ?
 C96 H96 0.9300 . ?
 C96 C91 1.376(8) . ?
 C96 C95 1.331(9) . ?
 C38 C39 1.380(10) . ?
 C38 C33 1.426(11) . ?
 C38 C37 1.454(10) . ?
 C91 C92 1.382(9) . ?
 C64 H64 0.9300 . ?
 C64 C63 1.352(10) . ?
 C64 C59 1.405(9) . ?
 C9 C8 1.470(9) . ?
 C9 C10 1.397(10) . ?
 C45 C50 1.435(9) . ?
 C45 C44 1.413(9) . ?
 C45 C46 1.406(10) . ?
 C58 H58 0.9300 . ?
 C58 C53 1.379(9) . ?
 C58 C57 1.387(9) . ?
 C43 C44 1.332(10) . ?
 C51 H51 0.9300 . ?
 C51 C50 1.427(9) . ?
 C40 C39 1.431(9) . ?
 C42 H42 0.9300 . ?
 C42 C33 1.403(10) . ?
 C75 C84 1.412(9) . ?
 C75 C80 1.396(10) . ?
 C75 C76 1.392(10) . ?
 C81 H81 0.9300 . ?
 C81 C80 1.396(10) . ?
 C53 C54 1.385(10) . ?
 C24 H24 0.9300 . ?
 C24 C25 1.387(10) . ?
 C39 H39 0.9300 . ?
 C50 C49 1.437(9) . ?
 C28 H28 0.9300 . ?
 C28 C29 1.370(9) . ?
 C44 H44 0.9300 . ?
 C84 H84 0.9300 . ?
 C65 C74 1.436(9) . ?
 C65 C66 1.373(9) . ?
 C33 C34 1.386(11) . ?
 C1 C6 1.426(9) . ?
 C1 C10 1.395(10) . ?
 C1 C2 1.415(10) . ?
 C26 H26 0.9300 . ?
 C26 C25 1.386(9) . ?
 C63 C62 1.390(10) . ?
 C29 H29 0.9300 . ?
 C29 C30 1.348(10) . ?
 C74 C73 1.339(9) . ?
 C37 H37 0.9300 . ?
 C37 C36 1.324(13) . ?
 C80 C79 1.464(9) . ?
 C6 C5 1.387(10) . ?
 C10 H10 0.9300 . ?
 C57 C59 1.471(10) . ?
 C57 C56 1.395(9) . ?
 C5 H5 0.9300 . ?
 C5 C4 1.351(12) . ?
 C25 H25 0.9300 . ?
 C49 H49 0.9300 . ?
 C49 C48 1.338(11) . ?
 C95 C94 1.384(10) . ?
 C46 H46 0.9300 . ?
 C46 C47 1.343(11) . ?
 C59 C60 1.334(10) . ?
 C2 H2 0.9300 . ?
 C2 C3 1.358(12) . ?
 C48 H48 0.9300 . ?
 C48 C47 1.406(11) . ?
 C30 H30 0.9300 . ?
 C76 H76 0.9300 . ?
 C76 C77 1.384(10) . ?
 C13 C14 1.463(11) . ?
 C13 C12 1.380(12) . ?
 C15 H15 0.9300 . ?
 C15 C14 1.338(11) . ?
 C15 C16 1.440(13) . ?
 C56 H56 0.9300 . ?
 C56 C55 1.381(11) . ?
 C88 H88 0.9300 . ?
 C88 C87 1.335(12) . ?
 C86 H86 0.9300 . ?
 C86 C87 1.437(13) . ?
 C66 H66 0.9300 . ?
 C66 C67 1.381(12) . ?
 C92 H92 0.9300 . ?
 C92 C93 1.357(12) . ?
 C79 H79 0.9300 . ?
 C79 C78 1.331(12) . ?
 C47 H47 0.9300 . ?
 C73 H73 0.9300 . ?
 C73 C72 1.461(12) . ?
 C36 H36 0.9300 . ?
 C36 C35 1.407(14) . ?
 C3 H3 0.9300 . ?
 C3 C4 1.410(12) . ?
 C78 H78 0.9300 . ?
 C78 C77 1.408(13) . ?
 C35 H35 0.9300 . ?
 C35 C34 1.416(12) . ?
 C77 H77 0.9300 . ?
 C34 H34 0.9300 . ?
 C12 H12 0.9300 . ?
 C12 C11 1.394(14) . ?
 C4 H4 0.9300 . ?
 C54 H54 0.9300 . ?
 C54 C55 1.353(12) . ?
 C67 C72 1.477(14) . ?
 C67 C68 1.389(13) . ?
 C87 H87 0.9300 . ?
 C72 C71 1.396(13) . ?
 C55 H55 0.9300 . ?
 C60 H60 0.9300 . ?
 C60 C61 1.372(13) . ?
 C11 C16 1.407(16) . ?
 C11 C20 1.443(14) . ?
 C93 H93 0.9300 . ?
 C93 C94 1.345(13) . ?
 C16 C17 1.407(14) . ?
 C94 H94 0.9300 . ?
 C68 H68 0.9300 . ?
 C68 C69 1.341(17) . ?
 C17 H17 0.9300 . ?
 C17 C18 1.357(17) . ?
 C71 H71 0.9300 . ?
 C71 C70 1.385(16) . ?
 C62 H62 0.9300 . ?
 C62 C61 1.389(13) . ?
 C61 H61 0.9300 . ?
 C20 H20 0.9300 . ?
 C20 C19 1.342(19) . ?
 C18 H18 0.9300 . ?
 C18 C19 1.39(2) . ?
 C19 H19 0.9300 . ?
 C70 H70 0.9300 . ?
 C70 C69 1.429(19) . ?
 C69 H69 0.9300 . ?
 C97 H97A 0.9700 . ?
 C97 H97B 0.9700 . ?
 C97 C102 1.541(12) . ?
 C97 C98 1.527(12) . ?
 C102 H10A 0.9700 . ?
 C102 H10B 0.9700 . ?
 C102 C101 1.514(12) . ?
 C101 H10C 0.9700 . ?
 C101 H10D 0.9700 . ?
 C101 C100 1.537(12) . ?
 C100 H10E 0.9700 . ?
 C100 H10F 0.9700 . ?
 C100 C99 1.534(12) . ?
 C99 H99A 0.9700 . ?
 C99 H99B 0.9700 . ?
 C99 C98 1.529(12) . ?
 C98 H98A 0.9700 . ?
 C98 H98B 0.9700 . ?
 I3 I3 2.75(2) 4_755 ?

loop_
  _geom_angle_atom_site_label_1
  _geom_angle_atom_site_label_2
  _geom_angle_atom_site_label_3
  _geom_angle
  _geom_angle_site_symmetry_1
  _geom_angle_site_symmetry_3
  _geom_angle_publ_flag
 C52 N3 C31 117.8(5) . . ?
 C52 N3 C41 124.2(5) . . ?
 C41 N3 C31 117.9(5) . . ?
 C82 N5 C65 121.7(5) . . ?
 C82 N5 C63 118.2(6) . . ?
 C65 N5 C63 119.4(6) . . ?
 C23 N1 C8 117.0(6) . . ?
 C14 N1 C23 120.2(6) . . ?
 C14 N1 C8 122.8(6) . . ?
 C83 N6 C85 116.3(5) . . ?
 C74 N6 C83 123.6(5) . . ?
 C74 N6 C85 120.1(5) . . ?
 C43 N4 C53 117.2(6) . . ?
 C40 N4 C43 122.9(5) . . ?
 C40 N4 C53 119.9(6) . . ?
 C9 N2 C95 117.8(6) . . ?
 C13 N2 C9 124.1(6) . . ?
 C13 N2 C95 118.0(7) . . ?
 N3 C52 C43 117.7(5) . . ?
 C51 C52 N3 122.2(5) . . ?
 C51 C52 C43 120.1(6) . . ?
 C32 C31 N3 119.4(5) . . ?
 C32 C31 C30 119.7(5) . . ?
 C30 C31 N3 120.9(5) . . ?
 C31 C32 H32 119.4 . . ?
 C31 C32 C27 121.3(5) . . ?
 C27 C32 H32 119.4 . . ?
 N6 C83 C82 118.1(5) . . ?
 C84 C83 N6 122.8(6) . . ?
 C84 C83 C82 119.1(6) . . ?
 C90 C89 C91 120.5(5) . . ?
 C88 C89 C90 117.2(6) . . ?
 C88 C89 C91 122.1(6) . . ?
 C89 C90 H90 119.7 . . ?
 C85 C90 C89 120.7(6) . . ?
 C85 C90 H90 119.7 . . ?
 C21 C22 H22 119.5 . . ?
 C23 C22 H22 119.5 . . ?
 C23 C22 C21 121.0(5) . . ?
 N3 C41 C40 116.6(6) . . ?
 C42 C41 N3 123.9(6) . . ?
 C42 C41 C40 119.4(6) . . ?
 C90 C85 N6 119.9(6) . . ?
 C90 C85 C86 121.9(6) . . ?
 C86 C85 N6 118.2(6) . . ?
 N5 C82 C83 119.5(5) . . ?
 N5 C82 C81 120.5(6) . . ?
 C81 C82 C83 119.9(6) . . ?
 C22 C21 C27 121.3(5) . . ?
 C22 C21 C26 117.0(6) . . ?
 C26 C21 C27 121.7(6) . . ?
 C8 C7 H7 118.3 . . ?
 C8 C7 C6 123.3(6) . . ?
 C6 C7 H7 118.3 . . ?
 C32 C27 C21 121.6(5) . . ?
 C32 C27 C28 118.4(6) . . ?
 C28 C27 C21 120.0(5) . . ?
 C22 C23 N1 120.0(6) . . ?
 C22 C23 C24 120.8(6) . . ?
 C24 C23 N1 119.2(5) . . ?
 C91 C96 H96 119.9 . . ?
 C95 C96 H96 119.9 . . ?
 C95 C96 C91 120.2(6) . . ?
 C39 C38 C33 120.5(6) . . ?
 C39 C38 C37 122.2(7) . . ?
 C33 C38 C37 117.4(7) . . ?
 C96 C91 C89 121.5(5) . . ?
 C92 C91 C89 118.8(6) . . ?
 C92 C91 C96 119.6(6) . . ?
 C63 C64 H64 118.9 . . ?
 C63 C64 C59 122.3(6) . . ?
 C59 C64 H64 118.9 . . ?
 N2 C9 C8 118.9(6) . . ?
 N2 C9 C10 126.1(6) . . ?
 C10 C9 C8 115.0(7) . . ?
 C44 C45 C50 116.6(6) . . ?
 C46 C45 C50 118.7(6) . . ?
 C46 C45 C44 124.6(6) . . ?
 C53 C58 H58 120.0 . . ?
 C53 C58 C57 120.1(6) . . ?
 C57 C58 H58 120.0 . . ?
 N4 C43 C52 118.1(6) . . ?
 C44 C43 N4 121.6(6) . . ?
 C44 C43 C52 120.3(6) . . ?
 C52 C51 H51 120.3 . . ?
 C52 C51 C50 119.5(5) . . ?
 C50 C51 H51 120.3 . . ?
 N4 C40 C41 120.2(6) . . ?
 N4 C40 C39 122.7(6) . . ?
 C39 C40 C41 117.0(7) . . ?
 C41 C42 H42 117.3 . . ?
 C41 C42 C33 125.3(7) . . ?
 C33 C42 H42 117.3 . . ?
 C80 C75 C84 118.7(6) . . ?
 C76 C75 C84 122.2(7) . . ?
 C76 C75 C80 119.2(6) . . ?
 C82 C81 H81 119.8 . . ?
 C80 C81 C82 120.5(6) . . ?
 C80 C81 H81 119.8 . . ?
 C58 C53 N4 118.9(6) . . ?
 C58 C53 C54 120.8(6) . . ?
 C54 C53 N4 120.0(6) . . ?
 C23 C24 H24 120.3 . . ?
 C25 C24 C23 119.3(6) . . ?
 C25 C24 H24 120.3 . . ?
 C38 C39 C40 121.5(6) . . ?
 C38 C39 H39 119.2 . . ?
 C40 C39 H39 119.2 . . ?
 N1 C8 C9 116.0(6) . . ?
 C7 C8 N1 123.3(6) . . ?
 C7 C8 C9 120.6(6) . . ?
 C45 C50 C49 117.7(7) . . ?
 C51 C50 C45 120.4(6) . . ?
 C51 C50 C49 121.8(6) . . ?
 C27 C28 H28 120.6 . . ?
 C29 C28 C27 118.8(6) . . ?
 C29 C28 H28 120.6 . . ?
 C45 C44 H44 118.6 . . ?
 C43 C44 C45 122.8(6) . . ?
 C43 C44 H44 118.6 . . ?
 C83 C84 C75 121.4(6) . . ?
 C83 C84 H84 119.3 . . ?
 C75 C84 H84 119.3 . . ?
 N5 C65 C74 118.4(6) . . ?
 C66 C65 N5 120.7(6) . . ?
 C66 C65 C74 120.9(7) . . ?
 C42 C33 C38 116.2(7) . . ?
 C34 C33 C38 120.3(7) . . ?
 C34 C33 C42 123.5(8) . . ?
 C10 C1 C6 117.8(6) . . ?
 C10 C1 C2 123.7(6) . . ?
 C2 C1 C6 118.4(7) . . ?
 C21 C26 H26 118.9 . . ?
 C25 C26 C21 122.2(6) . . ?
 C25 C26 H26 118.9 . . ?
 C64 C63 N5 121.2(6) . . ?
 C64 C63 C62 119.4(7) . . ?
 C62 C63 N5 119.3(7) . . ?
 C28 C29 H29 118.4 . . ?
 C30 C29 C28 123.1(6) . . ?
 C30 C29 H29 118.4 . . ?
 N6 C74 C65 118.2(5) . . ?
 C73 C74 N6 121.6(7) . . ?
 C73 C74 C65 120.2(7) . . ?
 C38 C37 H37 119.1 . . ?
 C36 C37 C38 121.8(9) . . ?
 C36 C37 H37 119.1 . . ?
 C75 C80 C79 118.9(7) . . ?
 C81 C80 C75 120.1(6) . . ?
 C81 C80 C79 121.0(7) . . ?
 C7 C6 C1 117.6(7) . . ?
 C5 C6 C7 123.7(6) . . ?
 C5 C6 C1 118.7(7) . . ?
 C9 C10 H10 117.4 . . ?
 C1 C10 C9 125.2(7) . . ?
 C1 C10 H10 117.4 . . ?
 C58 C57 C59 121.1(6) . . ?
 C58 C57 C56 117.4(6) . . ?
 C56 C57 C59 121.5(6) . . ?
 C6 C5 H5 119.3 . . ?
 C4 C5 C6 121.3(8) . . ?
 C4 C5 H5 119.3 . . ?
 C24 C25 C26 119.6(6) . . ?
 C24 C25 H25 120.2 . . ?
 C26 C25 H25 120.2 . . ?
 C50 C49 H49 119.6 . . ?
 C48 C49 C50 120.9(7) . . ?
 C48 C49 H49 119.6 . . ?
 C96 C95 N2 119.2(6) . . ?
 C96 C95 C94 121.1(7) . . ?
 C94 C95 N2 119.7(7) . . ?
 C45 C46 H46 119.5 . . ?
 C47 C46 C45 121.0(7) . . ?
 C47 C46 H46 119.5 . . ?
 C64 C59 C57 120.7(6) . . ?
 C60 C59 C64 117.7(7) . . ?
 C60 C59 C57 121.2(7) . . ?
 C1 C2 H2 119.3 . . ?
 C3 C2 C1 121.5(7) . . ?
 C3 C2 H2 119.3 . . ?
 C49 C48 H48 119.7 . . ?
 C49 C48 C47 120.6(7) . . ?
 C47 C48 H48 119.7 . . ?
 C31 C30 H30 120.7 . . ?
 C29 C30 C31 118.6(6) . . ?
 C29 C30 H30 120.7 . . ?
 C75 C76 H76 119.2 . . ?
 C75 C76 C77 121.6(8) . . ?
 C77 C76 H76 119.2 . . ?
 N2 C13 C14 121.0(7) . . ?
 N2 C13 C12 122.9(8) . . ?
 C12 C13 C14 116.0(8) . . ?
 C14 C15 H15 119.5 . . ?
 C14 C15 C16 120.9(9) . . ?
 C16 C15 H15 119.5 . . ?
 N1 C14 C13 116.5(7) . . ?
 C15 C14 N1 122.3(7) . . ?
 C15 C14 C13 121.3(8) . . ?
 C57 C56 H56 118.8 . . ?
 C55 C56 C57 122.5(7) . . ?
 C55 C56 H56 118.8 . . ?
 C89 C88 H88 118.7 . . ?
 C87 C88 C89 122.6(8) . . ?
 C87 C88 H88 118.7 . . ?
 C85 C86 H86 121.3 . . ?
 C85 C86 C87 117.5(7) . . ?
 C87 C86 H86 121.3 . . ?
 C65 C66 H66 119.1 . . ?
 C65 C66 C67 121.8(8) . . ?
 C67 C66 H66 119.1 . . ?
 C91 C92 H92 120.8 . . ?
 C93 C92 C91 118.4(7) . . ?
 C93 C92 H92 120.8 . . ?
 C80 C79 H79 120.3 . . ?
 C78 C79 C80 119.4(8) . . ?
 C78 C79 H79 120.3 . . ?
 C46 C47 C48 121.0(7) . . ?
 C46 C47 H47 119.5 . . ?
 C48 C47 H47 119.5 . . ?
 C74 C73 H73 119.5 . . ?
 C74 C73 C72 120.9(8) . . ?
 C72 C73 H73 119.5 . . ?
 C37 C36 H36 119.7 . . ?
 C37 C36 C35 120.7(8) . . ?
 C35 C36 H36 119.7 . . ?
 C2 C3 H3 120.7 . . ?
 C2 C3 C4 118.7(8) . . ?
 C4 C3 H3 120.7 . . ?
 C79 C78 H78 119.0 . . ?
 C79 C78 C77 122.1(7) . . ?
 C77 C78 H78 119.0 . . ?
 C36 C35 H35 119.9 . . ?
 C34 C35 C36 120.1(8) . . ?
 C34 C35 H35 119.9 . . ?
 C76 C77 C78 118.9(8) . . ?
 C76 C77 H77 120.6 . . ?
 C78 C77 H77 120.6 . . ?
 C33 C34 C35 119.7(9) . . ?
 C33 C34 H34 120.1 . . ?
 C35 C34 H34 120.1 . . ?
 C13 C12 H12 117.9 . . ?
 C11 C12 C13 124.3(10) . . ?
 C11 C12 H12 117.9 . . ?
 C5 C4 C3 121.3(9) . . ?
 C5 C4 H4 119.3 . . ?
 C3 C4 H4 119.3 . . ?
 C53 C54 H54 119.8 . . ?
 C55 C54 C53 120.4(8) . . ?
 C55 C54 H54 119.8 . . ?
 C66 C67 C72 118.5(7) . . ?
 C66 C67 C68 123.1(10) . . ?
 C68 C67 C72 118.4(10) . . ?
 C88 C87 C86 120.1(8) . . ?
 C88 C87 H87 119.9 . . ?
 C86 C87 H87 119.9 . . ?
 C73 C72 C67 117.6(7) . . ?
 C71 C72 C73 124.1(11) . . ?
 C71 C72 C67 118.3(9) . . ?
 C56 C55 H55 120.6 . . ?
 C54 C55 C56 118.9(7) . . ?
 C54 C55 H55 120.6 . . ?
 C59 C60 H60 119.3 . . ?
 C59 C60 C61 121.5(8) . . ?
 C61 C60 H60 119.3 . . ?
 C12 C11 C16 118.2(10) . . ?
 C12 C11 C20 122.4(12) . . ?
 C16 C11 C20 119.4(11) . . ?
 C92 C93 H93 118.8 . . ?
 C94 C93 C92 122.5(8) . . ?
 C94 C93 H93 118.8 . . ?
 C11 C16 C15 119.1(9) . . ?
 C11 C16 C17 118.1(11) . . ?
 C17 C16 C15 122.5(11) . . ?
 C95 C94 H94 120.9 . . ?
 C93 C94 C95 118.2(8) . . ?
 C93 C94 H94 120.9 . . ?
 C67 C68 H68 119.5 . . ?
 C69 C68 C67 120.9(14) . . ?
 C69 C68 H68 119.5 . . ?
 C16 C17 H17 119.4 . . ?
 C18 C17 C16 121.1(13) . . ?
 C18 C17 H17 119.4 . . ?
 C72 C71 H71 119.1 . . ?
 C70 C71 C72 121.9(13) . . ?
 C70 C71 H71 119.1 . . ?
 C63 C62 H62 121.1 . . ?
 C61 C62 C63 117.7(8) . . ?
 C61 C62 H62 121.1 . . ?
 C60 C61 C62 121.1(8) . . ?
 C60 C61 H61 119.5 . . ?
 C62 C61 H61 119.5 . . ?
 C11 C20 H20 120.5 . . ?
 C19 C20 C11 119.0(16) . . ?
 C19 C20 H20 120.5 . . ?
 C17 C18 H18 120.1 . . ?
 C17 C18 C19 119.7(14) . . ?
 C19 C18 H18 120.1 . . ?
 C20 C19 C18 121.8(15) . . ?
 C20 C19 H19 119.1 . . ?
 C18 C19 H19 119.1 . . ?
 C71 C70 H70 121.3 . . ?
 C71 C70 C69 117.5(10) . . ?
 C69 C70 H70 121.3 . . ?
 C68 C69 C70 122.9(11) . . ?
 C68 C69 H69 118.5 . . ?
 C70 C69 H69 118.5 . . ?
 H97A C97 H97B 108.1 . . ?
 C102 C97 H97A 109.5 . . ?
 C102 C97 H97B 109.5 . . ?
 C98 C97 H97A 109.5 . . ?
 C98 C97 H97B 109.5 . . ?
 C98 C97 C102 110.6(13) . . ?
 C97 C102 H10A 108.8 . . ?
 C97 C102 H10B 108.8 . . ?
 H10A C102 H10B 107.7 . . ?
 C101 C102 C97 113.7(14) . . ?
 C101 C102 H10A 108.8 . . ?
 C101 C102 H10B 108.8 . . ?
 C102 C101 H10C 108.4 . . ?
 C102 C101 H10D 108.4 . . ?
 C102 C101 C100 115.7(16) . . ?
 H10C C101 H10D 107.4 . . ?
 C100 C101 H10C 108.4 . . ?
 C100 C101 H10D 108.4 . . ?
 C101 C100 H10E 109.6 . . ?
 C101 C100 H10F 109.6 . . ?
 H10E C100 H10F 108.1 . . ?
 C99 C100 C101 110.4(15) . . ?
 C99 C100 H10E 109.6 . . ?
 C99 C100 H10F 109.6 . . ?
 C100 C99 H99A 109.8 . . ?
 C100 C99 H99B 109.8 . . ?
 H99A C99 H99B 108.2 . . ?
 C98 C99 C100 109.4(15) . . ?
 C98 C99 H99A 109.8 . . ?
 C98 C99 H99B 109.8 . . ?
 C97 C98 C99 115.7(16) . . ?
 C97 C98 H98A 108.4 . . ?
 C97 C98 H98B 108.4 . . ?
 C99 C98 H98A 108.4 . . ?
 C99 C98 H98B 108.4 . . ?
 H98A C98 H98B 107.4 . . ?

loop_
  _geom_torsion_atom_site_label_1
  _geom_torsion_atom_site_label_2
  _geom_torsion_atom_site_label_3
  _geom_torsion_atom_site_label_4
  _geom_torsion
  _geom_torsion_site_symmetry_1
  _geom_torsion_site_symmetry_2
  _geom_torsion_site_symmetry_3
  _geom_torsion_site_symmetry_4
  _geom_torsion_publ_flag
 N3 C52 C43 N4 5.9(8) . . . . ?
 N3 C52 C43 C44 -175.3(5) . . . . ?
 N3 C52 C51 C50 179.3(5) . . . . ?
 N3 C31 C32 C27 -179.2(6) . . . . ?
 N3 C31 C30 C29 -179.1(7) . . . . ?
 N3 C41 C40 N4 -1.9(8) . . . . ?
 N3 C41 C40 C39 179.8(5) . . . . ?
 N3 C41 C42 C33 -179.6(6) . . . . ?
 N5 C82 C81 C80 177.4(6) . . . . ?
 N5 C65 C74 N6 -2.6(8) . . . . ?
 N5 C65 C74 C73 177.7(6) . . . . ?
 N5 C65 C66 C67 -177.3(6) . . . . ?
 N5 C63 C62 C61 -175.4(10) . . . . ?
 N1 C23 C24 C25 -179.4(7) . . . . ?
 N6 C83 C82 N5 -2.3(8) . . . . ?
 N6 C83 C82 C81 177.0(5) . . . . ?
 N6 C83 C84 C75 -174.7(5) . . . . ?
 N6 C85 C86 C87 -179.0(8) . . . . ?
 N6 C74 C73 C72 179.2(6) . . . . ?
 N4 C43 C44 C45 172.9(5) . . . . ?
 N4 C40 C39 C38 -179.1(6) . . . . ?
 N4 C53 C54 C55 174.2(10) . . . . ?
 N2 C9 C8 N1 -9.5(8) . . . . ?
 N2 C9 C8 C7 172.8(6) . . . . ?
 N2 C9 C10 C1 -177.9(6) . . . . ?
 N2 C95 C94 C93 -177.2(12) . . . . ?
 N2 C13 C14 N1 -4.7(9) . . . . ?
 N2 C13 C14 C15 174.9(7) . . . . ?
 N2 C13 C12 C11 -176.6(8) . . . . ?
 C52 N3 C31 C32 -101.1(7) . . . . ?
 C52 N3 C31 C30 77.4(8) . . . . ?
 C52 N3 C41 C40 5.5(8) . . . . ?
 C52 N3 C41 C42 -177.1(5) . . . . ?
 C52 C43 C44 C45 -5.8(9) . . . . ?
 C52 C51 C50 C45 -1.9(8) . . . . ?
 C52 C51 C50 C49 174.6(6) . . . . ?
 C31 N3 C52 C43 175.6(5) . . . . ?
 C31 N3 C52 C51 -5.7(8) . . . . ?
 C31 N3 C41 C40 -177.7(5) . . . . ?
 C31 N3 C41 C42 -0.3(8) . . . . ?
 C31 C32 C27 C21 178.5(6) . . . . ?
 C31 C32 C27 C28 -2.2(10) . . . . ?
 C32 C31 C30 C29 -0.6(12) . . . . ?
 C32 C27 C28 C29 0.6(10) . . . . ?
 C83 N6 C85 C90 -90.5(7) . . . . ?
 C83 N6 C85 C86 90.0(8) . . . . ?
 C83 N6 C74 C65 -3.5(8) . . . . ?
 C83 N6 C74 C73 176.2(6) . . . . ?
 C83 C82 C81 C80 -1.8(9) . . . . ?
 C89 C90 C85 N6 -179.8(6) . . . . ?
 C89 C90 C85 C86 -0.2(10) . . . . ?
 C89 C91 C92 C93 -178.8(10) . . . . ?
 C89 C88 C87 C86 0.0(15) . . . . ?
 C90 C89 C91 C96 23.7(9) . . . . ?
 C90 C89 C91 C92 -159.9(7) . . . . ?
 C90 C89 C88 C87 1.2(12) . . . . ?
 C90 C85 C86 C87 1.4(12) . . . . ?
 C22 C21 C27 C32 25.1(10) . . . . ?
 C22 C21 C27 C28 -154.1(6) . . . . ?
 C22 C21 C26 C25 3.2(11) . . . . ?
 C22 C23 C24 C25 -2.3(12) . . . . ?
 C41 N3 C52 C43 -7.6(8) . . . . ?
 C41 N3 C52 C51 171.1(5) . . . . ?
 C41 N3 C31 C32 81.9(7) . . . . ?
 C41 N3 C31 C30 -99.6(8) . . . . ?
 C41 C40 C39 C38 -0.8(8) . . . . ?
 C41 C42 C33 C38 0.6(9) . . . . ?
 C41 C42 C33 C34 179.7(6) . . . . ?
 C85 N6 C83 C82 -175.6(5) . . . . ?
 C85 N6 C83 C84 4.3(8) . . . . ?
 C85 N6 C74 C65 178.2(5) . . . . ?
 C85 N6 C74 C73 -2.1(9) . . . . ?
 C85 C86 C87 C88 -1.3(15) . . . . ?
 C82 N5 C65 C74 6.3(9) . . . . ?
 C82 N5 C65 C66 -176.0(6) . . . . ?
 C82 N5 C63 C64 86.6(9) . . . . ?
 C82 N5 C63 C62 -90.7(10) . . . . ?
 C82 C83 C84 C75 5.2(9) . . . . ?
 C82 C81 C80 C75 4.5(9) . . . . ?
 C82 C81 C80 C79 -174.1(6) . . . . ?
 C21 C22 C23 N1 -179.8(6) . . . . ?
 C21 C22 C23 C24 3.2(11) . . . . ?
 C21 C27 C28 C29 179.8(7) . . . . ?
 C21 C26 C25 C24 -2.5(12) . . . . ?
 C7 C6 C5 C4 -176.8(7) . . . . ?
 C27 C21 C26 C25 -178.5(7) . . . . ?
 C27 C28 C29 C30 1.1(13) . . . . ?
 C23 N1 C8 C7 0.2(9) . . . . ?
 C23 N1 C8 C9 -177.5(5) . . . . ?
 C23 N1 C14 C13 -175.6(6) . . . . ?
 C23 N1 C14 C15 4.8(9) . . . . ?
 C23 C22 C21 C27 178.1(6) . . . . ?
 C23 C22 C21 C26 -3.5(10) . . . . ?
 C23 C24 C25 C26 2.0(12) . . . . ?
 C96 C91 C92 C93 -2.4(14) . . . . ?
 C96 C95 C94 C93 1.1(19) . . . . ?
 C38 C33 C34 C35 -2.9(10) . . . . ?
 C38 C37 C36 C35 -1.6(11) . . . . ?
 C91 C89 C90 C85 -175.7(6) . . . . ?
 C91 C89 C88 C87 175.7(8) . . . . ?
 C91 C96 C95 N2 176.1(6) . . . . ?
 C91 C96 C95 C94 -2.2(13) . . . . ?
 C91 C92 C93 C94 1(2) . . . . ?
 C64 C63 C62 C61 7.2(16) . . . . ?
 C64 C59 C60 C61 -1.2(17) . . . . ?
 C9 N2 C95 C96 83.1(9) . . . . ?
 C9 N2 C95 C94 -98.6(11) . . . . ?
 C9 N2 C13 C14 0.5(10) . . . . ?
 C9 N2 C13 C12 -179.0(7) . . . . ?
 C45 C50 C49 C48 0.3(10) . . . . ?
 C45 C46 C47 C48 2.9(11) . . . . ?
 C58 C53 C54 C55 -0.1(16) . . . . ?
 C58 C57 C59 C64 -13.6(12) . . . . ?
 C58 C57 C59 C60 159.0(9) . . . . ?
 C58 C57 C56 C55 -0.2(13) . . . . ?
 C43 N4 C40 C41 0.8(9) . . . . ?
 C43 N4 C40 C39 179.0(5) . . . . ?
 C43 N4 C53 C58 92.4(8) . . . . ?
 C43 N4 C53 C54 -81.9(10) . . . . ?
 C43 C52 C51 C50 -2.0(8) . . . . ?
 C51 C52 C43 N4 -172.8(5) . . . . ?
 C51 C52 C43 C44 5.9(8) . . . . ?
 C51 C50 C49 C48 -176.3(6) . . . . ?
 C40 N4 C43 C52 -2.8(8) . . . . ?
 C40 N4 C43 C44 178.4(6) . . . . ?
 C40 N4 C53 C58 -88.6(8) . . . . ?
 C40 N4 C53 C54 97.1(9) . . . . ?
 C40 C41 C42 C33 -2.2(9) . . . . ?
 C42 C41 C40 N4 -179.5(5) . . . . ?
 C42 C41 C40 C39 2.3(8) . . . . ?
 C42 C33 C34 C35 178.1(7) . . . . ?
 C75 C80 C79 C78 2.8(10) . . . . ?
 C75 C76 C77 C78 -1.3(11) . . . . ?
 C81 C80 C79 C78 -178.6(6) . . . . ?
 C53 N4 C43 C52 176.2(5) . . . . ?
 C53 N4 C43 C44 -2.6(9) . . . . ?
 C53 N4 C40 C41 -178.2(5) . . . . ?
 C53 N4 C40 C39 0.0(9) . . . . ?
 C53 C58 C57 C59 -178.7(7) . . . . ?
 C53 C58 C57 C56 -0.2(10) . . . . ?
 C53 C54 C55 C56 -0.4(18) . . . . ?
 C39 C38 C33 C42 0.9(9) . . . . ?
 C39 C38 C33 C34 -178.2(6) . . . . ?
 C39 C38 C37 C36 -179.5(7) . . . . ?
 C8 N1 C23 C22 -110.6(7) . . . . ?
 C8 N1 C23 C24 66.5(9) . . . . ?
 C8 N1 C14 C13 1.4(9) . . . . ?
 C8 N1 C14 C15 -178.3(6) . . . . ?
 C8 C7 C6 C1 -0.1(9) . . . . ?
 C8 C7 C6 C5 177.5(6) . . . . ?
 C8 C9 C10 C1 0.7(9) . . . . ?
 C50 C45 C44 C43 1.8(9) . . . . ?
 C50 C45 C46 C47 -4.7(9) . . . . ?
 C50 C49 C48 C47 -2.2(11) . . . . ?
 C28 C29 C30 C31 -1.1(14) . . . . ?
 C44 C45 C50 C51 2.1(8) . . . . ?
 C44 C45 C50 C49 -174.6(5) . . . . ?
 C44 C45 C46 C47 172.7(6) . . . . ?
 C84 C83 C82 N5 177.8(5) . . . . ?
 C84 C83 C82 C81 -3.0(8) . . . . ?
 C84 C75 C80 C81 -2.3(9) . . . . ?
 C84 C75 C80 C79 176.4(6) . . . . ?
 C84 C75 C76 C77 -177.0(6) . . . . ?
 C65 N5 C82 C83 -3.8(9) . . . . ?
 C65 N5 C82 C81 177.0(6) . . . . ?
 C65 N5 C63 C64 -84.5(10) . . . . ?
 C65 N5 C63 C62 98.2(10) . . . . ?
 C65 C74 C73 C72 -1.1(10) . . . . ?
 C65 C66 C67 C72 0.6(11) . . . . ?
 C65 C66 C67 C68 178.3(8) . . . . ?
 C33 C38 C39 C40 -0.7(9) . . . . ?
 C33 C38 C37 C36 -0.4(9) . . . . ?
 C1 C6 C5 C4 0.7(10) . . . . ?
 C1 C2 C3 C4 3.5(12) . . . . ?
 C26 C21 C27 C32 -153.2(7) . . . . ?
 C26 C21 C27 C28 27.5(10) . . . . ?
 C63 N5 C82 C83 -174.6(5) . . . . ?
 C63 N5 C82 C81 6.2(8) . . . . ?
 C63 N5 C65 C74 177.0(6) . . . . ?
 C63 N5 C65 C66 -5.3(9) . . . . ?
 C63 C64 C59 C57 175.5(8) . . . . ?
 C63 C64 C59 C60 2.6(14) . . . . ?
 C63 C62 C61 C60 -6(2) . . . . ?
 C74 N6 C83 C82 6.0(8) . . . . ?
 C74 N6 C83 C84 -174.1(6) . . . . ?
 C74 N6 C85 C90 88.0(7) . . . . ?
 C74 N6 C85 C86 -91.6(8) . . . . ?
 C74 C65 C66 C67 0.3(10) . . . . ?
 C74 C73 C72 C67 2.0(11) . . . . ?
 C74 C73 C72 C71 -177.2(8) . . . . ?
 C37 C38 C39 C40 178.5(5) . . . . ?
 C37 C38 C33 C42 -178.3(5) . . . . ?
 C37 C38 C33 C34 2.6(9) . . . . ?
 C37 C36 C35 C34 1.3(12) . . . . ?
 C80 C75 C84 C83 -2.6(9) . . . . ?
 C80 C75 C76 C77 2.6(10) . . . . ?
 C80 C79 C78 C77 -1.6(11) . . . . ?
 C6 C7 C8 N1 -171.8(6) . . . . ?
 C6 C7 C8 C9 5.8(9) . . . . ?
 C6 C1 C10 C9 4.7(10) . . . . ?
 C6 C1 C2 C3 -1.7(10) . . . . ?
 C6 C5 C4 C3 1.1(12) . . . . ?
 C10 C9 C8 N1 171.8(5) . . . . ?
 C10 C9 C8 C7 -5.9(8) . . . . ?
 C10 C1 C6 C7 -5.0(8) . . . . ?
 C10 C1 C6 C5 177.3(6) . . . . ?
 C10 C1 C2 C3 -179.3(7) . . . . ?
 C57 C58 C53 N4 -173.9(6) . . . . ?
 C57 C58 C53 C54 0.4(12) . . . . ?
 C57 C59 C60 C61 -174.0(11) . . . . ?
 C57 C56 C55 C54 0.6(17) . . . . ?
 C49 C48 C47 C46 0.6(12) . . . . ?
 C95 N2 C9 C8 -170.7(5) . . . . ?
 C95 N2 C9 C10 7.9(9) . . . . ?
 C95 N2 C13 C14 178.1(6) . . . . ?
 C95 N2 C13 C12 -1.5(11) . . . . ?
 C95 C96 C91 C89 179.2(7) . . . . ?
 C95 C96 C91 C92 2.8(11) . . . . ?
 C46 C45 C50 C51 179.7(6) . . . . ?
 C46 C45 C50 C49 3.1(8) . . . . ?
 C46 C45 C44 C43 -175.7(6) . . . . ?
 C59 C64 C63 N5 177.0(7) . . . . ?
 C59 C64 C63 C62 -5.7(14) . . . . ?
 C59 C57 C56 C55 178.2(9) . . . . ?
 C59 C60 C61 C62 3(2) . . . . ?
 C2 C1 C6 C7 177.2(6) . . . . ?
 C2 C1 C6 C5 -0.5(9) . . . . ?
 C2 C1 C10 C9 -177.6(6) . . . . ?
 C2 C3 C4 C5 -3.2(12) . . . . ?
 C30 C31 C32 C27 2.3(10) . . . . ?
 C76 C75 C84 C83 177.0(6) . . . . ?
 C76 C75 C80 C81 178.1(6) . . . . ?
 C76 C75 C80 C79 -3.2(9) . . . . ?
 C13 N2 C9 C8 6.9(9) . . . . ?
 C13 N2 C9 C10 -174.6(6) . . . . ?
 C13 N2 C95 C96 -94.5(9) . . . . ?
 C13 N2 C95 C94 83.7(11) . . . . ?
 C13 C12 C11 C16 0.8(15) . . . . ?
 C13 C12 C11 C20 -178.7(9) . . . . ?
 C15 C16 C17 C18 178.1(12) . . . . ?
 C14 N1 C23 C22 66.5(9) . . . . ?
 C14 N1 C23 C24 -116.4(8) . . . . ?
 C14 N1 C8 C7 -176.9(6) . . . . ?
 C14 N1 C8 C9 5.5(8) . . . . ?
 C14 C13 C12 C11 3.8(13) . . . . ?
 C14 C15 C16 C11 2.3(12) . . . . ?
 C14 C15 C16 C17 176.4(8) . . . . ?
 C56 C57 C59 C64 168.1(8) . . . . ?
 C56 C57 C59 C60 -19.3(14) . . . . ?
 C88 C89 C90 C85 -1.1(9) . . . . ?
 C88 C89 C91 C96 -150.6(7) . . . . ?
 C88 C89 C91 C92 25.8(10) . . . . ?
 C66 C65 C74 N6 179.6(6) . . . . ?
 C66 C65 C74 C73 -0.1(9) . . . . ?
 C66 C67 C72 C73 -1.7(11) . . . . ?
 C66 C67 C72 C71 177.6(8) . . . . ?
 C66 C67 C68 C69 -177.7(11) . . . . ?
 C92 C93 C94 C95 -1(2) . . . . ?
 C79 C78 C77 C76 0.8(11) . . . . ?
 C73 C72 C71 C70 -178.4(10) . . . . ?
 C36 C35 C34 C33 1.0(11) . . . . ?
 C12 C13 C14 N1 174.9(6) . . . . ?
 C12 C13 C14 C15 -5.5(10) . . . . ?
 C12 C11 C16 C15 -4.0(14) . . . . ?
 C12 C11 C16 C17 -178.4(9) . . . . ?
 C12 C11 C20 C19 -178.6(14) . . . . ?
 C67 C72 C71 C70 2.4(15) . . . . ?
 C67 C68 C69 C70 -2(2) . . . . ?
 C72 C67 C68 C69 0.0(16) . . . . ?
 C72 C71 C70 C69 -4.2(19) . . . . ?
 C11 C16 C17 C18 -7.7(17) . . . . ?
 C11 C20 C19 C18 1(3) . . . . ?
 C16 C15 C14 N1 -177.8(7) . . . . ?
 C16 C15 C14 C13 2.6(10) . . . . ?
 C16 C11 C20 C19 1.9(19) . . . . ?
 C16 C17 C18 C19 11(2) . . . . ?
 C68 C67 C72 C73 -179.5(8) . . . . ?
 C68 C67 C72 C71 -0.2(13) . . . . ?
 C17 C18 C19 C20 -8(3) . . . . ?
 C71 C70 C69 C68 4(2) . . . . ?
 C20 C11 C16 C15 175.6(9) . . . . ?
 C20 C11 C16 C17 1.2(15) . . . . ?
 C97 C102 C101 C100 47(3) . . . . ?
 C102 C97 C98 C99 52(3) . . . . ?
 C102 C101 C100 C99 -52(4) . . . . ?
 C101 C100 C99 C98 54(3) . . . . ?
 C100 C99 C98 C97 -57(3) . . . . ?
 C98 C97 C102 C101 -45(3) . . . . ?

_smtbx_masks_special_details       ?
loop_
  _smtbx_masks_void_nr
  _smtbx_masks_void_average_x
  _smtbx_masks_void_average_y
  _smtbx_masks_void_average_z
  _smtbx_masks_void_volume
  _smtbx_masks_void_count_electrons
  _smtbx_masks_void_content
 1 0.000 0.000 0.500 195.4 48.8 ?
 2 0.021 0.361 0.453 179.3 54.1 ?
 3 -0.004 0.326 -0.005 191.4 42.8 ?
 4 -0.021 0.639 0.547 179.3 54.2 ?
 5 0.004 0.674 0.005 191.4 43.8 ?
 6 0.326 0.330 0.005 191.4 43.8 ?
 7 0.340 0.979 0.453 179.3 54.1 ?
 8 0.330 0.004 0.995 191.4 42.8 ?
 9 0.333 0.667 0.964 163.7 41.7 ?
 10 0.361 0.340 0.547 179.3 54.2 ?
 11 0.333 0.667 0.472 155.0 50.3 ?
 12 0.660 0.021 0.547 179.3 54.2 ?
 13 0.639 0.660 0.453 179.3 54.1 ?
 14 0.674 0.670 0.995 191.4 42.8 ?
 15 0.667 0.333 0.036 163.7 41.0 ?
 16 0.670 0.996 0.005 191.4 43.8 ?
 17 0.667 0.333 0.528 155.0 50.3 ?

_smtbx_masks_void_probe_radius     1.2
_smtbx_masks_void_truncation_radius  1.2
_shelx_fab_file
;
0 0 1 -89.3752 -1.2670
0 0 2 338.7680 -1.5345
0 0 3 5.7462 -1.5167
0 0 4 4.5416 -0.6520
0 0 5 15.0736 0.2450
0 0 6 -38.7409 0.7687
0 0 7 14.5057 1.0373
0 0 8 -2.4565 0.8247
0 0 9 12.6911 0.5022
0 0 10 -8.4700 0.1562
0 0 11 6.8193 -0.0737
0 0 12 -7.4185 -0.1441
0 0 13 8.0573 -0.1583
0 0 14 -5.8238 -0.1164
0 0 15 -0.3630 -0.0974
0 0 16 -12.0886 -0.0720
0 0 17 9.9536 -0.0676
0 0 18 -2.5900 -0.0188
0 0 19 2.1516 0.0015
0 0 20 0.0930 0.0434
0 0 21 -8.1371 0.0547
0 0 22 1.8623 0.0615
0 0 23 -7.2389 0.0491
0 1 -23 4.3402 -0.0025
0 1 -22 0.1618 -0.0150
0 1 -21 9.4787 -0.0191
0 1 -20 -2.2730 -0.0247
0 1 -19 0.3886 -0.0230
0 1 -18 0.6111 -0.0073
0 1 -17 -5.5025 -0.0100
0 1 -16 1.1505 0.0258
0 1 -15 -3.1935 0.0154
0 1 -14 2.6647 0.0343
0 1 -13 -1.7043 0.0414
0 1 -12 0.5709 0.0385
0 1 -11 -9.9250 0.0131
0 1 -10 10.6754 0.0357
0 1 -9 -15.4115 0.0317
0 1 -8 6.4816 0.1144
0 1 -7 -13.2034 0.2178
0 1 -6 -26.0006 0.3507
0 1 -5 8.2875 0.3506
0 1 -4 -26.4415 0.1908
0 1 -3 -5.1407 -0.1239
0 1 -2 7.1390 -0.6501
0 1 -1 -28.0366 -1.0820
0 1 0 -35.0634 -1.2474
0 1 1 2.4573 -1.1598
0 1 2 -75.2673 -0.7803
0 1 3 0.7327 -0.3228
0 1 4 -16.0495 0.0141
0 1 5 0.8944 0.2295
0 1 6 25.8468 0.3107
0 1 7 10.8110 0.3225
0 1 8 9.8519 0.2353
0 1 9 -5.7766 0.1721
0 1 10 0.8370 0.0997
0 1 11 -4.4901 0.0498
0 1 12 8.0813 0.0045
0 1 13 1.9645 -0.0090
0 1 14 8.1333 -0.0087
0 1 15 0.1056 -0.0474
0 1 16 6.1708 -0.0041
0 1 17 -0.5147 -0.0288
0 1 18 2.5400 -0.0044
0 1 19 -2.2753 -0.0004
0 1 20 -4.4744 0.0035
0 1 21 1.6344 0.0034
0 1 22 -4.6421 0.0122
0 1 23 3.3103 0.0037
0 2 -23 1.2143 0.0147
0 2 -22 -1.7838 0.0088
0 2 -21 -3.8823 0.0046
0 2 -20 0.0063 -0.0091
0 2 -19 -0.5323 -0.0236
0 2 -18 -0.3732 -0.0340
0 2 -17 -2.4537 -0.0483
0 2 -16 -0.7248 -0.0747
0 2 -15 0.8316 -0.0217
0 2 -14 0.9672 -0.0388
0 2 -13 -3.6606 0.0339
0 2 -12 -0.1985 0.0591
0 2 -11 1.0874 0.0820
0 2 -10 -3.9825 0.1483
0 2 -9 4.3391 0.2203
0 2 -8 0.6529 0.3289
0 2 -7 -5.5504 0.3729
0 2 -6 28.9790 0.3914
0 2 -5 -16.0690 0.2334
0 2 -4 51.0534 -0.1059
0 2 -3 -28.6540 -0.4859
0 2 -2 23.2889 -0.9286
0 2 -1 -51.3168 -1.2069
0 2 0 -22.2741 -1.1529
0 2 1 -71.4149 -0.8915
0 2 2 -50.1774 -0.4802
0 2 3 -21.9182 -0.1486
0 2 4 -42.1591 0.0537
0 2 5 19.2493 0.1353
0 2 6 -14.2388 0.1005
0 2 7 -10.4322 0.0507
0 2 8 1.2234 0.0201
0 2 9 -13.4779 0.0543
0 2 10 11.9712 0.0757
0 2 11 5.7535 0.1188
0 2 12 5.4010 0.1127
0 2 13 -1.6201 0.0909
0 2 14 -4.1386 0.0580
0 2 15 -0.0309 0.0174
0 2 16 -6.7045 -0.0055
0 2 17 3.9401 -0.0227
0 2 18 -3.2024 -0.0383
0 2 19 -4.4431 -0.0400
0 2 20 2.6087 -0.0311
0 2 21 1.7184 -0.0267
0 2 22 3.6603 -0.0157
0 2 23 1.6191 -0.0072
0 3 -23 -4.1733 -0.0037
0 3 -22 -2.1083 -0.0134
0 3 -21 -3.0840 -0.0197
0 3 -20 -0.6771 -0.0242
0 3 -19 0.2110 -0.0153
0 3 -18 -1.0282 -0.0144
0 3 -17 0.5189 -0.0059
0 3 -16 -5.6181 -0.0107
0 3 -15 -0.7292 0.0082
0 3 -14 -1.1723 0.0315
0 3 -13 0.8316 0.0577
0 3 -12 -6.6770 0.0885
0 3 -11 4.5766 0.0716
0 3 -10 5.4374 0.0095
0 3 -9 4.6481 -0.0988
0 3 -8 11.9443 -0.1767
0 3 -7 -7.0686 -0.2440
0 3 -6 -10.8148 -0.1417
0 3 -5 4.5331 -0.0021
0 3 -4 33.6646 0.1814
0 3 -3 10.1443 0.3256
0 3 -2 239.8599 0.1764
0 3 -1 -44.6965 -0.0094
0 3 0 403.0978 -0.4296
0 3 1 -52.2115 -0.7701
0 3 2 232.3719 -0.6378
0 3 3 1.2676 -0.4977
0 3 4 23.5997 -0.0784
0 3 5 9.3224 0.2520
0 3 6 -8.1956 0.3973
0 3 7 -3.2755 0.4607
0 3 8 6.8988 0.3257
0 3 9 4.7111 0.1654
0 3 10 0.3618 0.0259
0 3 11 9.9771 -0.0640
0 3 12 -6.3407 -0.0826
0 3 13 0.9370 -0.0752
0 3 14 -0.6535 -0.0376
0 3 15 -3.0377 -0.0384
0 3 16 0.3020 -0.0113
0 3 17 -0.1110 -0.0137
0 3 18 -3.0219 -0.0011
0 3 19 -0.0923 0.0108
0 3 20 -1.6462 0.0235
0 3 21 -2.2532 0.0295
0 3 22 -0.5507 0.0274
0 3 23 -5.1798 0.0155
0 4 -23 2.0110 0.0023
0 4 -22 1.3032 -0.0210
0 4 -21 10.7267 -0.0349
0 4 -20 -2.4633 -0.0468
0 4 -19 4.9667 -0.0492
0 4 -18 -3.1100 -0.0384
0 4 -17 0.3128 -0.0229
0 4 -16 0.1123 0.0017
0 4 -15 -0.2704 0.0302
0 4 -14 5.7856 0.0552
0 4 -13 1.9453 0.0619
0 4 -12 5.2610 0.0564
0 4 -11 -4.0606 0.0461
0 4 -10 9.1484 0.0401
0 4 -9 -19.5422 0.0610
0 4 -8 -2.8783 0.1258
0 4 -7 -12.5589 0.2357
0 4 -6 -22.4775 0.3293
0 4 -5 14.4905 0.3480
0 4 -4 -11.8906 0.1665
0 4 -3 9.8408 -0.1794
0 4 -2 13.7802 -0.6473
0 4 -1 -11.9328 -1.0724
0 4 0 -36.2884 -1.2680
0 4 1 -12.3992 -1.1652
0 4 2 -77.3902 -0.8565
0 4 3 2.9561 -0.4005
0 4 4 -17.8481 -0.0184
0 4 5 9.9342 0.2781
0 4 6 19.9324 0.4275
0 4 7 4.5024 0.4707
0 4 8 11.5692 0.3542
0 4 9 1.4467 0.2082
0 4 10 -1.9581 0.0696
0 4 11 -1.4012 -0.0151
0 4 12 -0.7213 -0.0674
0 4 13 4.8313 -0.0510
0 4 14 4.8958 -0.0478
0 4 15 4.8518 -0.0288
0 4 16 3.1145 -0.0211
0 4 17 -0.8939 0.0001
0 4 18 -0.0219 0.0091
0 4 19 -3.4276 0.0257
0 4 20 -2.0805 0.0221
0 4 21 -0.4962 0.0177
0 4 22 -2.8509 0.0036
0 4 23 1.1115 -0.0148
0 5 -23 0.6961 0.0114
0 5 -22 0.1912 0.0018
0 5 -21 0.2531 -0.0109
0 5 -20 1.4217 -0.0143
0 5 -19 0.0513 -0.0232
0 5 -18 3.0102 -0.0429
0 5 -17 1.2016 -0.0346
0 5 -16 7.4333 -0.0596
0 5 -15 4.6264 -0.0332
0 5 -14 -1.4205 -0.0065
0 5 -13 -2.8843 0.0297
0 5 -12 -8.7441 0.0638
0 5 -11 4.8423 0.0873
0 5 -10 -11.2404 0.1107
0 5 -9 0.6438 0.1267
0 5 -8 -1.6900 0.1571
0 5 -7 -4.4906 0.1926
0 5 -6 40.1571 0.1820
0 5 -5 -16.3452 0.1117
0 5 -4 59.0176 -0.0706
0 5 -3 -40.0532 -0.2745
0 5 -2 29.2924 -0.5062
0 5 -1 -62.9355 -0.6760
0 5 0 -20.7033 -0.6761
0 5 1 -64.4243 -0.5662
0 5 2 -37.8080 -0.3851
0 5 3 -8.7860 -0.2197
0 5 4 -14.6397 -0.0884
0 5 5 10.8441 0.0475
0 5 6 -3.8592 0.1263
0 5 7 -9.0013 0.1261
0 5 8 1.5570 0.1507
0 5 9 -8.8932 0.1514
0 5 10 5.6529 0.1368
0 5 11 4.7392 0.1111
0 5 12 4.6629 0.0663
0 5 13 8.3811 0.0248
0 5 14 2.3111 -0.0085
0 5 15 -4.4676 -0.0185
0 5 16 -6.9578 -0.0182
0 5 17 -2.4850 -0.0237
0 5 18 -4.2355 -0.0204
0 5 19 -1.1923 -0.0176
0 5 20 3.5921 -0.0117
0 5 21 0.8892 -0.0039
0 5 22 4.5438 -0.0043
0 5 23 -1.3630 -0.0053
0 6 -23 -0.6864 0.0320
0 6 -22 -1.0962 0.0306
0 6 -21 -2.2285 0.0221
0 6 -20 -2.9873 0.0039
0 6 -19 0.8792 -0.0099
0 6 -18 1.0049 -0.0362
0 6 -17 5.9586 -0.0556
0 6 -16 -1.3366 -0.0478
0 6 -15 -1.4195 -0.0557
0 6 -14 -3.1867 -0.0265
0 6 -13 -6.0951 -0.0177
0 6 -12 -4.9730 0.0082
0 6 -11 1.5524 0.0267
0 6 -10 8.1722 0.0866
0 6 -9 0.6707 0.1428
0 6 -8 12.1292 0.2334
0 6 -7 -4.0435 0.3175
0 6 -6 4.0008 0.3123
0 6 -5 -6.0622 0.2191
0 6 -4 32.7313 -0.0055
0 6 -3 -0.6166 -0.3161
0 6 -2 102.9311 -0.5741
0 6 -1 -21.3801 -0.7694
0 6 0 138.3943 -0.7665
0 6 1 -32.8931 -0.6183
0 6 2 72.8082 -0.3616
0 6 3 -8.9076 -0.1191
0 6 4 21.6001 0.0772
0 6 5 2.6874 0.1732
0 6 6 9.6715 0.2029
0 6 7 3.5937 0.1662
0 6 8 5.5823 0.1230
0 6 9 7.6552 0.0673
0 6 10 -0.8510 0.0386
0 6 11 13.1496 0.0109
0 6 12 -0.0438 0.0028
0 6 13 -5.8071 0.0030
0 6 14 2.5764 -0.0000
0 6 15 -13.6456 -0.0148
0 6 16 2.5562 -0.0177
0 6 17 -5.9909 -0.0248
0 6 18 -0.3059 -0.0212
0 6 19 -0.5724 -0.0067
0 6 20 -0.0245 0.0049
0 6 21 0.0080 0.0103
0 6 22 0.4410 0.0139
0 6 23 -2.7122 0.0110
0 7 -22 -3.6227 0.0179
0 7 -21 3.8892 0.0059
0 7 -20 -3.6605 -0.0041
0 7 -19 -0.8198 -0.0126
0 7 -18 -1.0712 -0.0207
0 7 -17 -5.6272 -0.0252
0 7 -16 -4.2048 -0.0238
0 7 -15 -10.2773 -0.0178
0 7 -14 -0.3805 -0.0040
0 7 -13 1.0807 0.0037
0 7 -12 8.9992 0.0167
0 7 -11 -0.8972 0.0414
0 7 -10 9.7220 0.0365
0 7 -9 -5.7026 0.0809
0 7 -8 1.8775 0.1033
0 7 -7 -12.6422 0.1228
0 7 -6 -2.4602 0.1034
0 7 -5 -8.1361 0.0372
0 7 -4 -6.3735 -0.0500
0 7 -3 6.1155 -0.1679
0 7 -2 -20.7799 -0.2589
0 7 -1 -4.9135 -0.3379
0 7 0 -55.9261 -0.3349
0 7 1 -11.6420 -0.3040
0 7 2 -31.2488 -0.1967
0 7 3 8.1735 -0.0858
0 7 4 13.9736 0.0350
0 7 5 6.4261 0.1111
0 7 6 10.3615 0.1317
0 7 7 -8.0681 0.1182
0 7 8 6.0521 0.0702
0 7 9 -2.3356 0.0034
0 7 10 2.0729 -0.0294
0 7 11 5.7144 -0.0395
0 7 12 2.8752 -0.0265
0 7 13 4.0553 0.0051
0 7 14 -1.1988 0.0017
0 7 15 0.8756 0.0313
0 7 16 4.5318 0.0056
0 7 17 1.3042 0.0289
0 7 18 3.6089 0.0138
0 7 19 3.6748 0.0232
0 7 20 -0.8636 0.0098
0 7 21 2.1987 -0.0001
0 7 22 0.9144 -0.0098
0 8 -22 -2.6568 -0.0035
0 8 -21 1.4725 -0.0112
0 8 -20 3.6509 -0.0076
0 8 -19 1.3567 -0.0016
0 8 -18 4.2720 0.0017
0 8 -17 2.5628 -0.0025
0 8 -16 -0.4333 0.0017
0 8 -15 5.2956 -0.0224
0 8 -14 -4.6490 -0.0135
0 8 -13 4.5897 -0.0195
0 8 -12 -0.4538 -0.0070
0 8 -11 1.8053 0.0107
0 8 -10 -2.1848 0.0245
0 8 -9 -9.4075 0.0205
0 8 -8 4.4652 0.0294
0 8 -7 -6.4699 0.0159
0 8 -6 31.2149 0.0178
0 8 -5 4.4401 -0.0021
0 8 -4 23.7722 -0.0071
0 8 -3 -8.5094 -0.0520
0 8 -2 -17.1912 -0.0539
0 8 -1 -23.4518 -0.1120
0 8 0 -22.3272 -0.0920
0 8 1 -11.0005 -0.0728
0 8 2 16.6092 -0.0289
0 8 3 6.1801 0.0262
0 8 4 13.0829 0.0653
0 8 5 -7.5369 0.0950
0 8 6 -8.9219 0.1061
0 8 7 -8.1672 0.0499
0 8 8 -0.9675 0.0212
0 8 9 -1.2720 -0.0220
0 8 10 6.0601 -0.0448
0 8 11 -1.0841 -0.0570
0 8 12 5.6864 -0.0513
0 8 13 0.5333 -0.0283
0 8 14 8.1203 -0.0154
0 8 15 -1.0394 0.0076
0 8 16 5.6740 0.0327
0 8 17 3.6323 0.0301
0 8 18 -2.8082 0.0344
0 8 19 1.4513 0.0267
0 8 20 1.7790 0.0131
0 8 21 0.6253 0.0023
0 8 22 5.2683 -0.0115
0 9 -22 1.0633 0.0156
0 9 -21 -4.8119 0.0124
0 9 -20 0.5964 0.0104
0 9 -19 -3.4611 -0.0025
0 9 -18 0.6717 -0.0099
0 9 -17 4.8238 -0.0199
0 9 -16 -2.5046 -0.0204
0 9 -15 10.2434 -0.0004
0 9 -14 -2.5096 0.0096
0 9 -13 -4.8678 0.0181
0 9 -12 -1.1542 0.0116
0 9 -11 -5.8032 -0.0006
0 9 -10 2.5288 -0.0086
0 9 -9 2.1454 -0.0046
0 9 -8 0.7832 -0.0009
0 9 -7 10.5575 0.0064
0 9 -6 -1.1051 0.0127
0 9 -5 3.2808 -0.0020
0 9 -4 1.7654 -0.0152
0 9 -3 -8.2112 -0.0420
0 9 -2 8.8511 -0.0790
0 9 -1 -11.9601 -0.0950
0 9 0 37.5310 -0.1117
0 9 1 -13.8888 -0.0836
0 9 2 30.5398 -0.0684
0 9 3 -9.5528 -0.0209
0 9 4 4.7658 0.0243
0 9 5 -2.9096 0.0721
0 9 6 3.0825 0.1058
0 9 7 11.9883 0.1096
0 9 8 8.4467 0.0812
0 9 9 11.7778 0.0592
0 9 10 7.5684 0.0116
0 9 11 6.2173 -0.0001
0 9 12 2.8128 -0.0324
0 9 13 -4.4363 -0.0230
0 9 14 -0.6312 -0.0260
0 9 15 -5.6882 -0.0278
0 9 16 -2.4106 -0.0178
0 9 17 -5.6961 -0.0173
0 9 18 -1.7288 -0.0027
0 9 19 -1.2658 0.0072
0 9 20 3.7447 0.0218
0 9 21 1.7488 0.0240
0 9 22 0.3037 0.0203
0 10 -22 -4.1389 0.0212
0 10 -21 -1.8873 0.0212
0 10 -20 -1.2453 0.0110
0 10 -19 -1.6160 -0.0004
0 10 -18 2.2740 -0.0106
0 10 -17 -0.3987 -0.0293
0 10 -16 -6.0807 -0.0372
0 10 -15 -3.6146 -0.0401
0 10 -14 -4.5116 -0.0294
0 10 -13 -0.4224 -0.0132
0 10 -12 3.8903 0.0076
0 10 -11 -1.1764 0.0430
0 10 -10 1.6520 0.0501
0 10 -9 5.4938 0.0537
0 10 -8 4.8936 0.0799
0 10 -7 2.8498 0.0608
0 10 -6 4.5134 0.0491
0 10 -5 -11.8248 0.0086
0 10 -4 -19.4139 -0.0470
0 10 -3 -8.7583 -0.0983
0 10 -2 -18.5656 -0.1555
0 10 -1 -0.0217 -0.1754
0 10 0 -14.3456 -0.1504
0 10 1 -3.7878 -0.0905
0 10 2 -9.7300 -0.0272
0 10 3 -8.5372 0.0471
0 10 4 3.6514 0.0632
0 10 5 -7.2684 0.0661
0 10 6 10.8517 0.0394
0 10 7 -1.3521 0.0140
0 10 8 9.5956 0.0297
0 10 9 0.7318 0.0254
0 10 10 2.7673 0.0337
0 10 11 2.9104 0.0319
0 10 12 3.5055 0.0201
0 10 13 1.6421 -0.0080
0 10 14 3.3999 -0.0185
0 10 15 1.9402 -0.0324
0 10 16 3.1797 -0.0366
0 10 17 0.6642 -0.0247
0 10 18 1.3866 -0.0196
0 10 19 3.7355 -0.0046
0 10 20 2.5158 0.0069
0 10 21 1.7638 0.0080
0 10 22 1.5089 0.0215
0 11 -21 -1.1131 -0.0017
0 11 -20 5.8163 -0.0031
0 11 -19 -3.9012 -0.0046
0 11 -18 2.4591 -0.0082
0 11 -17 -0.5043 -0.0027
0 11 -16 -4.9686 -0.0025
0 11 -15 0.2327 -0.0023
0 11 -14 -2.9650 -0.0037
0 11 -13 -0.9836 -0.0020
0 11 -12 4.6903 0.0023
0 11 -11 -0.1882 0.0260
0 11 -10 7.7464 0.0400
0 11 -9 -5.7607 0.0546
0 11 -8 18.3271 0.0694
0 11 -7 -9.7447 0.0619
0 11 -6 20.3692 0.0452
0 11 -5 -8.2359 0.0089
0 11 -4 -3.7485 -0.0523
0 11 -3 4.8549 -0.0888
0 11 -2 -24.6002 -0.1395
0 11 -1 9.2405 -0.1510
0 11 0 -16.6119 -0.1250
0 11 1 7.4216 -0.0942
0 11 2 12.4319 -0.0447
0 11 3 1.8819 -0.0071
0 11 4 12.8081 0.0163
0 11 5 -5.7407 0.0177
0 11 6 -0.1472 0.0091
0 11 7 -1.4367 0.0171
0 11 8 -2.3861 -0.0012
0 11 9 -2.4549 0.0121
0 11 10 0.3047 0.0031
0 11 11 -0.3288 0.0083
0 11 12 2.6411 0.0197
0 11 13 1.6147 0.0199
0 11 14 2.5168 0.0266
0 11 15 -0.9371 0.0181
0 11 16 3.8933 0.0206
0 11 17 1.2555 0.0120
0 11 18 5.1769 0.0063
0 11 19 2.5185 -0.0031
0 11 20 2.8771 -0.0171
0 11 21 1.1090 -0.0224
0 12 -21 -4.8999 -0.0003
0 12 -20 1.0288 0.0024
0 12 -19 -3.8006 0.0063
0 12 -18 1.9934 0.0046
0 12 -17 -0.2178 0.0041
0 12 -16 -4.7822 0.0002
0 12 -15 3.3639 -0.0016
0 12 -14 -2.1468 0.0004
0 12 -13 -3.2349 0.0020
0 12 -12 -0.1083 -0.0065
0 12 -11 1.1135 -0.0042
0 12 -10 1.1455 -0.0087
0 12 -9 2.6484 -0.0055
0 12 -8 2.2424 0.0087
0 12 -7 2.6857 0.0065
0 12 -6 -12.1001 0.0156
0 12 -5 6.3854 0.0220
0 12 -4 -15.8663 0.0180
0 12 -3 9.5010 0.0259
0 12 -2 7.4575 -0.0256
0 12 -1 -0.8121 -0.0190
0 12 0 34.5758 -0.0870
0 12 1 -0.1555 -0.0870
0 12 2 20.3696 -0.1045
0 12 3 6.1804 -0.0780
0 12 4 -1.5277 -0.0333
0 12 5 -1.3591 0.0038
0 12 6 -2.3636 0.0394
0 12 7 -1.4085 0.0434
0 12 8 -0.8717 0.0291
0 12 9 3.9869 0.0006
0 12 10 2.0475 -0.0197
0 12 11 5.1912 -0.0235
0 12 12 2.5569 -0.0169
0 12 13 -2.4345 -0.0055
0 12 14 -0.8685 0.0144
0 12 15 -1.4241 0.0104
0 12 16 0.1424 0.0132
0 12 17 -1.8529 0.0088
0 12 18 -0.0917 0.0056
0 12 19 -0.3886 -0.0008
0 12 20 -0.8824 0.0028
0 12 21 0.0764 -0.0034
0 13 -21 -4.1819 0.0127
0 13 -20 6.9996 0.0107
0 13 -19 -1.1134 0.0093
0 13 -18 8.1069 0.0005
0 13 -17 2.0634 -0.0056
0 13 -16 3.7247 -0.0105
0 13 -15 0.4181 -0.0188
0 13 -14 4.4057 -0.0197
0 13 -13 2.9583 -0.0177
0 13 -12 1.1662 -0.0129
0 13 -11 -0.2097 -0.0042
0 13 -10 -0.0358 0.0037
0 13 -9 2.1527 0.0161
0 13 -8 2.0328 0.0060
0 13 -7 2.5691 0.0152
0 13 -6 0.2819 -0.0081
0 13 -5 -2.9128 -0.0044
0 13 -4 -7.1616 -0.0072
0 13 -3 -2.5373 0.0150
0 13 -2 4.3793 0.0134
0 13 -1 1.6288 0.0175
0 13 0 -0.9257 0.0207
0 13 1 2.5008 0.0017
0 13 2 -14.7799 0.0080
0 13 3 -13.5088 -0.0073
0 13 4 -5.0099 0.0010
0 13 5 -14.8809 0.0114
0 13 6 -0.1351 0.0243
0 13 7 0.9974 0.0370
0 13 8 -1.8916 0.0343
0 13 9 6.6209 0.0190
0 13 10 0.1727 -0.0055
0 13 11 2.0794 -0.0158
0 13 12 1.4050 -0.0239
0 13 13 -2.1380 -0.0346
0 13 14 2.3877 -0.0202
0 13 15 3.6266 -0.0179
0 13 16 -0.8443 -0.0082
0 13 17 2.4390 -0.0046
0 13 18 -3.6551 0.0067
0 13 19 3.4378 0.0067
0 13 20 -0.6410 0.0158
0 13 21 -1.1451 0.0195
0 14 -20 7.1535 0.0216
0 14 -19 -0.9257 0.0110
0 14 -18 -0.1477 0.0018
0 14 -17 -5.8022 -0.0142
0 14 -16 -4.5439 -0.0204
0 14 -15 -3.2044 -0.0214
0 14 -14 -1.2798 -0.0203
0 14 -13 -0.6499 -0.0077
0 14 -12 -2.1841 0.0011
0 14 -11 0.9530 0.0068
0 14 -10 -3.3956 0.0070
0 14 -9 1.4824 -0.0006
0 14 -8 10.1860 -0.0091
0 14 -7 -4.9288 -0.0177
0 14 -6 9.6216 -0.0008
0 14 -5 -6.5498 0.0005
0 14 -4 -4.3311 0.0055
0 14 -3 2.9506 0.0099
0 14 -2 -7.9543 -0.0024
0 14 -1 5.3083 -0.0199
0 14 0 -13.0305 -0.0167
0 14 1 2.1700 -0.0107
0 14 2 -8.5957 -0.0002
0 14 3 1.7010 0.0164
0 14 4 -4.0423 0.0140
0 14 5 2.7266 0.0132
0 14 6 0.6564 0.0117
0 14 7 3.8466 0.0098
0 14 8 1.4962 0.0037
0 14 9 2.6192 0.0061
0 14 10 -3.4016 0.0059
0 14 11 -0.6397 0.0054
0 14 12 -4.9193 0.0085
0 14 13 0.9268 -0.0043
0 14 14 -1.5101 -0.0044
0 14 15 0.1359 -0.0022
0 14 16 -0.8172 -0.0046
0 14 17 -0.3488 0.0002
0 14 18 0.8037 -0.0029
0 14 19 1.7865 -0.0075
0 14 20 1.4869 -0.0103
0 15 -20 -3.4863 -0.0050
0 15 -19 -6.1475 -0.0026
0 15 -18 -1.8525 -0.0064
0 15 -17 -3.8388 -0.0022
0 15 -16 0.6008 0.0001
0 15 -15 -2.6500 0.0006
0 15 -14 0.1991 0.0009
0 15 -13 -5.4987 0.0003
0 15 -12 -2.3087 0.0108
0 15 -11 7.6237 0.0111
0 15 -10 -1.7434 0.0176
0 15 -9 4.8294 0.0127
0 15 -8 1.8226 0.0167
0 15 -7 -6.7749 0.0037
0 15 -6 -7.7430 0.0015
0 15 -5 5.9981 -0.0013
0 15 -4 -5.6126 -0.0187
0 15 -3 15.1450 -0.0178
0 15 -2 4.7005 -0.0447
0 15 -1 2.8715 -0.0298
0 15 0 8.4737 -0.0320
0 15 1 -0.0941 -0.0152
0 15 2 5.8476 0.0097
0 15 3 -1.5362 0.0190
0 15 4 2.7209 0.0312
0 15 5 -3.9689 0.0281
0 15 6 1.4838 0.0021
0 15 7 -0.8986 -0.0064
0 15 8 -1.8833 -0.0202
0 15 9 -1.6158 -0.0225
0 15 10 -4.3507 -0.0029
0 15 11 0.7002 -0.0113
0 15 12 0.8754 0.0098
0 15 13 1.4484 0.0058
0 15 14 -0.8112 0.0070
0 15 15 -0.5429 0.0010
0 15 16 -1.6133 -0.0039
0 15 17 0.5230 -0.0087
0 15 18 -0.6101 -0.0069
0 15 19 -1.9485 -0.0019
0 15 20 -2.6461 -0.0014
0 16 -19 -1.1022 -0.0021
0 16 -18 1.6450 -0.0060
0 16 -17 -5.8855 -0.0009
0 16 -16 0.1790 -0.0053
0 16 -15 -4.5976 0.0060
0 16 -14 5.4718 0.0095
0 16 -13 2.8014 0.0075
0 16 -12 4.0779 0.0125
0 16 -11 3.4128 0.0048
0 16 -10 3.4832 -0.0136
0 16 -9 0.4656 0.0056
0 16 -8 4.1695 -0.0098
0 16 -7 1.5706 0.0123
0 16 -6 5.6084 0.0090
0 16 -5 -3.4006 0.0236
0 16 -4 9.7195 0.0264
0 16 -3 -3.4545 0.0232
0 16 -2 9.8328 0.0097
0 16 -1 0.1358 -0.0022
0 16 0 1.5579 -0.0254
0 16 1 -2.0375 -0.0247
0 16 2 -7.0565 -0.0371
0 16 3 -4.2721 -0.0304
0 16 4 -3.6675 -0.0314
0 16 5 -1.7987 -0.0133
0 16 6 -6.2397 -0.0143
0 16 7 -0.7818 0.0104
0 16 8 -6.3765 0.0033
0 16 9 0.9574 0.0152
0 16 10 1.2795 0.0129
0 16 11 3.3589 0.0170
0 16 12 2.7915 0.0166
0 16 13 -1.6663 0.0179
0 16 14 0.5300 0.0012
0 16 15 0.7122 0.0020
0 16 16 -0.8257 -0.0138
0 16 17 0.2615 -0.0099
0 16 18 0.4409 -0.0088
0 16 19 -0.4417 -0.0050
0 17 -19 -1.6831 0.0020
0 17 -18 -2.3043 0.0018
0 17 -17 -4.6402 0.0013
0 17 -16 0.0376 -0.0012
0 17 -15 -1.2033 -0.0048
0 17 -14 -0.2668 -0.0003
0 17 -13 -2.6204 -0.0066
0 17 -12 -1.2027 -0.0029
0 17 -11 -3.5845 -0.0091
0 17 -10 -2.9191 -0.0124
0 17 -9 -3.4868 -0.0185
0 17 -8 3.1761 -0.0191
0 17 -7 -2.5279 -0.0161
0 17 -6 3.1618 -0.0095
0 17 -5 0.8732 0.0112
0 17 -4 -0.1162 0.0337
0 17 -3 -2.0125 0.0403
0 17 -2 2.9238 0.0547
0 17 -1 0.1836 0.0349
0 17 0 -2.0021 0.0176
0 17 1 8.1731 -0.0080
0 17 2 -1.3553 -0.0182
0 17 3 13.6068 -0.0335
0 17 4 -4.3711 -0.0270
0 17 5 6.2991 -0.0207
0 17 6 -1.7972 0.0098
0 17 7 0.5736 0.0107
0 17 8 4.4407 0.0190
0 17 9 0.8981 -0.0068
0 17 10 -0.0412 -0.0029
0 17 11 -2.5342 -0.0160
0 17 12 -3.0362 -0.0134
0 17 13 -0.8148 0.0016
0 17 14 -0.1010 -0.0004
0 17 15 3.7843 0.0100
0 17 16 1.2520 0.0092
0 17 17 0.8636 0.0019
0 17 18 -0.7626 -0.0055
0 17 19 -0.5932 -0.0111
0 18 -18 -4.7100 -0.0009
0 18 -17 -3.8418 0.0007
0 18 -16 -1.3647 0.0054
0 18 -15 1.9525 0.0046
0 18 -14 1.8266 0.0056
0 18 -13 -1.3122 -0.0029
0 18 -12 1.1245 0.0031
0 18 -11 1.5795 -0.0123
0 18 -10 -4.1060 0.0023
0 18 -9 4.6369 -0.0173
0 18 -8 -0.8028 -0.0203
0 18 -7 -1.7910 -0.0136
0 18 -6 1.4211 -0.0130
0 18 -5 -0.6428 0.0012
0 18 -4 5.7488 0.0152
0 18 -3 5.6220 0.0097
0 18 -2 -1.6104 0.0211
0 18 -1 -1.6330 0.0149
0 18 0 -8.4735 0.0323
0 18 1 -6.9277 0.0247
0 18 2 -3.1400 0.0221
0 18 3 -4.3804 0.0117
0 18 4 -4.6851 0.0087
0 18 5 -0.8041 0.0047
0 18 6 3.7476 0.0089
0 18 7 2.9915 0.0075
0 18 8 6.9589 0.0161
0 18 9 -3.7006 0.0135
0 18 10 -1.4448 0.0164
0 18 11 -2.6475 0.0081
0 18 12 -0.4673 -0.0096
0 18 13 2.7207 -0.0072
0 18 14 -0.3603 -0.0108
0 18 15 0.6670 -0.0076
0 18 16 0.5821 0.0023
0 18 17 -0.1103 0.0054
0 18 18 1.3191 0.0070
0 19 -17 -2.2772 -0.0036
0 19 -16 -1.0148 -0.0103
0 19 -15 -3.4015 -0.0064
0 19 -14 2.7017 -0.0033
0 19 -13 -3.6586 0.0049
0 19 -12 4.0987 0.0089
0 19 -11 0.6104 0.0170
0 19 -10 3.8230 0.0021
0 19 -9 -1.0980 0.0107
0 19 -8 1.1113 -0.0029
0 19 -7 0.5088 -0.0093
0 19 -6 -2.4475 -0.0040
0 19 -5 -1.3869 -0.0271
0 19 -4 2.8474 -0.0119
0 19 -3 -0.0061 -0.0283
0 19 -2 0.8654 -0.0134
0 19 -1 11.1285 -0.0139
0 19 0 5.9125 -0.0100
0 19 1 14.0492 0.0005
0 19 2 1.8841 -0.0041
0 19 3 4.2240 0.0007
0 19 4 -4.3750 0.0057
0 19 5 -2.0861 0.0129
0 19 6 0.0677 0.0021
0 19 7 -3.1798 0.0013
0 19 8 -7.8105 0.0038
0 19 9 -0.7115 0.0004
0 19 10 -3.4745 0.0043
0 19 11 4.1021 0.0106
0 19 12 3.5176 0.0006
0 19 13 -0.8155 0.0003
0 19 14 1.1380 -0.0143
0 19 15 -1.1785 -0.0143
0 19 16 0.6975 -0.0172
0 19 17 0.2911 -0.0043
0 20 -17 1.0041 -0.0059
0 20 -16 -0.1498 -0.0025
0 20 -15 4.1629 0.0001
0 20 -14 -2.3137 0.0047
0 20 -13 0.1429 0.0086
0 20 -12 -3.0973 0.0095
0 20 -11 -1.2348 0.0130
0 20 -10 -0.9063 0.0137
0 20 -9 -0.3129 0.0122
0 20 -8 -3.9909 0.0132
0 20 -7 0.7411 0.0034
0 20 -6 -2.9310 -0.0037
0 20 -5 2.5507 -0.0196
0 20 -4 0.3568 -0.0207
0 20 -3 3.0404 -0.0336
0 20 -2 2.9980 -0.0272
0 20 -1 4.5991 -0.0237
0 20 0 2.4734 -0.0160
0 20 1 4.9555 -0.0019
0 20 2 0.1865 0.0196
0 20 3 5.5804 0.0234
0 20 4 4.6532 0.0286
0 20 5 2.3270 0.0110
0 20 6 2.2287 0.0042
0 20 7 -2.1339 -0.0117
0 20 8 -1.7786 -0.0173
0 20 9 -2.9979 -0.0134
0 20 10 5.0034 -0.0232
0 20 11 -2.5616 -0.0057
0 20 12 1.8900 -0.0020
0 20 13 -1.1507 0.0061
0 20 14 -1.3956 0.0111
0 20 15 3.2268 0.0101
0 20 16 0.1527 0.0081
0 20 17 0.0748 0.0005
0 21 -16 -0.5703 -0.0041
0 21 -15 -0.0681 -0.0040
0 21 -14 -3.9167 -0.0120
0 21 -13 3.2984 -0.0049
0 21 -12 2.4928 -0.0018
0 21 -11 3.0302 -0.0053
0 21 -10 1.7385 0.0102
0 21 -9 2.0432 0.0001
0 21 -8 0.6149 0.0022
0 21 -7 -1.1898 0.0000
0 21 -6 3.4909 0.0019
0 21 -5 -4.0614 0.0114
0 21 -4 0.6385 0.0197
0 21 -3 -1.5535 0.0235
0 21 -2 0.1869 0.0205
0 21 -1 -6.3271 0.0098
0 21 0 -3.1507 -0.0084
0 21 1 -8.7175 -0.0244
0 21 2 -6.2406 -0.0447
0 21 3 -1.6074 -0.0419
0 21 4 -6.3911 -0.0314
0 21 5 0.9245 -0.0226
0 21 6 -2.5919 0.0015
0 21 7 2.7730 -0.0012
0 21 8 2.1726 -0.0019
0 21 9 0.0780 0.0006
0 21 10 4.3499 -0.0161
0 21 11 -2.6005 -0.0048
0 21 12 0.2030 -0.0045
0 21 13 -1.7264 0.0052
0 21 14 0.3910 0.0194
0 21 15 -2.2786 0.0171
0 21 16 1.8474 0.0156
0 22 -15 4.1522 -0.0051
0 22 -14 -1.8406 -0.0044
0 22 -13 6.8054 -0.0006
0 22 -12 1.3420 -0.0027
0 22 -11 6.1030 0.0035
0 22 -10 -4.0896 -0.0068
0 22 -9 -1.0209 -0.0147
0 22 -8 0.3344 -0.0200
0 22 -7 -2.1502 -0.0311
0 22 -6 2.1775 -0.0252
0 22 -5 2.1128 -0.0130
0 22 -4 -0.4991 -0.0067
0 22 -3 -1.3984 0.0181
0 22 -2 -1.2696 0.0328
0 22 -1 4.5867 0.0441
0 22 0 -2.2935 0.0469
0 22 1 14.3788 0.0424
0 22 2 5.5619 0.0263
0 22 3 3.3789 0.0104
0 22 4 2.7934 -0.0051
0 22 5 -0.2109 -0.0133
0 22 6 -2.0966 -0.0106
0 22 7 0.8902 -0.0092
0 22 8 -2.3399 0.0049
0 22 9 0.3573 0.0034
0 22 10 -1.3451 0.0060
0 22 11 1.2330 -0.0046
0 22 12 -1.9910 0.0007
0 22 13 0.7072 -0.0071
0 22 14 0.2611 -0.0094
0 22 15 0.2054 -0.0064
0 23 -14 -1.9242 -0.0003
0 23 -13 4.5319 0.0152
0 23 -12 0.1212 0.0081
0 23 -11 0.5059 0.0150
0 23 -10 3.4216 0.0083
0 23 -9 -4.2245 0.0000
0 23 -8 3.5168 -0.0069
0 23 -7 -0.3750 -0.0072
0 23 -6 -6.7192 -0.0151
0 23 -5 1.7753 -0.0023
0 23 -4 -3.9867 -0.0063
0 23 -3 3.7321 0.0095
0 23 -2 0.5532 0.0035
0 23 -1 7.8919 0.0046
0 23 0 2.0914 -0.0029
0 23 1 1.0928 -0.0105
0 23 2 1.0664 -0.0050
0 23 3 -5.6744 -0.0071
0 23 4 -2.5254 -0.0024
0 23 5 -0.9514 0.0002
0 23 6 -2.7884 -0.0056
0 23 7 0.0276 0.0083
0 23 8 -4.9460 -0.0016
0 23 9 0.2535 0.0065
0 23 10 0.5299 0.0055
0 23 11 -1.4620 0.0064
0 23 12 3.3713 0.0165
0 23 13 -3.1324 0.0036
0 23 14 1.8711 0.0057
0 24 -13 4.4798 0.0062
0 24 -12 0.1291 0.0122
0 24 -11 -0.9431 0.0167
0 24 -10 0.2119 0.0205
0 24 -9 2.9009 0.0094
0 24 -8 1.3810 0.0080
0 24 -7 3.6482 -0.0039
0 24 -6 0.2010 -0.0165
0 24 -5 -5.3899 -0.0225
0 24 -4 3.2526 -0.0324
0 24 -3 -1.4913 -0.0399
0 24 -2 3.2131 -0.0325
0 24 -1 1.1542 -0.0258
0 24 0 -1.1109 -0.0020
0 24 1 -5.3467 0.0168
0 24 2 -3.8161 0.0317
0 24 3 -2.7893 0.0308
0 24 4 -4.9048 0.0260
0 24 5 0.9348 0.0066
0 24 6 -3.0073 -0.0076
0 24 7 1.2622 -0.0166
0 24 8 -3.9008 -0.0223
0 24 9 1.5707 -0.0179
0 24 10 0.1810 -0.0036
0 24 11 -0.7437 -0.0008
0 24 12 0.0679 0.0122
0 24 13 -0.4264 0.0065
0 25 -12 -1.8060 -0.0015
0 25 -11 3.1211 -0.0022
0 25 -10 -2.4781 0.0046
0 25 -9 3.4671 0.0110
0 25 -8 2.5624 0.0116
0 25 -7 -2.6243 0.0250
0 25 -6 5.7163 0.0172
0 25 -5 -0.6153 0.0212
0 25 -4 1.3511 0.0168
0 25 -3 0.8033 0.0053
0 25 -2 -1.9578 0.0001
0 25 -1 -3.3805 -0.0111
0 25 0 -1.4666 -0.0260
0 25 1 -0.9177 -0.0307
0 25 2 2.4155 -0.0338
0 25 3 -0.2273 -0.0260
0 25 4 0.8748 -0.0173
0 25 5 5.3273 -0.0043
0 25 6 -3.9873 0.0074
0 25 7 5.5295 0.0026
0 25 8 1.3548 0.0049
0 25 9 0.6544 -0.0020
0 25 10 4.4572 -0.0048
0 25 11 -4.7106 -0.0065
0 25 12 -0.6247 -0.0054
0 26 -10 -0.0472 -0.0137
0 26 -9 2.8402 -0.0123
0 26 -8 -0.8727 -0.0111
0 26 -7 -0.8236 -0.0125
0 26 -6 -7.8405 -0.0031
0 26 -5 -0.6344 -0.0061
0 26 -4 -2.6090 -0.0010
0 26 -3 -0.5384 0.0113
0 26 -2 -1.5494 0.0105
0 26 -1 2.1299 0.0210
0 26 0 -0.1233 0.0247
0 26 1 1.6259 0.0184
0 26 2 -0.2059 0.0170
0 26 3 -1.3976 0.0114
0 26 4 -0.9577 -0.0024
0 26 5 3.3667 0.0038
0 26 6 -0.3252 -0.0061
0 26 7 2.5895 0.0042
0 26 8 -2.3363 0.0037
0 26 9 1.3561 -0.0042
0 26 10 -1.3673 0.0020
0 27 -8 -2.1960 -0.0108
0 27 -7 -1.7261 -0.0134
0 27 -6 0.4482 -0.0095
0 27 -5 -3.3889 -0.0048
0 27 -4 4.3071 0.0063
0 27 -3 0.4983 0.0158
0 27 -2 3.0761 0.0176
0 27 -1 1.3661 0.0255
0 27 0 -1.6181 0.0119
0 27 1 -3.8076 0.0135
0 27 2 -3.2663 0.0001
0 27 3 -1.3256 -0.0038
0 27 4 -1.6266 -0.0041
0 27 5 2.6699 0.0015
0 27 6 -1.1241 0.0044
0 27 7 0.4225 0.0217
0 27 8 -0.4772 0.0185
0 28 -6 2.2976 -0.0081
0 28 -5 -2.1529 -0.0239
0 28 -4 0.8080 -0.0238
0 28 -3 0.2872 -0.0292
0 28 -2 -3.7723 -0.0288
0 28 -1 0.9921 -0.0196
0 28 0 -4.7232 -0.0034
0 28 1 -0.9729 0.0061
0 28 2 0.6661 0.0211
0 28 3 0.3511 0.0252
0 28 4 2.6940 0.0223
0 28 5 0.8485 0.0146
0 28 6 -1.5240 0.0105
0 29 -1 -1.8505 -0.0254
0 29 0 0.6784 -0.0271
0 29 1 -0.3569 -0.0316
1 1 -23 6.3958 0.0311
1 1 -22 -8.9277 0.0273
1 1 -21 9.9724 0.0164
1 1 -20 -4.3047 -0.0089
1 1 -19 -1.4533 -0.0359
1 1 -18 1.9990 -0.0566
1 1 -17 0.8511 -0.1010
1 1 -16 0.0887 -0.0625
1 1 -15 9.5523 -0.0735
1 1 -14 -11.4502 0.0066
1 1 -13 3.7933 0.0212
1 1 -12 -6.0270 0.0736
1 1 -11 -3.8957 0.1354
1 1 -10 11.0686 0.2154
1 1 -9 -12.9612 0.3652
1 1 -8 23.7760 0.5443
1 1 -7 -9.5229 0.6570
1 1 -6 9.1562 0.5626
1 1 -5 67.6901 0.2377
1 1 -4 -32.5089 -0.2883
1 1 -3 147.2605 -0.9738
1 1 -2 -65.5850 -1.4947
1 1 -1 39.2203 -1.6148
1 1 0 -18.2251 -1.5465
1 1 1 -56.8913 -1.1252
1 1 2 2.9121 -0.6791
1 1 3 -47.5073 -0.2277
1 1 4 -5.2482 0.1361
1 1 5 -42.3105 0.3056
1 1 6 10.7913 0.2746
1 1 7 -21.2348 0.1813
1 1 8 7.9121 0.0990
1 1 9 -5.3230 0.0682
1 1 10 -3.8226 0.1151
1 1 11 -0.6635 0.1499
1 1 12 -4.0575 0.1685
1 1 13 -8.5896 0.1472
1 1 14 2.0760 0.0543
1 1 15 -6.8552 0.0111
1 1 16 7.0007 -0.0360
1 1 17 -5.5331 -0.0521
1 1 18 8.3298 -0.0532
1 1 19 6.3069 -0.0466
1 1 20 2.1423 -0.0458
1 1 21 -1.4438 -0.0339
1 1 22 -4.5298 -0.0205
1 1 23 -6.1998 -0.0008
1 2 -23 3.0806 0.0388
1 2 -22 3.9351 0.0346
1 2 -21 0.5368 0.0275
1 2 -20 -0.4226 0.0198
1 2 -19 -1.6214 -0.0045
1 2 -18 -1.9234 -0.0174
1 2 -17 -1.3321 -0.0626
1 2 -16 1.2166 -0.0677
1 2 -15 -8.5607 -0.0927
1 2 -14 3.4241 -0.0635
1 2 -13 -6.8870 -0.0208
1 2 -12 1.3260 0.0363
1 2 -11 -0.6207 0.1021
1 2 -10 16.8096 0.2088
1 2 -9 2.8559 0.2959
1 2 -8 4.1852 0.3664
1 2 -7 -4.2951 0.3854
1 2 -6 -23.0115 0.2857
1 2 -5 30.0909 0.0443
1 2 -4 -18.7695 -0.2383
1 2 -3 36.6708 -0.6194
1 2 -2 13.3454 -0.9569
1 2 -1 -8.0003 -1.0888
1 2 0 -5.6915 -1.0273
1 2 1 -15.7865 -0.7317
1 2 2 -51.1394 -0.2925
1 2 3 -13.9493 0.1127
1 2 4 -9.8330 0.3083
1 2 5 11.1516 0.3037
1 2 6 26.0395 0.1753
1 2 7 15.9841 0.0280
1 2 8 1.6062 -0.0703
1 2 9 -0.5948 -0.0562
1 2 10 10.2192 -0.0310
1 2 11 0.8249 0.0393
1 2 12 14.8941 0.0655
1 2 13 1.9882 0.0596
1 2 14 2.7770 0.0458
1 2 15 2.3739 0.0217
1 2 16 1.7088 -0.0087
1 2 17 2.2325 -0.0087
1 2 18 2.9307 -0.0299
1 2 19 0.7039 -0.0278
1 2 20 -4.3565 -0.0283
1 2 21 0.7791 -0.0261
1 2 22 -6.1071 -0.0056
1 2 23 4.4133 0.0083
1 3 -23 3.9354 0.0138
1 3 -22 -5.4028 0.0244
1 3 -21 -0.1783 0.0458
1 3 -20 -4.1481 0.0475
1 3 -19 -3.0414 0.0383
1 3 -18 1.8393 0.0246
1 3 -17 -0.9161 -0.0029
1 3 -16 -0.4350 -0.0176
1 3 -15 3.7983 -0.0363
1 3 -14 3.6526 -0.0644
1 3 -13 7.7696 -0.0585
1 3 -12 11.0049 -0.0624
1 3 -11 8.1826 -0.0547
1 3 -10 7.5550 -0.0201
1 3 -9 17.1426 -0.0269
1 3 -8 3.9261 -0.0503
1 3 -7 33.1419 -0.1406
1 3 -6 12.6597 -0.2163
1 3 -5 25.0901 -0.2917
1 3 -4 -30.5869 -0.2247
1 3 -3 -29.2219 0.0002
1 3 -2 -73.0159 0.4380
1 3 -1 -71.9281 0.9213
1 3 0 1.5601 1.1891
1 3 1 -45.3823 1.2068
1 3 2 50.5483 0.9936
1 3 3 33.3228 0.5770
1 3 4 -3.8780 0.1836
1 3 5 44.0665 -0.1262
1 3 6 -35.7606 -0.2898
1 3 7 3.2589 -0.3190
1 3 8 -9.7467 -0.2900
1 3 9 -7.2730 -0.2516
1 3 10 7.2339 -0.1966
1 3 11 -5.8063 -0.1422
1 3 12 -6.4868 -0.0921
1 3 13 -1.5004 -0.0313
1 3 14 3.0825 0.0084
1 3 15 -4.4661 0.0549
1 3 16 3.2439 0.0657
1 3 17 -0.3798 0.0649
1 3 18 -0.4329 0.0570
1 3 19 1.4977 0.0316
1 3 20 -1.0543 0.0132
1 3 21 4.5124 0.0031
1 3 22 3.3056 -0.0088
1 3 23 2.5367 -0.0173
1 4 -23 -1.4269 0.0030
1 4 -22 -1.6313 0.0128
1 4 -21 -1.1510 0.0244
1 4 -20 -0.0863 0.0315
1 4 -19 0.6569 0.0268
1 4 -18 7.3219 0.0167
1 4 -17 2.0878 -0.0018
1 4 -16 10.9027 -0.0164
1 4 -15 1.0843 -0.0161
1 4 -14 0.6572 -0.0357
1 4 -13 2.1637 -0.0348
1 4 -12 0.2163 -0.0314
1 4 -11 10.2397 -0.0207
1 4 -10 -5.2524 0.0090
1 4 -9 -2.9922 0.0455
1 4 -8 -0.5629 0.0552
1 4 -7 1.2227 0.0612
1 4 -6 2.0934 0.0395
1 4 -5 31.1074 0.0009
1 4 -4 -14.0202 -0.0270
1 4 -3 39.7728 -0.0192
1 4 -2 -3.9536 -0.0216
1 4 -1 -4.2278 0.0408
1 4 0 33.7665 0.0332
1 4 1 -16.2577 0.0214
1 4 2 8.5893 -0.0419
1 4 3 -14.6753 -0.0296
1 4 4 -17.2226 -0.0465
1 4 5 -34.2214 -0.0461
1 4 6 -7.4244 -0.0295
1 4 7 -21.3027 -0.0360
1 4 8 10.3233 -0.0360
1 4 9 -8.2448 0.0095
1 4 10 -0.1970 0.0305
1 4 11 -9.9463 0.0452
1 4 12 -14.2698 0.0400
1 4 13 -12.0613 0.0344
1 4 14 -9.9062 0.0010
1 4 15 -5.5298 -0.0098
1 4 16 -6.5608 -0.0077
1 4 17 -4.5297 -0.0174
1 4 18 4.3756 0.0004
1 4 19 -1.6866 0.0014
1 4 20 -0.4208 0.0084
1 4 21 1.6251 0.0040
1 4 22 -4.7886 -0.0044
1 4 23 1.3604 -0.0075
1 5 -23 2.5547 0.0132
1 5 -22 0.4702 0.0241
1 5 -21 2.4047 0.0327
1 5 -20 3.6634 0.0290
1 5 -19 -0.6992 0.0148
1 5 -18 -0.8611 0.0071
1 5 -17 -1.7748 -0.0298
1 5 -16 -2.7443 -0.0375
1 5 -15 -1.8290 -0.0439
1 5 -14 1.8132 -0.0450
1 5 -13 1.0273 -0.0233
1 5 -12 4.3938 0.0025
1 5 -11 3.8950 0.0198
1 5 -10 5.0458 0.0633
1 5 -9 4.4243 0.0804
1 5 -8 -4.0345 0.0832
1 5 -7 -1.3483 0.0713
1 5 -6 -5.4240 -0.0152
1 5 -5 -0.3909 -0.0918
1 5 -4 14.4923 -0.1489
1 5 -3 4.3940 -0.1748
1 5 -2 51.5943 -0.1002
1 5 -1 16.7931 -0.0470
1 5 0 28.4392 0.0432
1 5 1 24.7906 0.0975
1 5 2 -29.1346 0.1113
1 5 3 11.4615 0.0976
1 5 4 -16.0518 0.0528
1 5 5 15.9104 -0.0175
1 5 6 9.3849 -0.0734
1 5 7 5.6460 -0.0898
1 5 8 1.1631 -0.0606
1 5 9 -7.5210 -0.0065
1 5 10 -7.2794 0.0523
1 5 11 -7.2467 0.0737
1 5 12 -7.1267 0.0688
1 5 13 0.5312 0.0265
1 5 14 -3.7790 -0.0013
1 5 15 -0.4218 -0.0347
1 5 16 -0.0379 -0.0518
1 5 17 -1.5300 -0.0366
1 5 18 3.0928 -0.0283
1 5 19 2.7184 -0.0115
1 5 20 -3.7484 0.0018
1 5 21 -1.1482 0.0036
1 5 22 -3.7093 0.0122
1 5 23 0.8656 0.0239
1 6 -22 2.4168 0.0243
1 6 -21 -2.9707 0.0375
1 6 -20 -0.7119 0.0411
1 6 -19 -6.1286 0.0253
1 6 -18 0.5269 0.0004
1 6 -17 -6.8148 -0.0076
1 6 -16 -1.5447 -0.0425
1 6 -15 -4.5707 -0.0360
1 6 -14 3.8327 -0.0500
1 6 -13 -2.1792 -0.0417
1 6 -12 6.0057 -0.0327
1 6 -11 4.0753 -0.0169
1 6 -10 2.0661 0.0130
1 6 -9 14.4356 0.0684
1 6 -8 8.0662 0.1161
1 6 -7 17.2005 0.1779
1 6 -6 9.6644 0.1927
1 6 -5 1.5438 0.1762
1 6 -4 -12.3985 0.0668
1 6 -3 -31.7252 -0.1095
1 6 -2 -39.5135 -0.2705
1 6 -1 -44.9487 -0.4415
1 6 0 -5.7480 -0.5444
1 6 1 -26.6902 -0.5231
1 6 2 30.2940 -0.3683
1 6 3 10.4695 -0.1593
1 6 4 4.0263 0.0350
1 6 5 16.2452 0.1236
1 6 6 -18.8209 0.1688
1 6 7 2.5113 0.1277
1 6 8 -10.3188 0.0799
1 6 9 -5.8924 0.0163
1 6 10 2.8133 -0.0031
1 6 11 -5.4164 -0.0155
1 6 12 -1.3262 0.0018
1 6 13 2.3145 0.0183
1 6 14 -1.5851 0.0169
1 6 15 -5.0499 0.0128
1 6 16 2.7580 0.0075
1 6 17 -1.0254 -0.0084
1 6 18 3.5654 -0.0031
1 6 19 -2.6668 -0.0126
1 6 20 -1.5833 -0.0146
1 6 21 1.5782 0.0028
1 6 22 1.5414 0.0041
1 7 -22 0.9674 -0.0029
1 7 -21 -3.2310 0.0087
1 7 -20 0.4427 0.0146
1 7 -19 -0.7028 0.0206
1 7 -18 2.9980 0.0235
1 7 -17 3.7798 0.0308
1 7 -16 2.6482 0.0227
1 7 -15 -2.6148 0.0169
1 7 -14 3.9682 -0.0107
1 7 -13 0.9559 -0.0266
1 7 -12 4.1855 -0.0428
1 7 -11 10.2250 -0.0475
1 7 -10 -4.1031 -0.0293
1 7 -9 3.9046 -0.0140
1 7 -8 -7.0337 -0.0024
1 7 -7 9.2753 0.0013
1 7 -6 -16.3094 -0.0098
1 7 -5 8.5142 -0.0322
1 7 -4 -13.4147 -0.0187
1 7 -3 6.7264 -0.0195
1 7 -2 10.0784 0.0243
1 7 -1 4.0850 0.0347
1 7 0 31.6219 0.0119
1 7 1 9.9021 0.0275
1 7 2 8.1040 0.0007
1 7 3 1.9409 0.0234
1 7 4 -4.5295 -0.0041
1 7 5 -18.0930 -0.0349
1 7 6 2.0858 -0.0487
1 7 7 -12.4890 -0.0522
1 7 8 7.2518 -0.0550
1 7 9 -10.9614 -0.0284
1 7 10 -3.5109 -0.0053
1 7 11 -6.8981 0.0071
1 7 12 -7.4086 0.0168
1 7 13 -7.3999 0.0130
1 7 14 -7.2057 0.0124
1 7 15 -5.6792 0.0008
1 7 16 -7.1219 0.0079
1 7 17 1.9800 0.0047
1 7 18 -0.6201 0.0051
1 7 19 -0.7077 -0.0016
1 7 20 0.0193 -0.0087
1 7 21 3.4892 -0.0100
1 7 22 -1.2711 -0.0122
1 8 -22 -3.5398 -0.0056
1 8 -21 4.4992 0.0103
1 8 -20 1.0526 0.0199
1 8 -19 0.0458 0.0277
1 8 -18 3.2929 0.0262
1 8 -17 -7.0042 0.0278
1 8 -16 -2.4250 0.0155
1 8 -15 -5.1733 0.0061
1 8 -14 -2.3273 -0.0137
1 8 -13 7.2107 -0.0316
1 8 -12 -0.0070 -0.0492
1 8 -11 1.3718 -0.0610
1 8 -10 -0.8239 -0.0493
1 8 -9 -4.2251 -0.0152
1 8 -8 -17.0384 0.0052
1 8 -7 -2.2454 0.0738
1 8 -6 -13.0279 0.0920
1 8 -5 -5.7999 0.0898
1 8 -4 15.3219 0.0685
1 8 -3 -9.2300 0.0302
1 8 -2 37.6426 -0.0164
1 8 -1 3.7708 -0.0382
1 8 0 19.0094 -0.0448
1 8 1 24.4524 -0.0204
1 8 2 -15.3610 0.0288
1 8 3 14.2405 0.0075
1 8 4 -6.2591 0.0051
1 8 5 9.5373 -0.0058
1 8 6 1.2339 -0.0528
1 8 7 -2.1081 -0.0449
1 8 8 -1.6720 -0.0482
1 8 9 -16.2469 -0.0221
1 8 10 -7.1863 0.0037
1 8 11 -10.4756 0.0259
1 8 12 -16.2133 0.0313
1 8 13 -1.4827 0.0244
1 8 14 -9.5879 0.0123
1 8 15 0.4447 0.0002
1 8 16 5.5684 -0.0017
1 8 17 0.0567 -0.0059
1 8 18 3.8696 -0.0004
1 8 19 1.7357 -0.0045
1 8 20 -5.0666 -0.0033
1 8 21 1.0281 -0.0062
1 8 22 -2.0079 -0.0056
1 9 -22 4.2346 0.0109
1 9 -21 -0.5734 0.0116
1 9 -20 5.4531 0.0076
1 9 -19 -1.2411 0.0087
1 9 -18 -1.9774 -0.0077
1 9 -17 -3.8394 -0.0061
1 9 -16 0.0371 -0.0181
1 9 -15 5.3278 -0.0187
1 9 -14 5.9216 -0.0104
1 9 -13 2.4460 -0.0046
1 9 -12 -1.8982 0.0006
1 9 -11 -0.5583 -0.0009
1 9 -10 -6.6322 0.0074
1 9 -9 10.5887 0.0190
1 9 -8 -1.1310 0.0317
1 9 -7 -0.1789 0.0256
1 9 -6 5.4504 0.0254
1 9 -5 -6.5988 -0.0026
1 9 -4 6.2951 -0.0343
1 9 -3 -11.6966 -0.0535
1 9 -2 -7.9580 -0.0686
1 9 -1 1.5732 -0.0452
1 9 0 -6.8830 0.0063
1 9 1 2.3984 0.0690
1 9 2 5.8354 0.1111
1 9 3 -5.8452 0.1172
1 9 4 -2.1886 0.0675
1 9 5 -0.7882 0.0108
1 9 6 -11.2117 -0.0174
1 9 7 -6.8653 -0.0597
1 9 8 -4.6465 -0.0363
1 9 9 -5.3186 -0.0282
1 9 10 7.0137 -0.0021
1 9 11 2.2227 -0.0007
1 9 12 5.0615 0.0034
1 9 13 2.4189 -0.0078
1 9 14 0.3669 -0.0179
1 9 15 -2.0394 -0.0218
1 9 16 -1.4614 -0.0110
1 9 17 -3.8447 -0.0095
1 9 18 -1.2976 -0.0044
1 9 19 -7.1284 0.0062
1 9 20 1.8980 0.0158
1 9 21 -3.8591 0.0213
1 9 22 3.6800 0.0253
1 10 -21 1.7004 -0.0008
1 10 -20 3.1712 -0.0068
1 10 -19 -1.7017 -0.0088
1 10 -18 4.3478 -0.0059
1 10 -17 1.2645 -0.0158
1 10 -16 4.6865 -0.0056
1 10 -15 0.7671 -0.0123
1 10 -14 -1.0963 -0.0099
1 10 -13 2.1266 -0.0146
1 10 -12 1.7430 -0.0030
1 10 -11 5.3926 0.0051
1 10 -10 7.1060 0.0156
1 10 -9 0.5900 0.0386
1 10 -8 2.3408 0.0504
1 10 -7 3.3944 0.0446
1 10 -6 -5.6246 0.0384
1 10 -5 6.2406 0.0055
1 10 -4 -8.1968 -0.0371
1 10 -3 9.8877 -0.0607
1 10 -2 -1.4713 -0.0838
1 10 -1 23.1425 -0.0792
1 10 0 3.2524 -0.0549
1 10 1 7.6625 -0.0294
1 10 2 -8.1287 0.0135
1 10 3 -11.5457 0.0254
1 10 4 1.0007 0.0332
1 10 5 -8.7683 0.0232
1 10 6 14.3240 0.0033
1 10 7 -3.6881 -0.0029
1 10 8 17.1238 -0.0039
1 10 9 -6.0373 0.0024
1 10 10 3.1060 0.0256
1 10 11 -7.6362 0.0230
1 10 12 -2.9905 0.0132
1 10 13 -5.4214 0.0003
1 10 14 -2.7207 -0.0155
1 10 15 0.3672 -0.0234
1 10 16 -1.4566 -0.0180
1 10 17 1.2521 -0.0155
1 10 18 -1.6538 -0.0078
1 10 19 -0.0525 -0.0025
1 10 20 1.5100 -0.0006
1 10 21 2.1649 0.0010
1 11 -21 5.1794 -0.0019
1 11 -20 -2.8606 0.0106
1 11 -19 -0.8330 0.0149
1 11 -18 1.9984 0.0277
1 11 -17 -0.2764 0.0208
1 11 -16 -1.3509 0.0262
1 11 -15 0.9280 0.0162
1 11 -14 -4.6574 0.0102
1 11 -13 1.9777 -0.0073
1 11 -12 2.2013 -0.0179
1 11 -11 -2.9353 -0.0278
1 11 -10 1.4045 -0.0274
1 11 -9 -13.6995 -0.0407
1 11 -8 -10.9934 -0.0318
1 11 -7 -9.5979 -0.0318
1 11 -6 -9.5397 -0.0063
1 11 -5 -2.8375 0.0129
1 11 -4 -4.6956 0.0277
1 11 -3 -6.2449 0.0446
1 11 -2 3.6145 0.0509
1 11 -1 -16.4099 0.0305
1 11 0 1.8421 0.0217
1 11 1 -19.1746 -0.0135
1 11 2 -5.1400 -0.0393
1 11 3 -1.3657 -0.0379
1 11 4 5.1730 -0.0594
1 11 5 4.7976 -0.0351
1 11 6 9.1980 -0.0374
1 11 7 -4.8686 -0.0267
1 11 8 9.5051 -0.0079
1 11 9 -7.4182 0.0147
1 11 10 2.7320 0.0218
1 11 11 -3.1279 0.0387
1 11 12 -5.8835 0.0364
1 11 13 2.0426 0.0301
1 11 14 -2.6332 0.0306
1 11 15 -1.6761 0.0093
1 11 16 1.7356 0.0036
1 11 17 -2.2748 -0.0078
1 11 18 -0.7896 -0.0203
1 11 19 1.7786 -0.0235
1 11 20 -0.3227 -0.0229
1 11 21 1.2278 -0.0280
1 12 -21 0.2394 0.0005
1 12 -20 4.8188 0.0042
1 12 -19 5.2684 0.0106
1 12 -18 1.3930 0.0195
1 12 -17 2.7651 0.0198
1 12 -16 -4.4577 0.0189
1 12 -15 3.5890 0.0107
1 12 -14 -0.2401 0.0089
1 12 -13 0.3463 -0.0073
1 12 -12 6.5339 -0.0193
1 12 -11 0.9449 -0.0359
1 12 -10 -0.1123 -0.0412
1 12 -9 11.5840 -0.0520
1 12 -8 -4.1984 -0.0328
1 12 -7 4.4202 -0.0285
1 12 -6 -1.0717 -0.0022
1 12 -5 -3.0373 0.0215
1 12 -4 4.7747 0.0429
1 12 -3 0.9111 0.0561
1 12 -2 3.1708 0.0718
1 12 -1 14.8603 0.0541
1 12 0 -6.7138 0.0500
1 12 1 8.3271 0.0249
1 12 2 2.4842 -0.0027
1 12 3 5.5939 -0.0168
1 12 4 5.8134 -0.0301
1 12 5 1.9608 -0.0268
1 12 6 -3.8406 -0.0105
1 12 7 -10.2782 -0.0066
1 12 8 -4.0647 0.0091
1 12 9 -7.5733 0.0040
1 12 10 1.9249 -0.0106
1 12 11 1.5672 -0.0152
1 12 12 3.6502 -0.0224
1 12 13 5.3071 -0.0085
1 12 14 -0.2245 0.0022
1 12 15 0.4271 0.0142
1 12 16 -5.4840 0.0154
1 12 17 1.0332 0.0143
1 12 18 -2.2827 0.0001
1 12 19 -0.1131 0.0017
1 12 20 0.4360 0.0012
1 12 21 -1.9628 -0.0032
1 13 -20 1.0541 0.0060
1 13 -19 -2.6001 0.0020
1 13 -18 -1.7048 0.0007
1 13 -17 2.8215 0.0000
1 13 -16 -0.6253 -0.0042
1 13 -15 3.9359 -0.0025
1 13 -14 1.3815 0.0085
1 13 -13 2.0972 0.0086
1 13 -12 -4.6908 0.0085
1 13 -11 5.2924 0.0165
1 13 -10 -4.9102 0.0008
1 13 -9 2.5983 -0.0054
1 13 -8 3.8283 -0.0087
1 13 -7 -0.4778 -0.0086
1 13 -6 5.2711 -0.0061
1 13 -5 6.0243 -0.0087
1 13 -4 -3.3598 -0.0084
1 13 -3 16.5904 -0.0045
1 13 -2 -4.9848 -0.0036
1 13 -1 4.7048 0.0104
1 13 0 -1.1221 0.0076
1 13 1 -16.0255 0.0267
1 13 2 -8.0806 0.0004
1 13 3 -15.2848 -0.0029
1 13 4 -8.1819 -0.0254
1 13 5 -9.3293 -0.0353
1 13 6 6.3868 -0.0347
1 13 7 -1.6623 -0.0245
1 13 8 14.2618 -0.0081
1 13 9 -2.7416 0.0154
1 13 10 3.3464 0.0144
1 13 11 -2.5591 0.0311
1 13 12 -0.5179 0.0070
1 13 13 -2.1506 0.0090
1 13 14 -1.0141 -0.0039
1 13 15 -1.2373 -0.0002
1 13 16 1.6938 -0.0060
1 13 17 0.8783 0.0051
1 13 18 2.5458 0.0066
1 13 19 0.8444 0.0106
1 13 20 2.1393 0.0086
1 14 -20 -3.0614 0.0086
1 14 -19 2.1771 0.0060
1 14 -18 -2.3110 0.0055
1 14 -17 2.6224 -0.0041
1 14 -16 -2.7947 -0.0048
1 14 -15 -0.4658 -0.0125
1 14 -14 5.0073 -0.0111
1 14 -13 0.4020 -0.0056
1 14 -12 5.5374 -0.0001
1 14 -11 -0.7920 0.0096
1 14 -10 -1.7704 0.0276
1 14 -9 -8.8923 0.0203
1 14 -8 -9.0008 0.0240
1 14 -7 -5.7801 0.0175
1 14 -6 -1.9112 0.0075
1 14 -5 -2.6878 -0.0194
1 14 -4 2.2469 -0.0381
1 14 -3 -9.5800 -0.0553
1 14 -2 1.9901 -0.0685
1 14 -1 -21.2868 -0.0565
1 14 0 2.4993 -0.0427
1 14 1 -17.2974 -0.0120
1 14 2 3.8566 0.0113
1 14 3 -9.5183 0.0381
1 14 4 9.8782 0.0306
1 14 5 -7.8266 0.0215
1 14 6 13.8052 -0.0151
1 14 7 -2.0265 -0.0216
1 14 8 9.0666 -0.0264
1 14 9 6.8679 -0.0164
1 14 10 4.5001 -0.0093
1 14 11 7.7252 0.0054
1 14 12 -0.1366 0.0111
1 14 13 0.2100 0.0057
1 14 14 -3.6692 0.0058
1 14 15 -0.0380 -0.0011
1 14 16 0.6996 -0.0083
1 14 17 -0.3899 0.0001
1 14 18 -1.3233 -0.0061
1 14 19 0.1619 -0.0085
1 14 20 0.1118 -0.0084
1 15 -19 4.9467 0.0056
1 15 -18 0.8795 0.0076
1 15 -17 6.3608 0.0067
1 15 -16 0.7378 0.0106
1 15 -15 2.4477 0.0075
1 15 -14 -5.3572 0.0024
1 15 -13 -5.0992 0.0008
1 15 -12 -3.2725 -0.0033
1 15 -11 1.9423 -0.0023
1 15 -10 1.5320 0.0003
1 15 -9 16.9671 0.0105
1 15 -8 -0.5781 0.0213
1 15 -7 4.8784 0.0273
1 15 -6 3.4122 0.0288
1 15 -5 -1.8051 0.0189
1 15 -4 2.7650 0.0004
1 15 -3 2.1624 -0.0221
1 15 -2 2.3635 -0.0411
1 15 -1 -1.7643 -0.0647
1 15 0 1.1034 -0.0701
1 15 1 -1.5383 -0.0734
1 15 2 4.7339 -0.0572
1 15 3 9.5798 -0.0261
1 15 4 10.6250 0.0055
1 15 5 12.6377 0.0199
1 15 6 -0.4482 0.0360
1 15 7 -0.4017 0.0163
1 15 8 -4.3876 0.0093
1 15 9 -6.3418 -0.0061
1 15 10 -0.2085 -0.0297
1 15 11 -4.3632 -0.0119
1 15 12 0.2554 -0.0065
1 15 13 1.4046 0.0079
1 15 14 0.2798 0.0162
1 15 15 0.2375 0.0237
1 15 16 -1.7695 0.0139
1 15 17 -0.1083 0.0075
1 15 18 -2.7772 0.0023
1 15 19 3.2097 -0.0044
1 16 -19 -0.0037 0.0101
1 16 -18 -2.6199 0.0097
1 16 -17 4.5680 0.0060
1 16 -16 -3.1153 -0.0029
1 16 -15 3.4080 -0.0026
1 16 -14 -1.6015 -0.0067
1 16 -13 1.8395 0.0052
1 16 -12 -0.8119 -0.0010
1 16 -11 5.7906 0.0067
1 16 -10 -4.6971 -0.0040
1 16 -9 -0.1395 -0.0076
1 16 -8 -0.2220 -0.0133
1 16 -7 -5.2023 -0.0182
1 16 -6 3.3099 -0.0103
1 16 -5 -2.4338 -0.0037
1 16 -4 -0.5989 0.0065
1 16 -3 -4.9850 0.0315
1 16 -2 5.7621 0.0282
1 16 -1 -10.2337 0.0383
1 16 0 2.6460 0.0351
1 16 1 -13.3746 0.0284
1 16 2 -4.3835 0.0282
1 16 3 -7.1373 0.0056
1 16 4 -4.6520 0.0015
1 16 5 -1.3229 -0.0183
1 16 6 -4.9955 -0.0177
1 16 7 2.2157 -0.0174
1 16 8 -0.1492 -0.0238
1 16 9 0.7528 -0.0059
1 16 10 -0.2940 -0.0113
1 16 11 0.4182 0.0034
1 16 12 -0.3695 -0.0015
1 16 13 2.7403 0.0004
1 16 14 -0.1764 0.0000
1 16 15 -2.4134 0.0011
1 16 16 -0.0719 -0.0015
1 16 17 -3.1445 -0.0053
1 16 18 -0.5616 -0.0031
1 16 19 1.9193 -0.0057
1 17 -18 2.7837 0.0067
1 17 -17 5.2280 -0.0012
1 17 -16 -5.3484 -0.0064
1 17 -15 5.2829 -0.0078
1 17 -14 -4.0818 -0.0108
1 17 -13 4.2096 -0.0119
1 17 -12 2.0796 -0.0060
1 17 -11 3.2773 -0.0076
1 17 -10 -3.5249 -0.0095
1 17 -9 -5.6388 -0.0038
1 17 -8 -4.2034 -0.0081
1 17 -7 -3.9134 0.0028
1 17 -6 5.2529 0.0097
1 17 -5 -1.9071 0.0165
1 17 -4 3.5360 0.0197
1 17 -3 -13.5533 0.0335
1 17 -2 -3.4973 0.0514
1 17 -1 -14.9799 0.0468
1 17 0 -5.4317 0.0600
1 17 1 -2.6261 0.0348
1 17 2 6.4806 0.0218
1 17 3 -3.3443 -0.0087
1 17 4 6.5123 -0.0353
1 17 5 -6.1938 -0.0399
1 17 6 5.1300 -0.0503
1 17 7 -0.5298 -0.0190
1 17 8 6.9888 -0.0068
1 17 9 5.7263 0.0101
1 17 10 2.4482 0.0212
1 17 11 4.9773 0.0096
1 17 12 -2.9098 0.0162
1 17 13 -0.6688 0.0067
1 17 14 -7.0262 0.0081
1 17 15 1.0990 0.0069
1 17 16 -3.1014 0.0029
1 17 17 2.8797 -0.0015
1 17 18 -2.1317 -0.0019
1 18 -18 1.5098 0.0013
1 18 -17 4.2896 -0.0041
1 18 -16 -0.1884 -0.0115
1 18 -15 -0.7447 0.0000
1 18 -14 1.0981 -0.0010
1 18 -13 -3.4563 0.0050
1 18 -12 0.1003 0.0114
1 18 -11 -2.1626 0.0109
1 18 -10 -1.4155 0.0092
1 18 -9 1.7340 0.0013
1 18 -8 1.8284 -0.0019
1 18 -7 1.4891 0.0011
1 18 -6 1.6654 -0.0139
1 18 -5 -2.1298 -0.0029
1 18 -4 4.5131 -0.0049
1 18 -3 1.5803 -0.0129
1 18 -2 7.1507 0.0031
1 18 -1 -1.0460 -0.0039
1 18 0 5.2637 0.0063
1 18 1 -5.9031 0.0098
1 18 2 -0.7781 0.0077
1 18 3 2.6134 0.0014
1 18 4 -0.9885 0.0000
1 18 5 7.2773 -0.0242
1 18 6 -4.6814 -0.0144
1 18 7 1.1613 -0.0215
1 18 8 -4.1586 -0.0070
1 18 9 -3.6190 0.0099
1 18 10 -0.6329 0.0149
1 18 11 -4.3268 0.0198
1 18 12 0.4211 0.0193
1 18 13 -0.4916 0.0058
1 18 14 0.1216 -0.0024
1 18 15 0.5115 -0.0044
1 18 16 -1.2289 -0.0052
1 18 17 0.2864 -0.0011
1 18 18 -0.8680 0.0021
1 19 -17 4.6430 0.0032
1 19 -16 -4.9730 0.0010
1 19 -15 5.0368 -0.0036
1 19 -14 -2.7543 -0.0031
1 19 -13 3.2213 -0.0012
1 19 -12 0.4511 -0.0019
1 19 -11 1.7781 0.0029
1 19 -10 0.8973 0.0042
1 19 -9 1.3375 0.0067
1 19 -8 -1.9242 0.0157
1 19 -7 1.2772 0.0156
1 19 -6 -9.8153 0.0114
1 19 -5 -3.3294 0.0005
1 19 -4 -6.6233 -0.0034
1 19 -3 -7.1338 -0.0205
1 19 -2 4.4407 -0.0339
1 19 -1 -7.3072 -0.0380
1 19 0 8.7164 -0.0500
1 19 1 -8.0367 -0.0365
1 19 2 9.6121 -0.0309
1 19 3 -0.2742 -0.0205
1 19 4 3.1031 -0.0027
1 19 5 4.7962 0.0071
1 19 6 -5.4319 0.0154
1 19 7 4.1620 0.0204
1 19 8 1.2157 0.0097
1 19 9 -1.4902 -0.0047
1 19 10 0.0761 -0.0007
1 19 11 -0.4123 -0.0144
1 19 12 -2.6918 -0.0107
1 19 13 4.1788 -0.0111
1 19 14 -2.6624 -0.0096
1 19 15 0.6825 -0.0071
1 19 16 -0.8950 -0.0016
1 19 17 -3.0740 0.0041
1 20 -16 -3.0617 0.0062
1 20 -15 5.6176 0.0078
1 20 -14 -2.6070 0.0053
1 20 -13 2.2453 -0.0005
1 20 -12 -2.2457 -0.0056
1 20 -11 0.1775 -0.0107
1 20 -10 -3.7396 -0.0234
1 20 -9 0.4492 -0.0021
1 20 -8 -2.7319 -0.0136
1 20 -7 -1.8594 0.0158
1 20 -6 5.9806 0.0137
1 20 -5 -0.1538 0.0210
1 20 -4 4.5062 0.0128
1 20 -3 -6.7733 0.0039
1 20 -2 -3.9606 -0.0194
1 20 -1 -12.9983 -0.0225
1 20 0 -9.3700 -0.0408
1 20 1 -3.4720 -0.0347
1 20 2 -4.4937 -0.0257
1 20 3 0.8020 -0.0065
1 20 4 -3.7220 0.0045
1 20 5 -1.2789 0.0313
1 20 6 3.0294 0.0181
1 20 7 2.1127 0.0256
1 20 8 7.4334 0.0065
1 20 9 2.8250 -0.0067
1 20 10 1.8168 -0.0162
1 20 11 0.9385 -0.0233
1 20 12 1.9807 -0.0207
1 20 13 -2.0908 -0.0085
1 20 14 -1.5578 0.0038
1 20 15 0.5504 0.0120
1 20 16 -2.4245 0.0101
1 21 -15 0.1590 -0.0046
1 21 -14 2.0773 -0.0027
1 21 -13 1.0728 -0.0110
1 21 -12 0.3415 -0.0171
1 21 -11 5.0394 -0.0170
1 21 -10 -2.3878 -0.0120
1 21 -9 1.9993 -0.0107
1 21 -8 -2.9583 -0.0000
1 21 -7 3.2325 -0.0015
1 21 -6 -4.6275 0.0033
1 21 -5 1.7935 -0.0053
1 21 -4 0.7522 0.0035
1 21 -3 -2.9920 0.0042
1 21 -2 3.0376 0.0103
1 21 -1 -0.0023 0.0230
1 21 0 3.2746 0.0235
1 21 1 -2.4132 0.0182
1 21 2 -1.5460 0.0148
1 21 3 -1.2355 -0.0012
1 21 4 -5.6798 0.0136
1 21 5 -0.8297 0.0009
1 21 6 3.0913 0.0250
1 21 7 -3.2326 0.0068
1 21 8 2.1459 0.0183
1 21 9 -1.2857 0.0003
1 21 10 -2.5613 -0.0028
1 21 11 0.5348 -0.0212
1 21 12 -0.6016 -0.0191
1 21 13 1.4148 -0.0229
1 21 14 -2.9198 -0.0127
1 21 15 0.9920 -0.0086
1 22 -14 -1.9103 -0.0052
1 22 -13 0.2815 -0.0094
1 22 -12 -0.3606 -0.0052
1 22 -11 3.6491 -0.0020
1 22 -10 -0.7360 0.0064
1 22 -9 3.4761 0.0070
1 22 -8 -1.8416 0.0095
1 22 -7 0.7223 0.0053
1 22 -6 0.4643 0.0012
1 22 -5 -3.8064 -0.0064
1 22 -4 -0.1335 -0.0085
1 22 -3 -1.8559 -0.0072
1 22 -2 -1.4036 -0.0001
1 22 -1 -3.9785 0.0071
1 22 0 4.7894 0.0204
1 22 1 -6.9252 0.0294
1 22 2 6.7391 0.0336
1 22 3 5.4324 0.0213
1 22 4 6.9818 0.0191
1 22 5 7.8908 -0.0041
1 22 6 4.1107 -0.0083
1 22 7 6.3414 -0.0108
1 22 8 0.7785 -0.0013
1 22 9 0.5372 0.0055
1 22 10 -0.5362 0.0140
1 22 11 -0.0216 0.0091
1 22 12 -2.7641 0.0121
1 22 13 2.0012 -0.0027
1 22 14 -3.0873 -0.0048
1 23 -13 1.3839 0.0016
1 23 -12 1.7116 0.0047
1 23 -11 2.7104 0.0131
1 23 -10 -1.6797 0.0113
1 23 -9 1.5602 0.0141
1 23 -8 -3.2854 0.0165
1 23 -7 -1.4180 0.0001
1 23 -6 0.3516 0.0032
1 23 -5 -1.9802 -0.0143
1 23 -4 -1.3716 -0.0152
1 23 -3 -1.8031 -0.0204
1 23 -2 -2.2716 -0.0208
1 23 -1 -2.7476 -0.0201
1 23 0 -5.6274 -0.0171
1 23 1 2.7669 -0.0172
1 23 2 -4.4190 -0.0100
1 23 3 -0.3385 0.0049
1 23 4 2.5195 -0.0017
1 23 5 -7.1599 0.0118
1 23 6 3.9210 -0.0030
1 23 7 -1.1639 -0.0020
1 23 8 -1.2911 -0.0041
1 23 9 -0.5930 -0.0062
1 23 10 1.8139 -0.0012
1 23 11 1.0152 0.0019
1 23 12 3.8546 0.0110
1 23 13 -0.6232 0.0088
1 24 -12 -1.3245 -0.0066
1 24 -11 2.4048 -0.0035
1 24 -10 -6.4417 0.0002
1 24 -9 0.4313 0.0036
1 24 -8 -2.8534 0.0112
1 24 -7 2.7729 0.0124
1 24 -6 -0.9276 0.0119
1 24 -5 -0.4866 0.0144
1 24 -4 -1.2551 0.0098
1 24 -3 -6.0190 0.0060
1 24 -2 1.6179 -0.0055
1 24 -1 -1.7228 -0.0106
1 24 0 2.1752 -0.0245
1 24 1 0.2418 -0.0216
1 24 2 7.1940 -0.0267
1 24 3 -3.9690 -0.0173
1 24 4 3.3454 -0.0101
1 24 5 -1.9493 -0.0052
1 24 6 3.5695 0.0011
1 24 7 -2.3936 0.0008
1 24 8 3.0564 -0.0041
1 24 9 -1.5201 -0.0063
1 24 10 -1.5527 -0.0060
1 24 11 1.3811 -0.0134
1 24 12 -1.7810 -0.0027
1 25 -11 -1.2953 -0.0187
1 25 -10 -0.9925 -0.0184
1 25 -9 -2.2678 -0.0196
1 25 -8 -1.3225 -0.0124
1 25 -7 -4.1346 -0.0057
1 25 -6 3.0047 0.0049
1 25 -5 -4.7638 0.0180
1 25 -4 5.1425 0.0244
1 25 -3 -0.7162 0.0222
1 25 -2 -0.6671 0.0198
1 25 -1 0.3419 0.0036
1 25 0 -2.0939 -0.0118
1 25 1 -3.7320 -0.0192
1 25 2 -0.0275 -0.0278
1 25 3 0.6749 -0.0304
1 25 4 -0.3315 -0.0169
1 25 5 1.1550 -0.0111
1 25 6 -0.9438 0.0014
1 25 7 -3.1150 0.0090
1 25 8 -1.2989 0.0111
1 25 9 -0.0463 0.0092
1 25 10 0.0500 0.0002
1 25 11 2.2160 -0.0071
1 26 -9 0.9075 -0.0168
1 26 -8 2.2903 -0.0123
1 26 -7 0.3208 -0.0064
1 26 -6 -0.3239 -0.0005
1 26 -5 -2.0708 0.0023
1 26 -4 -0.3348 0.0078
1 26 -3 -1.9260 0.0035
1 26 -2 -1.9750 0.0010
1 26 -1 -0.5694 0.0089
1 26 0 -4.1431 0.0081
1 26 1 -1.0145 0.0159
1 26 2 0.3196 0.0174
1 26 3 -1.0774 0.0208
1 26 4 2.3767 0.0069
1 26 5 -2.6992 0.0085
1 26 6 3.8994 -0.0010
1 26 7 -2.2145 0.0030
1 26 8 -0.8624 0.0049
1 26 9 -0.1176 0.0009
1 27 -7 4.8958 0.0063
1 27 -6 -1.2388 -0.0011
1 27 -5 -0.4974 -0.0046
1 27 -4 1.2721 -0.0125
1 27 -3 -3.8391 -0.0118
1 27 -2 0.3138 -0.0130
1 27 -1 -0.3022 -0.0072
1 27 0 0.4295 0.0021
1 27 1 6.2162 0.0013
1 27 2 2.7794 0.0053
1 27 3 2.4983 0.0072
1 27 4 1.4737 0.0014
1 27 5 -3.2966 0.0032
1 27 6 4.3101 0.0003
1 27 7 -0.4036 0.0026
1 28 -4 1.8636 -0.0020
1 28 -3 -0.3186 -0.0170
1 28 -2 -0.5973 -0.0176
1 28 -1 0.7468 -0.0219
1 28 0 1.2313 -0.0095
1 28 1 -1.8061 -0.0016
1 28 2 0.5099 0.0103
1 28 3 -2.6066 0.0118
1 28 4 0.1224 0.0165
2 1 -23 0.4736 -0.0022
2 1 -22 -1.5848 -0.0066
2 1 -21 2.2483 -0.0055
2 1 -20 -0.8631 -0.0055
2 1 -19 0.2126 -0.0086
2 1 -18 -0.5011 -0.0237
2 1 -17 -5.6033 -0.0050
2 1 -16 6.2929 -0.0452
2 1 -15 -3.1046 0.0220
2 1 -14 8.6683 -0.0136
2 1 -13 4.0403 0.0188
2 1 -12 -0.1766 -0.0045
2 1 -11 2.4774 -0.0122
2 1 -10 -16.4632 -0.0253
2 1 -9 -9.9859 0.0132
2 1 -8 -3.8208 0.0880
2 1 -7 -6.7915 0.1788
2 1 -6 20.2323 0.2921
2 1 -5 -3.8956 0.3097
2 1 -4 -2.2732 0.1799
2 1 -3 19.2076 -0.1224
2 1 -2 -52.6085 -0.4789
2 1 -1 9.0977 -0.7420
2 1 0 -41.0669 -0.8558
2 1 1 -57.7303 -0.7541
2 1 2 -1.0831 -0.5974
2 1 3 -54.6110 -0.3772
2 1 4 -7.3880 -0.1117
2 1 5 -27.8401 0.0687
2 1 6 -16.8130 0.1843
2 1 7 -22.6517 0.2401
2 1 8 -0.9406 0.2289
2 1 9 -11.2342 0.2175
2 1 10 9.1170 0.1290
2 1 11 -8.0060 0.0971
2 1 12 -2.5963 0.0444
2 1 13 -6.6232 0.0019
2 1 14 0.4176 -0.0335
2 1 15 -3.9916 -0.0477
2 1 16 1.0080 -0.0742
2 1 17 -5.8376 -0.0555
2 1 18 0.2453 -0.0418
2 1 19 -1.1549 -0.0211
2 1 20 0.4479 -0.0025
2 1 21 4.9830 0.0075
2 1 22 0.3953 0.0179
2 1 23 -0.9450 0.0284
2 2 -23 -3.3162 -0.0129
2 2 -22 -2.3360 -0.0004
2 2 -21 -1.4524 0.0113
2 2 -20 1.4392 0.0181
2 2 -19 4.1558 0.0286
2 2 -18 3.7689 0.0364
2 2 -17 1.9617 0.0449
2 2 -16 -0.7606 0.0518
2 2 -15 -5.5273 0.0081
2 2 -14 -2.7745 -0.0091
2 2 -13 -10.0320 -0.0731
2 2 -12 -11.4677 -0.0928
2 2 -11 -5.5731 -0.0798
2 2 -10 -8.6894 -0.0602
2 2 -9 1.2695 -0.0437
2 2 -8 5.3460 -0.0553
2 2 -7 -1.7146 -0.1024
2 2 -6 -11.5978 -0.1692
2 2 -5 -35.1965 -0.1890
2 2 -4 -34.4259 -0.0830
2 2 -3 -45.1085 0.1222
2 2 -2 18.9350 0.3511
2 2 -1 -68.2869 0.5636
2 2 0 56.1346 0.6746
2 2 1 -1.8594 0.6008
2 2 2 -6.9794 0.5483
2 2 3 93.9468 0.2916
2 2 4 -37.4461 0.0450
2 2 5 52.7626 -0.1211
2 2 6 -6.8839 -0.2244
2 2 7 11.4263 -0.2618
2 2 8 11.9270 -0.2065
2 2 9 -3.5642 -0.1471
2 2 10 -0.7906 -0.0856
2 2 11 1.5909 -0.0501
2 2 12 -0.4707 -0.0091
2 2 13 7.5316 0.0052
2 2 14 -1.1015 0.0114
2 2 15 4.6583 0.0406
2 2 16 -2.7592 0.0200
2 2 17 3.9384 0.0377
2 2 18 0.7785 0.0128
2 2 19 1.2708 -0.0041
2 2 20 0.5341 -0.0097
2 2 21 1.9622 -0.0161
2 2 22 -2.2586 -0.0066
2 2 23 1.1423 -0.0014
2 3 -23 -0.1929 -0.0244
2 3 -22 -0.8201 -0.0058
2 3 -21 2.1733 0.0045
2 3 -20 2.5672 0.0214
2 3 -19 -1.5375 0.0401
2 3 -18 2.6632 0.0364
2 3 -17 -3.6643 0.0520
2 3 -16 -7.1325 0.0433
2 3 -15 -8.9890 0.0261
2 3 -14 -6.7557 -0.0079
2 3 -13 3.1949 -0.0492
2 3 -12 -2.9624 -0.0920
2 3 -11 6.6020 -0.1218
2 3 -10 -2.2931 -0.1479
2 3 -9 -2.2526 -0.1886
2 3 -8 -6.7452 -0.2190
2 3 -7 -3.0896 -0.2671
2 3 -6 -10.9121 -0.2784
2 3 -5 4.9024 -0.2061
2 3 -4 -13.6411 -0.0103
2 3 -3 -35.0609 0.3389
2 3 -2 -14.8020 0.7342
2 3 -1 -112.5488 1.1434
2 3 0 -7.9934 1.3481
2 3 1 -102.7013 1.2834
2 3 2 26.2300 0.9602
2 3 3 -52.3091 0.4536
2 3 4 38.9434 0.0535
2 3 5 -19.2323 -0.2701
2 3 6 18.8000 -0.4127
2 3 7 -2.5047 -0.3894
2 3 8 -1.8993 -0.3304
2 3 9 1.8308 -0.2372
2 3 10 -12.8727 -0.1491
2 3 11 10.2255 -0.0959
2 3 12 -4.6483 -0.0492
2 3 13 3.8755 -0.0132
2 3 14 1.9865 0.0592
2 3 15 0.0986 0.0527
2 3 16 6.8850 0.1109
2 3 17 -1.9581 0.0509
2 3 18 3.8838 0.0409
2 3 19 1.6946 -0.0003
2 3 20 -1.6068 -0.0188
2 3 21 -3.2286 -0.0259
2 3 22 1.0139 -0.0197
2 3 23 -2.1743 -0.0183
2 4 -23 0.8672 -0.0188
2 4 -22 -0.1140 -0.0166
2 4 -21 1.8121 -0.0151
2 4 -20 0.9634 -0.0087
2 4 -19 0.2561 0.0047
2 4 -18 -5.8222 0.0251
2 4 -17 -1.5934 0.0319
2 4 -16 4.3925 0.0515
2 4 -15 7.1432 0.0439
2 4 -14 10.3879 0.0303
2 4 -13 10.0936 0.0087
2 4 -12 2.8073 -0.0170
2 4 -11 0.5987 -0.0308
2 4 -10 -9.8629 -0.0569
2 4 -9 -11.5552 -0.0834
2 4 -8 1.9816 -0.1213
2 4 -7 -18.4258 -0.1566
2 4 -6 12.4288 -0.1558
2 4 -5 -0.1243 -0.0764
2 4 -4 -21.9123 0.0486
2 4 -3 30.7023 0.1466
2 4 -2 -70.9957 0.2655
2 4 -1 36.4396 0.3383
2 4 0 -37.2016 0.3963
2 4 1 10.4180 0.3578
2 4 2 26.5982 0.2366
2 4 3 -15.6035 0.1250
2 4 4 12.1596 0.0307
2 4 5 -28.1236 -0.0473
2 4 6 -13.3533 -0.0675
2 4 7 -18.4726 -0.0960
2 4 8 -4.9821 -0.0492
2 4 9 1.4485 -0.0273
2 4 10 10.6062 -0.0203
2 4 11 -1.1356 -0.0246
2 4 12 2.4735 -0.0081
2 4 13 -11.8097 -0.0185
2 4 14 4.5065 -0.0193
2 4 15 -5.3906 -0.0130
2 4 16 5.3598 -0.0175
2 4 17 1.2574 -0.0174
2 4 18 -0.5419 -0.0100
2 4 19 1.2023 -0.0009
2 4 20 2.1429 0.0029
2 4 21 -2.8323 0.0057
2 4 22 5.3328 0.0083
2 4 23 -1.8001 0.0105
2 5 -22 -2.4028 -0.0156
2 5 -21 1.3506 -0.0187
2 5 -20 -0.1465 -0.0159
2 5 -19 -0.0126 -0.0118
2 5 -18 -1.1583 -0.0022
2 5 -17 -0.3256 -0.0043
2 5 -16 -0.3355 0.0142
2 5 -15 0.1416 0.0129
2 5 -14 1.6071 0.0221
2 5 -13 -7.8670 0.0349
2 5 -12 -6.7089 0.0422
2 5 -11 -8.3340 0.0470
2 5 -10 -6.1527 0.0235
2 5 -9 -1.6244 -0.0048
2 5 -8 -0.9199 -0.0657
2 5 -7 6.0728 -0.0991
2 5 -6 -14.6927 -0.1423
2 5 -5 -19.0221 -0.1371
2 5 -4 -25.3579 -0.0882
2 5 -3 -50.8818 -0.0151
2 5 -2 36.8876 0.1069
2 5 -1 -66.7619 0.2315
2 5 0 108.5069 0.2937
2 5 1 -26.9549 0.2878
2 5 2 48.5257 0.2314
2 5 3 20.0030 0.1308
2 5 4 -28.3245 0.0224
2 5 5 22.9539 -0.0744
2 5 6 -15.0396 -0.0988
2 5 7 22.3737 -0.1064
2 5 8 11.1211 -0.0765
2 5 9 12.0285 -0.0398
2 5 10 5.4787 -0.0049
2 5 11 7.9768 0.0136
2 5 12 -0.4546 0.0198
2 5 13 6.5888 0.0161
2 5 14 5.4034 0.0087
2 5 15 4.9184 0.0006
2 5 16 -1.4932 -0.0013
2 5 17 -0.4891 -0.0056
2 5 18 -5.7191 -0.0045
2 5 19 -2.0205 -0.0150
2 5 20 -1.6199 -0.0069
2 5 21 -1.0374 0.0015
2 5 22 -3.5869 0.0061
2 6 -22 -0.4869 -0.0204
2 6 -21 3.5800 -0.0221
2 6 -20 -1.4604 -0.0155
2 6 -19 2.8569 -0.0144
2 6 -18 4.2667 -0.0011
2 6 -17 2.6863 0.0055
2 6 -16 1.9532 0.0194
2 6 -15 -3.0845 0.0213
2 6 -14 0.3628 0.0223
2 6 -13 -1.2139 0.0252
2 6 -12 -3.4077 0.0198
2 6 -11 0.5479 0.0125
2 6 -10 -4.1742 -0.0164
2 6 -9 7.1235 -0.0773
2 6 -8 0.6534 -0.1217
2 6 -7 12.3440 -0.1822
2 6 -6 -9.5780 -0.1821
2 6 -5 11.2136 -0.1181
2 6 -4 -10.1821 0.0008
2 6 -3 0.7721 0.1544
2 6 -2 20.6162 0.3013
2 6 -1 -47.0211 0.3912
2 6 0 27.8114 0.3598
2 6 1 -73.1035 0.2816
2 6 2 6.0521 0.1403
2 6 3 -62.9122 0.0364
2 6 4 -1.0833 -0.0348
2 6 5 -26.7964 -0.0570
2 6 6 14.2809 -0.0675
2 6 7 5.7590 -0.0361
2 6 8 6.7064 -0.0353
2 6 9 2.1623 -0.0409
2 6 10 -8.2409 -0.0259
2 6 11 0.9962 -0.0281
2 6 12 0.8552 -0.0262
2 6 13 4.3563 -0.0052
2 6 14 10.2973 0.0137
2 6 15 2.9656 0.0168
2 6 16 6.1170 0.0234
2 6 17 -1.6764 0.0018
2 6 18 2.8497 -0.0106
2 6 19 -1.0897 -0.0185
2 6 20 -1.9301 -0.0231
2 6 21 -3.1645 -0.0160
2 6 22 -0.6686 -0.0003
2 7 -22 1.2689 -0.0122
2 7 -21 -0.7325 -0.0069
2 7 -20 3.9571 -0.0017
2 7 -19 0.4789 0.0090
2 7 -18 0.1945 0.0257
2 7 -17 1.5013 0.0411
2 7 -16 3.0696 0.0469
2 7 -15 6.0161 0.0422
2 7 -14 5.3910 0.0212
2 7 -13 1.1610 -0.0064
2 7 -12 3.6680 -0.0290
2 7 -11 -1.4555 -0.0482
2 7 -10 -2.9289 -0.0570
2 7 -9 4.2062 -0.0637
2 7 -8 2.1161 -0.0826
2 7 -7 -5.7897 -0.0929
2 7 -6 -4.1953 -0.1066
2 7 -5 -11.3161 -0.0564
2 7 -4 -7.8839 0.0183
2 7 -3 -1.3078 0.1675
2 7 -2 -16.7568 0.2669
2 7 -1 5.3385 0.3959
2 7 0 -19.2580 0.4007
2 7 1 2.5695 0.3362
2 7 2 -3.6302 0.1984
2 7 3 -5.0243 0.0432
2 7 4 4.6678 -0.0800
2 7 5 1.2254 -0.1508
2 7 6 -1.2398 -0.1629
2 7 7 1.1876 -0.1288
2 7 8 -8.8767 -0.0558
2 7 9 -4.3944 -0.0119
2 7 10 -1.2300 0.0231
2 7 11 -0.6153 0.0176
2 7 12 -0.5784 0.0260
2 7 13 -1.5830 0.0204
2 7 14 -0.6491 0.0153
2 7 15 -3.1113 0.0107
2 7 16 -2.5786 0.0026
2 7 17 1.9621 -0.0107
2 7 18 1.3744 -0.0184
2 7 19 1.0390 -0.0175
2 7 20 1.9336 -0.0216
2 7 21 -2.7709 -0.0154
2 7 22 2.7766 -0.0094
2 8 -22 -0.8711 -0.0058
2 8 -21 0.2863 -0.0002
2 8 -20 -2.1190 0.0063
2 8 -19 -4.3977 0.0122
2 8 -18 -2.0981 0.0053
2 8 -17 -4.8225 0.0084
2 8 -16 -0.5845 -0.0063
2 8 -15 -0.8120 -0.0114
2 8 -14 1.5883 -0.0118
2 8 -13 -5.6132 -0.0107
2 8 -12 -1.7222 -0.0034
2 8 -11 0.1712 0.0094
2 8 -10 0.0487 0.0050
2 8 -9 -2.0592 0.0054
2 8 -8 -4.1199 -0.0257
2 8 -7 -4.5121 -0.0318
2 8 -6 -10.1804 -0.0422
2 8 -5 -6.8510 -0.0137
2 8 -4 10.1049 0.0163
2 8 -3 -23.0668 0.0525
2 8 -2 44.5067 0.1021
2 8 -1 -46.4688 0.1377
2 8 0 64.6138 0.1581
2 8 1 -33.8707 0.1612
2 8 2 23.8665 0.1081
2 8 3 0.5023 0.0684
2 8 4 -3.0711 -0.0017
2 8 5 13.1313 -0.0667
2 8 6 -2.7297 -0.0749
2 8 7 3.9250 -0.0757
2 8 8 -1.5121 -0.0541
2 8 9 3.8601 -0.0256
2 8 10 6.3597 -0.0095
2 8 11 9.6547 0.0054
2 8 12 2.2691 0.0085
2 8 13 2.6460 0.0141
2 8 14 -0.2144 0.0227
2 8 15 -0.8511 0.0228
2 8 16 0.5234 0.0196
2 8 17 -3.5747 0.0111
2 8 18 -0.5589 -0.0020
2 8 19 -3.1078 -0.0147
2 8 20 -5.5471 -0.0164
2 8 21 -0.2980 -0.0119
2 8 22 -4.9657 -0.0088
2 9 -22 0.6161 -0.0039
2 9 -21 0.0345 -0.0077
2 9 -20 0.7392 -0.0141
2 9 -19 0.0090 -0.0157
2 9 -18 0.7845 -0.0129
2 9 -17 2.6358 -0.0129
2 9 -16 2.0663 -0.0016
2 9 -15 2.3713 -0.0028
2 9 -14 8.7115 0.0050
2 9 -13 0.2202 0.0139
2 9 -12 1.9638 0.0277
2 9 -11 -6.6425 0.0247
2 9 -10 1.6374 0.0316
2 9 -9 -4.8597 0.0053
2 9 -8 6.9744 -0.0110
2 9 -7 0.2877 -0.0421
2 9 -6 0.4943 -0.0655
2 9 -5 6.7552 -0.0593
2 9 -4 3.6876 -0.0493
2 9 -3 10.8952 -0.0149
2 9 -2 20.6912 0.0329
2 9 -1 -1.1915 0.0851
2 9 0 17.8829 0.1243
2 9 1 -4.0541 0.1273
2 9 2 8.4975 0.1249
2 9 3 -14.6481 0.0815
2 9 4 8.0112 0.0294
2 9 5 -14.7261 -0.0008
2 9 6 2.2406 -0.0360
2 9 7 3.3610 -0.0369
2 9 8 -4.4534 -0.0430
2 9 9 7.7574 -0.0545
2 9 10 -3.6950 -0.0482
2 9 11 -1.4068 -0.0403
2 9 12 0.2091 -0.0337
2 9 13 -2.4329 -0.0109
2 9 14 7.9528 0.0068
2 9 15 2.5503 0.0163
2 9 16 4.9873 0.0235
2 9 17 -1.6650 0.0268
2 9 18 -1.6307 0.0219
2 9 19 -3.3221 0.0196
2 9 20 -4.6079 0.0085
2 9 21 -2.0483 0.0005
2 9 22 -1.5875 -0.0038
2 10 -21 -4.7428 -0.0079
2 10 -20 3.2660 -0.0091
2 10 -19 -5.1957 -0.0066
2 10 -18 4.3154 -0.0057
2 10 -17 -3.1630 0.0094
2 10 -16 4.8919 0.0087
2 10 -15 -2.0051 0.0152
2 10 -14 -0.7598 0.0083
2 10 -13 -2.6119 0.0088
2 10 -12 -4.8618 0.0087
2 10 -11 0.1971 -0.0062
2 10 -10 -7.1192 -0.0098
2 10 -9 5.2716 -0.0202
2 10 -8 -9.3405 -0.0240
2 10 -7 2.2377 -0.0250
2 10 -6 -11.8587 -0.0013
2 10 -5 5.2184 0.0119
2 10 -4 -1.5698 0.0272
2 10 -3 -2.2303 0.0440
2 10 -2 -2.1618 0.0351
2 10 -1 -12.0714 0.0078
2 10 0 -9.0391 -0.0263
2 10 1 -7.6238 -0.0719
2 10 2 -7.4556 -0.0900
2 10 3 -10.9272 -0.0876
2 10 4 -3.9052 -0.0525
2 10 5 -2.9381 -0.0131
2 10 6 -6.7902 0.0269
2 10 7 3.5430 0.0346
2 10 8 -2.3056 0.0315
2 10 9 -1.7135 0.0097
2 10 10 -3.4593 0.0022
2 10 11 -3.1910 -0.0010
2 10 12 -9.8836 0.0036
2 10 13 -1.4265 0.0092
2 10 14 -2.5592 0.0011
2 10 15 -3.7021 -0.0064
2 10 16 -2.3149 -0.0169
2 10 17 0.4171 -0.0132
2 10 18 -2.4113 -0.0151
2 10 19 3.9427 -0.0035
2 10 20 -5.1052 0.0041
2 10 21 2.4229 0.0046
2 11 -21 -2.4533 -0.0030
2 11 -20 2.4592 0.0076
2 11 -19 -4.8926 0.0131
2 11 -18 -5.4143 0.0168
2 11 -17 -2.3506 0.0223
2 11 -16 -0.7214 0.0178
2 11 -15 2.9133 0.0113
2 11 -14 -2.9363 0.0049
2 11 -13 -3.7731 -0.0178
2 11 -12 -4.8764 -0.0360
2 11 -11 2.3149 -0.0447
2 11 -10 2.3588 -0.0483
2 11 -9 3.2355 -0.0316
2 11 -8 1.5425 -0.0260
2 11 -7 1.4443 -0.0275
2 11 -6 0.0988 0.0010
2 11 -5 3.8174 0.0059
2 11 -4 16.6808 0.0393
2 11 -3 -14.1305 0.0699
2 11 -2 20.2043 0.1122
2 11 -1 -23.0959 0.1345
2 11 0 9.4864 0.1474
2 11 1 -13.1921 0.1109
2 11 2 -1.9218 0.0808
2 11 3 8.1278 0.0221
2 11 4 8.3908 -0.0209
2 11 5 15.7749 -0.0361
2 11 6 7.1240 -0.0468
2 11 7 6.5802 -0.0335
2 11 8 -4.0813 -0.0210
2 11 9 2.1785 0.0000
2 11 10 -3.9783 0.0056
2 11 11 0.8235 0.0114
2 11 12 2.4794 0.0046
2 11 13 3.5592 0.0022
2 11 14 -0.3432 -0.0040
2 11 15 1.7992 0.0030
2 11 16 -3.9953 -0.0084
2 11 17 0.5747 -0.0084
2 11 18 -0.5602 -0.0182
2 11 19 -1.4999 -0.0181
2 11 20 -0.5590 -0.0140
2 11 21 -1.2086 -0.0032
2 12 -21 -3.8993 -0.0093
2 12 -20 -3.0324 -0.0101
2 12 -19 -2.8357 -0.0070
2 12 -18 -2.3787 -0.0026
2 12 -17 0.2155 0.0030
2 12 -16 -1.0949 0.0113
2 12 -15 -1.4894 0.0145
2 12 -14 -0.6676 0.0157
2 12 -13 1.1200 0.0074
2 12 -12 2.1897 0.0054
2 12 -11 0.0350 -0.0068
2 12 -10 -0.2046 -0.0098
2 12 -9 -2.6842 -0.0108
2 12 -8 -0.8225 -0.0046
2 12 -7 -1.6002 0.0046
2 12 -6 3.7205 0.0256
2 12 -5 2.2298 0.0405
2 12 -4 1.6723 0.0531
2 12 -3 3.4801 0.0476
2 12 -2 1.6969 0.0488
2 12 -1 12.2325 0.0289
2 12 0 0.6880 0.0252
2 12 1 24.6536 0.0035
2 12 2 9.0779 -0.0172
2 12 3 18.0245 -0.0262
2 12 4 13.4565 -0.0474
2 12 5 4.1612 -0.0289
2 12 6 6.1244 -0.0263
2 12 7 -2.7904 -0.0078
2 12 8 -3.1250 0.0011
2 12 9 -3.8124 0.0146
2 12 10 -6.5806 0.0055
2 12 11 -0.7624 0.0064
2 12 12 -1.5305 -0.0007
2 12 13 0.6374 0.0042
2 12 14 1.2347 0.0146
2 12 15 0.5571 0.0104
2 12 16 0.3658 0.0240
2 12 17 0.0935 0.0121
2 12 18 -1.9330 0.0083
2 12 19 -3.9447 -0.0005
2 12 20 -2.3760 -0.0088
2 12 21 -3.8241 -0.0155
2 13 -20 -2.9839 -0.0210
2 13 -19 -7.6865 -0.0210
2 13 -18 -1.8152 -0.0219
2 13 -17 -4.8037 -0.0043
2 13 -16 -0.2112 -0.0025
2 13 -15 -0.5035 0.0111
2 13 -14 -1.2021 0.0100
2 13 -13 3.7649 0.0113
2 13 -12 -2.9366 0.0251
2 13 -11 1.0784 0.0300
2 13 -10 -9.5547 0.0300
2 13 -9 -1.4442 0.0237
2 13 -8 -8.3572 0.0122
2 13 -7 3.8964 -0.0139
2 13 -6 -4.6907 -0.0270
2 13 -5 11.2905 -0.0494
2 13 -4 1.2269 -0.0664
2 13 -3 1.6607 -0.0552
2 13 -2 -1.7643 -0.0369
2 13 -1 -10.0741 0.0018
2 13 0 4.3941 0.0441
2 13 1 -2.8635 0.0776
2 13 2 12.2238 0.0844
2 13 3 -6.8535 0.0746
2 13 4 2.9375 0.0481
2 13 5 -14.3570 0.0164
2 13 6 -5.8416 -0.0026
2 13 7 -3.6455 -0.0250
2 13 8 -2.2542 -0.0206
2 13 9 6.2944 -0.0181
2 13 10 3.6764 -0.0022
2 13 11 3.2056 0.0058
2 13 12 -0.5603 0.0064
2 13 13 -3.5632 0.0047
2 13 14 1.0066 -0.0096
2 13 15 -4.5182 -0.0146
2 13 16 4.4399 -0.0159
2 13 17 -1.8381 -0.0024
2 13 18 2.3693 0.0032
2 13 19 0.3959 0.0119
2 13 20 -2.5047 0.0175
2 14 -20 2.8018 -0.0044
2 14 -19 1.8634 -0.0054
2 14 -18 1.2716 -0.0000
2 14 -17 4.0633 0.0026
2 14 -16 0.6682 0.0036
2 14 -15 4.0992 -0.0061
2 14 -14 -0.0647 0.0023
2 14 -13 -1.0339 -0.0088
2 14 -12 -2.0256 -0.0156
2 14 -11 2.4090 -0.0047
2 14 -10 -1.5729 -0.0127
2 14 -9 2.9554 0.0163
2 14 -8 4.6920 0.0296
2 14 -7 -2.9118 0.0422
2 14 -6 6.7870 0.0494
2 14 -5 -2.6033 0.0300
2 14 -4 9.4018 0.0084
2 14 -3 -12.3804 -0.0237
2 14 -2 7.5805 -0.0508
2 14 -1 -3.5710 -0.0672
2 14 0 9.0213 -0.0730
2 14 1 6.0449 -0.0758
2 14 2 4.8889 -0.0432
2 14 3 4.8600 -0.0138
2 14 4 2.0277 0.0205
2 14 5 5.5433 0.0449
2 14 6 2.0396 0.0481
2 14 7 3.7104 0.0325
2 14 8 -0.6613 0.0185
2 14 9 0.2662 -0.0130
2 14 10 -3.5965 -0.0163
2 14 11 0.1764 -0.0207
2 14 12 -0.3938 -0.0196
2 14 13 2.6078 -0.0035
2 14 14 0.0110 -0.0088
2 14 15 3.3763 0.0038
2 14 16 2.2984 0.0024
2 14 17 1.6497 0.0028
2 14 18 2.3700 0.0025
2 14 19 -1.3362 0.0006
2 14 20 2.5743 0.0035
2 15 -19 -2.2921 0.0015
2 15 -18 -2.7791 0.0070
2 15 -17 -1.0056 0.0139
2 15 -16 -0.8281 0.0160
2 15 -15 -0.0106 0.0112
2 15 -14 -2.2945 0.0091
2 15 -13 -1.8561 -0.0045
2 15 -12 -6.4142 -0.0171
2 15 -11 -2.1088 -0.0234
2 15 -10 -4.0637 -0.0224
2 15 -9 8.4772 -0.0222
2 15 -8 -1.0751 -0.0210
2 15 -7 13.3115 -0.0237
2 15 -6 0.2096 -0.0183
2 15 -5 4.5811 -0.0216
2 15 -4 -6.6730 -0.0058
2 15 -3 -2.1154 0.0057
2 15 -2 -6.8599 0.0229
2 15 -1 11.1147 0.0390
2 15 0 -3.9974 0.0401
2 15 1 18.7582 0.0338
2 15 2 -5.6159 0.0191
2 15 3 13.7577 0.0054
2 15 4 -0.2317 0.0145
2 15 5 6.4915 0.0177
2 15 6 10.2589 0.0146
2 15 7 -0.7904 0.0181
2 15 8 3.8509 0.0011
2 15 9 -3.6404 -0.0061
2 15 10 -3.9598 -0.0206
2 15 11 -6.1767 -0.0230
2 15 12 -1.8812 -0.0246
2 15 13 -4.2469 -0.0173
2 15 14 -0.4874 0.0031
2 15 15 -0.4849 0.0058
2 15 16 -1.5962 0.0186
2 15 17 0.2719 0.0083
2 15 18 -2.3810 0.0063
2 15 19 1.4499 0.0033
2 16 -19 -2.9497 0.0027
2 16 -18 1.1024 0.0058
2 16 -17 1.9921 0.0092
2 16 -16 0.2581 0.0096
2 16 -15 2.9453 0.0022
2 16 -14 -0.8099 -0.0006
2 16 -13 3.5621 -0.0177
2 16 -12 2.0497 -0.0235
2 16 -11 2.3008 -0.0242
2 16 -10 -2.3576 -0.0194
2 16 -9 -3.2191 -0.0094
2 16 -8 -4.9427 -0.0046
2 16 -7 -1.9930 0.0014
2 16 -6 -1.8791 0.0193
2 16 -5 -1.1902 0.0122
2 16 -4 -1.4888 0.0371
2 16 -3 0.6648 0.0408
2 16 -2 -1.4542 0.0544
2 16 -1 4.4707 0.0475
2 16 0 3.3081 0.0402
2 16 1 -0.3809 0.0221
2 16 2 1.8613 0.0061
2 16 3 -9.8072 -0.0128
2 16 4 0.7022 -0.0177
2 16 5 -10.8609 -0.0193
2 16 6 3.1305 -0.0142
2 16 7 -3.5775 -0.0186
2 16 8 0.1326 0.0052
2 16 9 5.5393 0.0056
2 16 10 7.9404 0.0102
2 16 11 3.0555 0.0109
2 16 12 6.7649 0.0005
2 16 13 2.5528 -0.0096
2 16 14 4.0612 -0.0098
2 16 15 0.5973 -0.0137
2 16 16 3.9794 -0.0100
2 16 17 -3.3912 -0.0018
2 16 18 2.6087 0.0027
2 16 19 -1.9245 0.0093
2 17 -18 2.0593 -0.0047
2 17 -17 6.8544 -0.0061
2 17 -16 2.1622 0.0015
2 17 -15 2.1571 0.0028
2 17 -14 2.7358 0.0031
2 17 -13 -0.4089 0.0131
2 17 -12 2.3606 0.0083
2 17 -11 2.5473 0.0196
2 17 -10 2.3344 0.0043
2 17 -9 1.8715 0.0053
2 17 -8 4.5468 -0.0087
2 17 -7 -6.4031 -0.0077
2 17 -6 6.0969 -0.0099
2 17 -5 -3.4024 -0.0122
2 17 -4 3.6148 -0.0178
2 17 -3 2.6687 -0.0075
2 17 -2 5.8400 -0.0161
2 17 -1 3.0705 0.0014
2 17 0 9.5423 -0.0040
2 17 1 4.3594 0.0086
2 17 2 5.7618 0.0100
2 17 3 3.2877 0.0109
2 17 4 7.0023 0.0097
2 17 5 2.4117 -0.0132
2 17 6 -2.2482 -0.0167
2 17 7 2.5398 -0.0215
2 17 8 -5.1695 -0.0094
2 17 9 0.6705 0.0060
2 17 10 0.8557 0.0112
2 17 11 0.8579 0.0249
2 17 12 0.4933 0.0254
2 17 13 0.8579 0.0244
2 17 14 -2.0929 0.0134
2 17 15 -0.5791 0.0061
2 17 16 1.4342 -0.0032
2 17 17 0.6776 -0.0104
2 17 18 1.6769 -0.0101
2 18 -17 -5.0421 0.0012
2 18 -16 -4.8394 0.0007
2 18 -15 -1.6680 0.0030
2 18 -14 -6.7329 -0.0015
2 18 -13 2.3555 -0.0034
2 18 -12 -6.7871 -0.0013
2 18 -11 -3.5765 -0.0037
2 18 -10 -2.6699 0.0115
2 18 -9 5.3033 0.0096
2 18 -8 1.3380 0.0328
2 18 -7 11.9012 0.0189
2 18 -6 -0.0121 0.0286
2 18 -5 8.5454 0.0157
2 18 -4 -7.9681 -0.0041
2 18 -3 4.0096 -0.0205
2 18 -2 -6.4543 -0.0541
2 18 -1 5.2941 -0.0658
2 18 0 -4.8575 -0.0749
2 18 1 1.5072 -0.0604
2 18 2 -1.3719 -0.0346
2 18 3 -4.2872 -0.0035
2 18 4 3.3944 0.0097
2 18 5 -1.9055 0.0308
2 18 6 2.5164 0.0111
2 18 7 -1.1454 0.0155
2 18 8 5.8859 -0.0023
2 18 9 -3.6519 -0.0096
2 18 10 4.4542 -0.0114
2 18 11 -7.7723 -0.0111
2 18 12 -0.4487 0.0017
2 18 13 -5.0911 -0.0042
2 18 14 -0.9708 0.0063
2 18 15 -1.3284 0.0037
2 18 16 0.8674 0.0044
2 18 17 -0.3848 0.0022
2 19 -17 1.6048 0.0061
2 19 -16 1.5774 0.0057
2 19 -15 2.6068 0.0057
2 19 -14 0.9590 0.0062
2 19 -13 -1.1807 0.0025
2 19 -12 2.5636 -0.0039
2 19 -11 -3.3492 -0.0121
2 19 -10 0.2309 -0.0088
2 19 -9 -7.2545 -0.0123
2 19 -8 1.8775 -0.0005
2 19 -7 -7.7873 0.0124
2 19 -6 -2.8663 0.0137
2 19 -5 -4.4220 0.0299
2 19 -4 -7.2650 0.0142
2 19 -3 -5.9151 0.0139
2 19 -2 1.9340 -0.0110
2 19 -1 0.3622 -0.0227
2 19 0 2.6203 -0.0402
2 19 1 -0.0611 -0.0346
2 19 2 1.3556 -0.0353
2 19 3 -6.6755 -0.0228
2 19 4 -3.2802 -0.0128
2 19 5 -1.7321 -0.0047
2 19 6 -2.7015 0.0146
2 19 7 -2.2095 0.0091
2 19 8 1.6147 0.0079
2 19 9 0.2638 0.0073
2 19 10 2.6166 0.0038
2 19 11 -1.0111 0.0047
2 19 12 3.9759 0.0129
2 19 13 1.6753 0.0034
2 19 14 6.1576 0.0053
2 19 15 0.5424 0.0004
2 19 16 3.9194 0.0008
2 19 17 -1.9229 0.0002
2 20 -16 -1.0034 0.0046
2 20 -15 1.2011 0.0092
2 20 -14 0.0207 0.0009
2 20 -13 -3.7145 -0.0033
2 20 -12 0.8835 -0.0176
2 20 -11 -6.6267 -0.0200
2 20 -10 6.5728 -0.0233
2 20 -9 -1.7215 -0.0238
2 20 -8 5.6456 -0.0182
2 20 -7 3.0245 0.0002
2 20 -6 -0.2965 0.0045
2 20 -5 4.8620 0.0269
2 20 -4 5.5667 0.0236
2 20 -3 10.3460 0.0313
2 20 -2 2.7811 0.0350
2 20 -1 11.2967 0.0265
2 20 0 -1.5534 0.0307
2 20 1 3.2590 0.0198
2 20 2 -0.8716 0.0072
2 20 3 0.5253 -0.0063
2 20 4 2.6524 -0.0048
2 20 5 0.8077 -0.0188
2 20 6 1.3556 -0.0101
2 20 7 0.3920 -0.0051
2 20 8 0.3387 -0.0022
2 20 9 1.1278 0.0097
2 20 10 3.5580 0.0102
2 20 11 0.6985 0.0038
2 20 12 2.4852 0.0011
2 20 13 1.4995 -0.0079
2 20 14 -1.5127 -0.0068
2 20 15 0.4557 -0.0056
2 20 16 -0.3999 -0.0059
2 21 -15 0.0226 0.0093
2 21 -14 -3.6895 0.0104
2 21 -13 -2.6088 0.0085
2 21 -12 -4.1501 0.0061
2 21 -11 -7.7347 -0.0014
2 21 -10 1.6241 0.0030
2 21 -9 -3.5047 -0.0062
2 21 -8 -0.4586 -0.0022
2 21 -7 1.4448 0.0070
2 21 -6 -3.3357 -0.0062
2 21 -5 5.7356 0.0082
2 21 -4 -2.0500 0.0080
2 21 -3 5.6388 0.0068
2 21 -2 -3.3849 0.0240
2 21 -1 1.6893 0.0240
2 21 0 0.0879 0.0310
2 21 1 -4.1806 0.0321
2 21 2 3.1709 0.0206
2 21 3 -4.7026 0.0154
2 21 4 2.0234 -0.0057
2 21 5 -0.7566 0.0004
2 21 6 -2.9818 -0.0142
2 21 7 0.6196 -0.0010
2 21 8 0.1273 0.0049
2 21 9 -2.1067 0.0096
2 21 10 1.4940 0.0155
2 21 11 -3.6821 0.0104
2 21 12 2.8620 0.0071
2 21 13 -2.9376 -0.0023
2 21 14 3.1412 -0.0023
2 21 15 -0.6970 -0.0033
2 22 -14 -0.7502 0.0009
2 22 -13 -3.6408 0.0001
2 22 -12 -0.6955 0.0081
2 22 -11 0.2203 0.0029
2 22 -10 -0.5665 0.0065
2 22 -9 2.6898 0.0025
2 22 -8 -5.1488 0.0002
2 22 -7 3.6124 0.0000
2 22 -6 -4.1858 -0.0054
2 22 -5 1.6744 -0.0127
2 22 -4 -3.9500 -0.0107
2 22 -3 -3.3176 -0.0190
2 22 -2 0.0333 -0.0152
2 22 -1 1.1297 -0.0118
2 22 0 0.4190 0.0031
2 22 1 1.4225 0.0153
2 22 2 0.0815 0.0295
2 22 3 -0.9640 0.0290
2 22 4 1.3834 0.0227
2 22 5 2.6371 0.0022
2 22 6 -1.9210 0.0004
2 22 7 1.9660 -0.0133
2 22 8 1.5900 -0.0080
2 22 9 1.1541 -0.0029
2 22 10 1.2867 0.0068
2 22 11 -2.3339 0.0092
2 22 12 -0.2430 0.0084
2 22 13 -1.1060 0.0028
2 22 14 -0.2607 -0.0065
2 23 -13 -3.6910 0.0035
2 23 -12 0.0798 0.0002
2 23 -11 -1.3652 -0.0011
2 23 -10 0.4690 0.0005
2 23 -9 3.5797 0.0043
2 23 -8 -1.9977 0.0064
2 23 -7 3.6193 0.0110
2 23 -6 -1.0455 0.0126
2 23 -5 1.1919 0.0095
2 23 -4 1.8178 0.0086
2 23 -3 4.7238 -0.0014
2 23 -2 -1.3713 -0.0094
2 23 -1 7.6360 -0.0157
2 23 0 -3.8819 -0.0285
2 23 1 0.2386 -0.0255
2 23 2 -1.8148 -0.0323
2 23 3 0.8513 -0.0198
2 23 4 -2.1516 -0.0002
2 23 5 1.8053 0.0126
2 23 6 -0.9792 0.0198
2 23 7 -1.1253 0.0209
2 23 8 3.5470 0.0023
2 23 9 -0.5498 -0.0029
2 23 10 4.0017 -0.0129
2 23 11 -0.7139 -0.0123
2 23 12 3.4543 -0.0046
2 23 13 1.3890 0.0057
2 24 -11 -0.6972 -0.0050
2 24 -10 -4.4478 -0.0162
2 24 -9 -3.5347 -0.0094
2 24 -8 1.8557 -0.0144
2 24 -7 -1.3204 -0.0021
2 24 -6 5.4295 0.0005
2 24 -5 1.4761 0.0055
2 24 -4 2.4215 0.0111
2 24 -3 0.5410 0.0092
2 24 -2 0.0646 0.0083
2 24 -1 1.9430 0.0056
2 24 0 -1.3870 0.0015
2 24 1 3.6795 -0.0043
2 24 2 -0.7060 -0.0075
2 24 3 5.5485 -0.0100
2 24 4 -1.7698 -0.0129
2 24 5 1.8011 -0.0034
2 24 6 -2.9829 -0.0089
2 24 7 3.4976 -0.0010
2 24 8 -0.3640 -0.0012
2 24 9 0.7684 0.0064
2 24 10 -2.6881 0.0032
2 24 11 -0.9753 0.0049
2 25 -10 2.7290 -0.0017
2 25 -9 1.2077 -0.0035
2 25 -8 0.3556 0.0002
2 25 -7 3.1634 -0.0002
2 25 -6 -5.2677 0.0069
2 25 -5 0.9176 0.0067
2 25 -4 -1.3239 0.0121
2 25 -3 1.0443 0.0183
2 25 -2 2.2152 0.0191
2 25 -1 3.5106 0.0179
2 25 0 1.6983 0.0150
2 25 1 1.5598 0.0040
2 25 2 -0.9666 -0.0070
2 25 3 1.3166 -0.0172
2 25 4 -4.0601 -0.0189
2 25 5 0.3073 -0.0239
2 25 6 -4.2004 -0.0084
2 25 7 3.2838 -0.0089
2 25 8 -0.3836 0.0064
2 25 9 0.3667 0.0061
2 25 10 2.4147 0.0131
2 26 -8 -2.2832 0.0104
2 26 -7 0.0749 -0.0038
2 26 -6 0.9356 -0.0114
2 26 -5 0.0562 -0.0225
2 26 -4 0.8561 -0.0204
2 26 -3 4.6610 -0.0219
2 26 -2 -4.5824 -0.0146
2 26 -1 4.1171 -0.0057
2 26 0 -5.4373 0.0039
2 26 1 1.3871 0.0122
2 26 2 -1.1038 0.0242
2 26 3 -1.5347 0.0191
2 26 4 0.3498 0.0216
2 26 5 1.0064 0.0030
2 26 6 2.2915 -0.0095
2 26 7 1.2522 -0.0193
2 26 8 1.6335 -0.0216
2 27 -6 3.8392 -0.0034
2 27 -5 2.1909 -0.0080
2 27 -4 -0.4573 -0.0099
2 27 -3 -1.7175 -0.0099
2 27 -2 0.6309 -0.0090
2 27 -1 -1.4776 -0.0025
2 27 0 3.8488 -0.0036
2 27 1 0.0477 0.0028
2 27 2 3.0435 -0.0014
2 27 3 1.1994 0.0039
2 27 4 -2.2972 -0.0012
2 27 5 2.2787 -0.0005
2 27 6 -2.1293 -0.0080
2 28 -1 -0.3193 0.0002
2 28 0 1.7027 -0.0009
2 28 1 -1.5799 0.0041
3 1 -23 2.9953 -0.0212
3 1 -22 1.8728 -0.0348
3 1 -21 9.2172 -0.0415
3 1 -20 -0.2011 -0.0430
3 1 -19 2.3441 -0.0335
3 1 -18 2.9505 0.0079
3 1 -17 -4.9156 0.0224
3 1 -16 6.1279 0.0720
3 1 -15 -1.9882 0.0705
3 1 -14 6.5923 0.0808
3 1 -13 -1.5084 0.0761
3 1 -12 7.7155 0.0422
3 1 -11 -5.7325 -0.0090
3 1 -10 7.6474 -0.0453
3 1 -9 -11.0943 -0.1113
3 1 -8 0.8674 -0.0873
3 1 -7 -21.7203 -0.0024
3 1 -6 -15.2863 0.1343
3 1 -5 -33.3911 0.2928
3 1 -4 -2.3634 0.3303
3 1 -3 -21.5771 0.2654
3 1 -2 22.0791 -0.0534
3 1 -1 28.6900 -0.5447
3 1 0 -48.6053 -0.8633
3 1 1 74.5512 -1.0469
3 1 2 -94.5430 -0.9770
3 1 3 38.6857 -0.6384
3 1 4 -30.2575 -0.2850
3 1 5 -2.0068 0.1160
3 1 6 21.5797 0.4021
3 1 7 -9.5630 0.4960
3 1 8 13.8368 0.4376
3 1 9 -20.1280 0.2953
3 1 10 -9.3240 0.1584
3 1 11 -8.0455 0.0314
3 1 12 1.2854 -0.0392
3 1 13 4.3917 -0.0641
3 1 14 10.1750 -0.0838
3 1 15 -0.7674 -0.1021
3 1 16 7.0043 -0.0643
3 1 17 -1.8757 -0.0586
3 1 18 -0.6097 -0.0051
3 1 19 -2.6390 0.0252
3 1 20 -2.6666 0.0446
3 1 21 0.6735 0.0502
3 1 22 0.2523 0.0378
3 1 23 0.3699 0.0201
3 2 -23 0.8260 -0.0122
3 2 -22 -0.3965 -0.0185
3 2 -21 -3.5640 -0.0189
3 2 -20 -1.7186 -0.0236
3 2 -19 -0.9193 -0.0220
3 2 -18 5.4706 -0.0041
3 2 -17 -2.2225 0.0119
3 2 -16 2.6138 0.0137
3 2 -15 -1.7682 0.0301
3 2 -14 0.6293 0.0255
3 2 -13 -2.3082 0.0262
3 2 -12 -1.1408 0.0355
3 2 -11 -4.8729 0.0304
3 2 -10 -6.8967 0.0294
3 2 -9 -7.2063 0.0253
3 2 -8 9.3583 0.0367
3 2 -7 -1.8362 0.0252
3 2 -6 34.4207 0.0135
3 2 -5 -22.8086 0.0245
3 2 -4 33.3724 -0.0230
3 2 -3 -25.9906 -0.0080
3 2 -2 12.2314 -0.0798
3 2 -1 3.7097 -0.2020
3 2 0 -3.2961 -0.3045
3 2 1 5.8791 -0.2972
3 2 2 -15.9681 -0.2344
3 2 3 14.1346 -0.1054
3 2 4 -26.9709 -0.0107
3 2 5 2.6096 0.0698
3 2 6 -3.9677 0.0502
3 2 7 -8.9013 -0.0006
3 2 8 10.1780 -0.0057
3 2 9 -1.2606 0.0101
3 2 10 6.2285 0.0208
3 2 11 6.7008 0.0612
3 2 12 7.0310 0.0545
3 2 13 4.9892 0.0476
3 2 14 -2.1590 0.0527
3 2 15 -5.0333 0.0263
3 2 16 -1.7464 0.0036
3 2 17 -2.4494 0.0036
3 2 18 0.6936 -0.0290
3 2 19 -4.0483 -0.0226
3 2 20 0.3598 -0.0239
3 2 21 1.8707 -0.0238
3 2 22 1.9638 -0.0221
3 2 23 3.3205 -0.0153
3 3 -23 0.9484 0.0042
3 3 -22 -3.5734 -0.0097
3 3 -21 -1.4749 -0.0152
3 3 -20 -3.3120 -0.0207
3 3 -19 -4.1450 -0.0150
3 3 -18 -0.1164 -0.0101
3 3 -17 0.8004 -0.0049
3 3 -16 -1.5448 -0.0091
3 3 -15 -2.0238 -0.0026
3 3 -14 -0.5818 -0.0055
3 3 -13 -5.6931 -0.0028
3 3 -12 -7.0976 -0.0081
3 3 -11 1.8977 0.0061
3 3 -10 -0.2089 -0.0038
3 3 -9 -0.6373 0.0146
3 3 -8 7.2751 0.0303
3 3 -7 -13.2526 0.0493
3 3 -6 0.3776 0.0436
3 3 -5 0.4156 0.0509
3 3 -4 29.1536 0.0339
3 3 -3 30.5284 -0.0030
3 3 -2 121.9833 -0.0030
3 3 -1 -5.7484 0.0305
3 3 0 198.8940 0.0666
3 3 1 -52.9746 0.1449
3 3 2 126.5097 0.1662
3 3 3 -28.5082 0.1643
3 3 4 35.6521 0.0890
3 3 5 -4.2491 -0.0076
3 3 6 12.5382 -0.0737
3 3 7 -1.0650 -0.0995
3 3 8 13.6360 -0.0936
3 3 9 5.2491 -0.0759
3 3 10 4.1641 -0.0641
3 3 11 14.6591 -0.0332
3 3 12 -4.2750 -0.0133
3 3 13 -0.9956 0.0199
3 3 14 2.0072 0.0266
3 3 15 -9.6210 0.0384
3 3 16 5.9950 0.0281
3 3 17 -2.8296 0.0274
3 3 18 -1.4414 0.0095
3 3 19 2.9726 -0.0030
3 3 20 -0.6050 -0.0146
3 3 21 0.5719 -0.0219
3 3 22 0.9293 -0.0234
3 3 23 -4.8408 -0.0177
3 4 -23 -0.3750 0.0164
3 4 -22 2.7875 -0.0022
3 4 -21 6.9537 -0.0195
3 4 -20 1.0771 -0.0296
3 4 -19 3.3908 -0.0324
3 4 -18 -3.2674 -0.0228
3 4 -17 -5.9441 -0.0103
3 4 -16 -1.8527 -0.0022
3 4 -15 -8.7856 0.0130
3 4 -14 6.1316 0.0287
3 4 -13 -0.4830 0.0346
3 4 -12 8.3211 0.0265
3 4 -11 0.5818 0.0234
3 4 -10 8.3266 0.0155
3 4 -9 -2.4005 0.0327
3 4 -8 -11.4009 0.0594
3 4 -7 -12.4625 0.1154
3 4 -6 -12.4561 0.1303
3 4 -5 -12.1636 0.1360
3 4 -4 7.1534 0.0971
3 4 -3 13.1741 -0.0301
3 4 -2 -0.3086 -0.2119
3 4 -1 28.3018 -0.4003
3 4 0 -59.4634 -0.4999
3 4 1 34.5507 -0.4751
3 4 2 -69.0114 -0.3727
3 4 3 24.4865 -0.2042
3 4 4 -2.0451 -0.0320
3 4 5 8.4897 0.1260
3 4 6 21.4015 0.2201
3 4 7 -5.7057 0.2324
3 4 8 4.2122 0.1688
3 4 9 -8.4982 0.0840
3 4 10 -0.5163 0.0038
3 4 11 0.6580 -0.0321
3 4 12 0.6886 -0.0406
3 4 13 2.0781 -0.0380
3 4 14 3.5128 -0.0475
3 4 15 4.2718 -0.0240
3 4 16 6.5796 -0.0262
3 4 17 1.5915 -0.0033
3 4 18 -0.4268 0.0203
3 4 19 -0.4530 0.0322
3 4 20 -1.3391 0.0343
3 4 21 1.8518 0.0303
3 4 22 -1.2542 0.0072
3 4 23 0.0201 -0.0094
3 5 -22 -0.8903 -0.0127
3 5 -21 -0.0608 -0.0262
3 5 -20 1.3971 -0.0297
3 5 -19 1.1008 -0.0271
3 5 -18 3.6184 -0.0214
3 5 -17 -2.5889 -0.0125
3 5 -16 1.4741 -0.0030
3 5 -15 2.0188 -0.0002
3 5 -14 -0.6072 0.0232
3 5 -13 2.1372 0.0400
3 5 -12 -9.3454 0.0473
3 5 -11 0.4552 0.0419
3 5 -10 -14.3376 0.0239
3 5 -9 -1.4709 -0.0170
3 5 -8 -2.0187 -0.0461
3 5 -7 0.5562 -0.0554
3 5 -6 25.2434 -0.0344
3 5 -5 -0.5572 -0.0040
3 5 -4 21.7024 0.0285
3 5 -3 -9.3471 0.0176
3 5 -2 -0.3347 -0.0328
3 5 -1 -11.4491 -0.1149
3 5 0 -1.2526 -0.1674
3 5 1 0.0593 -0.1475
3 5 2 2.0765 -0.1155
3 5 3 8.6013 -0.0479
3 5 4 -8.5276 -0.0050
3 5 5 -1.4988 0.0547
3 5 6 -4.4436 0.0803
3 5 7 -5.5988 0.0544
3 5 8 4.6637 0.0461
3 5 9 -3.8378 0.0355
3 5 10 3.4255 0.0167
3 5 11 0.9982 0.0070
3 5 12 3.2058 -0.0045
3 5 13 0.9677 -0.0103
3 5 14 7.9912 -0.0139
3 5 15 -0.1193 -0.0078
3 5 16 3.3588 0.0006
3 5 17 -0.6379 0.0067
3 5 18 -4.3176 0.0068
3 5 19 -1.2886 0.0092
3 5 20 -0.0433 0.0157
3 5 21 -0.1850 0.0043
3 5 22 3.5825 -0.0005
3 6 -22 -0.1725 -0.0023
3 6 -21 -2.8244 -0.0083
3 6 -20 -1.3673 -0.0098
3 6 -19 -4.4917 -0.0071
3 6 -18 3.3857 -0.0004
3 6 -17 4.5597 -0.0001
3 6 -16 8.2273 0.0137
3 6 -15 7.5359 0.0253
3 6 -14 -1.3603 0.0151
3 6 -13 -4.0594 0.0013
3 6 -12 -6.1807 -0.0262
3 6 -11 -6.1685 -0.0475
3 6 -10 -2.1473 -0.0620
3 6 -9 -3.3427 -0.0365
3 6 -8 -2.1673 -0.0155
3 6 -7 2.6818 0.0322
3 6 -6 3.2999 0.0703
3 6 -5 3.5371 0.1007
3 6 -4 16.0293 0.1092
3 6 -3 3.2852 0.0885
3 6 -2 39.8783 0.0650
3 6 -1 -4.6315 0.0285
3 6 0 58.8694 0.0195
3 6 1 -34.1949 -0.0170
3 6 2 39.0063 -0.0655
3 6 3 -30.3143 -0.0698
3 6 4 16.8534 -0.0649
3 6 5 -5.0445 -0.0209
3 6 6 6.6310 0.0260
3 6 7 6.0292 0.0478
3 6 8 8.3331 0.0430
3 6 9 8.8897 0.0202
3 6 10 -1.3174 -0.0047
3 6 11 11.3222 -0.0192
3 6 12 -1.5129 -0.0186
3 6 13 -0.2494 -0.0074
3 6 14 4.0047 -0.0015
3 6 15 -7.9292 0.0070
3 6 16 0.4713 0.0092
3 6 17 -9.3981 0.0024
3 6 18 0.9856 0.0042
3 6 19 0.8461 -0.0020
3 6 20 6.5919 -0.0001
3 6 21 1.1184 -0.0047
3 6 22 1.7385 -0.0088
3 7 -22 -1.5569 0.0081
3 7 -21 3.9492 0.0063
3 7 -20 0.7738 0.0027
3 7 -19 0.4142 0.0037
3 7 -18 -1.7350 0.0004
3 7 -17 -2.4792 -0.0085
3 7 -16 -10.3129 -0.0139
3 7 -15 -8.0468 -0.0046
3 7 -14 -8.3217 -0.0078
3 7 -13 -5.1416 -0.0036
3 7 -12 5.9234 -0.0005
3 7 -11 0.5738 0.0033
3 7 -10 4.4499 -0.0089
3 7 -9 2.9981 -0.0103
3 7 -8 -2.4551 0.0028
3 7 -7 -1.6907 -0.0022
3 7 -6 6.1986 0.0100
3 7 -5 -5.0909 0.0016
3 7 -4 1.3211 0.0120
3 7 -3 15.1019 0.0150
3 7 -2 -8.8433 0.0280
3 7 -1 17.1304 0.0361
3 7 0 -48.3005 0.0417
3 7 1 3.4554 0.0135
3 7 2 -42.2993 -0.0353
3 7 3 11.0660 -0.0601
3 7 4 9.7892 -0.0565
3 7 5 5.0457 -0.0319
3 7 6 18.0185 -0.0041
3 7 7 -10.5487 0.0220
3 7 8 4.3553 0.0381
3 7 9 -3.2814 0.0366
3 7 10 0.5642 0.0330
3 7 11 5.2455 0.0180
3 7 12 5.0967 0.0098
3 7 13 3.9409 -0.0099
3 7 14 4.0324 -0.0087
3 7 15 0.3092 -0.0163
3 7 16 0.2819 -0.0082
3 7 17 -0.3084 -0.0149
3 7 18 -0.8636 -0.0006
3 7 19 5.3886 0.0031
3 7 20 1.3919 0.0086
3 7 21 2.2363 0.0059
3 7 22 -0.3333 0.0037
3 8 -22 0.6640 0.0002
3 8 -21 -1.1415 -0.0058
3 8 -20 0.4995 -0.0112
3 8 -19 -0.3712 -0.0135
3 8 -18 3.4980 -0.0124
3 8 -17 -2.0217 -0.0148
3 8 -16 -0.5026 -0.0139
3 8 -15 -0.4057 -0.0105
3 8 -14 -2.9122 -0.0008
3 8 -13 -1.5240 0.0164
3 8 -12 -0.0168 0.0349
3 8 -11 -1.3537 0.0554
3 8 -10 2.5911 0.0655
3 8 -9 -3.2013 0.0577
3 8 -8 8.6101 0.0489
3 8 -7 2.3375 0.0302
3 8 -6 5.5578 0.0029
3 8 -5 8.3955 -0.0051
3 8 -4 -0.3399 -0.0279
3 8 -3 8.5815 -0.0581
3 8 -2 -11.6694 -0.0876
3 8 -1 -6.0991 -0.1310
3 8 0 -12.4742 -0.1493
3 8 1 -3.1779 -0.1461
3 8 2 10.6049 -0.1010
3 8 3 9.0105 -0.0310
3 8 4 5.2783 0.0389
3 8 5 0.8042 0.0770
3 8 6 -1.6029 0.0789
3 8 7 -0.5966 0.0487
3 8 8 -0.2640 0.0068
3 8 9 -2.3170 -0.0166
3 8 10 6.8322 -0.0259
3 8 11 -0.7013 -0.0253
3 8 12 9.0055 -0.0116
3 8 13 0.8039 0.0014
3 8 14 6.7456 0.0085
3 8 15 1.0335 0.0079
3 8 16 4.5896 0.0136
3 8 17 4.7590 0.0132
3 8 18 4.1090 0.0139
3 8 19 1.8887 0.0061
3 8 20 -0.4574 0.0023
3 8 21 -0.8992 -0.0099
3 8 22 -2.1512 -0.0162
3 9 -21 -6.9888 -0.0094
3 9 -20 2.6857 -0.0126
3 9 -19 -2.6732 -0.0179
3 9 -18 3.2090 -0.0181
3 9 -17 -1.3202 -0.0111
3 9 -16 -0.7775 -0.0047
3 9 -15 0.9853 0.0202
3 9 -14 3.4134 0.0358
3 9 -13 -2.2176 0.0468
3 9 -12 5.5898 0.0462
3 9 -11 -6.3509 0.0305
3 9 -10 -0.6258 0.0018
3 9 -9 -4.7139 -0.0159
3 9 -8 -1.0131 -0.0334
3 9 -7 8.3140 -0.0392
3 9 -6 -2.8675 -0.0342
3 9 -5 12.0503 -0.0224
3 9 -4 -2.3138 -0.0086
3 9 -3 1.5781 -0.0239
3 9 -2 2.0945 -0.0585
3 9 -1 -14.9207 -0.1031
3 9 0 23.4899 -0.1478
3 9 1 -9.6208 -0.1497
3 9 2 23.8231 -0.1181
3 9 3 0.2649 -0.0437
3 9 4 -2.9457 0.0301
3 9 5 -5.9891 0.0776
3 9 6 -10.2475 0.0818
3 9 7 -1.8640 0.0581
3 9 8 4.2438 0.0123
3 9 9 6.7765 -0.0251
3 9 10 5.3481 -0.0446
3 9 11 10.5880 -0.0332
3 9 12 0.8260 -0.0168
3 9 13 -0.3987 0.0004
3 9 14 -0.2338 0.0231
3 9 15 -1.1426 0.0238
3 9 16 0.7045 0.0244
3 9 17 1.4629 0.0223
3 9 18 4.2361 0.0188
3 9 19 2.7646 0.0126
3 9 20 6.0840 0.0055
3 9 21 1.0187 -0.0001
3 10 -21 0.1338 0.0011
3 10 -20 2.8131 0.0007
3 10 -19 -1.1297 0.0016
3 10 -18 3.4057 0.0008
3 10 -17 0.9947 -0.0048
3 10 -16 -1.5085 -0.0026
3 10 -15 -2.0226 -0.0094
3 10 -14 0.1546 -0.0107
3 10 -13 -3.9734 -0.0061
3 10 -12 1.9453 -0.0089
3 10 -11 2.0982 -0.0014
3 10 -10 -3.2945 0.0063
3 10 -9 7.7716 -0.0057
3 10 -8 -8.7951 -0.0013
3 10 -7 8.2955 0.0049
3 10 -6 -6.8816 0.0073
3 10 -5 6.0164 0.0208
3 10 -4 -8.1589 0.0268
3 10 -3 11.3293 0.0308
3 10 -2 -1.7818 0.0005
3 10 -1 8.0113 -0.0243
3 10 0 -12.1430 -0.0544
3 10 1 10.7311 -0.0648
3 10 2 -24.6115 -0.0536
3 10 3 2.4245 -0.0181
3 10 4 -10.6298 0.0162
3 10 5 -14.4453 0.0385
3 10 6 1.8876 0.0515
3 10 7 -7.9552 0.0448
3 10 8 3.6252 0.0333
3 10 9 0.9205 0.0123
3 10 10 0.5514 -0.0073
3 10 11 0.8451 -0.0208
3 10 12 0.4010 -0.0247
3 10 13 0.6250 -0.0325
3 10 14 1.8980 -0.0237
3 10 15 4.0132 -0.0227
3 10 16 -2.4812 -0.0169
3 10 17 1.3183 -0.0149
3 10 18 -5.5192 0.0014
3 10 19 2.5266 0.0134
3 10 20 -1.6081 0.0238
3 10 21 2.8570 0.0303
3 11 -21 1.3747 0.0110
3 11 -20 4.6834 0.0076
3 11 -19 0.9204 0.0018
3 11 -18 2.9901 -0.0093
3 11 -17 -2.0003 -0.0143
3 11 -16 6.0567 -0.0166
3 11 -15 1.4345 -0.0135
3 11 -14 5.3632 -0.0102
3 11 -13 0.9714 -0.0025
3 11 -12 -0.7888 -0.0008
3 11 -11 1.3234 0.0003
3 11 -10 2.2249 -0.0005
3 11 -9 0.8435 0.0067
3 11 -8 15.3345 0.0074
3 11 -7 -2.2959 0.0159
3 11 -6 7.9543 0.0257
3 11 -5 0.5906 0.0277
3 11 -4 -8.6900 0.0224
3 11 -3 6.8225 0.0266
3 11 -2 -13.2916 0.0166
3 11 -1 -0.2610 0.0286
3 11 0 -10.1212 0.0455
3 11 1 -4.3719 0.0531
3 11 2 -3.1391 0.0598
3 11 3 -2.7492 0.0422
3 11 4 -4.7508 0.0089
3 11 5 5.4900 -0.0219
3 11 6 2.4850 -0.0510
3 11 7 3.5351 -0.0469
3 11 8 4.5213 -0.0367
3 11 9 -4.7958 -0.0063
3 11 10 1.3508 0.0176
3 11 11 -0.8919 0.0306
3 11 12 -1.1696 0.0304
3 11 13 3.2708 0.0138
3 11 14 -0.7575 0.0022
3 11 15 1.3223 -0.0092
3 11 16 1.3463 -0.0128
3 11 17 -0.1134 -0.0023
3 11 18 5.1446 -0.0034
3 11 19 0.9863 -0.0023
3 11 20 0.9830 -0.0017
3 11 21 -2.2119 -0.0067
3 12 -20 1.0133 -0.0102
3 12 -19 -1.3068 -0.0121
3 12 -18 1.6042 -0.0153
3 12 -17 -0.5186 -0.0160
3 12 -16 -0.7409 -0.0105
3 12 -15 -5.9900 -0.0098
3 12 -14 0.9172 -0.0025
3 12 -13 -6.8916 0.0089
3 12 -12 3.4034 0.0176
3 12 -11 -3.1946 0.0198
3 12 -10 1.1379 0.0116
3 12 -9 -3.6528 0.0112
3 12 -8 -0.2348 0.0143
3 12 -7 1.1439 0.0093
3 12 -6 -7.0495 0.0126
3 12 -5 8.0557 0.0168
3 12 -4 -3.1099 0.0073
3 12 -3 -0.7342 0.0068
3 12 -2 12.4188 -0.0148
3 12 -1 -12.8000 -0.0150
3 12 0 25.1517 -0.0261
3 12 1 0.8096 -0.0221
3 12 2 9.1106 -0.0195
3 12 3 2.3908 -0.0229
3 12 4 -7.9032 -0.0229
3 12 5 -1.8861 -0.0267
3 12 6 -8.2944 -0.0275
3 12 7 -0.7189 -0.0176
3 12 8 -0.7439 -0.0047
3 12 9 -0.4603 0.0073
3 12 10 1.1912 0.0152
3 12 11 3.2900 0.0170
3 12 12 1.1076 0.0140
3 12 13 -0.0789 0.0111
3 12 14 1.1070 0.0050
3 12 15 0.1759 0.0065
3 12 16 0.7237 -0.0009
3 12 17 2.1080 -0.0013
3 12 18 0.8579 -0.0004
3 12 19 3.4223 -0.0067
3 12 20 -0.3928 -0.0087
3 13 -20 7.0013 -0.0051
3 13 -19 -0.9576 -0.0115
3 13 -18 5.9481 -0.0117
3 13 -17 -3.9531 -0.0129
3 13 -16 2.1600 -0.0065
3 13 -15 -4.3129 -0.0010
3 13 -14 0.6165 0.0091
3 13 -13 0.6555 0.0118
3 13 -12 2.0127 0.0184
3 13 -11 4.8218 0.0116
3 13 -10 -1.8241 0.0151
3 13 -9 1.5115 0.0151
3 13 -8 -6.2137 0.0086
3 13 -7 -2.3243 0.0087
3 13 -6 -8.7990 -0.0027
3 13 -5 -3.5227 -0.0041
3 13 -4 -7.7961 -0.0142
3 13 -3 -1.3976 -0.0224
3 13 -2 -3.1558 -0.0305
3 13 -1 1.1780 -0.0547
3 13 0 -8.0529 -0.0448
3 13 1 1.7266 -0.0482
3 13 2 -15.8132 -0.0266
3 13 3 -0.4030 -0.0108
3 13 4 -13.7347 -0.0017
3 13 5 -7.6211 0.0075
3 13 6 -6.9792 0.0220
3 13 7 -9.8774 0.0210
3 13 8 -0.7125 0.0166
3 13 9 -2.9572 0.0102
3 13 10 0.2651 0.0011
3 13 11 -0.7119 -0.0004
3 13 12 -2.1535 0.0010
3 13 13 -0.9027 -0.0023
3 13 14 -0.1019 -0.0065
3 13 15 3.0041 -0.0068
3 13 16 -1.8169 -0.0101
3 13 17 1.4260 -0.0043
3 13 18 -5.3180 0.0038
3 13 19 -0.1095 0.0116
3 13 20 -0.7193 0.0155
3 14 -19 4.9186 0.0057
3 14 -18 0.2075 0.0044
3 14 -17 1.9332 -0.0031
3 14 -16 2.9069 -0.0071
3 14 -15 3.6735 -0.0089
3 14 -14 1.4569 -0.0093
3 14 -13 0.1079 -0.0084
3 14 -12 0.2458 -0.0098
3 14 -11 -1.0016 -0.0171
3 14 -10 -3.7778 -0.0189
3 14 -9 -0.4089 -0.0225
3 14 -8 5.4436 -0.0194
3 14 -7 -8.0503 -0.0109
3 14 -6 5.9248 0.0041
3 14 -5 -7.4111 0.0270
3 14 -4 1.5546 0.0327
3 14 -3 -0.2962 0.0277
3 14 -2 3.9947 0.0162
3 14 -1 1.8650 -0.0212
3 14 0 -3.9783 -0.0514
3 14 1 -0.4320 -0.0720
3 14 2 -8.8932 -0.0820
3 14 3 0.2597 -0.0646
3 14 4 -9.8634 -0.0405
3 14 5 0.2830 -0.0033
3 14 6 -2.4304 0.0259
3 14 7 -1.2131 0.0356
3 14 8 0.6477 0.0285
3 14 9 -3.1723 0.0165
3 14 10 -3.6349 0.0045
3 14 11 -1.2421 -0.0023
3 14 12 -3.8945 -0.0049
3 14 13 3.1780 -0.0039
3 14 14 -1.8908 -0.0061
3 14 15 0.4376 -0.0026
3 14 16 -2.8994 -0.0021
3 14 17 0.7558 -0.0021
3 14 18 -0.3222 -0.0017
3 14 19 1.3916 -0.0025
3 15 -19 -3.8764 0.0011
3 15 -18 -2.8110 -0.0006
3 15 -17 -1.3809 0.0032
3 15 -16 -5.6650 0.0040
3 15 -15 0.3241 0.0038
3 15 -14 0.3742 0.0014
3 15 -13 -1.7728 -0.0048
3 15 -12 0.8581 -0.0101
3 15 -11 -4.9988 -0.0083
3 15 -10 -0.7151 -0.0181
3 15 -9 -2.4848 -0.0159
3 15 -8 2.7904 -0.0169
3 15 -7 3.9791 -0.0176
3 15 -6 -7.0909 -0.0105
3 15 -5 6.3441 -0.0049
3 15 -4 -2.3851 0.0116
3 15 -3 6.0076 0.0146
3 15 -2 0.3170 0.0360
3 15 -1 -1.2669 0.0433
3 15 0 0.5435 0.0580
3 15 1 -6.1729 0.0575
3 15 2 -1.7109 0.0401
3 15 3 -11.6923 0.0306
3 15 4 0.1843 0.0120
3 15 5 -4.7968 0.0153
3 15 6 3.6095 0.0069
3 15 7 3.7965 0.0069
3 15 8 0.1559 0.0075
3 15 9 -5.8512 0.0045
3 15 10 -3.6538 0.0015
3 15 11 -3.7477 -0.0119
3 15 12 -0.7352 -0.0248
3 15 13 2.7678 -0.0189
3 15 14 1.0460 -0.0242
3 15 15 1.4431 -0.0095
3 15 16 -2.1512 -0.0025
3 15 17 -0.8773 0.0072
3 15 18 0.9103 0.0085
3 15 19 -1.1768 0.0106
3 16 -18 -1.0553 -0.0131
3 16 -17 -4.8071 -0.0125
3 16 -16 -5.6626 -0.0158
3 16 -15 -7.4694 -0.0049
3 16 -14 -3.0774 0.0063
3 16 -13 -2.3877 0.0153
3 16 -12 2.2195 0.0259
3 16 -11 4.0760 0.0233
3 16 -10 4.1274 0.0186
3 16 -9 3.5044 0.0190
3 16 -8 -1.9471 0.0057
3 16 -7 -4.1257 0.0060
3 16 -6 -1.8442 -0.0080
3 16 -5 -6.3869 -0.0196
3 16 -4 4.6410 -0.0171
3 16 -3 -6.1177 -0.0264
3 16 -2 0.4206 -0.0198
3 16 -1 -1.8343 -0.0071
3 16 0 -1.6308 -0.0073
3 16 1 1.7380 0.0203
3 16 2 -1.2296 0.0187
3 16 3 -0.3780 0.0228
3 16 4 -2.3466 0.0192
3 16 5 0.3780 0.0060
3 16 6 -4.1325 -0.0099
3 16 7 -3.4144 -0.0092
3 16 8 -6.3493 -0.0166
3 16 9 1.1504 -0.0052
3 16 10 -0.9858 0.0001
3 16 11 5.6645 0.0105
3 16 12 1.6371 0.0061
3 16 13 -1.5237 0.0064
3 16 14 -0.2084 -0.0050
3 16 15 0.5372 -0.0070
3 16 16 1.9399 -0.0071
3 16 17 -0.6728 -0.0010
3 16 18 2.9925 -0.0005
3 17 -18 -2.2179 -0.0170
3 17 -17 0.3228 -0.0126
3 17 -16 1.2899 -0.0051
3 17 -15 7.3512 -0.0045
3 17 -14 -4.9545 0.0084
3 17 -13 1.9413 0.0142
3 17 -12 -5.5410 0.0220
3 17 -11 0.0332 0.0294
3 17 -10 -3.9174 0.0322
3 17 -9 0.9599 0.0270
3 17 -8 -5.1965 0.0158
3 17 -7 -5.1079 -0.0049
3 17 -6 -0.7565 -0.0231
3 17 -5 2.1821 -0.0442
3 17 -4 5.0698 -0.0487
3 17 -3 5.3463 -0.0493
3 17 -2 6.6171 -0.0349
3 17 -1 1.7827 -0.0037
3 17 0 0.2038 0.0222
3 17 1 -1.6446 0.0468
3 17 2 2.2243 0.0668
3 17 3 4.1334 0.0648
3 17 4 3.5026 0.0507
3 17 5 2.5698 0.0250
3 17 6 1.4338 0.0061
3 17 7 -2.4710 -0.0211
3 17 8 0.2887 -0.0210
3 17 9 -0.9040 -0.0264
3 17 10 0.9720 -0.0197
3 17 11 -2.0375 -0.0043
3 17 12 0.6088 -0.0020
3 17 13 0.0446 0.0055
3 17 14 -1.2697 0.0040
3 17 15 0.6835 0.0005
3 17 16 -0.6342 -0.0033
3 17 17 -0.4587 -0.0120
3 17 18 -0.8586 -0.0085
3 18 -17 1.7806 -0.0048
3 18 -16 -8.0154 -0.0040
3 18 -15 2.7794 -0.0053
3 18 -14 -3.7877 -0.0072
3 18 -13 3.6787 -0.0007
3 18 -12 3.7639 -0.0031
3 18 -11 4.3000 0.0034
3 18 -10 0.4023 0.0105
3 18 -9 3.2871 0.0120
3 18 -8 2.4192 0.0063
3 18 -7 2.9606 0.0046
3 18 -6 -0.0257 0.0048
3 18 -5 -1.0657 0.0073
3 18 -4 1.9561 0.0071
3 18 -3 -1.7135 0.0097
3 18 -2 -2.0935 -0.0031
3 18 -1 -4.2401 -0.0214
3 18 0 -6.2492 -0.0266
3 18 1 -12.4185 -0.0432
3 18 2 -4.8193 -0.0410
3 18 3 -9.8780 -0.0321
3 18 4 -7.4886 -0.0141
3 18 5 -3.0688 0.0027
3 18 6 -3.8166 0.0150
3 18 7 4.8263 0.0105
3 18 8 -5.3143 0.0087
3 18 9 0.3994 0.0027
3 18 10 -4.5876 -0.0089
3 18 11 -5.0104 -0.0034
3 18 12 -1.2246 -0.0065
3 18 13 1.3954 0.0017
3 18 14 -0.6415 0.0112
3 18 15 -0.4535 0.0073
3 18 16 -0.0109 0.0140
3 18 17 -2.0936 0.0058
3 19 -16 -4.6466 -0.0060
3 19 -15 -0.5093 -0.0116
3 19 -14 -2.7504 -0.0135
3 19 -13 4.6028 -0.0112
3 19 -12 0.8072 -0.0115
3 19 -11 3.2976 -0.0048
3 19 -10 1.5636 -0.0081
3 19 -9 -0.4518 -0.0106
3 19 -8 0.7312 -0.0115
3 19 -7 1.1915 -0.0240
3 19 -6 2.7930 -0.0132
3 19 -5 3.3698 -0.0138
3 19 -4 1.1960 0.0005
3 19 -3 0.0965 0.0205
3 19 -2 -3.1709 0.0452
3 19 -1 0.3307 0.0500
3 19 0 4.0923 0.0537
3 19 1 12.4042 0.0393
3 19 2 7.3180 0.0192
3 19 3 4.5471 -0.0084
3 19 4 5.4195 -0.0184
3 19 5 -3.2252 -0.0294
3 19 6 -1.3420 -0.0263
3 19 7 1.6816 -0.0157
3 19 8 -10.5666 -0.0003
3 19 9 1.9263 0.0056
3 19 10 -3.3022 0.0089
3 19 11 1.4190 0.0062
3 19 12 -0.8065 0.0103
3 19 13 0.0852 0.0000
3 19 14 -1.0914 -0.0037
3 19 15 0.3776 -0.0065
3 19 16 -0.0207 -0.0096
3 20 -15 4.1590 -0.0040
3 20 -14 -1.8298 -0.0038
3 20 -13 1.8389 0.0034
3 20 -12 -1.8916 0.0047
3 20 -11 -0.0875 0.0056
3 20 -10 -0.7822 0.0048
3 20 -9 -1.4727 -0.0018
3 20 -8 -2.2752 -0.0020
3 20 -7 -5.1910 0.0000
3 20 -6 -0.0459 -0.0006
3 20 -5 4.2784 0.0097
3 20 -4 2.6557 0.0094
3 20 -3 7.6129 0.0130
3 20 -2 2.9520 0.0081
3 20 -1 3.2224 0.0074
3 20 0 2.6952 -0.0017
3 20 1 -0.4254 -0.0093
3 20 2 3.8011 -0.0126
3 20 3 -4.1208 -0.0185
3 20 4 3.5112 -0.0212
3 20 5 1.2489 -0.0200
3 20 6 -1.6516 -0.0140
3 20 7 1.5671 -0.0034
3 20 8 -5.3801 0.0010
3 20 9 -1.3020 0.0109
3 20 10 -0.3156 0.0076
3 20 11 -0.4843 0.0057
3 20 12 1.1821 0.0057
3 20 13 -0.9568 -0.0046
3 20 14 0.5394 -0.0014
3 20 15 0.6771 0.0022
3 21 -14 -0.9141 -0.0018
3 21 -13 1.9959 0.0091
3 21 -12 2.4140 0.0137
3 21 -11 1.0636 0.0229
3 21 -10 0.5716 0.0232
3 21 -9 3.7657 0.0183
3 21 -8 0.6530 0.0113
3 21 -7 1.6410 -0.0033
3 21 -6 -1.5489 -0.0204
3 21 -5 -0.0617 -0.0285
3 21 -4 0.8408 -0.0398
3 21 -3 -2.5581 -0.0427
3 21 -2 6.0305 -0.0330
3 21 -1 -4.5195 -0.0269
3 21 0 1.7510 -0.0042
3 21 1 -8.3917 0.0134
3 21 2 -1.8043 0.0198
3 21 3 -6.2444 0.0200
3 21 4 -7.7388 0.0109
3 21 5 2.0860 -0.0031
3 21 6 -7.8972 -0.0111
3 21 7 0.6631 -0.0189
3 21 8 -2.2396 -0.0225
3 21 9 0.4773 -0.0188
3 21 10 1.3526 -0.0105
3 21 11 -0.4046 -0.0056
3 21 12 0.0826 0.0048
3 21 13 0.3235 0.0053
3 21 14 -1.8614 0.0086
3 22 -13 4.4020 -0.0015
3 22 -12 1.0527 0.0014
3 22 -11 6.7817 0.0058
3 22 -10 -0.0086 0.0137
3 22 -9 1.9205 0.0128
3 22 -8 1.5338 0.0118
3 22 -7 2.7999 0.0110
3 22 -6 3.5490 -0.0015
3 22 -5 5.8653 0.0002
3 22 -4 1.5149 -0.0119
3 22 -3 -3.1464 -0.0144
3 22 -2 -1.7625 -0.0202
3 22 -1 -5.2842 -0.0211
3 22 0 4.8270 -0.0309
3 22 1 -1.7303 -0.0181
3 22 2 7.4035 -0.0128
3 22 3 -2.3407 0.0043
3 22 4 2.9255 0.0137
3 22 5 2.5718 0.0211
3 22 6 -2.0940 0.0139
3 22 7 4.3864 0.0064
3 22 8 -4.5467 -0.0029
3 22 9 3.6403 -0.0145
3 22 10 -1.4382 -0.0151
3 22 11 -3.6909 -0.0145
3 22 12 -1.1372 -0.0093
3 22 13 -2.3540 -0.0032
3 23 -12 3.8159 -0.0049
3 23 -11 0.8256 -0.0048
3 23 -10 4.1379 -0.0061
3 23 -9 -2.4825 -0.0084
3 23 -8 0.5962 -0.0126
3 23 -7 -1.6989 -0.0086
3 23 -6 -1.5544 -0.0065
3 23 -5 0.0323 -0.0086
3 23 -4 0.0829 0.0007
3 23 -3 0.4093 0.0046
3 23 -2 -1.1103 0.0063
3 23 -1 3.4384 0.0187
3 23 0 -0.3311 0.0181
3 23 1 1.1079 0.0143
3 23 2 -2.1155 0.0128
3 23 3 -0.6228 0.0054
3 23 4 -0.3116 0.0016
3 23 5 -0.6744 0.0080
3 23 6 2.1634 0.0093
3 23 7 -2.0903 0.0136
3 23 8 -3.9226 0.0090
3 23 9 0.9538 -0.0014
3 23 10 -4.3630 -0.0071
3 23 11 0.7505 -0.0135
3 23 12 2.2958 -0.0066
3 24 -11 -1.7198 -0.0020
3 24 -10 -3.8464 -0.0054
3 24 -9 0.8246 -0.0048
3 24 -8 -7.1320 -0.0019
3 24 -7 3.1121 -0.0014
3 24 -6 0.7382 0.0030
3 24 -5 -0.3010 0.0055
3 24 -4 3.9181 0.0116
3 24 -3 1.5833 0.0179
3 24 -2 2.4032 0.0265
3 24 -1 -0.4292 0.0307
3 24 0 0.5367 0.0352
3 24 1 -3.1302 0.0343
3 24 2 -0.1571 0.0242
3 24 3 2.1065 0.0150
3 24 4 1.0700 0.0075
3 24 5 4.2594 0.0033
3 24 6 -1.7092 0.0058
3 24 7 1.2438 0.0069
3 24 8 -0.1757 0.0069
3 24 9 -1.9586 0.0076
3 24 10 1.7646 0.0060
3 24 11 -0.5509 -0.0001
3 25 -9 2.2765 0.0142
3 25 -8 2.4050 0.0101
3 25 -7 -2.1861 0.0043
3 25 -6 2.6300 -0.0069
3 25 -5 -2.7672 -0.0171
3 25 -4 -0.2916 -0.0159
3 25 -3 -3.7433 -0.0179
3 25 -2 1.6095 -0.0032
3 25 -1 -2.6556 0.0015
3 25 0 2.7606 0.0143
3 25 1 -1.6404 0.0159
3 25 2 1.2162 0.0136
3 25 3 -2.5965 0.0112
3 25 4 0.3040 0.0001
3 25 5 -0.4606 -0.0073
3 25 6 -2.1232 -0.0095
3 25 7 -0.6940 -0.0122
3 25 8 -1.9177 -0.0085
3 25 9 1.0164 0.0017
3 26 -7 -1.8178 0.0021
3 26 -6 0.5040 -0.0029
3 26 -5 -2.1375 -0.0107
3 26 -4 0.7174 -0.0163
3 26 -3 0.3485 -0.0165
3 26 -2 -0.6093 -0.0186
3 26 -1 3.1868 -0.0202
3 26 0 -1.2305 -0.0200
3 26 1 0.7762 -0.0189
3 26 2 -1.3644 -0.0153
3 26 3 -0.8033 -0.0060
3 26 4 0.7175 -0.0021
3 26 5 -0.8064 0.0037
3 26 6 2.8320 0.0015
3 26 7 -1.9575 -0.0011
3 27 -4 2.4424 0.0028
3 27 -3 1.3758 -0.0009
3 27 -2 -2.7247 -0.0103
3 27 -1 0.7152 -0.0201
3 27 0 -6.1032 -0.0297
3 27 1 0.1815 -0.0321
3 27 2 -2.0240 -0.0343
3 27 3 4.7675 -0.0255
3 27 4 2.0342 -0.0150
4 1 -23 -0.5731 0.0042
4 1 -22 -4.2003 0.0118
4 1 -21 -2.0537 0.0057
4 1 -20 1.2078 0.0010
4 1 -19 -1.4612 -0.0028
4 1 -18 2.6253 -0.0133
4 1 -17 1.4520 -0.0213
4 1 -16 2.8378 -0.0091
4 1 -15 4.2488 -0.0174
4 1 -14 -0.5687 0.0131
4 1 -13 6.2486 0.0085
4 1 -12 -3.0863 0.0117
4 1 -11 9.7321 0.0056
4 1 -10 2.2337 -0.0097
4 1 -9 9.3647 -0.0051
4 1 -8 15.6157 0.0524
4 1 -7 12.7076 0.1339
4 1 -6 0.8729 0.1964
4 1 -5 28.2730 0.2281
4 1 -4 -16.8534 0.1669
4 1 -3 38.6985 -0.0014
4 1 -2 13.6166 -0.2329
4 1 -1 -20.1000 -0.4714
4 1 0 59.9716 -0.6295
4 1 1 -48.9400 -0.6928
4 1 2 17.8967 -0.5754
4 1 3 -36.4089 -0.3459
4 1 4 -26.9275 -0.1328
4 1 5 -23.4625 0.1097
4 1 6 -7.6058 0.2274
4 1 7 4.4246 0.2461
4 1 8 3.0498 0.2518
4 1 9 0.2294 0.1845
4 1 10 -9.3879 0.1268
4 1 11 -9.0797 0.0510
4 1 12 -14.8398 0.0092
4 1 13 -10.6727 -0.0329
4 1 14 -6.4199 -0.0603
4 1 15 -3.5607 -0.0649
4 1 16 2.5161 -0.0663
4 1 17 -0.4845 -0.0337
4 1 18 -0.1694 -0.0089
4 1 19 -0.5153 0.0192
4 1 20 -3.6473 0.0370
4 1 21 0.8040 0.0366
4 1 22 -2.2378 0.0218
4 1 23 -0.4631 0.0153
4 2 -23 2.5205 0.0104
4 2 -22 4.0377 0.0200
4 2 -21 -2.5782 0.0205
4 2 -20 0.4279 0.0240
4 2 -19 -2.6833 0.0092
4 2 -18 -2.2993 -0.0090
4 2 -17 4.1322 -0.0296
4 2 -16 2.2930 -0.0381
4 2 -15 -3.6569 -0.0510
4 2 -14 2.7678 -0.0315
4 2 -13 -10.8848 -0.0114
4 2 -12 -0.6363 0.0274
4 2 -11 -7.4574 0.0638
4 2 -10 8.3015 0.0885
4 2 -9 -0.1890 0.0892
4 2 -8 -8.6531 0.0575
4 2 -7 7.0382 0.0232
4 2 -6 -21.8986 -0.0540
4 2 -5 34.3423 -0.1022
4 2 -4 1.6610 -0.1323
4 2 -3 32.0521 -0.1049
4 2 -2 37.0819 -0.0216
4 2 -1 -10.4042 0.0672
4 2 0 -1.4240 0.0886
4 2 1 -34.9152 0.0955
4 2 2 -53.5782 0.0412
4 2 3 -13.1103 0.0113
4 2 4 -18.0107 -0.0743
4 2 5 20.7082 -0.1339
4 2 6 14.6675 -0.1400
4 2 7 17.1669 -0.1171
4 2 8 3.7270 -0.0548
4 2 9 4.2579 0.0178
4 2 10 4.3897 0.0756
4 2 11 -2.0891 0.1175
4 2 12 9.9045 0.1009
4 2 13 1.8372 0.0651
4 2 14 1.8953 0.0447
4 2 15 1.0188 -0.0032
4 2 16 -8.8400 -0.0170
4 2 17 0.6111 -0.0229
4 2 18 -3.6279 -0.0396
4 2 19 2.8716 -0.0383
4 2 20 0.0963 -0.0425
4 2 21 -1.1331 -0.0334
4 2 22 -1.4312 -0.0118
4 2 23 0.4431 0.0093
4 3 -23 2.9935 0.0230
4 3 -22 -0.3524 0.0255
4 3 -21 -0.2386 0.0234
4 3 -20 -1.9040 0.0183
4 3 -19 -4.0730 0.0012
4 3 -18 3.1027 -0.0066
4 3 -17 -3.1667 -0.0349
4 3 -16 1.8170 -0.0343
4 3 -15 0.6039 -0.0556
4 3 -14 -1.9266 -0.0389
4 3 -13 2.4844 -0.0227
4 3 -12 -0.6669 0.0050
4 3 -11 10.1515 0.0296
4 3 -10 -0.5656 0.0438
4 3 -9 16.5648 0.0710
4 3 -8 -0.6007 0.0601
4 3 -7 11.2631 0.0566
4 3 -6 3.1137 0.0504
4 3 -5 13.5344 -0.0009
4 3 -4 -2.1193 -0.0632
4 3 -3 -7.7391 -0.1127
4 3 -2 -24.4391 -0.1431
4 3 -1 -43.8815 -0.0941
4 3 0 5.6421 -0.0794
4 3 1 -45.9157 -0.0034
4 3 2 34.5621 0.0292
4 3 3 -0.0283 0.0754
4 3 4 8.2870 0.0713
4 3 5 20.2985 0.0446
4 3 6 -18.5955 0.0307
4 3 7 -7.3061 0.0012
4 3 8 -7.3970 -0.0129
4 3 9 -17.0929 -0.0363
4 3 10 9.2249 -0.0265
4 3 11 0.0598 -0.0308
4 3 12 1.2644 -0.0215
4 3 13 8.8098 -0.0045
4 3 14 5.2960 -0.0018
4 3 15 -1.2588 0.0126
4 3 16 4.2810 0.0267
4 3 17 -0.5666 0.0192
4 3 18 3.0321 0.0230
4 3 19 1.6915 0.0121
4 3 20 -0.7257 0.0020
4 3 21 7.1206 0.0026
4 3 22 -0.2273 -0.0046
4 3 23 0.3794 -0.0040
4 4 -22 -2.4810 0.0100
4 4 -21 -7.0714 0.0034
4 4 -20 0.2828 0.0011
4 4 -19 -2.2410 -0.0006
4 4 -18 5.8532 -0.0068
4 4 -17 0.8230 0.0013
4 4 -16 3.6820 -0.0105
4 4 -15 -1.7057 -0.0008
4 4 -14 -0.7669 0.0071
4 4 -13 -0.2132 0.0139
4 4 -12 -3.6527 0.0259
4 4 -11 13.0570 0.0100
4 4 -10 -1.3876 -0.0007
4 4 -9 12.1184 -0.0282
4 4 -8 1.8715 -0.0299
4 4 -7 9.1643 -0.0163
4 4 -6 -5.7166 0.0111
4 4 -5 5.9418 0.0405
4 4 -4 -0.9499 0.0405
4 4 -3 -5.5619 0.0202
4 4 -2 13.8777 -0.0503
4 4 -1 -20.6088 -0.1754
4 4 0 33.2564 -0.2511
4 4 1 -9.9637 -0.2910
4 4 2 11.1138 -0.2431
4 4 3 -10.6989 -0.1605
4 4 4 0.3980 -0.0786
4 4 5 -14.4041 0.0168
4 4 6 4.4730 0.0804
4 4 7 -7.1136 0.1052
4 4 8 3.6887 0.1175
4 4 9 -9.3360 0.0901
4 4 10 -0.4918 0.0487
4 4 11 -7.7043 0.0068
4 4 12 -6.8634 -0.0270
4 4 13 -10.1307 -0.0455
4 4 14 -8.4121 -0.0377
4 4 15 -7.7299 -0.0411
4 4 16 -0.7471 -0.0171
4 4 17 -3.0847 0.0078
4 4 18 1.9048 0.0263
4 4 19 -1.1034 0.0411
4 4 20 -1.1374 0.0461
4 4 21 2.4929 0.0349
4 4 22 0.3705 0.0135
4 5 -22 -0.9835 0.0020
4 5 -21 -1.7762 0.0094
4 5 -20 -0.1164 0.0133
4 5 -19 -1.9531 0.0133
4 5 -18 0.6412 0.0111
4 5 -17 -1.3334 0.0082
4 5 -16 -4.1827 0.0061
4 5 -15 -2.0548 0.0041
4 5 -14 -0.2714 0.0051
4 5 -13 1.2314 0.0005
4 5 -12 4.0362 -0.0063
4 5 -11 0.4329 -0.0147
4 5 -10 4.1932 -0.0298
4 5 -9 -3.0771 -0.0470
4 5 -8 -12.8262 -0.0643
4 5 -7 3.5940 -0.0488
4 5 -6 -7.0930 -0.0470
4 5 -5 12.3807 -0.0035
4 5 -4 13.0390 0.0339
4 5 -3 -2.9515 0.0940
4 5 -2 26.1626 0.1302
4 5 -1 -13.4086 0.1527
4 5 0 11.3096 0.1049
4 5 1 -1.3265 0.0757
4 5 2 -11.4533 0.0191
4 5 3 20.4796 -0.0379
4 5 4 -2.7178 -0.0624
4 5 5 20.1608 -0.0640
4 5 6 1.9014 -0.0509
4 5 7 -1.3617 -0.0315
4 5 8 -1.2976 -0.0007
4 5 9 -7.6552 0.0142
4 5 10 -4.8327 0.0349
4 5 11 -7.7222 0.0364
4 5 12 -5.8912 0.0259
4 5 13 -4.6039 0.0077
4 5 14 -3.9184 -0.0112
4 5 15 -2.7150 -0.0205
4 5 16 1.4906 -0.0185
4 5 17 1.9685 -0.0127
4 5 18 2.9503 0.0009
4 5 19 5.5449 0.0005
4 5 20 0.4391 0.0038
4 5 21 0.1170 0.0011
4 5 22 0.2606 0.0029
4 6 -22 0.6587 0.0156
4 6 -21 -0.9296 0.0165
4 6 -20 2.6462 0.0181
4 6 -19 -7.7452 0.0111
4 6 -18 0.4332 0.0001
4 6 -17 -5.2658 -0.0061
4 6 -16 2.3390 -0.0104
4 6 -15 -0.0185 -0.0206
4 6 -14 2.3292 -0.0113
4 6 -13 -2.2301 -0.0222
4 6 -12 -2.9672 -0.0218
4 6 -11 1.1333 -0.0208
4 6 -10 -4.0078 -0.0148
4 6 -9 2.1139 0.0204
4 6 -8 -0.1112 0.0471
4 6 -7 -5.2015 0.0855
4 6 -6 12.9518 0.0967
4 6 -5 -0.0186 0.0763
4 6 -4 9.8336 0.0287
4 6 -3 -4.4808 -0.0428
4 6 -2 -4.8879 -0.1016
4 6 -1 -6.1186 -0.1306
4 6 0 12.4195 -0.1247
4 6 1 -12.1525 -0.0983
4 6 2 39.8218 -0.0578
4 6 3 -7.2896 -0.0316
4 6 4 20.5381 -0.0177
4 6 5 -6.6675 -0.0180
4 6 6 -12.5421 -0.0006
4 6 7 -10.5548 0.0057
4 6 8 0.9108 0.0299
4 6 9 -6.8559 0.0283
4 6 10 9.4853 0.0389
4 6 11 -0.5895 0.0162
4 6 12 -2.8408 0.0063
4 6 13 4.7961 -0.0050
4 6 14 4.7773 -0.0138
4 6 15 -4.4815 -0.0156
4 6 16 8.7639 -0.0023
4 6 17 -4.6209 -0.0064
4 6 18 2.5568 -0.0007
4 6 19 -3.3051 0.0058
4 6 20 0.4983 0.0039
4 6 21 0.4118 0.0091
4 6 22 2.4479 0.0138
4 7 -22 0.7731 0.0081
4 7 -21 -4.7974 0.0013
4 7 -20 -0.7189 -0.0094
4 7 -19 -1.8142 -0.0135
4 7 -18 -0.5750 -0.0168
4 7 -17 4.6445 -0.0211
4 7 -16 -0.4414 -0.0154
4 7 -15 0.8695 -0.0168
4 7 -14 -3.5950 -0.0105
4 7 -13 0.7712 0.0027
4 7 -12 1.2341 0.0188
4 7 -11 6.0562 0.0266
4 7 -10 8.9278 0.0491
4 7 -9 2.3980 0.0487
4 7 -8 3.8669 0.0472
4 7 -7 11.1830 0.0400
4 7 -6 -3.1617 0.0218
4 7 -5 6.4090 -0.0263
4 7 -4 -4.7665 -0.0612
4 7 -3 -6.1727 -0.0938
4 7 -2 4.7847 -0.1035
4 7 -1 -2.2105 -0.0870
4 7 0 13.7782 -0.0524
4 7 1 3.3726 -0.0037
4 7 2 -2.3749 0.0365
4 7 3 -6.4395 0.0395
4 7 4 2.2353 0.0360
4 7 5 -6.4104 0.0187
4 7 6 8.3106 0.0055
4 7 7 3.6488 0.0137
4 7 8 6.3080 0.0196
4 7 9 -3.0130 0.0271
4 7 10 -1.0685 0.0245
4 7 11 -7.2729 0.0080
4 7 12 -1.3762 -0.0155
4 7 13 -8.1764 -0.0330
4 7 14 -2.0822 -0.0387
4 7 15 -4.2153 -0.0429
4 7 16 -3.4740 -0.0205
4 7 17 1.7799 -0.0066
4 7 18 -2.1081 0.0099
4 7 19 1.2135 0.0172
4 7 20 0.2242 0.0169
4 7 21 2.5779 0.0163
4 7 22 -0.4490 0.0107
4 8 -21 3.0882 -0.0025
4 8 -20 -3.0422 -0.0048
4 8 -19 1.3355 -0.0083
4 8 -18 3.0089 -0.0054
4 8 -17 -2.6179 -0.0037
4 8 -16 0.4850 0.0017
4 8 -15 -0.7504 0.0086
4 8 -14 -2.3037 0.0107
4 8 -13 5.8661 0.0104
4 8 -12 2.4502 0.0104
4 8 -11 -1.3343 0.0055
4 8 -10 -2.3141 0.0034
4 8 -9 -7.4470 0.0095
4 8 -8 -8.4359 0.0170
4 8 -7 1.8383 0.0321
4 8 -6 -2.1208 0.0423
4 8 -5 6.0685 0.0181
4 8 -4 -8.1906 -0.0170
4 8 -3 -5.4066 -0.0705
4 8 -2 -2.3181 -0.1134
4 8 -1 -14.0204 -0.1473
4 8 0 8.0050 -0.1572
4 8 1 -10.7689 -0.1313
4 8 2 7.6801 -0.0919
4 8 3 5.0226 -0.0377
4 8 4 -0.2877 -0.0043
4 8 5 12.4834 0.0456
4 8 6 1.4290 0.0423
4 8 7 -1.6726 0.0373
4 8 8 5.2311 0.0289
4 8 9 -15.1222 0.0233
4 8 10 -5.9808 0.0158
4 8 11 -7.6555 0.0253
4 8 12 -7.4231 0.0243
4 8 13 0.4036 0.0207
4 8 14 -2.1544 0.0079
4 8 15 -1.5813 0.0007
4 8 16 4.9963 -0.0053
4 8 17 0.4677 -0.0046
4 8 18 3.0125 -0.0107
4 8 19 2.3457 -0.0109
4 8 20 0.6668 -0.0126
4 8 21 -0.2132 -0.0169
4 9 -21 -3.3838 0.0076
4 9 -20 2.4934 0.0097
4 9 -19 -1.3153 0.0133
4 9 -18 -0.7798 0.0111
4 9 -17 1.5866 0.0107
4 9 -16 -4.1660 0.0021
4 9 -15 0.2767 0.0008
4 9 -14 -1.1419 -0.0105
4 9 -13 -2.1171 -0.0168
4 9 -12 -0.1329 -0.0213
4 9 -11 -2.0439 -0.0292
4 9 -10 -6.7005 -0.0288
4 9 -9 -0.0181 -0.0336
4 9 -8 0.0847 -0.0241
4 9 -7 -7.1416 -0.0342
4 9 -6 9.4645 -0.0365
4 9 -5 -7.7098 -0.0346
4 9 -4 4.1923 -0.0199
4 9 -3 -7.4608 0.0283
4 9 -2 0.9010 0.0703
4 9 -1 -0.0959 0.1201
4 9 0 5.5204 0.1429
4 9 1 -0.0827 0.1444
4 9 2 27.8155 0.1010
4 9 3 -3.7577 0.0499
4 9 4 19.8143 -0.0027
4 9 5 -9.6396 -0.0286
4 9 6 -6.0220 -0.0308
4 9 7 -11.4534 -0.0090
4 9 8 -6.4285 0.0048
4 9 9 -5.6943 0.0062
4 9 10 0.1616 -0.0030
4 9 11 2.5701 -0.0220
4 9 12 0.4541 -0.0311
4 9 13 2.2763 -0.0288
4 9 14 -1.6138 -0.0165
4 9 15 -2.1264 -0.0063
4 9 16 -0.2980 0.0081
4 9 17 -1.7645 0.0120
4 9 18 0.0897 0.0031
4 9 19 -3.7048 0.0088
4 9 20 3.9671 0.0036
4 9 21 -2.9262 0.0036
4 10 -21 -1.5634 0.0175
4 10 -20 -3.2544 0.0150
4 10 -19 -2.3050 0.0114
4 10 -18 -1.4876 0.0070
4 10 -17 1.6740 -0.0022
4 10 -16 1.7667 -0.0138
4 10 -15 2.3985 -0.0215
4 10 -14 1.5604 -0.0267
4 10 -13 -1.5708 -0.0302
4 10 -12 -0.2710 -0.0202
4 10 -11 0.1513 -0.0014
4 10 -10 6.3351 0.0114
4 10 -9 1.9147 0.0223
4 10 -8 11.2256 0.0220
4 10 -7 6.1629 0.0131
4 10 -6 -0.3114 -0.0123
4 10 -5 5.2600 -0.0253
4 10 -4 -13.0953 -0.0298
4 10 -3 9.9080 0.0036
4 10 -2 -7.8814 0.0284
4 10 -1 6.5915 0.0717
4 10 0 3.9395 0.0756
4 10 1 -13.2827 0.0697
4 10 2 -3.7536 0.0347
4 10 3 -19.5880 0.0106
4 10 4 -0.9477 -0.0114
4 10 5 -7.7052 -0.0076
4 10 6 11.7228 0.0020
4 10 7 1.3894 0.0112
4 10 8 9.0708 0.0198
4 10 9 -1.9161 0.0102
4 10 10 1.2887 -0.0002
4 10 11 -1.5349 -0.0137
4 10 12 -2.3037 -0.0293
4 10 13 -1.9691 -0.0315
4 10 14 -2.6367 -0.0277
4 10 15 -0.0632 -0.0111
4 10 16 2.6551 -0.0031
4 10 17 -1.0386 0.0129
4 10 18 0.1663 0.0154
4 10 19 -2.3915 0.0186
4 10 20 0.0716 0.0198
4 10 21 -0.0537 0.0156
4 11 -20 0.7534 0.0090
4 11 -19 7.4111 0.0041
4 11 -18 0.8450 -0.0016
4 11 -17 2.6094 -0.0094
4 11 -16 -2.3550 -0.0176
4 11 -15 2.0531 -0.0186
4 11 -14 3.8555 -0.0121
4 11 -13 2.1918 0.0004
4 11 -12 2.0569 0.0154
4 11 -11 -4.6330 0.0272
4 11 -10 -4.6456 0.0350
4 11 -9 -7.7161 0.0193
4 11 -8 -3.5633 0.0049
4 11 -7 0.9322 -0.0218
4 11 -6 -0.4474 -0.0537
4 11 -5 4.8754 -0.0657
4 11 -4 -8.3931 -0.0688
4 11 -3 -5.9337 -0.0433
4 11 -2 3.0233 -0.0071
4 11 -1 -16.4451 0.0387
4 11 0 16.7888 0.0763
4 11 1 -20.1476 0.0914
4 11 2 9.8764 0.0850
4 11 3 -14.6561 0.0704
4 11 4 3.9179 0.0356
4 11 5 2.8642 -0.0032
4 11 6 5.1244 -0.0315
4 11 7 5.3777 -0.0484
4 11 8 2.7536 -0.0403
4 11 9 3.2013 -0.0192
4 11 10 -1.3352 -0.0051
4 11 11 4.4951 0.0166
4 11 12 -4.7279 0.0223
4 11 13 1.8124 0.0095
4 11 14 -0.9978 0.0084
4 11 15 0.9078 -0.0050
4 11 16 3.1274 -0.0064
4 11 17 -1.9856 -0.0054
4 11 18 -0.5359 -0.0114
4 11 19 1.8922 -0.0131
4 11 20 0.9961 -0.0117
4 12 -20 0.3353 0.0045
4 12 -19 2.7092 0.0051
4 12 -18 0.1351 0.0030
4 12 -17 5.0380 0.0035
4 12 -16 -0.6540 0.0026
4 12 -15 -0.8147 -0.0011
4 12 -14 -3.8651 0.0025
4 12 -13 -6.4148 0.0036
4 12 -12 -1.7320 0.0088
4 12 -11 1.7382 0.0120
4 12 -10 -0.3622 0.0128
4 12 -9 8.5904 0.0122
4 12 -8 -0.4315 0.0047
4 12 -7 0.0582 -0.0019
4 12 -6 2.3982 -0.0062
4 12 -5 -7.6545 -0.0137
4 12 -4 1.2637 -0.0118
4 12 -3 -3.9086 -0.0230
4 12 -2 2.9351 -0.0309
4 12 -1 -1.4906 -0.0661
4 12 0 2.4863 -0.0680
4 12 1 -3.1025 -0.0770
4 12 2 11.9890 -0.0609
4 12 3 7.3843 -0.0292
4 12 4 14.6280 0.0047
4 12 5 7.1447 0.0275
4 12 6 -3.3919 0.0405
4 12 7 -2.1164 0.0367
4 12 8 -6.4314 0.0246
4 12 9 -1.6223 0.0019
4 12 10 -1.3233 -0.0148
4 12 11 1.1388 -0.0164
4 12 12 -1.7103 -0.0187
4 12 13 4.0095 -0.0044
4 12 14 -0.4090 0.0068
4 12 15 0.2765 0.0181
4 12 16 -3.9837 0.0122
4 12 17 0.6392 0.0058
4 12 18 -3.2656 -0.0016
4 12 19 4.9320 -0.0097
4 12 20 0.3377 -0.0098
4 13 -19 0.4285 0.0087
4 13 -18 -3.5878 0.0116
4 13 -17 4.7653 0.0066
4 13 -16 -0.0585 0.0034
4 13 -15 3.8082 0.0037
4 13 -14 3.4338 0.0051
4 13 -13 1.1252 0.0066
4 13 -12 -0.7866 0.0077
4 13 -11 6.6494 0.0006
4 13 -10 -3.0168 -0.0022
4 13 -9 2.9203 -0.0170
4 13 -8 2.8324 -0.0293
4 13 -7 -1.3817 -0.0336
4 13 -6 -3.1692 -0.0330
4 13 -5 -0.7904 -0.0264
4 13 -4 -7.2270 -0.0104
4 13 -3 8.5362 0.0034
4 13 -2 0.8807 0.0105
4 13 -1 -3.0169 0.0071
4 13 0 -4.7221 -0.0031
4 13 1 -19.1595 -0.0042
4 13 2 -8.2695 -0.0067
4 13 3 -9.3854 -0.0100
4 13 4 -2.6037 -0.0085
4 13 5 -3.4807 -0.0125
4 13 6 0.6279 -0.0088
4 13 7 -0.9273 -0.0069
4 13 8 0.7828 -0.0022
4 13 9 -0.4509 0.0016
4 13 10 -1.4795 0.0034
4 13 11 2.3014 0.0067
4 13 12 -0.2426 0.0074
4 13 13 3.7666 0.0083
4 13 14 -3.4861 0.0118
4 13 15 0.6335 0.0102
4 13 16 -1.7378 0.0011
4 13 17 -0.1617 -0.0034
4 13 18 -1.0951 -0.0055
4 13 19 -1.2180 -0.0027
4 14 -19 1.3347 0.0098
4 14 -18 1.2746 0.0102
4 14 -17 -2.0765 0.0038
4 14 -16 -0.9022 -0.0038
4 14 -15 -2.5344 -0.0109
4 14 -14 2.5634 -0.0209
4 14 -13 1.1832 -0.0255
4 14 -12 0.4505 -0.0221
4 14 -11 -3.9637 -0.0161
4 14 -10 -1.1870 -0.0107
4 14 -9 -3.6599 0.0030
4 14 -8 -2.1752 0.0143
4 14 -7 0.1270 0.0238
4 14 -6 2.0338 0.0385
4 14 -5 -2.5215 0.0345
4 14 -4 2.1796 0.0391
4 14 -3 -5.7792 0.0330
4 14 -2 4.7143 0.0292
4 14 -1 -12.4633 0.0272
4 14 0 9.0330 0.0181
4 14 1 -6.7646 0.0068
4 14 2 10.6217 -0.0008
4 14 3 -7.4263 -0.0182
4 14 4 8.2282 -0.0229
4 14 5 -4.3509 -0.0268
4 14 6 3.9904 -0.0220
4 14 7 1.7768 0.0007
4 14 8 3.1413 0.0153
4 14 9 4.4319 0.0237
4 14 10 0.5386 0.0180
4 14 11 7.6394 0.0085
4 14 12 -4.6293 0.0025
4 14 13 2.3398 -0.0053
4 14 14 -8.2467 -0.0096
4 14 15 1.6415 -0.0077
4 14 16 -2.7783 -0.0097
4 14 17 1.5580 -0.0063
4 14 18 0.1380 -0.0018
4 14 19 2.6516 -0.0063
4 15 -18 -4.0346 -0.0024
4 15 -17 2.6408 -0.0081
4 15 -16 -1.9158 -0.0070
4 15 -15 -0.8081 -0.0007
4 15 -14 -0.9902 -0.0006
4 15 -13 -4.4699 0.0001
4 15 -12 0.3169 0.0011
4 15 -11 -1.8299 0.0022
4 15 -10 -1.8310 0.0015
4 15 -9 3.3083 0.0101
4 15 -8 1.7736 0.0156
4 15 -7 -0.5301 0.0154
4 15 -6 6.3946 0.0087
4 15 -5 1.5817 -0.0013
4 15 -4 5.5184 -0.0147
4 15 -3 1.6097 -0.0202
4 15 -2 3.6198 -0.0206
4 15 -1 -5.5703 -0.0028
4 15 0 2.7225 0.0151
4 15 1 -2.6815 0.0314
4 15 2 4.4782 0.0273
4 15 3 7.3829 0.0158
4 15 4 2.9172 -0.0124
4 15 5 9.1560 -0.0247
4 15 6 -6.1222 -0.0271
4 15 7 2.3526 -0.0232
4 15 8 -1.8895 -0.0077
4 15 9 1.4458 0.0020
4 15 10 2.6056 0.0041
4 15 11 -2.3407 0.0118
4 15 12 -0.9157 0.0083
4 15 13 -1.3776 0.0083
4 15 14 2.7734 0.0055
4 15 15 0.8251 0.0119
4 15 16 2.8812 0.0138
4 15 17 1.4939 0.0111
4 15 18 -0.6370 0.0118
4 16 -18 2.2215 -0.0031
4 16 -17 4.8132 0.0036
4 16 -16 3.9501 -0.0034
4 16 -15 10.8105 -0.0022
4 16 -14 1.0797 -0.0011
4 16 -13 6.3272 0.0019
4 16 -12 -0.0214 0.0097
4 16 -11 6.8747 0.0116
4 16 -10 -2.0294 0.0182
4 16 -9 -2.9942 0.0192
4 16 -8 -1.5154 0.0155
4 16 -7 -8.5552 0.0083
4 16 -6 -7.5295 -0.0065
4 16 -5 -1.3286 -0.0225
4 16 -4 -2.0657 -0.0299
4 16 -3 -1.3119 -0.0327
4 16 -2 8.4615 -0.0276
4 16 -1 -5.6610 -0.0177
4 16 0 4.2714 -0.0017
4 16 1 -5.9150 0.0047
4 16 2 5.0082 0.0160
4 16 3 -1.0184 0.0134
4 16 4 1.2650 0.0139
4 16 5 -4.0844 0.0157
4 16 6 -0.9250 0.0176
4 16 7 -5.1164 0.0177
4 16 8 2.6724 0.0018
4 16 9 -3.3398 -0.0064
4 16 10 0.6839 -0.0083
4 16 11 0.5556 -0.0149
4 16 12 1.2519 -0.0124
4 16 13 2.4374 -0.0087
4 16 14 -1.5903 -0.0053
4 16 15 0.6042 -0.0072
4 16 16 -2.3433 0.0010
4 16 17 -0.7611 -0.0044
4 16 18 -0.7581 0.0003
4 17 -17 1.2552 0.0076
4 17 -16 0.7444 0.0095
4 17 -15 2.8751 0.0044
4 17 -14 0.1387 0.0000
4 17 -13 -1.3851 -0.0068
4 17 -12 -2.8009 -0.0090
4 17 -11 -5.7662 -0.0110
4 17 -10 1.7127 -0.0100
4 17 -9 -4.5372 -0.0082
4 17 -8 1.8785 -0.0098
4 17 -7 3.1489 -0.0109
4 17 -6 1.6423 -0.0126
4 17 -5 0.4371 -0.0089
4 17 -4 3.3749 -0.0140
4 17 -3 -8.2622 -0.0077
4 17 -2 -2.5573 -0.0039
4 17 -1 -12.3281 0.0023
4 17 0 -2.7960 0.0035
4 17 1 -6.3355 0.0085
4 17 2 0.5118 0.0065
4 17 3 -0.8027 0.0112
4 17 4 1.8782 0.0169
4 17 5 0.1454 0.0191
4 17 6 5.9210 0.0151
4 17 7 4.5668 0.0091
4 17 8 3.4096 -0.0010
4 17 9 2.8075 -0.0102
4 17 10 -1.7966 -0.0135
4 17 11 2.0710 -0.0146
4 17 12 -2.1531 -0.0109
4 17 13 -1.1692 0.0008
4 17 14 -3.3873 0.0049
4 17 15 0.0718 0.0105
4 17 16 -3.4493 0.0038
4 17 17 1.5968 0.0031
4 18 -16 0.0091 -0.0019
4 18 -15 -2.2419 -0.0047
4 18 -14 0.6912 -0.0080
4 18 -13 -1.1282 -0.0124
4 18 -12 4.0196 -0.0160
4 18 -11 1.2190 -0.0159
4 18 -10 0.1343 -0.0158
4 18 -9 0.6568 -0.0176
4 18 -8 0.1789 -0.0162
4 18 -7 2.6385 -0.0132
4 18 -6 2.2372 -0.0108
4 18 -5 0.3660 -0.0001
4 18 -4 -1.3514 0.0220
4 18 -3 -1.0984 0.0312
4 18 -2 -3.7994 0.0500
4 18 -1 3.6435 0.0453
4 18 0 -2.0415 0.0338
4 18 1 3.9287 0.0114
4 18 2 -2.0092 -0.0028
4 18 3 0.4244 -0.0171
4 18 4 -0.9396 -0.0065
4 18 5 -0.4209 0.0035
4 18 6 -2.8240 0.0156
4 18 7 -1.2997 0.0210
4 18 8 1.1578 0.0194
4 18 9 -0.3394 0.0101
4 18 10 1.9668 -0.0029
4 18 11 -2.1668 -0.0134
4 18 12 -0.5489 -0.0147
4 18 13 -1.0233 -0.0127
4 18 14 -0.1017 -0.0059
4 18 15 2.7000 -0.0005
4 18 16 -0.7156 0.0043
4 19 -16 0.3097 0.0028
4 19 -15 5.7414 -0.0002
4 19 -14 -1.7040 -0.0016
4 19 -13 4.6816 -0.0026
4 19 -12 1.4295 -0.0004
4 19 -11 1.1172 -0.0031
4 19 -10 -2.7397 0.0003
4 19 -9 -0.0478 -0.0022
4 19 -8 -5.9986 0.0024
4 19 -7 2.8854 0.0072
4 19 -6 -6.3763 0.0073
4 19 -5 0.6032 0.0045
4 19 -4 -5.9145 0.0083
4 19 -3 -2.4081 0.0080
4 19 -2 -0.4190 0.0111
4 19 -1 -6.5312 0.0195
4 19 0 7.4428 0.0212
4 19 1 -8.8662 0.0252
4 19 2 15.3452 0.0194
4 19 3 0.4043 0.0169
4 19 4 9.8395 0.0057
4 19 5 3.4073 0.0006
4 19 6 2.4348 -0.0030
4 19 7 1.0638 0.0012
4 19 8 0.2774 0.0048
4 19 9 -1.3240 0.0079
4 19 10 -1.0534 0.0081
4 19 11 -0.7179 0.0077
4 19 12 1.2006 0.0015
4 19 13 0.4384 -0.0005
4 19 14 -0.2613 -0.0054
4 19 15 0.0415 -0.0103
4 19 16 -1.4985 -0.0095
4 20 -15 2.1591 0.0075
4 20 -14 1.2711 0.0104
4 20 -13 -1.1917 0.0138
4 20 -12 -3.4827 0.0139
4 20 -11 -3.0858 0.0129
4 20 -10 -3.8533 0.0077
4 20 -9 -1.2848 0.0079
4 20 -8 3.2341 0.0043
4 20 -7 -4.4851 -0.0039
4 20 -6 0.7566 -0.0012
4 20 -5 -2.9307 -0.0114
4 20 -4 -0.2997 -0.0139
4 20 -3 0.1088 -0.0184
4 20 -2 -1.5378 -0.0251
4 20 -1 -1.8544 -0.0242
4 20 0 -6.9632 -0.0216
4 20 1 0.0567 -0.0199
4 20 2 -4.7728 -0.0111
4 20 3 0.2648 -0.0049
4 20 4 -3.2998 -0.0027
4 20 5 -5.7400 0.0019
4 20 6 3.9575 -0.0030
4 20 7 -0.1816 -0.0038
4 20 8 1.0072 -0.0050
4 20 9 3.3303 -0.0001
4 20 10 -0.3642 0.0021
4 20 11 2.6367 0.0095
4 20 12 1.6181 0.0112
4 20 13 -0.1990 0.0100
4 20 14 -0.5538 0.0073
4 20 15 -0.7728 0.0031
4 21 -14 1.1563 0.0039
4 21 -13 2.3003 0.0038
4 21 -12 -0.2857 0.0018
4 21 -11 0.1578 0.0078
4 21 -10 -0.1328 0.0136
4 21 -9 1.1427 0.0170
4 21 -8 1.5322 0.0195
4 21 -7 2.9105 0.0119
4 21 -6 -5.3524 0.0017
4 21 -5 -3.6148 -0.0055
4 21 -4 -6.4864 -0.0248
4 21 -3 -5.2866 -0.0271
4 21 -2 -3.2246 -0.0404
4 21 -1 0.9324 -0.0400
4 21 0 0.5901 -0.0374
4 21 1 1.8129 -0.0196
4 21 2 2.3104 -0.0030
4 21 3 -1.6221 0.0153
4 21 4 -0.2855 0.0265
4 21 5 -1.7305 0.0260
4 21 6 -0.6898 0.0175
4 21 7 0.4666 0.0037
4 21 8 -0.1884 -0.0085
4 21 9 -0.7024 -0.0141
4 21 10 -0.7995 -0.0146
4 21 11 -0.5659 -0.0118
4 21 12 -1.7877 -0.0017
4 21 13 0.7309 -0.0001
4 21 14 -1.2792 0.0040
4 22 -13 -0.2789 -0.0108
4 22 -12 -4.1815 -0.0157
4 22 -11 0.4806 -0.0159
4 22 -10 0.9761 -0.0159
4 22 -9 0.3324 -0.0126
4 22 -8 0.1210 -0.0091
4 22 -7 0.0446 -0.0000
4 22 -6 -0.6164 0.0070
4 22 -5 -0.0101 0.0203
4 22 -4 -0.0386 0.0182
4 22 -3 0.8730 0.0226
4 22 -2 -5.2982 0.0165
4 22 -1 -1.7789 0.0007
4 22 0 -2.2124 -0.0094
4 22 1 -3.3812 -0.0260
4 22 2 4.1489 -0.0317
4 22 3 -1.8204 -0.0307
4 22 4 4.7998 -0.0225
4 22 5 -0.5969 -0.0146
4 22 6 -0.2968 -0.0053
4 22 7 0.7216 0.0020
4 22 8 -5.5092 0.0073
4 22 9 0.7468 0.0075
4 22 10 -0.9046 0.0021
4 22 11 1.1839 -0.0022
4 22 12 -0.0250 -0.0032
4 22 13 -0.2247 -0.0068
4 23 -11 -3.0058 -0.0125
4 23 -10 3.3234 -0.0137
4 23 -9 -0.8427 -0.0148
4 23 -8 2.4015 -0.0082
4 23 -7 -4.7676 -0.0024
4 23 -6 -0.5478 0.0023
4 23 -5 -0.9833 0.0161
4 23 -4 -0.7067 0.0200
4 23 -3 0.7040 0.0258
4 23 -2 1.0074 0.0318
4 23 -1 -1.8428 0.0340
4 23 0 -2.0799 0.0341
4 23 1 1.3505 0.0277
4 23 2 -0.5203 0.0215
4 23 3 -2.4866 0.0091
4 23 4 -2.2245 0.0018
4 23 5 -3.9115 -0.0068
4 23 6 -0.0032 -0.0026
4 23 7 -1.5993 0.0000
4 23 8 1.8983 0.0077
4 23 9 0.1826 0.0075
4 23 10 3.3749 0.0016
4 23 11 1.2229 -0.0065
4 24 -10 0.3074 0.0040
4 24 -9 -2.5734 0.0007
4 24 -8 -2.9949 -0.0051
4 24 -7 2.6711 -0.0039
4 24 -6 -4.8986 -0.0040
4 24 -5 1.4882 0.0014
4 24 -4 -1.1215 0.0084
4 24 -3 -4.4160 0.0090
4 24 -2 -1.5277 0.0146
4 24 -1 0.7193 0.0089
4 24 0 -0.8089 0.0068
4 24 1 2.3078 0.0032
4 24 2 2.2878 0.0002
4 24 3 -1.0036 -0.0034
4 24 4 0.6924 -0.0102
4 24 5 -0.1549 -0.0122
4 24 6 2.4256 -0.0155
4 24 7 -1.5373 -0.0116
4 24 8 1.4269 -0.0065
4 24 9 -1.7776 -0.0006
4 24 10 -1.2879 0.0055
4 25 -8 0.2728 -0.0091
4 25 -7 -0.4715 -0.0089
4 25 -6 0.7456 -0.0113
4 25 -5 -2.1657 -0.0115
4 25 -4 -0.2846 -0.0142
4 25 -3 -2.0497 -0.0156
4 25 -2 -1.6312 -0.0170
4 25 -1 0.9361 -0.0137
4 25 0 0.6080 -0.0071
4 25 1 -0.1250 0.0015
4 25 2 0.2440 0.0099
4 25 3 -1.1689 0.0124
4 25 4 -0.8497 0.0070
4 25 5 -3.0630 0.0034
4 25 6 -5.6590 -0.0025
4 25 7 -6.2722 -0.0045
4 25 8 -6.1396 -0.0071
4 26 -5 -0.4615 0.0141
4 26 -4 1.0165 0.0118
4 26 -3 0.0321 0.0056
4 26 -2 2.3436 -0.0068
4 26 -1 -3.3783 -0.0160
4 26 0 1.6910 -0.0256
4 26 1 -4.3072 -0.0301
4 26 2 0.9034 -0.0278
4 26 3 -2.6339 -0.0186
4 26 4 -2.2179 -0.0066
4 26 5 -1.8261 0.0020
5 1 -23 -1.3126 -0.0030
5 1 -22 -1.2582 0.0058
5 1 -21 0.2611 0.0235
5 1 -20 0.4539 0.0313
5 1 -19 1.1502 0.0301
5 1 -18 1.5024 0.0111
5 1 -17 -2.3845 0.0052
5 1 -16 9.2948 -0.0185
5 1 -15 2.3449 -0.0107
5 1 -14 8.6341 -0.0219
5 1 -13 7.4130 -0.0166
5 1 -12 1.4386 -0.0251
5 1 -11 7.2533 -0.0163
5 1 -10 -11.4606 -0.0010
5 1 -9 -5.9867 0.0298
5 1 -8 -5.6157 0.0786
5 1 -7 -4.2800 0.1184
5 1 -6 19.2065 0.1826
5 1 -5 -3.8556 0.1794
5 1 -4 -2.5181 0.1138
5 1 -3 -17.4783 -0.0665
5 1 -2 -38.3837 -0.2916
5 1 -1 -49.7762 -0.4647
5 1 0 -14.7113 -0.5270
5 1 1 -54.4726 -0.5134
5 1 2 21.8254 -0.3781
5 1 3 -14.3800 -0.2140
5 1 4 0.3390 -0.0316
5 1 5 -9.7469 0.1279
5 1 6 -26.4047 0.2034
5 1 7 -6.9480 0.2215
5 1 8 -14.0372 0.1873
5 1 9 7.3481 0.1359
5 1 10 0.7818 0.0602
5 1 11 2.7299 0.0086
5 1 12 -10.7717 -0.0126
5 1 13 -6.9796 -0.0372
5 1 14 -2.1315 -0.0420
5 1 15 -11.8677 -0.0354
5 1 16 0.9708 -0.0400
5 1 17 -3.9990 -0.0275
5 1 18 0.8157 -0.0137
5 1 19 2.2953 -0.0040
5 1 20 -1.5317 0.0071
5 1 21 -0.3684 0.0163
5 1 22 -0.8468 0.0173
5 1 23 -2.1771 0.0242
5 2 -22 -1.2106 0.0094
5 2 -21 4.1647 0.0158
5 2 -20 1.9140 0.0206
5 2 -19 0.8138 0.0166
5 2 -18 -0.0718 0.0004
5 2 -17 -0.4425 -0.0110
5 2 -16 -2.3253 -0.0160
5 2 -15 -1.4525 -0.0197
5 2 -14 -3.5037 -0.0253
5 2 -13 -6.9637 -0.0274
5 2 -12 -8.6622 -0.0153
5 2 -11 -7.5038 0.0164
5 2 -10 -2.3769 0.0688
5 2 -9 -10.7896 0.1217
5 2 -8 4.4562 0.1612
5 2 -7 -9.2354 0.1362
5 2 -6 -7.8854 0.0872
5 2 -5 -22.4575 -0.0138
5 2 -4 -27.6939 -0.1536
5 2 -3 -31.0000 -0.2514
5 2 -2 24.7943 -0.2781
5 2 -1 -34.6656 -0.2586
5 2 0 78.0812 -0.2016
5 2 1 -4.9760 -0.1635
5 2 2 25.6891 -0.0900
5 2 3 34.4531 -0.0294
5 2 4 -20.9124 0.0155
5 2 5 24.2192 0.0348
5 2 6 -21.5743 0.0438
5 2 7 7.3203 0.0186
5 2 8 -4.9213 -0.0001
5 2 9 3.2995 0.0039
5 2 10 -6.3564 0.0354
5 2 11 5.2548 0.0569
5 2 12 1.8821 0.0610
5 2 13 2.8675 0.0404
5 2 14 10.0719 0.0260
5 2 15 3.4562 -0.0167
5 2 16 -0.6201 -0.0185
5 2 17 -3.1289 -0.0428
5 2 18 2.2189 -0.0438
5 2 19 -2.6307 -0.0420
5 2 20 0.6469 -0.0310
5 2 21 -1.7685 -0.0125
5 2 22 -1.7839 0.0107
5 3 -22 1.2990 -0.0024
5 3 -21 2.7270 -0.0076
5 3 -20 1.0785 -0.0001
5 3 -19 0.7556 -0.0086
5 3 -18 -0.2357 -0.0078
5 3 -17 -0.0873 -0.0077
5 3 -16 -2.1669 -0.0059
5 3 -15 -4.3889 0.0055
5 3 -14 -0.8961 0.0105
5 3 -13 3.3823 0.0067
5 3 -12 0.1408 0.0077
5 3 -11 3.2022 0.0119
5 3 -10 -0.7520 -0.0008
5 3 -9 7.1613 0.0191
5 3 -8 7.9051 0.0136
5 3 -7 3.9785 0.0324
5 3 -6 1.7279 0.0076
5 3 -5 -2.0767 -0.0032
5 3 -4 -1.1459 -0.0464
5 3 -3 -12.8907 -0.0962
5 3 -2 4.6920 -0.1217
5 3 -1 -50.1130 -0.1060
5 3 0 -4.6227 -0.0774
5 3 1 -69.3932 -0.0054
5 3 2 -2.7750 0.0072
5 3 3 -54.0274 0.0754
5 3 4 14.5633 0.0730
5 3 5 -14.8247 0.0718
5 3 6 24.2803 0.0273
5 3 7 -2.7865 -0.0072
5 3 8 9.5591 -0.0378
5 3 9 -5.4614 -0.0572
5 3 10 -9.0044 -0.0495
5 3 11 1.3135 -0.0405
5 3 12 -5.2625 -0.0158
5 3 13 3.7190 0.0148
5 3 14 3.1228 0.0268
5 3 15 1.8940 0.0439
5 3 16 7.7908 0.0320
5 3 17 -0.5879 0.0077
5 3 18 5.3866 -0.0009
5 3 19 1.9157 -0.0149
5 3 20 -0.2007 -0.0142
5 3 21 -1.2441 -0.0066
5 3 22 -0.1763 -0.0015
5 4 -22 -0.7860 -0.0068
5 4 -21 0.3543 0.0062
5 4 -20 2.4603 0.0108
5 4 -19 0.6879 0.0156
5 4 -18 3.4084 0.0278
5 4 -17 -3.2887 0.0303
5 4 -16 4.1261 0.0331
5 4 -15 1.9491 0.0188
5 4 -14 2.0534 -0.0015
5 4 -13 5.3982 -0.0248
5 4 -12 3.5856 -0.0312
5 4 -11 1.4819 -0.0278
5 4 -10 0.3470 -0.0220
5 4 -9 -2.5053 -0.0203
5 4 -8 8.4793 -0.0195
5 4 -7 -5.8796 -0.0249
5 4 -6 7.0015 -0.0167
5 4 -5 -7.9733 0.0044
5 4 -4 -1.4157 0.0371
5 4 -3 -11.6042 0.0615
5 4 -2 -26.8440 0.0623
5 4 -1 -24.4838 0.0498
5 4 0 -35.0540 0.0120
5 4 1 -13.4626 -0.0265
5 4 2 -6.3203 -0.0402
5 4 3 0.2395 -0.0167
5 4 4 -3.9389 0.0204
5 4 5 -14.4494 0.0505
5 4 6 -13.5304 0.0547
5 4 7 -9.4821 0.0498
5 4 8 -16.8810 0.0309
5 4 9 7.5039 0.0076
5 4 10 -1.7347 -0.0128
5 4 11 8.0475 -0.0422
5 4 12 0.0073 -0.0330
5 4 13 -3.0017 -0.0217
5 4 14 -6.2321 -0.0091
5 4 15 -10.1316 -0.0013
5 4 16 -2.4223 0.0061
5 4 17 0.0207 0.0029
5 4 18 2.6779 0.0027
5 4 19 -1.2502 0.0007
5 4 20 -1.1232 0.0010
5 4 21 -4.1014 0.0025
5 4 22 -0.0357 0.0012
5 5 -22 0.3742 0.0091
5 5 -21 1.8310 0.0224
5 5 -20 -0.5265 0.0319
5 5 -19 -0.0473 0.0269
5 5 -18 -1.4596 0.0126
5 5 -17 -1.9597 -0.0016
5 5 -16 -0.4985 -0.0241
5 5 -15 -0.8466 -0.0271
5 5 -14 3.8662 -0.0331
5 5 -13 -1.7834 -0.0246
5 5 -12 2.7140 -0.0121
5 5 -11 -0.7585 0.0068
5 5 -10 2.8312 0.0209
5 5 -9 -12.4533 0.0424
5 5 -8 0.0864 0.0403
5 5 -7 -15.0155 0.0368
5 5 -6 -7.7916 0.0145
5 5 -5 -14.9484 -0.0006
5 5 -4 -7.0711 -0.0430
5 5 -3 -24.9677 -0.0802
5 5 -2 12.5792 -0.0786
5 5 -1 -38.3159 -0.0781
5 5 0 49.6587 -0.0726
5 5 1 -12.7192 -0.0349
5 5 2 32.0770 -0.0212
5 5 3 19.5097 0.0348
5 5 4 -10.5028 0.0402
5 5 5 7.1624 0.0228
5 5 6 -16.7908 0.0155
5 5 7 2.7331 -0.0042
5 5 8 -1.0185 -0.0173
5 5 9 10.1494 -0.0057
5 5 10 0.4810 0.0074
5 5 11 9.9495 0.0266
5 5 12 -2.3271 0.0249
5 5 13 -0.6800 0.0219
5 5 14 4.8964 0.0220
5 5 15 -2.3036 0.0039
5 5 16 2.4979 -0.0096
5 5 17 -4.8236 -0.0201
5 5 18 0.0237 -0.0294
5 5 19 -6.9634 -0.0322
5 5 20 -4.9409 -0.0234
5 5 21 0.7358 -0.0083
5 5 22 -6.2992 0.0057
5 6 -22 -0.9239 0.0057
5 6 -21 1.3579 0.0045
5 6 -20 -0.0105 0.0036
5 6 -19 -0.4692 -0.0033
5 6 -18 2.4526 -0.0080
5 6 -17 1.3234 -0.0159
5 6 -16 1.9245 -0.0203
5 6 -15 2.7807 -0.0256
5 6 -14 3.6285 -0.0219
5 6 -13 0.9007 -0.0116
5 6 -12 -2.2827 0.0078
5 6 -11 -2.2030 0.0301
5 6 -10 0.2153 0.0492
5 6 -9 10.2875 0.0712
5 6 -8 5.4685 0.0716
5 6 -7 10.0414 0.0733
5 6 -6 -6.5181 0.0369
5 6 -5 -1.5604 -0.0004
5 6 -4 -8.2875 -0.0534
5 6 -3 -9.6879 -0.1057
5 6 -2 6.2607 -0.1219
5 6 -1 -16.3423 -0.0993
5 6 0 12.7501 -0.0610
5 6 1 -18.5229 0.0166
5 6 2 1.8909 0.0705
5 6 3 -36.8826 0.0967
5 6 4 2.2752 0.0799
5 6 5 -20.0682 0.0425
5 6 6 6.5955 -0.0130
5 6 7 9.4244 -0.0304
5 6 8 3.1243 -0.0430
5 6 9 7.4389 -0.0368
5 6 10 -4.7764 -0.0187
5 6 11 -4.4158 -0.0036
5 6 12 -5.1311 0.0071
5 6 13 -3.1651 0.0109
5 6 14 6.0540 0.0132
5 6 15 3.1316 0.0121
5 6 16 6.3935 -0.0010
5 6 17 -1.6436 0.0002
5 6 18 -0.0221 -0.0067
5 6 19 -1.7310 -0.0015
5 6 20 -3.8834 -0.0017
5 6 21 2.3545 0.0025
5 6 22 -1.0631 0.0063
5 7 -21 2.8692 -0.0050
5 7 -20 4.7455 -0.0094
5 7 -19 0.4650 -0.0075
5 7 -18 6.9596 -0.0021
5 7 -17 -4.3361 0.0132
5 7 -16 4.9762 0.0169
5 7 -15 -1.6398 0.0157
5 7 -14 1.5244 0.0084
5 7 -13 0.5975 -0.0046
5 7 -12 1.7518 -0.0171
5 7 -11 4.0115 -0.0231
5 7 -10 0.3229 -0.0186
5 7 -9 6.9465 0.0023
5 7 -8 1.1264 0.0181
5 7 -7 -3.6914 0.0511
5 7 -6 -0.6736 0.0697
5 7 -5 -11.3681 0.0539
5 7 -4 2.9561 0.0326
5 7 -3 -11.4217 -0.0157
5 7 -2 -7.4572 -0.0833
5 7 -1 -2.2752 -0.1255
5 7 0 -18.4513 -0.1783
5 7 1 4.0811 -0.1738
5 7 2 -30.4395 -0.1372
5 7 3 -7.4131 -0.0868
5 7 4 -22.9946 -0.0268
5 7 5 -5.7424 0.0172
5 7 6 -3.3634 0.0380
5 7 7 -1.4638 0.0464
5 7 8 -5.3201 0.0341
5 7 9 -0.6445 0.0295
5 7 10 -5.0539 0.0150
5 7 11 4.9827 0.0048
5 7 12 -1.7258 0.0095
5 7 13 3.3011 0.0151
5 7 14 -1.4126 0.0057
5 7 15 -5.2692 0.0037
5 7 16 -3.7601 -0.0002
5 7 17 -2.3732 -0.0082
5 7 18 -2.3990 -0.0082
5 7 19 0.5983 -0.0059
5 7 20 -3.4759 0.0003
5 7 21 -0.0727 0.0035
5 8 -21 0.0332 0.0019
5 8 -20 2.7489 0.0165
5 8 -19 -1.4579 0.0275
5 8 -18 -1.1465 0.0338
5 8 -17 -0.1797 0.0299
5 8 -16 1.7335 0.0253
5 8 -15 -0.8796 0.0088
5 8 -14 -1.1625 -0.0055
5 8 -13 -0.4139 -0.0250
5 8 -12 -2.8501 -0.0433
5 8 -11 6.4018 -0.0624
5 8 -10 0.5988 -0.0606
5 8 -9 -1.5412 -0.0542
5 8 -8 -4.1035 -0.0367
5 8 -7 -8.4522 -0.0092
5 8 -6 -7.0521 0.0352
5 8 -5 -5.4761 0.0698
5 8 -4 2.7741 0.0923
5 8 -3 -15.3308 0.0874
5 8 -2 8.7384 0.0696
5 8 -1 -21.3559 0.0345
5 8 0 10.6363 -0.0007
5 8 1 -12.2777 -0.0290
5 8 2 3.0998 -0.0449
5 8 3 6.0880 -0.0509
5 8 4 0.5871 -0.0453
5 8 5 10.3641 -0.0290
5 8 6 -0.2147 -0.0060
5 8 7 7.0793 0.0170
5 8 8 -1.8965 0.0260
5 8 9 4.3071 0.0389
5 8 10 -4.3465 0.0329
5 8 11 0.6830 0.0316
5 8 12 -0.7570 0.0244
5 8 13 -2.1498 0.0190
5 8 14 -0.8282 0.0111
5 8 15 -3.6205 0.0018
5 8 16 -2.4588 -0.0187
5 8 17 -3.7389 -0.0267
5 8 18 0.2637 -0.0315
5 8 19 -3.6208 -0.0299
5 8 20 0.1135 -0.0186
5 8 21 -0.7212 -0.0071
5 9 -21 -1.7065 -0.0009
5 9 -20 -0.9974 0.0072
5 9 -19 -4.3965 0.0179
5 9 -18 2.1438 0.0215
5 9 -17 -0.5516 0.0216
5 9 -16 -0.5300 0.0178
5 9 -15 -0.7132 0.0063
5 9 -14 -1.4285 -0.0117
5 9 -13 1.3788 -0.0288
5 9 -12 1.3644 -0.0367
5 9 -11 -0.6544 -0.0460
5 9 -10 6.4526 -0.0308
5 9 -9 -2.0094 -0.0118
5 9 -8 6.4444 0.0214
5 9 -7 -10.2050 0.0430
5 9 -6 0.8543 0.0643
5 9 -5 -9.4275 0.0550
5 9 -4 -7.2789 0.0359
5 9 -3 -0.7581 0.0075
5 9 -2 -0.7790 -0.0231
5 9 -1 1.7213 -0.0512
5 9 0 5.3900 -0.0402
5 9 1 5.5596 -0.0462
5 9 2 8.4301 -0.0210
5 9 3 0.0748 -0.0146
5 9 4 16.0037 -0.0030
5 9 5 -2.5768 0.0064
5 9 6 5.4085 0.0170
5 9 7 -0.8488 0.0197
5 9 8 -3.3378 0.0227
5 9 9 1.4976 0.0146
5 9 10 -0.2347 0.0048
5 9 11 3.8151 -0.0044
5 9 12 1.9544 -0.0082
5 9 13 -0.2798 -0.0042
5 9 14 4.7903 0.0091
5 9 15 -2.5031 0.0049
5 9 16 3.0448 0.0182
5 9 17 -2.0156 0.0109
5 9 18 -2.6702 0.0093
5 9 19 -1.2875 0.0008
5 9 20 -3.6893 -0.0056
5 9 21 0.5258 -0.0137
5 10 -20 0.2911 -0.0103
5 10 -19 -1.2020 -0.0100
5 10 -18 -3.3055 -0.0059
5 10 -17 -3.9804 0.0031
5 10 -16 -4.6381 0.0091
5 10 -15 -2.2132 0.0130
5 10 -14 -1.3083 0.0118
5 10 -13 -0.6197 0.0092
5 10 -12 -0.1126 0.0048
5 10 -11 1.5379 0.0014
5 10 -10 -7.7031 0.0066
5 10 -9 7.6766 0.0116
5 10 -8 -8.6540 0.0228
5 10 -7 3.0313 0.0246
5 10 -6 -6.6165 0.0197
5 10 -5 0.5646 -0.0009
5 10 -4 -1.5247 -0.0396
5 10 -3 -0.7078 -0.0640
5 10 -2 -0.6817 -0.0801
5 10 -1 7.6573 -0.0875
5 10 0 -0.1554 -0.0771
5 10 1 6.5651 -0.0538
5 10 2 -7.1412 -0.0316
5 10 3 -1.0527 -0.0018
5 10 4 -10.2914 0.0209
5 10 5 2.2656 0.0388
5 10 6 -3.7104 0.0427
5 10 7 -0.2040 0.0351
5 10 8 0.8937 0.0186
5 10 9 2.0439 0.0060
5 10 10 2.1339 -0.0078
5 10 11 1.7847 -0.0066
5 10 12 -2.2277 -0.0016
5 10 13 -0.9987 0.0005
5 10 14 1.8434 -0.0002
5 10 15 -3.0497 -0.0021
5 10 16 1.8386 0.0005
5 10 17 0.8250 0.0019
5 10 18 -2.3137 0.0048
5 10 19 3.7944 0.0083
5 10 20 -4.9317 0.0127
5 11 -20 4.8534 -0.0105
5 11 -19 -0.0659 -0.0043
5 11 -18 1.9561 -0.0010
5 11 -17 -2.5192 0.0064
5 11 -16 0.3084 0.0091
5 11 -15 -3.5496 0.0089
5 11 -14 0.5930 0.0130
5 11 -13 -2.8331 0.0084
5 11 -12 2.2492 0.0056
5 11 -11 2.1932 0.0071
5 11 -10 2.0915 0.0146
5 11 -9 1.0200 0.0302
5 11 -8 1.2022 0.0406
5 11 -7 -1.5377 0.0395
5 11 -6 1.4680 0.0298
5 11 -5 6.7625 0.0048
5 11 -4 3.8423 -0.0349
5 11 -3 -2.0642 -0.0793
5 11 -2 1.7693 -0.1036
5 11 -1 -5.1640 -0.1073
5 11 0 -0.8855 -0.0887
5 11 1 0.5225 -0.0475
5 11 2 -2.5517 0.0020
5 11 3 9.3042 0.0399
5 11 4 -0.0917 0.0688
5 11 5 9.1949 0.0708
5 11 6 3.5666 0.0495
5 11 7 6.7793 0.0171
5 11 8 7.4077 -0.0121
5 11 9 1.0087 -0.0266
5 11 10 2.0973 -0.0237
5 11 11 -4.7276 -0.0140
5 11 12 1.5831 0.0041
5 11 13 -1.2071 0.0046
5 11 14 -2.5329 -0.0010
5 11 15 1.0127 -0.0032
5 11 16 -4.8647 -0.0115
5 11 17 2.7010 -0.0105
5 11 18 1.0098 -0.0052
5 11 19 -0.6203 0.0011
5 11 20 3.8778 0.0022
5 12 -20 -6.4980 -0.0033
5 12 -19 -3.0160 0.0062
5 12 -18 -8.7543 0.0148
5 12 -17 2.0730 0.0187
5 12 -16 -5.6243 0.0224
5 12 -15 0.4462 0.0208
5 12 -14 -0.1127 0.0153
5 12 -13 -1.7171 0.0023
5 12 -12 4.3124 -0.0102
5 12 -11 2.7583 -0.0200
5 12 -10 9.6906 -0.0225
5 12 -9 3.9214 -0.0266
5 12 -8 5.5324 -0.0281
5 12 -7 -1.2943 -0.0133
5 12 -6 2.0964 -0.0095
5 12 -5 -0.9167 0.0068
5 12 -4 -3.3109 0.0196
5 12 -3 0.5177 0.0194
5 12 -2 -3.4809 0.0157
5 12 -1 -1.6700 -0.0003
5 12 0 -1.7193 -0.0150
5 12 1 6.6489 -0.0239
5 12 2 -0.1981 -0.0319
5 12 3 14.2572 -0.0212
5 12 4 4.9489 -0.0059
5 12 5 5.9688 0.0048
5 12 6 7.0130 0.0081
5 12 7 -2.0305 0.0017
5 12 8 1.4318 -0.0055
5 12 9 -3.3121 -0.0040
5 12 10 -0.3318 -0.0026
5 12 11 0.8138 -0.0002
5 12 12 2.9347 0.0025
5 12 13 -0.6670 0.0105
5 12 14 2.0388 0.0124
5 12 15 -2.3930 0.0155
5 12 16 0.0395 0.0106
5 12 17 -1.5439 0.0065
5 12 18 -1.9950 -0.0044
5 12 19 -2.1443 -0.0090
5 12 20 -3.1522 -0.0105
5 13 -19 -4.0411 0.0045
5 13 -18 0.8330 0.0077
5 13 -17 -1.7739 0.0096
5 13 -16 -1.6790 0.0062
5 13 -15 -0.3342 0.0013
5 13 -14 -2.5676 -0.0027
5 13 -13 1.1053 -0.0109
5 13 -12 -0.3476 -0.0122
5 13 -11 3.9854 -0.0109
5 13 -10 -4.8755 -0.0096
5 13 -9 6.0231 -0.0123
5 13 -8 -8.1259 -0.0163
5 13 -7 6.6049 -0.0154
5 13 -6 -4.2253 -0.0063
5 13 -5 11.0705 -0.0018
5 13 -4 -6.7513 0.0268
5 13 -3 10.6227 0.0560
5 13 -2 -2.8954 0.0810
5 13 -1 11.4703 0.0980
5 13 0 5.0079 0.0994
5 13 1 4.6127 0.0834
5 13 2 11.2758 0.0663
5 13 3 -3.4313 0.0404
5 13 4 8.6887 0.0185
5 13 5 1.5622 0.0005
5 13 6 0.0819 -0.0152
5 13 7 -1.0508 -0.0170
5 13 8 -0.8113 -0.0083
5 13 9 0.2505 -0.0070
5 13 10 4.9981 -0.0030
5 13 11 -0.1885 -0.0042
5 13 12 2.4284 -0.0066
5 13 13 -1.8431 -0.0088
5 13 14 1.3421 -0.0081
5 13 15 -0.9343 -0.0058
5 13 16 5.1548 -0.0046
5 13 17 -1.1704 -0.0030
5 13 18 1.8104 -0.0004
5 13 19 0.3202 0.0028
5 14 -19 1.4745 -0.0070
5 14 -18 -0.5732 -0.0082
5 14 -17 -0.3736 -0.0080
5 14 -16 0.4729 -0.0031
5 14 -15 -1.7595 -0.0022
5 14 -14 7.3931 -0.0002
5 14 -13 -1.2596 0.0030
5 14 -12 7.8187 0.0012
5 14 -11 -0.3202 0.0050
5 14 -10 -1.3019 0.0018
5 14 -9 0.1793 0.0044
5 14 -8 -1.5626 0.0074
5 14 -7 2.0524 0.0121
5 14 -6 4.2807 0.0182
5 14 -5 2.4025 0.0191
5 14 -4 3.5426 0.0124
5 14 -3 -8.1709 0.0092
5 14 -2 4.1209 -0.0071
5 14 -1 -5.0440 -0.0105
5 14 0 10.6902 -0.0211
5 14 1 2.9430 -0.0251
5 14 2 8.2288 -0.0264
5 14 3 7.9105 -0.0190
5 14 4 -4.4018 -0.0118
5 14 5 6.6939 -0.0124
5 14 6 -7.6399 -0.0076
5 14 7 6.5646 -0.0023
5 14 8 3.7692 0.0069
5 14 9 4.1097 0.0087
5 14 10 5.1102 0.0139
5 14 11 -2.7949 0.0146
5 14 12 2.6346 0.0162
5 14 13 -0.7971 0.0132
5 14 14 -0.5940 0.0031
5 14 15 0.3887 0.0032
5 14 16 1.0586 -0.0011
5 14 17 0.5019 -0.0049
5 14 18 0.6318 0.0033
5 14 19 -1.8261 -0.0010
5 15 -18 -5.2108 -0.0038
5 15 -17 -0.3552 -0.0016
5 15 -16 -10.4455 0.0011
5 15 -15 0.8019 0.0044
5 15 -14 -8.2658 0.0092
5 15 -13 1.9558 0.0126
5 15 -12 -3.5368 0.0102
5 15 -11 1.3143 0.0094
5 15 -10 4.7588 0.0066
5 15 -9 2.4537 0.0054
5 15 -8 8.7625 -0.0015
5 15 -7 8.7947 -0.0056
5 15 -6 3.9703 -0.0066
5 15 -5 5.9891 -0.0112
5 15 -4 -7.9094 -0.0174
5 15 -3 -1.0350 -0.0230
5 15 -2 -12.9759 -0.0298
5 15 -1 -0.3642 -0.0400
5 15 0 -8.7956 -0.0313
5 15 1 4.8303 -0.0251
5 15 2 -7.7230 -0.0129
5 15 3 5.5669 -0.0060
5 15 4 -6.8856 0.0047
5 15 5 1.7528 0.0078
5 15 6 4.3490 0.0032
5 15 7 1.1494 0.0050
5 15 8 5.5214 0.0026
5 15 9 -4.6712 -0.0020
5 15 10 4.4988 0.0024
5 15 11 -10.8244 0.0027
5 15 12 3.8518 0.0026
5 15 13 -5.5908 0.0006
5 15 14 2.2449 0.0022
5 15 15 -0.5903 0.0044
5 15 16 2.4732 0.0010
5 15 17 -0.1523 0.0064
5 15 18 -1.5582 -0.0003
5 16 -17 2.5232 0.0153
5 16 -16 5.1478 0.0183
5 16 -15 2.8452 0.0144
5 16 -14 1.0964 0.0108
5 16 -13 -1.6059 0.0054
5 16 -12 0.3969 -0.0004
5 16 -11 -0.7874 -0.0084
5 16 -10 0.0663 -0.0091
5 16 -9 0.7233 -0.0150
5 16 -8 -2.8685 -0.0054
5 16 -7 -2.9506 0.0045
5 16 -6 -1.3125 0.0196
5 16 -5 -3.9761 0.0272
5 16 -4 -3.7930 0.0214
5 16 -3 5.5884 0.0008
5 16 -2 5.7086 -0.0253
5 16 -1 11.2923 -0.0655
5 16 0 10.2823 -0.0922
5 16 1 5.9810 -0.0987
5 16 2 3.9292 -0.0892
5 16 3 -6.0671 -0.0605
5 16 4 1.4216 -0.0299
5 16 5 -3.1105 -0.0016
5 16 6 -2.6548 0.0168
5 16 7 -1.0864 0.0133
5 16 8 -4.6221 0.0128
5 16 9 -2.3046 0.0049
5 16 10 1.9759 -0.0007
5 16 11 2.1641 0.0022
5 16 12 3.2985 0.0079
5 16 13 3.5975 0.0050
5 16 14 2.4172 0.0077
5 16 15 0.4077 0.0034
5 16 16 1.3207 0.0022
5 16 17 -1.5083 -0.0021
5 17 -17 -0.0446 0.0081
5 17 -16 0.5859 0.0082
5 17 -15 2.6584 0.0092
5 17 -14 6.0252 0.0009
5 17 -13 2.5425 -0.0073
5 17 -12 5.6662 -0.0143
5 17 -11 -1.0671 -0.0172
5 17 -10 3.7193 -0.0224
5 17 -9 1.0846 -0.0259
5 17 -8 4.3018 -0.0204
5 17 -7 3.3599 -0.0142
5 17 -6 -0.0274 -0.0039
5 17 -5 2.2224 0.0089
5 17 -4 -3.3407 0.0206
5 17 -3 0.8220 0.0268
5 17 -2 1.8182 0.0346
5 17 -1 5.6582 0.0322
5 17 0 4.3868 0.0293
5 17 1 3.5602 0.0154
5 17 2 0.4601 0.0061
5 17 3 1.3027 -0.0057
5 17 4 -0.7989 -0.0122
5 17 5 7.6225 -0.0206
5 17 6 -3.3685 -0.0228
5 17 7 6.7338 -0.0211
5 17 8 3.8936 -0.0146
5 17 9 0.6653 -0.0056
5 17 10 5.6356 0.0011
5 17 11 -1.3159 0.0051
5 17 12 2.1821 0.0087
5 17 13 -0.4007 0.0095
5 17 14 -0.5511 0.0063
5 17 15 -0.3226 0.0051
5 17 16 0.5028 0.0004
5 17 17 0.9419 -0.0034
5 18 -16 -8.9646 -0.0018
5 18 -15 -0.2439 0.0032
5 18 -14 -11.8763 0.0046
5 18 -13 -3.2144 0.0054
5 18 -12 -6.2733 0.0015
5 18 -11 -4.6955 -0.0006
5 18 -10 -1.4515 -0.0020
5 18 -9 -1.8100 -0.0016
5 18 -8 0.9434 0.0074
5 18 -7 4.2378 0.0154
5 18 -6 -1.3281 0.0186
5 18 -5 8.1094 0.0262
5 18 -4 -7.9566 0.0279
5 18 -3 3.9142 0.0307
5 18 -2 -7.8661 0.0264
5 18 -1 1.8298 0.0213
5 18 0 -6.2962 0.0113
5 18 1 -1.4844 0.0043
5 18 2 -2.0263 -0.0045
5 18 3 -2.9121 -0.0018
5 18 4 3.0809 -0.0025
5 18 5 1.1346 0.0077
5 18 6 1.2760 0.0103
5 18 7 -0.0734 0.0165
5 18 8 3.2540 0.0162
5 18 9 -0.7174 0.0054
5 18 10 6.6281 -0.0002
5 18 11 -4.2878 -0.0115
5 18 12 6.3792 -0.0164
5 18 13 -3.8897 -0.0189
5 18 14 3.1980 -0.0120
5 18 15 -0.1890 -0.0052
5 18 16 2.7810 0.0022
5 19 -15 -3.2657 0.0015
5 19 -14 0.9878 0.0087
5 19 -13 -2.6061 0.0156
5 19 -12 -0.2117 0.0176
5 19 -11 5.4464 0.0154
5 19 -10 -2.5537 0.0096
5 19 -9 0.6835 0.0015
5 19 -8 -5.4017 -0.0058
5 19 -7 0.3803 -0.0124
5 19 -6 -5.9927 -0.0183
5 19 -5 1.5851 -0.0216
5 19 -4 -1.7975 -0.0240
5 19 -3 -0.2438 -0.0205
5 19 -2 5.0952 -0.0141
5 19 -1 1.8014 0.0007
5 19 0 2.6653 0.0157
5 19 1 -1.7541 0.0319
5 19 2 0.0843 0.0397
5 19 3 -3.4150 0.0370
5 19 4 -0.3080 0.0243
5 19 5 -2.1940 0.0024
5 19 6 0.1105 -0.0076
5 19 7 -2.3555 -0.0190
5 19 8 0.4553 -0.0168
5 19 9 0.5360 -0.0030
5 19 10 -2.1080 0.0071
5 19 11 -1.2701 0.0173
5 19 12 -2.1427 0.0163
5 19 13 -1.5922 0.0107
5 19 14 0.8194 -0.0011
5 19 15 0.7826 -0.0055
5 20 -14 -0.7496 0.0078
5 20 -13 4.6152 0.0040
5 20 -12 0.8279 0.0062
5 20 -11 1.4293 0.0062
5 20 -10 1.5234 0.0082
5 20 -9 4.5442 0.0040
5 20 -8 -0.0396 0.0035
5 20 -7 7.5257 -0.0009
5 20 -6 -4.1198 -0.0011
5 20 -5 -0.4647 -0.0036
5 20 -4 -1.3064 -0.0036
5 20 -3 2.4762 -0.0086
5 20 -2 0.5086 -0.0143
5 20 -1 7.1862 -0.0166
5 20 0 -1.9051 -0.0185
5 20 1 2.2177 -0.0170
5 20 2 -2.5183 -0.0123
5 20 3 3.9071 -0.0109
5 20 4 -2.4459 0.0008
5 20 5 2.5661 0.0066
5 20 6 -3.0790 0.0090
5 20 7 1.9198 0.0096
5 20 8 -1.0021 0.0061
5 20 9 -1.4485 0.0050
5 20 10 0.4029 0.0058
5 20 11 -2.1018 0.0038
5 20 12 3.4091 0.0060
5 20 13 1.2604 0.0035
5 20 14 0.1670 0.0015
5 21 -13 -2.2977 0.0037
5 21 -12 -3.1080 -0.0002
5 21 -11 -8.9850 -0.0080
5 21 -10 -6.6744 -0.0135
5 21 -9 -3.7287 -0.0163
5 21 -8 -2.9419 -0.0159
5 21 -7 3.6986 -0.0116
5 21 -6 0.4716 -0.0090
5 21 -5 2.9686 -0.0044
5 21 -4 -3.4676 0.0028
5 21 -3 3.4045 0.0100
5 21 -2 -1.6018 0.0124
5 21 -1 1.5477 0.0086
5 21 0 -0.5294 0.0049
5 21 1 2.0145 -0.0080
5 21 2 -2.0876 -0.0122
5 21 3 4.5417 -0.0152
5 21 4 1.2976 -0.0150
5 21 5 1.7516 -0.0107
5 21 6 -1.6844 -0.0073
5 21 7 3.9041 -0.0052
5 21 8 -1.2191 0.0001
5 21 9 3.5257 0.0020
5 21 10 2.4252 0.0039
5 21 11 0.8379 0.0064
5 21 12 4.1482 0.0088
5 21 13 -0.0196 0.0085
5 22 -12 -3.2208 -0.0094
5 22 -11 6.4981 -0.0099
5 22 -10 -2.4791 -0.0076
5 22 -9 7.4377 -0.0040
5 22 -8 -1.4166 0.0009
5 22 -7 2.5072 0.0034
5 22 -6 -5.2668 0.0099
5 22 -5 5.8626 0.0132
5 22 -4 -1.2266 0.0228
5 22 -3 4.9700 0.0283
5 22 -2 2.4870 0.0338
5 22 -1 1.9609 0.0283
5 22 0 -0.3464 0.0206
5 22 1 1.0239 -0.0007
5 22 2 1.1149 -0.0167
5 22 3 -2.7216 -0.0270
5 22 4 -0.2248 -0.0242
5 22 5 -0.7867 -0.0198
5 22 6 0.8119 -0.0026
5 22 7 5.4017 0.0092
5 22 8 1.7619 0.0173
5 22 9 3.8753 0.0178
5 22 10 -0.1162 0.0145
5 22 11 -3.5364 -0.0002
5 22 12 -2.8420 -0.0152
5 23 -10 1.2455 0.0105
5 23 -9 3.4302 0.0078
5 23 -8 -1.1891 0.0006
5 23 -7 0.9114 -0.0083
5 23 -6 -2.1269 -0.0133
5 23 -5 -0.4903 -0.0168
5 23 -4 -0.6208 -0.0144
5 23 -3 2.9062 -0.0166
5 23 -2 -2.9598 -0.0142
5 23 -1 3.8438 -0.0082
5 23 0 -3.9338 -0.0046
5 23 1 1.9886 0.0108
5 23 2 -2.8224 0.0171
5 23 3 1.8953 0.0214
5 23 4 -0.5476 0.0237
5 23 5 0.5245 0.0154
5 23 6 3.7574 0.0039
5 23 7 -0.5867 -0.0024
5 23 8 0.7292 -0.0046
5 23 9 -2.1302 -0.0035
5 23 10 -1.1379 -0.0029
5 24 -9 -0.8922 0.0118
5 24 -8 1.7797 0.0057
5 24 -7 2.7045 -0.0016
5 24 -6 0.6787 -0.0056
5 24 -5 2.9733 -0.0135
5 24 -4 -3.1957 -0.0218
5 24 -3 -0.3213 -0.0242
5 24 -2 -1.6600 -0.0308
5 24 -1 0.6884 -0.0266
5 24 0 0.0698 -0.0233
5 24 1 -1.4435 -0.0127
5 24 2 -1.2514 -0.0042
5 24 3 1.4724 0.0062
5 24 4 -0.6007 0.0069
5 24 5 5.2724 0.0105
5 24 6 -0.9107 0.0046
5 24 7 10.1783 -0.0010
5 24 8 0.1583 -0.0035
5 24 9 6.5791 -0.0090
5 25 -6 -2.5523 0.0028
5 25 -5 1.4984 0.0010
5 25 -4 -3.3431 -0.0020
5 25 -3 1.9378 -0.0124
5 25 -2 0.6629 -0.0126
5 25 -1 0.2148 -0.0176
5 25 0 1.9168 -0.0125
5 25 1 1.0875 -0.0058
5 25 2 0.7522 0.0015
5 25 3 2.2192 0.0116
5 25 4 0.2952 0.0133
5 25 5 1.4181 0.0111
5 25 6 2.5710 0.0103
5 26 -3 4.5687 0.0263
5 26 -2 -1.8685 0.0271
5 26 -1 3.7723 0.0226
5 26 0 -1.5112 0.0143
5 26 1 2.4825 0.0008
5 26 2 -0.2294 -0.0106
5 26 3 0.9620 -0.0199
6 1 -22 7.1101 0.0028
6 1 -21 -0.8998 0.0016
6 1 -20 6.1908 -0.0033
6 1 -19 -0.3988 -0.0036
6 1 -18 3.3350 -0.0023
6 1 -17 1.6637 -0.0017
6 1 -16 5.1100 -0.0061
6 1 -15 -0.0471 -0.0044
6 1 -14 6.6223 -0.0023
6 1 -13 -1.6523 -0.0034
6 1 -12 6.4970 -0.0074
6 1 -11 5.0177 0.0093
6 1 -10 2.6000 0.0249
6 1 -9 -0.2308 0.0620
6 1 -8 -13.9871 0.1055
6 1 -7 -2.5534 0.1540
6 1 -6 -8.1352 0.1341
6 1 -5 -8.1259 0.1010
6 1 -4 14.1467 -0.0022
6 1 -3 -2.3637 -0.1224
6 1 -2 32.4188 -0.2651
6 1 -1 17.0759 -0.4104
6 1 0 -7.4185 -0.4493
6 1 1 32.7277 -0.4132
6 1 2 -34.1631 -0.2693
6 1 3 29.9186 -0.1301
6 1 4 -14.6996 0.0419
6 1 5 6.4809 0.1587
6 1 6 -1.1750 0.2102
6 1 7 -6.0134 0.1726
6 1 8 5.0914 0.1121
6 1 9 0.0174 0.0524
6 1 10 -3.3930 0.0123
6 1 11 0.4166 -0.0129
6 1 12 0.2063 -0.0201
6 1 13 6.7384 -0.0411
6 1 14 4.7727 -0.0433
6 1 15 7.5440 -0.0461
6 1 16 2.4078 -0.0524
6 1 17 0.4527 -0.0243
6 1 18 -2.3673 -0.0102
6 1 19 -0.1213 0.0158
6 1 20 -1.4500 0.0287
6 1 21 -1.7913 0.0255
6 1 22 1.0790 0.0137
6 2 -22 -3.1368 -0.0139
6 2 -21 -1.6825 -0.0211
6 2 -20 -1.9927 -0.0238
6 2 -19 -0.6512 -0.0216
6 2 -18 3.3783 -0.0121
6 2 -17 -5.6238 0.0017
6 2 -16 2.9619 0.0128
6 2 -15 -0.7945 0.0269
6 2 -14 0.2282 0.0327
6 2 -13 1.3194 0.0291
6 2 -12 -12.1915 0.0137
6 2 -11 -4.9288 0.0055
6 2 -10 -13.4542 -0.0079
6 2 -9 -6.7985 -0.0016
6 2 -8 1.7574 0.0057
6 2 -7 -1.3538 -0.0131
6 2 -6 11.4389 -0.0145
6 2 -5 -8.7599 -0.0485
6 2 -4 -13.1064 -0.0742
6 2 -3 -2.8529 -0.0612
6 2 -2 -22.3661 -0.0575
6 2 -1 34.0639 -0.0138
6 2 0 19.8885 0.0526
6 2 1 28.6471 0.0891
6 2 2 32.1493 0.1010
6 2 3 3.3004 0.0700
6 2 4 9.5991 0.0003
6 2 5 -12.6336 -0.0557
6 2 6 6.0340 -0.0842
6 2 7 -9.2218 -0.1093
6 2 8 6.9456 -0.0642
6 2 9 -4.6857 -0.0229
6 2 10 1.6039 0.0062
6 2 11 -2.0657 0.0333
6 2 12 1.6129 0.0442
6 2 13 1.0743 0.0386
6 2 14 1.2022 0.0377
6 2 15 -3.0072 0.0154
6 2 16 -2.0575 0.0089
6 2 17 -1.6008 -0.0093
6 2 18 -1.3570 -0.0164
6 2 19 1.6831 -0.0166
6 2 20 1.9523 -0.0106
6 2 21 2.6326 -0.0119
6 2 22 0.3755 0.0003
6 3 -22 -2.0951 -0.0238
6 3 -21 -0.4927 -0.0248
6 3 -20 -1.4324 -0.0193
6 3 -19 -3.7704 -0.0042
6 3 -18 -2.7109 0.0172
6 3 -17 1.3622 0.0329
6 3 -16 -1.3471 0.0433
6 3 -15 -0.6351 0.0422
6 3 -14 -1.5881 0.0234
6 3 -13 0.1061 -0.0040
6 3 -12 -1.5554 -0.0313
6 3 -11 2.5171 -0.0636
6 3 -10 -0.4146 -0.0828
6 3 -9 1.7570 -0.0893
6 3 -8 5.9840 -0.0806
6 3 -7 7.1976 -0.0646
6 3 -6 4.0940 -0.0559
6 3 -5 -1.1043 -0.0178
6 3 -4 7.6616 0.0372
6 3 -3 0.6204 0.1089
6 3 -2 42.9511 0.2023
6 3 -1 -3.1093 0.2798
6 3 0 73.8341 0.3572
6 3 1 -22.9836 0.3430
6 3 2 42.0397 0.2604
6 3 3 -26.5038 0.1719
6 3 4 6.6178 0.0398
6 3 5 -4.4056 -0.0456
6 3 6 0.3830 -0.1029
6 3 7 12.8916 -0.1212
6 3 8 5.6516 -0.1035
6 3 9 4.5126 -0.0950
6 3 10 -0.2576 -0.0735
6 3 11 6.4253 -0.0431
6 3 12 -3.4487 -0.0176
6 3 13 -1.8826 0.0082
6 3 14 -0.2975 0.0249
6 3 15 -3.7181 0.0422
6 3 16 -0.6540 0.0423
6 3 17 3.0519 0.0388
6 3 18 -5.1492 0.0231
6 3 19 -0.3370 -0.0047
6 3 20 -0.7625 -0.0204
6 3 21 -1.7391 -0.0313
6 3 22 1.5944 -0.0353
6 4 -22 5.3906 0.0041
6 4 -21 2.6449 0.0074
6 4 -20 4.6365 0.0151
6 4 -19 0.3297 0.0194
6 4 -18 2.9848 0.0126
6 4 -17 -1.2934 0.0171
6 4 -16 1.4644 0.0010
6 4 -15 -3.3207 0.0008
6 4 -14 1.5951 -0.0141
6 4 -13 1.1921 -0.0326
6 4 -12 4.5309 -0.0387
6 4 -11 0.4910 -0.0499
6 4 -10 -0.7468 -0.0504
6 4 -9 0.7443 -0.0442
6 4 -8 -7.7602 -0.0299
6 4 -7 6.1828 -0.0211
6 4 -6 -1.8261 -0.0124
6 4 -5 -1.4161 -0.0056
6 4 -4 6.4465 0.0248
6 4 -3 13.0645 0.0609
6 4 -2 19.2054 0.1122
6 4 -1 9.8629 0.1505
6 4 0 -11.5155 0.1694
6 4 1 11.4522 0.1512
6 4 2 -19.2401 0.1145
6 4 3 23.2119 0.0435
6 4 4 2.1898 0.0132
6 4 5 10.6928 -0.0251
6 4 6 9.7196 -0.0322
6 4 7 -2.9133 -0.0302
6 4 8 7.6122 -0.0247
6 4 9 -4.5207 -0.0140
6 4 10 0.7100 -0.0114
6 4 11 2.5308 -0.0108
6 4 12 2.5625 -0.0083
6 4 13 3.4673 -0.0086
6 4 14 0.9656 -0.0007
6 4 15 3.3378 -0.0031
6 4 16 0.1179 0.0037
6 4 17 -0.6950 -0.0003
6 4 18 1.9414 0.0058
6 4 19 -0.8089 0.0077
6 4 20 -0.6079 0.0025
6 4 21 0.1807 -0.0034
6 4 22 -2.2131 -0.0079
6 5 -22 -0.0940 -0.0010
6 5 -21 -1.4872 -0.0060
6 5 -20 -1.3732 -0.0085
6 5 -19 3.3647 -0.0072
6 5 -18 -0.7144 -0.0082
6 5 -17 -0.6320 -0.0169
6 5 -16 0.7895 -0.0185
6 5 -15 -2.9087 -0.0167
6 5 -14 -0.0285 -0.0083
6 5 -13 -5.1726 0.0130
6 5 -12 -6.3837 0.0320
6 5 -11 -4.4725 0.0425
6 5 -10 -4.7085 0.0492
6 5 -9 -0.6982 0.0392
6 5 -8 -1.2705 0.0113
6 5 -7 -2.7910 -0.0418
6 5 -6 -8.7706 -0.0799
6 5 -5 -1.2241 -0.1034
6 5 -4 -9.7011 -0.0831
6 5 -3 6.7151 -0.0304
6 5 -2 -10.4533 0.0403
6 5 -1 10.4381 0.1183
6 5 0 -6.8043 0.1557
6 5 1 10.6574 0.1573
6 5 2 6.0039 0.1177
6 5 3 11.9149 0.0543
6 5 4 3.4554 -0.0110
6 5 5 7.3265 -0.0433
6 5 6 6.2364 -0.0610
6 5 7 -4.3372 -0.0631
6 5 8 6.7974 -0.0451
6 5 9 -8.6897 -0.0367
6 5 10 5.8951 -0.0115
6 5 11 -4.8377 0.0015
6 5 12 7.6250 0.0176
6 5 13 -6.6869 0.0185
6 5 14 5.7175 0.0133
6 5 15 0.0461 0.0034
6 5 16 -0.4343 -0.0065
6 5 17 5.0383 -0.0056
6 5 18 -0.5394 -0.0100
6 5 19 1.9336 -0.0072
6 5 20 0.6731 -0.0047
6 5 21 -2.2400 -0.0028
6 5 22 -0.4566 -0.0002
6 6 -21 0.2083 -0.0192
6 6 -20 0.8969 -0.0217
6 6 -19 -2.8873 -0.0222
6 6 -18 1.6614 -0.0138
6 6 -17 -6.6496 -0.0005
6 6 -16 2.9088 0.0149
6 6 -15 3.0507 0.0392
6 6 -14 4.0355 0.0460
6 6 -13 5.4483 0.0475
6 6 -12 1.2324 0.0360
6 6 -11 -3.6319 0.0190
6 6 -10 -1.8867 -0.0055
6 6 -9 -1.5933 -0.0167
6 6 -8 2.7735 -0.0376
6 6 -7 6.3875 -0.0602
6 6 -6 -0.8517 -0.0792
6 6 -5 4.4225 -0.0879
6 6 -4 4.1508 -0.0701
6 6 -3 -2.2687 -0.0390
6 6 -2 22.9284 -0.0195
6 6 -1 -2.8910 0.0231
6 6 0 41.4853 0.0541
6 6 1 -1.4969 0.0668
6 6 2 19.6966 0.0846
6 6 3 -4.6153 0.0785
6 6 4 -1.2753 0.0626
6 6 5 -1.7495 0.0300
6 6 6 -2.5798 -0.0179
6 6 7 -1.1743 -0.0544
6 6 8 3.2564 -0.0860
6 6 9 4.3076 -0.0931
6 6 10 2.6141 -0.0624
6 6 11 10.2521 -0.0234
6 6 12 -4.2272 0.0104
6 6 13 2.0831 0.0296
6 6 14 -0.7147 0.0361
6 6 15 0.0432 0.0374
6 6 16 3.4470 0.0331
6 6 17 -2.8902 0.0258
6 6 18 -1.5915 0.0141
6 6 19 -1.8347 0.0023
6 6 20 3.5543 -0.0080
6 6 21 -1.4109 -0.0122
6 7 -21 2.4583 -0.0025
6 7 -20 1.1584 0.0057
6 7 -19 0.0064 0.0129
6 7 -18 1.6511 0.0148
6 7 -17 -0.0130 0.0144
6 7 -16 -0.7653 0.0112
6 7 -15 0.4330 0.0118
6 7 -14 -1.6021 0.0117
6 7 -13 -0.8289 0.0072
6 7 -12 0.5798 0.0063
6 7 -11 2.5223 0.0010
6 7 -10 -3.0496 -0.0148
6 7 -9 3.6955 -0.0481
6 7 -8 -6.3406 -0.0682
6 7 -7 5.3129 -0.0894
6 7 -6 -4.2806 -0.0751
6 7 -5 4.1588 -0.0396
6 7 -4 4.4055 0.0155
6 7 -3 12.9331 0.0804
6 7 -2 18.1187 0.1182
6 7 -1 12.5692 0.1470
6 7 0 3.9661 0.1274
6 7 1 15.4333 0.0873
6 7 2 -12.2925 0.0290
6 7 3 13.6361 -0.0117
6 7 4 -4.1706 -0.0408
6 7 5 -2.5214 -0.0453
6 7 6 9.2102 -0.0427
6 7 7 -4.7692 -0.0362
6 7 8 5.4940 -0.0273
6 7 9 -1.9160 -0.0230
6 7 10 -0.0350 -0.0167
6 7 11 -0.7954 -0.0123
6 7 12 2.1520 -0.0117
6 7 13 1.7218 -0.0038
6 7 14 2.4287 0.0024
6 7 15 0.8646 0.0046
6 7 16 -2.2045 0.0094
6 7 17 -4.9329 0.0013
6 7 18 0.6280 0.0062
6 7 19 -2.6471 0.0062
6 7 20 1.8900 0.0050
6 7 21 0.5778 0.0020
6 8 -21 -1.0161 -0.0024
6 8 -20 0.8518 0.0021
6 8 -19 -0.4221 0.0033
6 8 -18 2.1246 -0.0006
6 8 -17 0.7098 -0.0003
6 8 -16 5.9963 -0.0069
6 8 -15 -1.2364 -0.0061
6 8 -14 3.5422 -0.0021
6 8 -13 -6.9732 0.0034
6 8 -12 0.7182 0.0162
6 8 -11 -3.0816 0.0150
6 8 -10 5.3469 0.0133
6 8 -9 -2.2455 -0.0069
6 8 -8 2.7393 -0.0331
6 8 -7 -3.0898 -0.0557
6 8 -6 -6.6611 -0.0619
6 8 -5 4.6864 -0.0289
6 8 -4 1.0926 0.0125
6 8 -3 13.2840 0.0669
6 8 -2 -0.6096 0.1165
6 8 -1 4.4853 0.1378
6 8 0 -16.4880 0.1541
6 8 1 -6.0477 0.1216
6 8 2 -3.9646 0.0900
6 8 3 -0.5879 0.0362
6 8 4 6.7191 -0.0071
6 8 5 11.1335 -0.0446
6 8 6 -0.2526 -0.0725
6 8 7 4.2320 -0.0731
6 8 8 0.8763 -0.0534
6 8 9 -6.3134 -0.0288
6 8 10 7.7756 0.0100
6 8 11 -4.3991 0.0250
6 8 12 5.6024 0.0231
6 8 13 -3.4781 0.0147
6 8 14 3.2804 0.0020
6 8 15 -2.2868 -0.0080
6 8 16 -0.3487 -0.0176
6 8 17 1.4308 -0.0070
6 8 18 2.3183 -0.0094
6 8 19 3.2984 -0.0062
6 8 20 -2.3029 -0.0051
6 8 21 -2.8842 -0.0030
6 9 -21 -0.4154 -0.0079
6 9 -20 1.5141 -0.0160
6 9 -19 0.1932 -0.0227
6 9 -18 -0.5684 -0.0263
6 9 -17 -3.3942 -0.0235
6 9 -16 -1.2913 -0.0113
6 9 -15 -0.6792 -0.0025
6 9 -14 2.8740 0.0162
6 9 -13 0.6005 0.0308
6 9 -12 3.7815 0.0326
6 9 -11 -2.3101 0.0244
6 9 -10 -0.3128 0.0127
6 9 -9 -1.0007 -0.0055
6 9 -8 -0.7646 -0.0108
6 9 -7 4.6000 -0.0192
6 9 -6 -3.0500 -0.0191
6 9 -5 4.9045 -0.0141
6 9 -4 8.3747 0.0032
6 9 -3 0.5003 0.0079
6 9 -2 21.8596 0.0296
6 9 -1 -12.1231 0.0286
6 9 0 31.2006 0.0360
6 9 1 -8.3366 0.0283
6 9 2 13.7078 0.0188
6 9 3 6.4824 -0.0048
6 9 4 -4.0746 -0.0317
6 9 5 1.6961 -0.0583
6 9 6 -11.1245 -0.0691
6 9 7 -5.7944 -0.0607
6 9 8 -0.1046 -0.0370
6 9 9 3.6786 -0.0061
6 9 10 2.8450 0.0154
6 9 11 9.4239 0.0260
6 9 12 -3.9998 0.0263
6 9 13 3.8471 0.0198
6 9 14 -0.5160 0.0168
6 9 15 0.9914 0.0166
6 9 16 1.5906 0.0099
6 9 17 4.6582 0.0048
6 9 18 -0.5877 0.0007
6 9 19 4.6876 -0.0067
6 9 20 0.1403 -0.0133
6 9 21 -1.3167 -0.0130
6 10 -20 1.9872 -0.0173
6 10 -19 -1.4844 -0.0217
6 10 -18 1.8883 -0.0204
6 10 -17 -2.2570 -0.0168
6 10 -16 2.8901 -0.0004
6 10 -15 -1.4854 0.0057
6 10 -14 3.7100 0.0204
6 10 -13 -0.5698 0.0269
6 10 -12 1.9406 0.0255
6 10 -11 0.2203 0.0270
6 10 -10 -9.5683 0.0227
6 10 -9 -0.8320 0.0141
6 10 -8 -16.2682 0.0038
6 10 -7 -3.8273 -0.0030
6 10 -6 -9.4695 -0.0052
6 10 -5 -2.3258 -0.0120
6 10 -4 -1.1145 -0.0173
6 10 -3 5.5718 -0.0268
6 10 -2 -0.6750 -0.0243
6 10 -1 8.7297 -0.0217
6 10 0 -2.0095 -0.0147
6 10 1 13.5414 -0.0042
6 10 2 -7.0581 0.0002
6 10 3 4.7397 0.0035
6 10 4 -16.5884 -0.0069
6 10 5 -9.9428 -0.0052
6 10 6 -6.1781 -0.0040
6 10 7 -5.0441 -0.0009
6 10 8 5.6251 0.0001
6 10 9 -3.1196 -0.0005
6 10 10 -1.3924 -0.0068
6 10 11 -3.8495 -0.0061
6 10 12 -5.2051 -0.0084
6 10 13 0.2272 -0.0048
6 10 14 -1.8117 -0.0068
6 10 15 2.4536 -0.0039
6 10 16 -1.6093 -0.0027
6 10 17 -0.4748 0.0038
6 10 18 -2.8925 0.0048
6 10 19 -2.3051 0.0146
6 10 20 -0.8759 0.0092
6 11 -20 -1.1987 -0.0024
6 11 -19 2.1731 -0.0069
6 11 -18 1.0881 -0.0044
6 11 -17 5.0740 -0.0043
6 11 -16 6.6160 -0.0015
6 11 -15 4.2453 0.0053
6 11 -14 4.2079 0.0026
6 11 -13 1.1434 0.0037
6 11 -12 4.1072 -0.0007
6 11 -11 -2.2436 -0.0081
6 11 -10 1.7826 -0.0152
6 11 -9 -4.3483 -0.0175
6 11 -8 1.3123 -0.0201
6 11 -7 -8.4058 -0.0170
6 11 -6 4.2784 -0.0039
6 11 -5 3.2859 0.0056
6 11 -4 5.4565 0.0080
6 11 -3 10.3492 0.0100
6 11 -2 -1.9200 -0.0036
6 11 -1 -0.9697 -0.0042
6 11 0 -8.5167 -0.0170
6 11 1 -4.5366 -0.0143
6 11 2 -1.4089 -0.0261
6 11 3 -10.9578 -0.0309
6 11 4 2.2536 -0.0369
6 11 5 -7.8639 -0.0351
6 11 6 -0.6875 -0.0307
6 11 7 -1.0480 -0.0239
6 11 8 -2.6481 -0.0123
6 11 9 -3.1936 0.0002
6 11 10 -0.0493 0.0096
6 11 11 1.6436 0.0172
6 11 12 1.5705 0.0178
6 11 13 2.4430 0.0130
6 11 14 -1.0426 0.0099
6 11 15 -0.3300 0.0015
6 11 16 -2.6135 -0.0017
6 11 17 0.2509 0.0031
6 11 18 1.9595 0.0035
6 11 19 1.4779 0.0019
6 11 20 1.3649 0.0045
6 12 -19 0.3035 0.0073
6 12 -18 -0.3273 0.0083
6 12 -17 0.2020 0.0121
6 12 -16 0.7416 0.0054
6 12 -15 2.7060 -0.0018
6 12 -14 0.9748 -0.0114
6 12 -13 -1.6092 -0.0189
6 12 -12 -1.6318 -0.0241
6 12 -11 -5.8811 -0.0246
6 12 -10 -3.1444 -0.0305
6 12 -9 -2.7452 -0.0302
6 12 -8 2.7344 -0.0262
6 12 -7 -1.0055 -0.0210
6 12 -6 -0.3127 -0.0095
6 12 -5 4.0287 0.0124
6 12 -4 6.6738 0.0375
6 12 -3 2.2697 0.0688
6 12 -2 14.1387 0.0934
6 12 -1 -6.3665 0.1035
6 12 0 19.8352 0.1015
6 12 1 -11.1283 0.0748
6 12 2 11.0307 0.0343
6 12 3 -8.3005 -0.0041
6 12 4 1.7163 -0.0347
6 12 5 -1.2020 -0.0333
6 12 6 0.8930 -0.0273
6 12 7 -2.1692 -0.0115
6 12 8 0.9254 -0.0015
6 12 9 -2.0889 0.0069
6 12 10 -2.9852 -0.0014
6 12 11 1.5472 -0.0087
6 12 12 -4.3140 -0.0133
6 12 13 1.7937 -0.0110
6 12 14 2.0979 -0.0099
6 12 15 -0.6025 -0.0011
6 12 16 2.5405 0.0020
6 12 17 1.3491 0.0029
6 12 18 -0.0704 0.0007
6 12 19 2.3016 -0.0031
6 13 -19 3.6886 -0.0101
6 13 -18 1.4058 -0.0118
6 13 -17 1.2241 -0.0074
6 13 -16 0.3367 -0.0076
6 13 -15 -0.1877 -0.0035
6 13 -14 0.9967 -0.0001
6 13 -13 -3.7548 0.0056
6 13 -12 1.6630 0.0073
6 13 -11 -0.7328 0.0069
6 13 -10 -2.8089 0.0113
6 13 -9 0.3629 0.0030
6 13 -8 -9.0507 0.0045
6 13 -7 -3.7572 -0.0066
6 13 -6 -6.2600 -0.0148
6 13 -5 -3.3564 -0.0150
6 13 -4 -4.8391 -0.0169
6 13 -3 -8.2002 -0.0007
6 13 -2 -4.9329 0.0122
6 13 -1 -2.8315 0.0298
6 13 0 0.2491 0.0295
6 13 1 0.4565 0.0300
6 13 2 -3.9207 0.0157
6 13 3 -3.4409 0.0046
6 13 4 -8.0046 0.0012
6 13 5 -4.1389 -0.0100
6 13 6 -1.8066 -0.0030
6 13 7 -0.7306 -0.0036
6 13 8 -1.2895 -0.0083
6 13 9 2.9582 -0.0056
6 13 10 -5.4734 -0.0068
6 13 11 1.6253 -0.0085
6 13 12 -6.2587 -0.0040
6 13 13 -1.3688 -0.0086
6 13 14 -2.3423 -0.0029
6 13 15 1.5903 -0.0015
6 13 16 -0.3773 0.0077
6 13 17 1.2621 0.0078
6 13 18 -0.4529 0.0041
6 13 19 -1.5242 0.0032
6 14 -18 2.0737 -0.0169
6 14 -17 1.5651 -0.0126
6 14 -16 5.8175 -0.0079
6 14 -15 0.0090 -0.0014
6 14 -14 -1.9366 0.0094
6 14 -13 0.4635 0.0207
6 14 -12 -3.9824 0.0288
6 14 -11 -0.6336 0.0327
6 14 -10 -5.4668 0.0288
6 14 -9 -6.8655 0.0249
6 14 -8 -3.4127 0.0021
6 14 -7 -7.3861 -0.0094
6 14 -6 3.2846 -0.0269
6 14 -5 1.8919 -0.0339
6 14 -4 4.7918 -0.0399
6 14 -3 3.6781 -0.0334
6 14 -2 2.2952 -0.0244
6 14 -1 2.1122 -0.0052
6 14 0 -2.3422 0.0036
6 14 1 -2.2331 0.0146
6 14 2 -0.4028 0.0181
6 14 3 -7.3342 0.0176
6 14 4 5.5754 0.0175
6 14 5 -9.5545 0.0128
6 14 6 1.8906 0.0018
6 14 7 -2.2729 -0.0085
6 14 8 -2.7820 -0.0113
6 14 9 2.3984 -0.0083
6 14 10 0.5954 -0.0010
6 14 11 2.1805 0.0085
6 14 12 3.9884 0.0105
6 14 13 1.9543 0.0065
6 14 14 2.1912 0.0003
6 14 15 -0.3715 -0.0086
6 14 16 -3.6197 -0.0145
6 14 17 -0.1204 -0.0177
6 14 18 -2.2501 -0.0100
6 15 -18 -2.0437 0.0030
6 15 -17 2.7084 0.0008
6 15 -16 -6.2454 0.0006
6 15 -15 -1.0138 0.0024
6 15 -14 -5.0111 0.0066
6 15 -13 -1.4124 0.0109
6 15 -12 1.7073 0.0124
6 15 -11 -4.4232 0.0149
6 15 -10 -0.4417 0.0119
6 15 -9 -2.2956 0.0053
6 15 -8 -0.7256 -0.0034
6 15 -7 1.6049 -0.0080
6 15 -6 -3.6778 -0.0121
6 15 -5 -0.1856 -0.0159
6 15 -4 3.3480 -0.0208
6 15 -3 -0.1251 -0.0287
6 15 -2 4.8893 -0.0423
6 15 -1 -3.2991 -0.0526
6 15 0 -0.6792 -0.0454
6 15 1 -11.1837 -0.0326
6 15 2 2.0072 -0.0081
6 15 3 -13.2974 0.0098
6 15 4 1.1362 0.0257
6 15 5 -1.7445 0.0281
6 15 6 -2.5032 0.0163
6 15 7 6.1508 0.0031
6 15 8 -8.0008 -0.0051
6 15 9 2.4152 -0.0089
6 15 10 -9.4081 -0.0052
6 15 11 -1.4276 -0.0036
6 15 12 -2.0318 0.0005
6 15 13 0.5787 0.0035
6 15 14 0.4064 0.0018
6 15 15 0.2031 -0.0018
6 15 16 -1.2176 0.0023
6 15 17 -1.2888 0.0000
6 15 18 0.1384 -0.0004
6 16 -17 -4.1918 0.0038
6 16 -16 0.7382 -0.0008
6 16 -15 -2.5350 -0.0058
6 16 -14 4.0995 -0.0098
6 16 -13 -1.2157 -0.0111
6 16 -12 1.1620 -0.0069
6 16 -11 -0.6645 -0.0070
6 16 -10 2.0602 -0.0036
6 16 -9 5.7028 -0.0085
6 16 -8 2.6652 -0.0102
6 16 -7 -0.7529 -0.0082
6 16 -6 2.2585 -0.0038
6 16 -5 -7.1505 0.0038
6 16 -4 -2.8388 0.0182
6 16 -3 -4.8254 0.0275
6 16 -2 -4.5162 0.0354
6 16 -1 0.9172 0.0314
6 16 0 1.2027 0.0203
6 16 1 2.6339 0.0058
6 16 2 0.5959 -0.0119
6 16 3 0.0950 -0.0247
6 16 4 -2.6669 -0.0287
6 16 5 1.1269 -0.0301
6 16 6 -1.8937 -0.0250
6 16 7 1.3661 -0.0098
6 16 8 -8.2104 -0.0011
6 16 9 2.6880 0.0059
6 16 10 -6.1151 0.0080
6 16 11 3.5053 0.0069
6 16 12 -1.8335 0.0079
6 16 13 1.0299 0.0031
6 16 14 -3.8813 0.0045
6 16 15 1.7276 0.0035
6 16 16 -2.5376 0.0049
6 16 17 2.3650 0.0022
6 17 -16 1.6908 -0.0059
6 17 -15 -2.2684 -0.0115
6 17 -14 -1.5604 -0.0086
6 17 -13 -3.2024 -0.0109
6 17 -12 -5.0869 -0.0054
6 17 -11 0.4517 -0.0062
6 17 -10 -5.0744 0.0012
6 17 -9 0.7918 0.0073
6 17 -8 -3.4304 0.0120
6 17 -7 -4.1746 0.0155
6 17 -6 -1.2625 0.0182
6 17 -5 7.2384 0.0138
6 17 -4 2.6349 0.0118
6 17 -3 7.7839 0.0132
6 17 -2 6.2858 0.0148
6 17 -1 -1.1663 0.0250
6 17 0 6.3859 0.0315
6 17 1 -9.4644 0.0345
6 17 2 7.4791 0.0307
6 17 3 -5.8137 0.0200
6 17 4 5.6152 0.0040
6 17 5 0.9410 -0.0051
6 17 6 -0.3639 -0.0137
6 17 7 2.7801 -0.0126
6 17 8 -2.5429 -0.0038
6 17 9 4.2754 -0.0010
6 17 10 3.3356 0.0017
6 17 11 -0.3552 -0.0002
6 17 12 3.5276 -0.0055
6 17 13 -1.4530 -0.0132
6 17 14 1.3077 -0.0112
6 17 15 -2.2111 -0.0060
6 17 16 1.0997 -0.0025
6 18 -15 -3.4745 -0.0053
6 18 -14 -1.9622 -0.0038
6 18 -13 -3.6343 0.0046
6 18 -12 2.8326 0.0066
6 18 -11 0.2204 0.0129
6 18 -10 3.8165 0.0104
6 18 -9 -1.8752 0.0135
6 18 -8 0.3420 0.0064
6 18 -7 -4.5274 0.0028
6 18 -6 -0.6268 -0.0031
6 18 -5 -3.1124 -0.0059
6 18 -4 5.6271 -0.0149
6 18 -3 -0.5800 -0.0123
6 18 -2 3.5341 -0.0143
6 18 -1 -3.5807 -0.0142
6 18 0 -0.0271 -0.0047
6 18 1 -8.0895 -0.0030
6 18 2 -0.9073 -0.0035
6 18 3 -8.3045 -0.0094
6 18 4 -4.1100 -0.0176
6 18 5 -3.2937 -0.0188
6 18 6 -6.1319 -0.0195
6 18 7 3.8255 -0.0130
6 18 8 -5.4711 -0.0064
6 18 9 6.0471 -0.0004
6 18 10 -1.1733 -0.0004
6 18 11 0.5411 0.0017
6 18 12 -0.6252 -0.0027
6 18 13 0.3585 0.0002
6 18 14 -1.2310 0.0014
6 18 15 -0.3640 0.0057
6 19 -14 3.7232 -0.0039
6 19 -13 1.5696 -0.0027
6 19 -12 6.9975 0.0003
6 19 -11 1.8790 0.0038
6 19 -10 9.1164 0.0080
6 19 -9 0.6867 0.0034
6 19 -8 2.2549 0.0022
6 19 -7 1.7428 -0.0005
6 19 -6 1.3037 -0.0054
6 19 -5 3.6396 -0.0044
6 19 -4 -0.4911 -0.0131
6 19 -3 -2.6859 -0.0169
6 19 -2 1.2131 -0.0163
6 19 -1 -7.2476 -0.0194
6 19 0 7.4698 -0.0150
6 19 1 -1.3763 -0.0090
6 19 2 3.5759 -0.0030
6 19 3 1.9503 0.0062
6 19 4 -1.1128 0.0119
6 19 5 5.5841 0.0158
6 19 6 -4.7623 0.0120
6 19 7 4.4950 0.0066
6 19 8 -8.1488 0.0010
6 19 9 0.3145 -0.0058
6 19 10 -5.6773 -0.0075
6 19 11 0.3755 -0.0061
6 19 12 -2.8248 -0.0008
6 19 13 -1.0751 0.0031
6 19 14 0.1629 -0.0009
6 20 -13 -2.2975 -0.0156
6 20 -12 2.5314 -0.0167
6 20 -11 1.4021 -0.0226
6 20 -10 -0.6029 -0.0228
6 20 -9 1.4624 -0.0210
6 20 -8 -2.3028 -0.0142
6 20 -7 -3.1754 0.0023
6 20 -6 -0.1055 0.0118
6 20 -5 1.6981 0.0227
6 20 -4 0.5162 0.0283
6 20 -3 3.7380 0.0181
6 20 -2 3.5584 0.0092
6 20 -1 0.7602 -0.0122
6 20 0 0.8787 -0.0269
6 20 1 -3.0514 -0.0408
6 20 2 2.5021 -0.0460
6 20 3 -3.3275 -0.0453
6 20 4 2.6214 -0.0340
6 20 5 -0.6470 -0.0209
6 20 6 -0.2927 -0.0020
6 20 7 -1.3084 0.0061
6 20 8 2.0979 0.0100
6 20 9 0.3728 0.0074
6 20 10 -0.5990 0.0035
6 20 11 -0.0138 0.0050
6 20 12 1.0270 0.0106
6 20 13 -1.2982 0.0135
6 21 -12 3.8034 -0.0101
6 21 -11 -3.0421 -0.0121
6 21 -10 -0.5646 -0.0146
6 21 -9 -5.6437 -0.0108
6 21 -8 -3.8658 -0.0040
6 21 -7 0.8003 0.0034
6 21 -6 0.0188 0.0096
6 21 -5 1.1445 0.0133
6 21 -4 5.7112 0.0201
6 21 -3 -4.6873 0.0232
6 21 -2 2.6314 0.0271
6 21 -1 -2.0268 0.0242
6 21 0 2.0499 0.0210
6 21 1 -0.2143 0.0165
6 21 2 2.1831 0.0108
6 21 3 0.3536 0.0079
6 21 4 -1.7798 0.0073
6 21 5 1.9693 0.0074
6 21 6 -0.7627 0.0072
6 21 7 0.2184 0.0051
6 21 8 1.1305 0.0001
6 21 9 1.8377 -0.0029
6 21 10 0.9576 -0.0033
6 21 11 0.1741 0.0007
6 21 12 1.4435 -0.0029
6 22 -11 2.2881 0.0039
6 22 -10 2.0336 0.0085
6 22 -9 1.4633 0.0086
6 22 -8 0.9219 0.0100
6 22 -7 0.8622 0.0135
6 22 -6 1.7731 0.0088
6 22 -5 1.5518 0.0038
6 22 -4 2.3449 -0.0007
6 22 -3 -1.8768 -0.0118
6 22 -2 4.0606 -0.0141
6 22 -1 -3.5533 -0.0127
6 22 0 7.7554 -0.0079
6 22 1 -2.7927 -0.0022
6 22 2 2.4592 0.0042
6 22 3 -0.3596 0.0047
6 22 4 -1.7537 0.0015
6 22 5 1.4160 0.0018
6 22 6 -2.9911 -0.0034
6 22 7 -2.0416 0.0002
6 22 8 -6.3800 0.0017
6 22 9 1.8114 0.0107
6 22 10 -4.4276 0.0117
6 22 11 4.1797 0.0142
6 23 -9 -1.0426 0.0052
6 23 -8 0.2628 0.0000
6 23 -7 -2.0361 -0.0044
6 23 -6 1.7583 -0.0123
6 23 -5 -3.6025 -0.0202
6 23 -4 1.9293 -0.0267
6 23 -3 2.4590 -0.0245
6 23 -2 0.4562 -0.0232
6 23 -1 5.0068 -0.0117
6 23 0 -4.0549 0.0036
6 23 1 1.6226 0.0147
6 23 2 -5.7333 0.0208
6 23 3 2.4296 0.0223
6 23 4 -0.9100 0.0161
6 23 5 -1.8842 0.0101
6 23 6 2.9431 0.0042
6 23 7 -0.3992 -0.0039
6 23 8 3.9133 -0.0057
6 23 9 1.7951 -0.0044
6 24 -7 -1.1887 0.0140
6 24 -6 1.0228 0.0154
6 24 -5 2.8603 0.0140
6 24 -4 2.1103 0.0047
6 24 -3 -0.3440 -0.0011
6 24 -2 -1.7858 -0.0127
6 24 -1 -2.1820 -0.0229
6 24 0 -3.8841 -0.0243
6 24 1 2.0961 -0.0266
6 24 2 -1.0261 -0.0240
6 24 3 3.9686 -0.0139
6 24 4 1.7369 -0.0004
6 24 5 0.9474 0.0089
6 24 6 1.4737 0.0195
6 24 7 0.9116 0.0173
6 25 -4 1.1041 0.0082
6 25 -3 -3.2168 0.0144
6 25 -2 1.4614 0.0190
6 25 -1 -0.9720 0.0186
6 25 0 1.6740 0.0164
6 25 1 1.5894 0.0106
6 25 2 -2.1652 0.0031
6 25 3 -0.7489 -0.0003
6 25 4 -2.5108 -0.0069
7 1 -22 -4.7252 0.0069
7 1 -21 -4.3763 -0.0078
7 1 -20 -0.7966 -0.0132
7 1 -19 -4.0279 -0.0241
7 1 -18 0.1928 -0.0321
7 1 -17 -2.2731 -0.0236
7 1 -16 0.7740 -0.0308
7 1 -15 4.9411 -0.0065
7 1 -14 0.1513 0.0014
7 1 -13 3.2687 0.0259
7 1 -12 -3.7057 0.0308
7 1 -11 9.4327 0.0390
7 1 -10 10.3233 0.0304
7 1 -9 6.4875 0.0165
7 1 -8 12.0872 0.0319
7 1 -7 0.6005 0.0406
7 1 -6 -8.9022 0.0545
7 1 -5 4.4179 0.0652
7 1 -4 -4.0014 0.0211
7 1 -3 -4.8029 -0.0359
7 1 -2 38.2561 -0.1115
7 1 -1 -36.5555 -0.2222
7 1 0 72.5167 -0.2743
7 1 1 -50.0906 -0.2675
7 1 2 39.0252 -0.2109
7 1 3 -30.9627 -0.1242
7 1 4 10.5822 -0.0344
7 1 5 -4.8169 0.0532
7 1 6 6.0136 0.1240
7 1 7 5.1915 0.1281
7 1 8 -2.6218 0.1208
7 1 9 -3.5255 0.0503
7 1 10 -6.1455 0.0103
7 1 11 -5.7251 -0.0369
7 1 12 -5.3212 -0.0495
7 1 13 -6.7016 -0.0387
7 1 14 0.0128 -0.0298
7 1 15 -3.3416 -0.0221
7 1 16 6.8417 -0.0107
7 1 17 -4.5483 0.0093
7 1 18 0.5910 0.0174
7 1 19 -2.6553 0.0313
7 1 20 -1.7173 0.0407
7 1 21 1.3520 0.0361
7 1 22 -0.4214 0.0193
7 2 -22 1.8020 -0.0175
7 2 -21 -4.3684 -0.0188
7 2 -20 -0.9284 -0.0092
7 2 -19 -3.8247 -0.0016
7 2 -18 -0.6871 0.0095
7 2 -17 -1.1492 0.0244
7 2 -16 -6.1774 0.0233
7 2 -15 -2.9461 0.0265
7 2 -14 -0.7327 0.0213
7 2 -13 -0.5344 0.0164
7 2 -12 4.7037 0.0025
7 2 -11 -6.2043 -0.0040
7 2 -10 9.8414 -0.0345
7 2 -9 -5.4227 -0.0619
7 2 -8 -7.4515 -0.1054
7 2 -7 5.2049 -0.1186
7 2 -6 -12.7203 -0.1355
7 2 -5 15.0450 -0.0684
7 2 -4 -2.4606 0.0219
7 2 -3 4.0844 0.1623
7 2 -2 -6.7672 0.2793
7 2 -1 -2.9750 0.3539
7 2 0 -20.4476 0.3231
7 2 1 -12.7036 0.2439
7 2 2 -22.1241 0.1187
7 2 3 -14.0996 -0.0049
7 2 4 3.5648 -0.0814
7 2 5 0.4766 -0.1241
7 2 6 11.7400 -0.1041
7 2 7 6.5533 -0.0782
7 2 8 0.6562 -0.0322
7 2 9 6.9831 -0.0210
7 2 10 -0.4521 0.0059
7 2 11 -0.5726 0.0145
7 2 12 2.7822 0.0116
7 2 13 -4.1302 0.0007
7 2 14 4.3508 0.0050
7 2 15 2.0620 -0.0048
7 2 16 -0.2587 0.0150
7 2 17 0.9904 -0.0070
7 2 18 -0.5766 0.0114
7 2 19 -1.5874 -0.0074
7 2 20 7.4418 -0.0073
7 2 21 1.3635 -0.0056
7 2 22 4.5110 -0.0019
7 3 -22 1.7891 0.0010
7 3 -21 2.0923 0.0100
7 3 -20 2.0155 0.0077
7 3 -19 0.5576 0.0063
7 3 -18 5.7545 0.0141
7 3 -17 2.5070 0.0052
7 3 -16 4.5274 0.0190
7 3 -15 2.5819 -0.0041
7 3 -14 -1.9855 -0.0041
7 3 -13 0.5136 -0.0239
7 3 -12 -0.1009 -0.0301
7 3 -11 -0.4240 -0.0376
7 3 -10 1.1766 -0.0323
7 3 -9 -6.3691 -0.0087
7 3 -8 3.0029 -0.0078
7 3 -7 -7.8203 0.0356
7 3 -6 14.2731 0.0334
7 3 -5 3.4318 0.0343
7 3 -4 21.4264 0.0478
7 3 -3 2.5147 0.0454
7 3 -2 9.1844 0.0508
7 3 -1 -8.6629 0.0800
7 3 0 10.4281 0.0563
7 3 1 -7.3592 0.0786
7 3 2 11.3909 0.0483
7 3 3 -10.6854 0.0230
7 3 4 -8.1622 -0.0025
7 3 5 -13.1555 -0.0240
7 3 6 -7.5325 -0.0440
7 3 7 -3.8687 -0.0323
7 3 8 7.9066 -0.0286
7 3 9 -1.0238 -0.0164
7 3 10 6.5146 -0.0046
7 3 11 1.4008 -0.0119
7 3 12 -1.0125 0.0010
7 3 13 5.8423 0.0081
7 3 14 5.2461 0.0092
7 3 15 -4.4767 0.0190
7 3 16 6.9238 0.0175
7 3 17 -7.4088 0.0165
7 3 18 2.2355 0.0069
7 3 19 -2.3851 0.0014
7 3 20 -4.9832 -0.0093
7 3 21 2.9005 -0.0158
7 3 22 -3.4949 -0.0182
7 4 -22 0.5504 0.0058
7 4 -21 -6.1231 -0.0017
7 4 -20 1.4656 -0.0105
7 4 -19 -3.0288 -0.0198
7 4 -18 2.2781 -0.0214
7 4 -17 -0.3300 -0.0256
7 4 -16 1.1701 -0.0268
7 4 -15 -0.8468 -0.0166
7 4 -14 -5.1718 -0.0140
7 4 -13 -0.1100 0.0130
7 4 -12 -4.4861 0.0250
7 4 -11 8.2109 0.0441
7 4 -10 2.0973 0.0489
7 4 -9 -1.4869 0.0325
7 4 -8 -3.8240 0.0004
7 4 -7 0.5259 -0.0285
7 4 -6 -7.9451 -0.0340
7 4 -5 8.5817 -0.0303
7 4 -4 -0.7264 0.0092
7 4 -3 0.9947 0.0367
7 4 -2 23.5682 0.0698
7 4 -1 -22.8572 0.0486
7 4 0 38.0202 0.0367
7 4 1 -37.0970 0.0005
7 4 2 15.6100 0.0034
7 4 3 -19.0777 -0.0143
7 4 4 14.1186 0.0047
7 4 5 5.0203 0.0282
7 4 6 11.3487 0.0476
7 4 7 7.0108 0.0544
7 4 8 -2.9226 0.0463
7 4 9 -1.8722 0.0350
7 4 10 -7.1269 0.0064
7 4 11 -2.7663 -0.0234
7 4 12 0.5802 -0.0363
7 4 13 -2.4435 -0.0408
7 4 14 -0.4349 -0.0422
7 4 15 -3.5601 -0.0259
7 4 16 -2.2538 -0.0102
7 4 17 -3.6735 0.0042
7 4 18 2.2270 0.0183
7 4 19 1.4022 0.0229
7 4 20 4.5499 0.0255
7 4 21 0.5387 0.0201
7 4 22 1.4949 0.0117
7 5 -21 -1.4573 -0.0257
7 5 -20 -2.4065 -0.0382
7 5 -19 -2.0258 -0.0397
7 5 -18 0.2722 -0.0267
7 5 -17 -2.6093 -0.0145
7 5 -16 -3.1459 0.0005
7 5 -15 -0.5582 0.0228
7 5 -14 1.2856 0.0242
7 5 -13 3.7270 0.0362
7 5 -12 2.6259 0.0346
7 5 -11 -2.6251 0.0288
7 5 -10 4.5074 0.0264
7 5 -9 -6.2622 0.0244
7 5 -8 4.3087 0.0191
7 5 -7 -2.2691 0.0179
7 5 -6 5.2698 0.0093
7 5 -5 6.2839 -0.0173
7 5 -4 -1.6213 -0.0391
7 5 -3 4.0407 -0.0775
7 5 -2 -1.4100 -0.1173
7 5 -1 -0.4637 -0.1454
7 5 0 -9.6154 -0.1448
7 5 1 -12.0666 -0.1221
7 5 2 -9.8761 -0.0716
7 5 3 -0.2862 -0.0262
7 5 4 6.6508 0.0198
7 5 5 12.2651 0.0477
7 5 6 4.7874 0.0479
7 5 7 -0.4283 0.0512
7 5 8 -3.4442 0.0344
7 5 9 -4.4365 0.0191
7 5 10 -6.1708 0.0157
7 5 11 -0.4812 0.0023
7 5 12 0.3604 -0.0033
7 5 13 -0.8039 -0.0115
7 5 14 4.4924 -0.0148
7 5 15 -2.0829 -0.0129
7 5 16 3.5653 -0.0039
7 5 17 1.7349 -0.0042
7 5 18 3.5179 0.0036
7 5 19 2.7383 0.0043
7 5 20 9.3376 0.0065
7 5 21 -0.3493 0.0038
7 6 -21 -2.8151 0.0031
7 6 -20 2.7542 0.0016
7 6 -19 -1.3483 -0.0013
7 6 -18 1.4291 -0.0001
7 6 -17 2.8307 0.0017
7 6 -16 -3.6418 0.0030
7 6 -15 2.0827 0.0137
7 6 -14 -3.2678 0.0059
7 6 -13 1.4763 0.0062
7 6 -12 -4.7013 -0.0063
7 6 -11 -3.5189 -0.0172
7 6 -10 -7.0062 -0.0223
7 6 -9 -6.8341 -0.0227
7 6 -8 3.0404 -0.0150
7 6 -7 -5.5335 0.0038
7 6 -6 16.8349 -0.0031
7 6 -5 1.2779 0.0013
7 6 -4 12.7645 0.0074
7 6 -3 -4.2520 0.0161
7 6 -2 5.3698 0.0410
7 6 -1 -13.0940 0.0579
7 6 0 14.3577 0.0736
7 6 1 -7.1017 0.0876
7 6 2 27.9038 0.0629
7 6 3 -8.5605 0.0323
7 6 4 14.0186 0.0061
7 6 5 -15.0327 -0.0248
7 6 6 -2.6513 -0.0340
7 6 7 -8.0178 -0.0161
7 6 8 -0.7397 -0.0219
7 6 9 0.2996 -0.0144
7 6 10 1.7228 -0.0161
7 6 11 4.4734 -0.0156
7 6 12 -2.6750 -0.0085
7 6 13 0.9987 0.0033
7 6 14 0.2600 0.0109
7 6 15 -2.0800 0.0132
7 6 16 7.1737 0.0194
7 6 17 -0.0676 0.0148
7 6 18 3.7362 0.0069
7 6 19 -1.7870 0.0019
7 6 20 -2.8883 -0.0065
7 6 21 -0.5350 -0.0122
7 7 -21 -6.0215 0.0224
7 7 -20 -0.5585 0.0146
7 7 -19 -3.4856 0.0114
7 7 -18 -0.6455 -0.0009
7 7 -17 -5.2633 -0.0092
7 7 -16 1.6842 -0.0230
7 7 -15 -5.1959 -0.0282
7 7 -14 -2.1082 -0.0375
7 7 -13 -1.9646 -0.0327
7 7 -12 0.8206 -0.0168
7 7 -11 1.3515 0.0041
7 7 -10 7.3006 0.0231
7 7 -9 -5.3311 0.0385
7 7 -8 4.3068 0.0203
7 7 -7 2.6318 0.0164
7 7 -6 -1.0366 -0.0008
7 7 -5 11.7847 0.0044
7 7 -4 -5.6673 0.0158
7 7 -3 9.3369 0.0324
7 7 -2 -0.6186 0.0501
7 7 -1 -8.5409 0.0608
7 7 0 8.1061 0.0550
7 7 1 -23.1250 0.0454
7 7 2 3.4897 0.0339
7 7 3 -13.1118 0.0189
7 7 4 -1.1437 0.0194
7 7 5 0.9106 0.0315
7 7 6 1.8959 0.0313
7 7 7 4.7929 0.0335
7 7 8 3.8935 0.0264
7 7 9 2.7770 0.0061
7 7 10 -0.1908 -0.0221
7 7 11 -0.8406 -0.0425
7 7 12 -0.9801 -0.0510
7 7 13 -3.3203 -0.0505
7 7 14 -1.8809 -0.0324
7 7 15 -1.7948 -0.0057
7 7 16 0.5219 0.0070
7 7 17 -1.3251 0.0191
7 7 18 2.8570 0.0210
7 7 19 1.0781 0.0169
7 7 20 1.4844 0.0123
7 7 21 2.3903 0.0118
7 8 -21 2.7087 0.0100
7 8 -20 -2.4359 -0.0033
7 8 -19 4.6695 -0.0097
7 8 -18 -2.7790 -0.0170
7 8 -17 1.7187 -0.0214
7 8 -16 1.1369 -0.0234
7 8 -15 5.7147 -0.0179
7 8 -14 7.3693 -0.0158
7 8 -13 0.9641 -0.0054
7 8 -12 0.1699 0.0075
7 8 -11 -2.6944 0.0125
7 8 -10 -3.6485 0.0250
7 8 -9 -0.3139 0.0192
7 8 -8 4.7238 0.0155
7 8 -7 5.0822 0.0023
7 8 -6 9.9455 -0.0086
7 8 -5 12.2035 -0.0070
7 8 -4 -2.2595 0.0089
7 8 -3 7.0491 0.0185
7 8 -2 5.6896 0.0433
7 8 -1 -9.5676 0.0518
7 8 0 7.8781 0.0655
7 8 1 -19.6482 0.0519
7 8 2 0.3766 0.0400
7 8 3 -9.6580 0.0173
7 8 4 2.9165 0.0006
7 8 5 2.0867 -0.0191
7 8 6 0.7353 -0.0245
7 8 7 3.0667 -0.0248
7 8 8 -3.9484 -0.0179
7 8 9 0.3971 -0.0065
7 8 10 -12.2025 0.0023
7 8 11 -1.9002 0.0079
7 8 12 -6.1449 0.0104
7 8 13 -1.2183 0.0032
7 8 14 3.7491 0.0005
7 8 15 1.3756 -0.0039
7 8 16 1.6190 -0.0074
7 8 17 2.3856 -0.0050
7 8 18 -1.8067 -0.0105
7 8 19 1.4428 -0.0041
7 8 20 2.3513 -0.0044
7 8 21 -1.1901 0.0004
7 9 -20 1.1150 0.0020
7 9 -19 -2.6227 -0.0034
7 9 -18 2.5853 -0.0103
7 9 -17 2.0580 -0.0129
7 9 -16 1.7195 -0.0195
7 9 -15 1.3566 -0.0132
7 9 -14 -3.9655 -0.0102
7 9 -13 0.2836 0.0006
7 9 -12 -7.4941 0.0110
7 9 -11 3.4690 0.0228
7 9 -10 -7.4030 0.0268
7 9 -9 3.1525 0.0286
7 9 -8 4.9794 0.0222
7 9 -7 4.1534 0.0221
7 9 -6 11.3750 0.0063
7 9 -5 1.0659 -0.0121
7 9 -4 -1.5710 -0.0266
7 9 -3 -6.8657 -0.0325
7 9 -2 -6.2350 -0.0397
7 9 -1 -8.8090 -0.0328
7 9 0 0.8778 -0.0230
7 9 1 -1.8339 -0.0087
7 9 2 13.1468 0.0108
7 9 3 2.1227 0.0232
7 9 4 11.3178 0.0370
7 9 5 -0.5174 0.0352
7 9 6 -0.2826 0.0343
7 9 7 -2.9471 0.0299
7 9 8 -6.9982 0.0124
7 9 9 -3.6404 -0.0001
7 9 10 -5.6403 -0.0073
7 9 11 1.3266 -0.0117
7 9 12 -1.5361 -0.0104
7 9 13 3.3145 -0.0050
7 9 14 -0.8228 -0.0010
7 9 15 -0.1161 0.0037
7 9 16 2.0403 -0.0001
7 9 17 -0.5880 -0.0055
7 9 18 -0.0708 -0.0096
7 9 19 1.7530 -0.0141
7 9 20 -3.5458 -0.0132
7 10 -20 -2.3399 0.0166
7 10 -19 -0.1616 0.0100
7 10 -18 -1.0923 0.0061
7 10 -17 -2.1451 -0.0039
7 10 -16 0.2350 -0.0055
7 10 -15 -6.9477 -0.0087
7 10 -14 1.0981 -0.0069
7 10 -13 -4.9730 -0.0084
7 10 -12 3.9544 -0.0015
7 10 -11 -1.2599 -0.0005
7 10 -10 2.2445 0.0054
7 10 -9 -1.5584 0.0028
7 10 -8 3.2610 -0.0023
7 10 -7 5.7099 -0.0012
7 10 -6 -4.3064 -0.0024
7 10 -5 3.7857 -0.0038
7 10 -4 -10.5020 -0.0056
7 10 -3 -0.2359 -0.0131
7 10 -2 -9.1680 -0.0178
7 10 -1 -9.0948 -0.0337
7 10 0 -8.3584 -0.0373
7 10 1 -14.4920 -0.0431
7 10 2 -2.2284 -0.0375
7 10 3 -8.7984 -0.0258
7 10 4 -4.0946 -0.0143
7 10 5 1.0548 -0.0011
7 10 6 -2.6126 0.0107
7 10 7 1.9965 0.0131
7 10 8 2.8638 0.0180
7 10 9 -1.9957 0.0034
7 10 10 4.1331 0.0001
7 10 11 1.6969 -0.0100
7 10 12 1.9686 -0.0042
7 10 13 1.4924 -0.0007
7 10 14 -3.5325 0.0083
7 10 15 0.7106 0.0158
7 10 16 2.2582 0.0087
7 10 17 -2.5006 0.0052
7 10 18 0.0719 0.0050
7 10 19 -2.1659 0.0034
7 10 20 -0.9337 0.0049
7 11 -19 0.8224 0.0177
7 11 -18 -1.4702 0.0136
7 11 -17 -1.5620 0.0057
7 11 -16 -2.1183 -0.0058
7 11 -15 -0.3053 -0.0139
7 11 -14 1.8737 -0.0209
7 11 -13 -2.0323 -0.0216
7 11 -12 -3.3665 -0.0164
7 11 -11 -4.4700 -0.0121
7 11 -10 -0.4371 -0.0113
7 11 -9 -0.0998 -0.0030
7 11 -8 6.6343 0.0030
7 11 -7 4.1735 0.0117
7 11 -6 4.5820 0.0236
7 11 -5 1.9141 0.0356
7 11 -4 -0.4637 0.0467
7 11 -3 2.0064 0.0497
7 11 -2 4.2412 0.0400
7 11 -1 -6.0708 0.0244
7 11 0 13.0899 0.0055
7 11 1 -11.0590 -0.0131
7 11 2 7.1429 -0.0226
7 11 3 -10.9980 -0.0243
7 11 4 0.1475 -0.0098
7 11 5 -5.5955 -0.0078
7 11 6 0.4283 0.0104
7 11 7 -0.7292 0.0121
7 11 8 -0.4957 0.0166
7 11 9 0.9204 0.0069
7 11 10 -3.3953 0.0011
7 11 11 1.2558 -0.0035
7 11 12 -4.2114 -0.0058
7 11 13 -0.8035 -0.0037
7 11 14 -0.0474 -0.0079
7 11 15 0.7513 -0.0072
7 11 16 -0.3635 -0.0075
7 11 17 1.2154 -0.0053
7 11 18 -3.2965 -0.0017
7 11 19 2.7508 -0.0013
7 12 -19 1.7961 0.0065
7 12 -18 -3.4620 0.0038
7 12 -17 1.3904 -0.0019
7 12 -16 0.9104 -0.0028
7 12 -15 1.5481 -0.0105
7 12 -14 -2.2440 -0.0110
7 12 -13 -1.0643 -0.0156
7 12 -12 -5.0007 -0.0130
7 12 -11 1.7966 -0.0116
7 12 -10 -2.2685 -0.0004
7 12 -9 6.2834 0.0102
7 12 -8 7.8529 0.0250
7 12 -7 3.5146 0.0325
7 12 -6 8.1943 0.0374
7 12 -5 -4.9479 0.0272
7 12 -4 -1.0067 0.0170
7 12 -3 -5.7068 0.0007
7 12 -2 3.5820 -0.0122
7 12 -1 -4.2039 -0.0222
7 12 0 9.1433 -0.0231
7 12 1 -1.9191 -0.0121
7 12 2 0.7532 -0.0060
7 12 3 9.3163 0.0026
7 12 4 -1.8261 -0.0007
7 12 5 12.8258 0.0034
7 12 6 -0.2008 -0.0033
7 12 7 2.6182 -0.0019
7 12 8 0.0759 -0.0025
7 12 9 -0.1079 -0.0072
7 12 10 -0.9508 0.0017
7 12 11 -0.1499 0.0007
7 12 12 -3.4864 0.0024
7 12 13 1.0434 0.0026
7 12 14 2.2523 0.0045
7 12 15 -1.2234 0.0083
7 12 16 1.8741 0.0086
7 12 17 -1.6538 0.0025
7 12 18 -0.7932 0.0047
7 12 19 3.1648 -0.0033
7 13 -18 1.0070 -0.0094
7 13 -17 3.3196 -0.0077
7 13 -16 1.9097 -0.0059
7 13 -15 2.4771 0.0009
7 13 -14 2.8205 0.0047
7 13 -13 -0.2725 0.0091
7 13 -12 5.0150 0.0120
7 13 -11 0.2645 0.0097
7 13 -10 2.7382 0.0108
7 13 -9 -1.4161 0.0134
7 13 -8 1.0211 0.0149
7 13 -7 -4.4748 0.0147
7 13 -6 -7.0957 0.0126
7 13 -5 -3.8232 0.0046
7 13 -4 -5.5420 -0.0017
7 13 -3 3.4161 -0.0147
7 13 -2 0.0080 -0.0136
7 13 -1 -2.0432 -0.0205
7 13 0 -7.7957 -0.0229
7 13 1 -6.5634 -0.0176
7 13 2 -6.7351 -0.0111
7 13 3 -0.4788 -0.0040
7 13 4 1.2442 -0.0012
7 13 5 -0.4787 0.0045
7 13 6 2.1413 0.0090
7 13 7 -5.7012 0.0055
7 13 8 5.9035 0.0066
7 13 9 -9.1558 0.0033
7 13 10 5.9375 0.0024
7 13 11 0.5101 -0.0009
7 13 12 2.9501 -0.0023
7 13 13 3.2043 -0.0018
7 13 14 -1.8887 -0.0004
7 13 15 1.1160 -0.0041
7 13 16 -3.3100 -0.0021
7 13 17 1.3022 -0.0085
7 13 18 -1.4611 -0.0048
7 14 -18 -1.3948 0.0016
7 14 -17 -3.3626 -0.0005
7 14 -16 -0.8830 0.0021
7 14 -15 -3.2356 0.0023
7 14 -14 0.0022 0.0014
7 14 -13 -2.7565 -0.0019
7 14 -12 0.1299 -0.0062
7 14 -11 -5.2263 -0.0074
7 14 -10 5.1245 -0.0064
7 14 -9 -3.0330 0.0002
7 14 -8 5.1278 0.0099
7 14 -7 -2.3063 0.0206
7 14 -6 -0.1142 0.0226
7 14 -5 0.2956 0.0142
7 14 -4 1.0847 -0.0043
7 14 -3 0.6644 -0.0322
7 14 -2 -0.7888 -0.0542
7 14 -1 -8.2518 -0.0552
7 14 0 0.7876 -0.0492
7 14 1 -5.1168 -0.0176
7 14 2 4.2601 0.0057
7 14 3 -2.2302 0.0266
7 14 4 6.7054 0.0355
7 14 5 -4.2455 0.0294
7 14 6 5.3602 0.0204
7 14 7 -4.2388 0.0065
7 14 8 1.7042 0.0017
7 14 9 -2.1208 -0.0018
7 14 10 -1.9338 -0.0016
7 14 11 0.3026 0.0017
7 14 12 -2.2998 0.0025
7 14 13 -3.7749 0.0059
7 14 14 -2.8296 -0.0043
7 14 15 -2.5637 -0.0068
7 14 16 -2.7046 -0.0145
7 14 17 0.4191 -0.0101
7 14 18 0.8026 -0.0064
7 15 -17 1.6411 0.0037
7 15 -16 -0.0808 -0.0031
7 15 -15 -1.8102 -0.0070
7 15 -14 -0.0321 -0.0135
7 15 -13 -2.0772 -0.0177
7 15 -12 1.6403 -0.0258
7 15 -11 5.5484 -0.0286
7 15 -10 -0.1854 -0.0280
7 15 -9 3.9976 -0.0228
7 15 -8 4.6913 -0.0102
7 15 -7 -4.2421 0.0053
7 15 -6 5.1731 0.0163
7 15 -5 -1.1525 0.0262
7 15 -4 0.4649 0.0346
7 15 -3 0.9024 0.0403
7 15 -2 1.4277 0.0337
7 15 -1 -1.4494 0.0293
7 15 0 0.8640 0.0137
7 15 1 1.2160 0.0012
7 15 2 1.2822 -0.0116
7 15 3 6.0437 -0.0177
7 15 4 0.8779 -0.0206
7 15 5 3.2851 -0.0107
7 15 6 -0.5683 -0.0045
7 15 7 -4.9026 0.0085
7 15 8 2.8855 0.0067
7 15 9 -0.4937 0.0079
7 15 10 0.3421 0.0000
7 15 11 -1.4020 -0.0027
7 15 12 -2.4188 -0.0015
7 15 13 -4.2363 0.0007
7 15 14 2.0078 0.0064
7 15 15 -0.4302 0.0084
7 15 16 2.0677 0.0127
7 15 17 0.6479 0.0083
7 16 -16 -1.0877 -0.0016
7 16 -15 8.2747 -0.0056
7 16 -14 1.4168 -0.0119
7 16 -13 6.0089 -0.0169
7 16 -12 2.8537 -0.0195
7 16 -11 -0.9344 -0.0191
7 16 -10 -1.0357 -0.0112
7 16 -9 -6.1103 0.0047
7 16 -8 -2.1475 0.0153
7 16 -7 -0.1603 0.0224
7 16 -6 -6.7770 0.0257
7 16 -5 3.3019 0.0194
7 16 -4 -1.6745 0.0221
7 16 -3 -0.4118 0.0212
7 16 -2 -1.0494 0.0244
7 16 -1 -1.7742 0.0251
7 16 0 -2.8343 0.0241
7 16 1 -2.8356 0.0191
7 16 2 6.5056 0.0135
7 16 3 0.3352 0.0113
7 16 4 6.4948 0.0030
7 16 5 -4.9274 0.0098
7 16 6 5.4580 0.0133
7 16 7 -4.3469 0.0196
7 16 8 5.4502 0.0196
7 16 9 -3.3490 0.0169
7 16 10 2.5648 0.0075
7 16 11 -2.3856 0.0019
7 16 12 0.9769 -0.0079
7 16 13 0.1809 -0.0084
7 16 14 -1.4304 -0.0087
7 16 15 0.8669 -0.0115
7 16 16 -1.8617 -0.0047
7 17 -15 1.9947 0.0027
7 17 -14 1.1814 0.0061
7 17 -13 0.8176 0.0088
7 17 -12 -3.4516 0.0068
7 17 -11 -5.4348 0.0048
7 17 -10 -1.4494 0.0120
7 17 -9 -3.6628 0.0071
7 17 -8 1.4846 0.0103
7 17 -7 -0.9124 -0.0028
7 17 -6 2.1114 -0.0077
7 17 -5 2.8949 -0.0173
7 17 -4 3.2407 -0.0261
7 17 -3 2.0848 -0.0285
7 17 -2 -3.9419 -0.0248
7 17 -1 -3.3294 -0.0214
7 17 0 -0.6097 -0.0058
7 17 1 0.0654 0.0013
7 17 2 1.4409 0.0039
7 17 3 0.0291 0.0009
7 17 4 -0.4060 -0.0016
7 17 5 -1.8471 -0.0077
7 17 6 2.0504 -0.0084
7 17 7 3.1348 -0.0096
7 17 8 -1.6281 -0.0072
7 17 9 -0.1067 0.0017
7 17 10 -2.1272 0.0046
7 17 11 -2.5346 0.0106
7 17 12 1.4133 0.0102
7 17 13 -2.1554 0.0039
7 17 14 1.4992 0.0016
7 17 15 -1.2564 0.0002
7 18 -15 2.8172 0.0060
7 18 -14 1.0326 0.0067
7 18 -13 0.7480 0.0104
7 18 -12 2.3052 0.0119
7 18 -11 2.8036 0.0142
7 18 -10 1.4460 0.0164
7 18 -9 3.0835 0.0121
7 18 -8 2.1827 0.0050
7 18 -7 -2.5252 -0.0022
7 18 -6 1.9508 -0.0128
7 18 -5 -3.3992 -0.0177
7 18 -4 -2.5425 -0.0290
7 18 -3 -0.1470 -0.0317
7 18 -2 -3.2504 -0.0359
7 18 -1 4.6477 -0.0366
7 18 0 -1.8524 -0.0315
7 18 1 7.1841 -0.0173
7 18 2 -0.9076 -0.0006
7 18 3 2.5962 0.0202
7 18 4 1.5679 0.0342
7 18 5 0.8332 0.0398
7 18 6 0.0109 0.0299
7 18 7 -1.3788 0.0190
7 18 8 -1.6458 0.0006
7 18 9 -0.1064 -0.0096
7 18 10 -0.3031 -0.0170
7 18 11 0.5256 -0.0187
7 18 12 -0.8674 -0.0133
7 18 13 0.1595 -0.0090
7 18 14 -0.5030 -0.0031
7 18 15 1.6392 -0.0001
7 19 -14 -1.8758 -0.0022
7 19 -13 -0.7692 -0.0039
7 19 -12 2.0145 -0.0063
7 19 -11 -0.8890 -0.0059
7 19 -10 1.4148 -0.0080
7 19 -9 -0.0911 -0.0058
7 19 -8 -0.1650 -0.0076
7 19 -7 2.8514 0.0015
7 19 -6 -2.4355 0.0025
7 19 -5 7.3290 0.0068
7 19 -4 -4.3033 0.0047
7 19 -3 0.8645 -0.0028
7 19 -2 -6.8232 -0.0104
7 19 -1 -2.7541 -0.0190
7 19 0 -5.9363 -0.0222
7 19 1 -2.3255 -0.0182
7 19 2 2.2946 -0.0120
7 19 3 -0.8395 0.0013
7 19 4 3.9169 0.0076
7 19 5 0.4124 0.0094
7 19 6 6.2223 0.0068
7 19 7 1.6393 -0.0012
7 19 8 3.8998 -0.0049
7 19 9 -0.6923 -0.0118
7 19 10 2.8389 -0.0154
7 19 11 -3.0750 -0.0139
7 19 12 0.4674 -0.0089
7 19 13 -1.1060 -0.0026
7 19 14 -1.6260 0.0037
7 20 -12 -4.3865 -0.0116
7 20 -11 -4.8254 -0.0093
7 20 -10 -2.6376 -0.0070
7 20 -9 -4.4569 0.0004
7 20 -8 2.9140 0.0034
7 20 -7 -1.7888 0.0092
7 20 -6 0.6633 0.0156
7 20 -5 1.3861 0.0194
7 20 -4 -2.0818 0.0257
7 20 -3 1.4405 0.0262
7 20 -2 0.4526 0.0282
7 20 -1 2.2672 0.0270
7 20 0 3.6373 0.0267
7 20 1 0.8082 0.0261
7 20 2 -0.2505 0.0247
7 20 3 -1.8670 0.0102
7 20 4 -3.7387 0.0057
7 20 5 -0.0099 -0.0112
7 20 6 -2.9513 -0.0135
7 20 7 3.1008 -0.0149
7 20 8 -2.4716 -0.0095
7 20 9 -0.2312 -0.0063
7 20 10 0.4569 -0.0035
7 20 11 -1.3660 -0.0010
7 20 12 0.5977 0.0013
7 21 -11 -0.8778 0.0071
7 21 -10 1.1644 0.0089
7 21 -9 -3.3659 0.0123
7 21 -8 0.0574 0.0119
7 21 -7 1.2279 0.0132
7 21 -6 -4.3908 0.0125
7 21 -5 1.7607 0.0047
7 21 -4 -5.5510 0.0006
7 21 -3 -3.2657 -0.0017
7 21 -2 -1.7437 0.0023
7 21 -1 -2.5611 0.0104
7 21 0 -1.3273 0.0149
7 21 1 -1.2542 0.0205
7 21 2 -3.3573 0.0196
7 21 3 1.1841 0.0117
7 21 4 1.6028 -0.0016
7 21 5 2.1919 -0.0092
7 21 6 1.6025 -0.0158
7 21 7 -2.1594 -0.0139
7 21 8 -3.0001 -0.0087
7 21 9 -1.0515 -0.0043
7 21 10 -2.1354 0.0003
7 21 11 0.2288 0.0059
7 22 -10 -0.1418 0.0046
7 22 -9 3.4728 0.0029
7 22 -8 -1.3921 -0.0045
7 22 -7 2.2080 -0.0100
7 22 -6 -5.7809 -0.0117
7 22 -5 1.0276 -0.0133
7 22 -4 -5.2656 -0.0118
7 22 -3 0.9152 -0.0066
7 22 -2 -1.9652 -0.0019
7 22 -1 -3.0031 0.0006
7 22 0 -3.4388 0.0038
7 22 1 0.2831 -0.0010
7 22 2 -0.6217 -0.0083
7 22 3 2.0692 -0.0135
7 22 4 -0.1149 -0.0219
7 22 5 -1.1471 -0.0217
7 22 6 -4.3707 -0.0160
7 22 7 -2.8199 -0.0142
7 22 8 -4.1620 -0.0043
7 22 9 -2.5870 0.0020
7 22 10 2.6612 0.0076
7 23 -8 2.5139 -0.0039
7 23 -7 0.9734 -0.0025
7 23 -6 -0.5369 -0.0027
7 23 -5 1.6348 -0.0004
7 23 -4 0.9905 -0.0039
7 23 -3 -1.2808 -0.0069
7 23 -2 5.5416 -0.0118
7 23 -1 -2.4768 -0.0174
7 23 0 4.9969 -0.0204
7 23 1 -1.0314 -0.0159
7 23 2 2.3737 -0.0117
7 23 3 -1.7949 -0.0051
7 23 4 -3.4382 0.0074
7 23 5 -1.2989 0.0064
7 23 6 -3.5832 0.0108
7 23 7 -0.4212 0.0069
7 23 8 1.7184 0.0018
7 24 -5 2.5611 0.0021
7 24 -4 -0.8879 0.0158
7 24 -3 -0.9477 0.0163
7 24 -2 -2.2554 0.0163
7 24 -1 -1.1566 0.0108
7 24 0 -3.3413 -0.0020
7 24 1 0.5850 -0.0083
7 24 2 -3.7351 -0.0138
7 24 3 1.3080 -0.0130
7 24 4 -1.7689 -0.0094
7 24 5 -0.2110 -0.0027
8 1 -22 -1.9898 -0.0046
8 1 -21 -1.2924 -0.0037
8 1 -20 -0.5562 -0.0041
8 1 -19 0.4047 -0.0024
8 1 -18 -0.5231 -0.0006
8 1 -17 -5.4700 0.0006
8 1 -16 1.9627 0.0063
8 1 -15 -0.2289 0.0055
8 1 -14 7.1892 0.0116
8 1 -13 1.2470 0.0223
8 1 -12 0.5786 0.0302
8 1 -11 -2.0840 0.0276
8 1 -10 -1.0159 0.0179
8 1 -9 2.1228 0.0069
8 1 -8 3.6676 -0.0063
8 1 -7 -3.6696 -0.0081
8 1 -6 6.2746 0.0327
8 1 -5 -8.7661 0.0589
8 1 -4 -2.2797 0.0691
8 1 -3 -12.5179 0.0107
8 1 -2 -11.2168 -0.0872
8 1 -1 -37.6403 -0.2227
8 1 0 5.5479 -0.3091
8 1 1 -31.3509 -0.3286
8 1 2 17.3609 -0.2594
8 1 3 8.0412 -0.1252
8 1 4 -1.3598 0.0126
8 1 5 9.8298 0.1195
8 1 6 -11.3920 0.1856
8 1 7 -3.7215 0.1853
8 1 8 -9.2409 0.1214
8 1 9 -1.6621 0.0779
8 1 10 -0.7069 0.0028
8 1 11 1.6514 -0.0256
8 1 12 -2.8129 -0.0404
8 1 13 -8.3310 -0.0462
8 1 14 0.8528 -0.0357
8 1 15 -0.4666 -0.0262
8 1 16 -0.3337 -0.0161
8 1 17 6.2072 0.0077
8 1 18 -0.5366 0.0093
8 1 19 1.6731 0.0248
8 1 20 -2.3979 0.0256
8 1 21 2.8926 0.0232
8 1 22 -1.0174 0.0185
8 2 -22 0.2118 0.0193
8 2 -21 3.6514 0.0259
8 2 -20 -0.0862 0.0307
8 2 -19 0.6693 0.0315
8 2 -18 -0.6011 0.0177
8 2 -17 -1.3652 0.0067
8 2 -16 -2.2163 -0.0082
8 2 -15 -0.9116 -0.0106
8 2 -14 0.8519 -0.0182
8 2 -13 -2.1578 -0.0173
8 2 -12 -0.8023 -0.0202
8 2 -11 -5.5831 -0.0130
8 2 -10 -3.2611 -0.0204
8 2 -9 -10.5024 0.0092
8 2 -8 4.2628 0.0070
8 2 -7 -9.3227 0.0124
8 2 -6 8.2050 0.0180
8 2 -5 -3.9789 0.0289
8 2 -4 -3.1385 0.0123
8 2 -3 -10.9399 0.0093
8 2 -2 -13.8183 -0.0116
8 2 -1 -6.7625 -0.0242
8 2 0 13.0944 -0.0527
8 2 1 18.9321 -0.0836
8 2 2 12.3243 -0.0816
8 2 3 18.5556 -0.0771
8 2 4 -12.8615 -0.0635
8 2 5 2.7867 -0.0430
8 2 6 -17.7220 -0.0258
8 2 7 -3.9327 -0.0006
8 2 8 -1.2552 0.0134
8 2 9 2.0523 0.0310
8 2 10 2.1566 0.0515
8 2 11 7.3804 0.0567
8 2 12 0.0112 0.0443
8 2 13 1.3622 0.0153
8 2 14 3.2047 0.0024
8 2 15 0.6526 -0.0181
8 2 16 2.8153 -0.0282
8 2 17 -5.7007 -0.0208
8 2 18 2.2989 -0.0220
8 2 19 -4.0082 -0.0156
8 2 20 -0.3666 -0.0063
8 2 21 1.2641 0.0013
8 2 22 -1.6208 0.0113
8 3 -22 1.6513 0.0281
8 3 -21 2.1487 0.0256
8 3 -20 -0.4098 0.0218
8 3 -19 1.1614 0.0068
8 3 -18 0.2603 -0.0073
8 3 -17 3.2455 -0.0273
8 3 -16 4.1919 -0.0416
8 3 -15 0.4904 -0.0453
8 3 -14 -0.1710 -0.0377
8 3 -13 -2.0499 -0.0199
8 3 -12 -1.1325 0.0061
8 3 -11 1.7146 0.0412
8 3 -10 0.2822 0.0543
8 3 -9 2.8358 0.0590
8 3 -8 -0.2304 0.0583
8 3 -7 -2.2798 0.0679
8 3 -6 -4.4233 0.0590
8 3 -5 -5.3816 0.0564
8 3 -4 5.7962 0.0201
8 3 -3 -9.5814 -0.0274
8 3 -2 8.6870 -0.0739
8 3 -1 -9.5998 -0.0844
8 3 0 -13.8891 -0.0995
8 3 1 -2.8226 -0.0567
8 3 2 -19.3214 -0.0495
8 3 3 -6.7686 -0.0175
8 3 4 4.4067 -0.0050
8 3 5 -9.9301 -0.0050
8 3 6 17.5049 -0.0125
8 3 7 -9.0749 -0.0084
8 3 8 9.6836 -0.0180
8 3 9 -3.3656 0.0118
8 3 10 1.1695 0.0172
8 3 11 -6.8083 0.0243
8 3 12 1.6889 0.0259
8 3 13 -1.9520 0.0178
8 3 14 1.9002 -0.0016
8 3 15 0.2370 -0.0057
8 3 16 -0.5726 -0.0233
8 3 17 0.7478 -0.0157
8 3 18 1.4896 -0.0148
8 3 19 2.8756 -0.0031
8 3 20 1.8408 0.0061
8 3 21 -1.1469 0.0098
8 3 22 -1.1081 0.0097
8 4 -21 1.4326 -0.0065
8 4 -20 2.6900 -0.0123
8 4 -19 -4.1748 -0.0182
8 4 -18 3.8036 -0.0117
8 4 -17 -9.8247 -0.0066
8 4 -16 4.8264 0.0023
8 4 -15 -4.9831 0.0028
8 4 -14 1.9725 0.0063
8 4 -13 -4.2029 0.0086
8 4 -12 1.5713 0.0081
8 4 -11 0.5406 0.0169
8 4 -10 8.0256 0.0223
8 4 -9 1.4516 0.0245
8 4 -8 7.2433 0.0256
8 4 -7 -5.8274 0.0230
8 4 -6 4.6171 0.0367
8 4 -5 -9.1338 0.0276
8 4 -4 7.8759 0.0105
8 4 -3 -2.5567 -0.0109
8 4 -2 -5.9932 -0.0530
8 4 -1 -1.7717 -0.0897
8 4 0 -18.9530 -0.1189
8 4 1 -13.4305 -0.1349
8 4 2 -18.5478 -0.1025
8 4 3 -2.8448 -0.0750
8 4 4 -14.1330 -0.0134
8 4 5 -2.6311 0.0217
8 4 6 -9.6120 0.0505
8 4 7 -10.3824 0.0517
8 4 8 -8.9511 0.0451
8 4 9 -6.5422 0.0361
8 4 10 0.1519 0.0133
8 4 11 -0.2409 -0.0024
8 4 12 3.5644 -0.0150
8 4 13 -3.0097 -0.0190
8 4 14 2.5993 -0.0194
8 4 15 -7.0517 -0.0126
8 4 16 -2.9301 -0.0077
8 4 17 -0.4287 0.0009
8 4 18 -0.3892 0.0082
8 4 19 -1.6911 0.0130
8 4 20 -1.1667 0.0189
8 4 21 -1.2707 0.0158
8 5 -21 0.4177 0.0044
8 5 -20 -3.1952 0.0130
8 5 -19 0.0231 0.0205
8 5 -18 -2.8011 0.0206
8 5 -17 2.2803 0.0171
8 5 -16 -1.9021 0.0148
8 5 -15 1.1916 0.0049
8 5 -14 0.9198 -0.0022
8 5 -13 1.6240 -0.0041
8 5 -12 1.4695 -0.0180
8 5 -11 -1.2788 -0.0369
8 5 -10 0.0906 -0.0421
8 5 -9 -7.7558 -0.0508
8 5 -8 1.7841 -0.0308
8 5 -7 -7.3095 -0.0066
8 5 -6 3.5511 0.0301
8 5 -5 -8.4527 0.0609
8 5 -4 -7.2623 0.0753
8 5 -3 -19.2183 0.0721
8 5 -2 -22.2077 0.0418
8 5 -1 -13.0710 -0.0044
8 5 0 -14.2837 -0.0568
8 5 1 6.4626 -0.1178
8 5 2 -8.8339 -0.1257
8 5 3 9.3699 -0.1370
8 5 4 -7.0474 -0.0974
8 5 5 -0.0897 -0.0533
8 5 6 -4.1632 -0.0112
8 5 7 -0.1257 0.0353
8 5 8 2.1687 0.0544
8 5 9 2.7283 0.0606
8 5 10 -1.1648 0.0623
8 5 11 3.3166 0.0470
8 5 12 -1.0615 0.0296
8 5 13 -0.6198 0.0093
8 5 14 2.4407 0.0010
8 5 15 0.6859 -0.0140
8 5 16 0.6754 -0.0235
8 5 17 -0.1467 -0.0224
8 5 18 -1.2234 -0.0192
8 5 19 -2.9036 -0.0131
8 5 20 -1.4522 -0.0021
8 5 21 -0.0579 0.0047
8 6 -21 0.4925 0.0138
8 6 -20 -1.7414 0.0209
8 6 -19 1.1644 0.0273
8 6 -18 3.9198 0.0185
8 6 -17 2.1756 0.0138
8 6 -16 -0.2693 -0.0007
8 6 -15 -3.4652 -0.0170
8 6 -14 -2.7845 -0.0295
8 6 -13 -1.5804 -0.0320
8 6 -12 1.1152 -0.0349
8 6 -11 -0.1534 -0.0233
8 6 -10 -0.5058 -0.0189
8 6 -9 1.6935 -0.0096
8 6 -8 -2.3844 0.0157
8 6 -7 -2.7374 0.0393
8 6 -6 -0.2307 0.0623
8 6 -5 -8.5264 0.0633
8 6 -4 -5.2040 0.0379
8 6 -3 -8.7531 0.0016
8 6 -2 -17.6501 -0.0407
8 6 -1 -9.3016 -0.0702
8 6 0 -14.8421 -0.0842
8 6 1 5.8337 -0.0667
8 6 2 1.0731 -0.0432
8 6 3 8.7477 -0.0082
8 6 4 4.7480 0.0200
8 6 5 0.0952 0.0335
8 6 6 -0.9587 0.0472
8 6 7 -1.5538 0.0382
8 6 8 2.6419 0.0355
8 6 9 0.2190 0.0245
8 6 10 7.4933 0.0034
8 6 11 0.3598 -0.0083
8 6 12 5.6911 -0.0088
8 6 13 -2.6863 -0.0062
8 6 14 4.7494 -0.0054
8 6 15 -4.0807 -0.0060
8 6 16 4.4722 0.0005
8 6 17 1.3075 -0.0012
8 6 18 -0.0358 0.0020
8 6 19 4.6851 0.0047
8 6 20 -4.5689 0.0018
8 6 21 5.0206 -0.0015
8 7 -21 3.3735 0.0074
8 7 -20 2.2991 0.0061
8 7 -19 -1.2427 0.0053
8 7 -18 0.6326 0.0077
8 7 -17 -4.1847 0.0072
8 7 -16 2.6252 0.0124
8 7 -15 -3.9205 0.0051
8 7 -14 2.9415 0.0010
8 7 -13 -8.2832 -0.0066
8 7 -12 2.9824 -0.0207
8 7 -11 -2.4780 -0.0287
8 7 -10 2.1084 -0.0255
8 7 -9 6.4607 -0.0136
8 7 -8 -0.9374 -0.0016
8 7 -7 -3.0013 0.0256
8 7 -6 -0.2933 0.0408
8 7 -5 -9.1301 0.0483
8 7 -4 3.2869 0.0418
8 7 -3 -5.0743 0.0225
8 7 -2 0.1177 -0.0031
8 7 -1 7.1932 -0.0368
8 7 0 -5.4087 -0.0748
8 7 1 7.5606 -0.0934
8 7 2 -13.6188 -0.0963
8 7 3 1.1723 -0.0767
8 7 4 -20.4780 -0.0422
8 7 5 -3.7987 -0.0008
8 7 6 -9.2599 0.0229
8 7 7 -6.4900 0.0354
8 7 8 1.3232 0.0369
8 7 9 -2.5842 0.0182
8 7 10 2.7661 0.0040
8 7 11 -0.8964 -0.0076
8 7 12 4.0290 -0.0099
8 7 13 0.1135 -0.0083
8 7 14 4.1289 -0.0074
8 7 15 -0.2671 -0.0028
8 7 16 -2.0245 0.0027
8 7 17 0.1387 0.0085
8 7 18 -2.0014 0.0109
8 7 19 -1.4260 0.0140
8 7 20 1.1068 0.0137
8 7 21 -0.7715 0.0119
8 8 -20 1.6198 -0.0097
8 8 -19 1.8044 0.0011
8 8 -18 2.1431 0.0114
8 8 -17 -0.2680 0.0162
8 8 -16 2.3927 0.0214
8 8 -15 -3.9385 0.0162
8 8 -14 2.4645 0.0119
8 8 -13 -2.3805 0.0124
8 8 -12 1.8553 0.0030
8 8 -11 0.3010 -0.0030
8 8 -10 1.2343 0.0043
8 8 -9 -0.3102 0.0056
8 8 -8 2.7732 0.0184
8 8 -7 -4.2045 0.0219
8 8 -6 3.8114 0.0139
8 8 -5 -4.2970 0.0033
8 8 -4 -7.2556 -0.0157
8 8 -3 -10.4519 -0.0277
8 8 -2 -11.0944 -0.0444
8 8 -1 -2.8469 -0.0439
8 8 0 -5.7073 -0.0442
8 8 1 4.6001 -0.0359
8 8 2 -12.1413 -0.0196
8 8 3 3.9780 -0.0097
8 8 4 -6.5412 0.0069
8 8 5 7.0334 0.0148
8 8 6 6.2397 0.0136
8 8 7 9.9857 0.0099
8 8 8 8.1333 0.0031
8 8 9 1.7169 0.0086
8 8 10 0.4733 0.0124
8 8 11 -3.5389 0.0247
8 8 12 1.7069 0.0190
8 8 13 -2.0163 0.0086
8 8 14 1.3713 -0.0078
8 8 15 -0.6287 -0.0218
8 8 16 -1.3306 -0.0294
8 8 17 3.1770 -0.0223
8 8 18 -0.8491 -0.0121
8 8 19 2.6519 0.0018
8 8 20 3.0757 0.0092
8 9 -20 -2.2463 -0.0079
8 9 -19 0.5465 0.0014
8 9 -18 -1.0081 0.0105
8 9 -17 2.4087 0.0214
8 9 -16 -4.6597 0.0222
8 9 -15 -1.3503 0.0255
8 9 -14 -1.1211 0.0187
8 9 -13 -1.0212 0.0109
8 9 -12 4.8066 -0.0027
8 9 -11 0.6627 -0.0098
8 9 -10 3.5473 -0.0204
8 9 -9 1.2757 -0.0262
8 9 -8 -0.4211 -0.0178
8 9 -7 -2.1463 -0.0111
8 9 -6 0.2315 0.0023
8 9 -5 -0.4864 -0.0019
8 9 -4 -7.2991 -0.0109
8 9 -3 -1.3904 -0.0216
8 9 -2 -7.7359 -0.0420
8 9 -1 -6.2186 -0.0555
8 9 0 1.4604 -0.0554
8 9 1 0.7041 -0.0505
8 9 2 6.8507 -0.0312
8 9 3 8.2895 -0.0108
8 9 4 6.2306 0.0087
8 9 5 6.4496 0.0135
8 9 6 4.0410 0.0142
8 9 7 -2.9980 -0.0029
8 9 8 1.0942 -0.0049
8 9 9 -2.4516 -0.0094
8 9 10 5.9128 -0.0055
8 9 11 5.8404 -0.0016
8 9 12 5.7115 0.0077
8 9 13 0.5036 0.0089
8 9 14 3.4812 0.0055
8 9 15 -4.7515 0.0074
8 9 16 4.4545 0.0014
8 9 17 -1.4632 0.0012
8 9 18 0.8891 -0.0019
8 9 19 1.6950 -0.0044
8 9 20 -3.0178 -0.0037
8 10 -19 0.5265 0.0170
8 10 -18 1.6887 0.0152
8 10 -17 -0.3200 0.0123
8 10 -16 -1.1604 0.0080
8 10 -15 -3.0175 0.0016
8 10 -14 -3.2870 0.0015
8 10 -13 -6.1202 -0.0016
8 10 -12 0.6737 -0.0091
8 10 -11 1.8607 -0.0131
8 10 -10 -0.9318 -0.0217
8 10 -9 7.9191 -0.0243
8 10 -8 -7.4581 -0.0324
8 10 -7 3.3780 -0.0253
8 10 -6 -7.3599 -0.0249
8 10 -5 2.8911 -0.0040
8 10 -4 -8.2773 0.0092
8 10 -3 2.7922 0.0307
8 10 -2 -1.0379 0.0451
8 10 -1 5.2401 0.0450
8 10 0 1.4426 0.0476
8 10 1 0.3014 0.0322
8 10 2 1.6969 0.0267
8 10 3 -1.4951 0.0218
8 10 4 -0.5790 0.0184
8 10 5 4.1408 0.0165
8 10 6 -6.1785 0.0056
8 10 7 -0.6249 0.0097
8 10 8 -2.9321 -0.0005
8 10 9 -1.8285 -0.0014
8 10 10 1.7325 -0.0137
8 10 11 -2.9234 -0.0126
8 10 12 1.2179 -0.0156
8 10 13 -2.7988 -0.0137
8 10 14 2.8028 -0.0091
8 10 15 0.8891 -0.0001
8 10 16 2.4953 0.0066
8 10 17 0.6580 0.0074
8 10 18 -0.1883 0.0083
8 10 19 -0.4251 0.0070
8 11 -19 1.2381 0.0003
8 11 -18 0.9932 -0.0010
8 11 -17 -2.8520 -0.0011
8 11 -16 -0.5164 -0.0033
8 11 -15 -3.8472 -0.0057
8 11 -14 4.4436 -0.0087
8 11 -13 -3.1491 -0.0041
8 11 -12 7.8182 -0.0002
8 11 -11 -3.1244 0.0017
8 11 -10 2.5108 0.0114
8 11 -9 -3.0646 0.0148
8 11 -8 1.0149 0.0167
8 11 -7 4.1426 0.0152
8 11 -6 -0.9432 0.0025
8 11 -5 2.1922 -0.0033
8 11 -4 -1.5431 -0.0140
8 11 -3 -8.0002 -0.0185
8 11 -2 4.6376 -0.0141
8 11 -1 -2.8702 -0.0108
8 11 0 1.6541 -0.0032
8 11 1 4.3117 0.0028
8 11 2 -5.4310 0.0022
8 11 3 8.2954 0.0067
8 11 4 -6.4322 0.0081
8 11 5 5.6940 0.0058
8 11 6 -3.9831 0.0026
8 11 7 8.7879 0.0050
8 11 8 3.8852 0.0061
8 11 9 7.0252 0.0074
8 11 10 2.6188 0.0101
8 11 11 -2.1768 0.0050
8 11 12 2.5651 0.0017
8 11 13 0.1697 -0.0094
8 11 14 -0.4848 -0.0138
8 11 15 0.8893 -0.0141
8 11 16 -2.3385 -0.0093
8 11 17 2.3757 -0.0011
8 11 18 -1.8250 0.0101
8 11 19 0.9428 0.0150
8 12 -18 -5.5650 -0.0065
8 12 -17 -0.3073 -0.0068
8 12 -16 -7.5983 -0.0043
8 12 -15 -1.4554 0.0004
8 12 -14 -0.9096 0.0086
8 12 -13 2.7494 0.0097
8 12 -12 0.9323 0.0122
8 12 -11 4.5223 0.0138
8 12 -10 -0.1001 0.0137
8 12 -9 5.7384 0.0087
8 12 -8 -0.7393 -0.0033
8 12 -7 5.7237 -0.0072
8 12 -6 2.3570 -0.0206
8 12 -5 -1.3161 -0.0189
8 12 -4 -0.1208 -0.0146
8 12 -3 -4.9253 -0.0037
8 12 -2 -3.3877 0.0130
8 12 -1 -5.8862 0.0213
8 12 0 -4.5734 0.0298
8 12 1 1.3043 0.0300
8 12 2 -4.1104 0.0237
8 12 3 6.2721 0.0069
8 12 4 -6.9358 -0.0051
8 12 5 5.5848 -0.0240
8 12 6 0.3112 -0.0339
8 12 7 -1.4338 -0.0312
8 12 8 2.7984 -0.0246
8 12 9 -5.8962 -0.0084
8 12 10 1.5857 0.0065
8 12 11 -3.3341 0.0141
8 12 12 4.1909 0.0137
8 12 13 -1.8849 0.0120
8 12 14 4.0693 0.0046
8 12 15 -0.0302 0.0057
8 12 16 2.9852 -0.0016
8 12 17 -0.2953 0.0021
8 12 18 -1.0734 -0.0014
8 13 -18 5.5927 0.0071
8 13 -17 1.1957 0.0058
8 13 -16 4.3617 0.0090
8 13 -15 -0.1691 0.0094
8 13 -14 -0.5838 0.0134
8 13 -13 -2.2942 0.0134
8 13 -12 1.0486 0.0131
8 13 -11 2.4195 0.0117
8 13 -10 2.7325 0.0047
8 13 -9 9.5581 0.0003
8 13 -8 -4.7129 -0.0056
8 13 -7 5.9631 -0.0118
8 13 -6 -5.1419 -0.0100
8 13 -5 6.2827 -0.0218
8 13 -4 -5.2780 -0.0212
8 13 -3 13.7554 -0.0246
8 13 -2 -0.0326 -0.0219
8 13 -1 13.6295 -0.0173
8 13 0 4.2595 -0.0150
8 13 1 2.4596 -0.0152
8 13 2 5.0500 -0.0134
8 13 3 -4.2152 -0.0125
8 13 4 2.3535 -0.0097
8 13 5 2.2726 -0.0035
8 13 6 -3.1849 -0.0010
8 13 7 -0.8306 0.0040
8 13 8 -4.6172 0.0057
8 13 9 -3.3224 0.0027
8 13 10 1.1872 -0.0054
8 13 11 1.2196 -0.0061
8 13 12 2.6802 -0.0114
8 13 13 2.2693 -0.0113
8 13 14 0.9230 -0.0052
8 13 15 0.5696 -0.0008
8 13 16 2.5411 0.0060
8 13 17 0.2272 0.0025
8 13 18 1.5845 0.0056
8 14 -17 -4.5180 0.0074
8 14 -16 2.1040 0.0037
8 14 -15 0.4360 0.0039
8 14 -14 7.2401 -0.0009
8 14 -13 3.9551 -0.0045
8 14 -12 7.2903 -0.0081
8 14 -11 2.9815 -0.0134
8 14 -10 -2.4449 -0.0220
8 14 -9 -1.1095 -0.0263
8 14 -8 -1.0883 -0.0327
8 14 -7 -0.9769 -0.0280
8 14 -6 2.3819 -0.0201
8 14 -5 -2.8140 -0.0065
8 14 -4 2.4446 0.0148
8 14 -3 -5.5710 0.0316
8 14 -2 1.2461 0.0402
8 14 -1 0.2172 0.0411
8 14 0 -1.5447 0.0298
8 14 1 5.0253 0.0132
8 14 2 -3.5702 -0.0021
8 14 3 7.9999 -0.0119
8 14 4 -2.2529 -0.0171
8 14 5 2.4694 -0.0164
8 14 6 -1.9307 -0.0226
8 14 7 1.2936 -0.0162
8 14 8 2.4685 -0.0166
8 14 9 3.9204 -0.0174
8 14 10 4.7978 -0.0117
8 14 11 -1.6526 -0.0077
8 14 12 3.0476 0.0018
8 14 13 0.6552 0.0068
8 14 14 -0.3924 0.0139
8 14 15 1.5713 0.0104
8 14 16 1.3700 0.0104
8 14 17 0.4827 0.0059
8 15 -16 -6.7228 -0.0045
8 15 -15 -0.6125 -0.0062
8 15 -14 -7.8101 -0.0050
8 15 -13 -0.4422 -0.0052
8 15 -12 -6.8414 -0.0065
8 15 -11 2.1514 -0.0027
8 15 -10 -2.4973 -0.0042
8 15 -9 3.1455 -0.0006
8 15 -8 0.9324 0.0015
8 15 -7 7.6536 -0.0016
8 15 -6 2.1436 0.0013
8 15 -5 3.0040 0.0073
8 15 -4 -0.9689 0.0104
8 15 -3 -2.3215 0.0236
8 15 -2 -3.2070 0.0235
8 15 -1 -8.4084 0.0236
8 15 0 -4.0319 0.0164
8 15 1 -1.9130 0.0114
8 15 2 -5.9368 0.0055
8 15 3 3.9475 0.0051
8 15 4 -5.4227 0.0087
8 15 5 -1.1252 0.0075
8 15 6 -1.7338 0.0181
8 15 7 -2.7113 0.0137
8 15 8 2.4945 0.0135
8 15 9 -3.8272 0.0036
8 15 10 3.4119 -0.0067
8 15 11 -4.0639 -0.0113
8 15 12 4.5861 -0.0147
8 15 13 -2.9996 -0.0103
8 15 14 7.8039 -0.0038
8 15 15 -0.6059 0.0020
8 15 16 3.8221 0.0009
8 16 -16 3.1988 0.0058
8 16 -15 -3.6960 0.0084
8 16 -14 3.7542 0.0141
8 16 -13 -3.2761 0.0159
8 16 -12 1.7698 0.0137
8 16 -11 2.8847 0.0126
8 16 -10 -2.8739 0.0067
8 16 -9 5.1647 0.0033
8 16 -8 -4.1037 -0.0002
8 16 -7 0.9437 -0.0073
8 16 -6 -0.3362 -0.0082
8 16 -5 -1.1226 -0.0095
8 16 -4 -2.3936 -0.0167
8 16 -3 2.4818 -0.0131
8 16 -2 2.3901 -0.0117
8 16 -1 8.2736 -0.0061
8 16 0 3.6745 -0.0030
8 16 1 8.1585 -0.0001
8 16 2 -0.5584 -0.0013
8 16 3 -2.4215 -0.0020
8 16 4 -2.3384 -0.0089
8 16 5 -3.5683 -0.0071
8 16 6 -1.1438 -0.0102
8 16 7 -0.5961 -0.0102
8 16 8 1.7419 -0.0043
8 16 9 -1.3041 0.0034
8 16 10 -1.1788 0.0100
8 16 11 3.4576 0.0145
8 16 12 -0.9655 0.0139
8 16 13 1.9069 0.0071
8 16 14 0.8458 0.0007
8 16 15 0.0770 -0.0053
8 16 16 -1.3304 -0.0069
8 17 -15 3.1788 0.0080
8 17 -14 1.2454 0.0158
8 17 -13 7.7251 0.0121
8 17 -12 0.6490 0.0178
8 17 -11 2.6256 0.0153
8 17 -10 -3.3538 0.0156
8 17 -9 0.9780 0.0076
8 17 -8 -2.0273 0.0075
8 17 -7 1.3557 0.0002
8 17 -6 -3.5430 -0.0072
8 17 -5 -2.9751 -0.0171
8 17 -4 -0.3710 -0.0210
8 17 -3 -4.3902 -0.0270
8 17 -2 0.7906 -0.0234
8 17 -1 0.6128 -0.0169
8 17 0 -4.2409 -0.0057
8 17 1 4.6310 0.0005
8 17 2 -3.8669 0.0087
8 17 3 5.2285 0.0059
8 17 4 -1.2547 0.0032
8 17 5 2.8199 -0.0005
8 17 6 -1.1993 -0.0087
8 17 7 -1.7788 -0.0082
8 17 8 -2.0368 -0.0076
8 17 9 -2.1032 -0.0007
8 17 10 -1.1798 0.0084
8 17 11 -1.4521 0.0149
8 17 12 6.2923 0.0163
8 17 13 -0.7764 0.0104
8 17 14 2.5881 0.0041
8 17 15 1.7989 -0.0083
8 18 -14 -1.2877 0.0079
8 18 -13 -4.3238 0.0042
8 18 -12 -4.6154 -0.0008
8 18 -11 -2.8714 -0.0053
8 18 -10 -5.9707 -0.0083
8 18 -9 2.1936 -0.0091
8 18 -8 0.9691 -0.0091
8 18 -7 5.3461 -0.0096
8 18 -6 2.7150 -0.0110
8 18 -5 1.4806 -0.0129
8 18 -4 0.5190 -0.0089
8 18 -3 1.6064 -0.0034
8 18 -2 -3.2346 0.0015
8 18 -1 2.5125 0.0054
8 18 0 -2.7873 0.0073
8 18 1 0.6264 0.0036
8 18 2 0.1483 0.0020
8 18 3 -0.6582 0.0021
8 18 4 1.0215 0.0018
8 18 5 -2.8943 -0.0023
8 18 6 0.3747 0.0013
8 18 7 -2.4065 -0.0034
8 18 8 -1.6738 -0.0021
8 18 9 3.4091 -0.0027
8 18 10 2.0960 -0.0046
8 18 11 2.7605 -0.0026
8 18 12 3.9534 -0.0028
8 18 13 -1.3910 -0.0010
8 18 14 1.7185 0.0013
8 19 -13 -2.5988 -0.0150
8 19 -12 -0.6649 -0.0103
8 19 -11 6.6814 -0.0031
8 19 -10 -0.0011 0.0020
8 19 -9 7.9605 0.0078
8 19 -8 -1.6893 0.0046
8 19 -7 -0.1508 0.0006
8 19 -6 -1.8425 -0.0047
8 19 -5 0.6595 -0.0012
8 19 -4 -1.3909 0.0009
8 19 -3 3.1863 0.0145
8 19 -2 -0.4781 0.0247
8 19 -1 2.3704 0.0332
8 19 0 1.7375 0.0356
8 19 1 1.2406 0.0248
8 19 2 -1.4822 0.0134
8 19 3 0.0960 0.0039
8 19 4 -3.2612 -0.0023
8 19 5 -0.2888 0.0020
8 19 6 2.8980 0.0026
8 19 7 3.4916 0.0095
8 19 8 1.1362 0.0088
8 19 9 3.8087 0.0066
8 19 10 -4.5108 -0.0028
8 19 11 -0.9254 -0.0170
8 19 12 -4.1628 -0.0258
8 19 13 -2.4627 -0.0274
8 20 -12 -1.5608 0.0043
8 20 -11 -0.9234 0.0086
8 20 -10 -2.1532 0.0128
8 20 -9 -2.4568 0.0133
8 20 -8 -1.2200 0.0052
8 20 -7 -0.0376 -0.0037
8 20 -6 0.2901 -0.0139
8 20 -5 -0.4711 -0.0192
8 20 -4 0.0709 -0.0191
8 20 -3 -0.1143 -0.0103
8 20 -2 -1.7363 -0.0012
8 20 -1 -0.3712 0.0106
8 20 0 -1.4469 0.0209
8 20 1 -1.9583 0.0271
8 20 2 -1.0128 0.0280
8 20 3 1.1951 0.0281
8 20 4 1.7322 0.0194
8 20 5 -2.0407 0.0186
8 20 6 -3.0136 0.0112
8 20 7 -3.0376 0.0092
8 20 8 -6.7185 0.0082
8 20 9 -1.5376 0.0025
8 20 10 -1.4724 -0.0040
8 20 11 -0.3613 -0.0111
8 20 12 3.1323 -0.0165
8 21 -10 -1.3964 0.0139
8 21 -9 -0.4873 0.0090
8 21 -8 2.3023 0.0022
8 21 -7 1.5728 -0.0060
8 21 -6 3.3436 -0.0117
8 21 -5 2.0551 -0.0177
8 21 -4 -1.5188 -0.0209
8 21 -3 -0.6413 -0.0175
8 21 -2 -0.5718 -0.0126
8 21 -1 -0.5714 -0.0097
8 21 0 -0.9161 -0.0077
8 21 1 1.3959 -0.0080
8 21 2 -1.4325 -0.0102
8 21 3 0.6264 -0.0071
8 21 4 0.3655 -0.0021
8 21 5 -0.2422 -0.0032
8 21 6 -0.0147 0.0021
8 21 7 2.9562 -0.0009
8 21 8 -1.8726 -0.0046
8 21 9 3.9901 -0.0074
8 21 10 -1.9573 -0.0105
8 22 -8 2.7557 -0.0014
8 22 -7 -0.3846 -0.0004
8 22 -6 -1.3725 -0.0053
8 22 -5 -0.2578 -0.0030
8 22 -4 -3.0390 -0.0077
8 22 -3 4.0199 -0.0120
8 22 -2 0.2409 -0.0115
8 22 -1 1.9380 -0.0138
8 22 0 3.4144 -0.0136
8 22 1 0.0295 -0.0107
8 22 2 4.1300 -0.0075
8 22 3 1.2939 -0.0009
8 22 4 0.0504 0.0057
8 22 5 2.6106 0.0074
8 22 6 3.4237 0.0053
8 22 7 2.8918 -0.0001
8 22 8 0.4185 -0.0017
8 23 -6 0.5097 0.0074
8 23 -5 -0.9025 0.0111
8 23 -4 2.8557 0.0171
8 23 -3 0.7652 0.0173
8 23 -2 0.6776 0.0151
8 23 -1 2.7858 0.0076
8 23 0 -2.1004 0.0005
8 23 1 2.4413 -0.0089
8 23 2 -2.1466 -0.0115
8 23 3 0.2519 -0.0158
8 23 4 0.7301 -0.0170
8 23 5 -3.4607 -0.0169
8 23 6 0.7161 -0.0164
8 24 -3 0.2067 0.0138
8 24 -2 -0.3211 0.0136
8 24 -1 -2.6109 0.0130
8 24 0 0.6200 0.0113
8 24 1 -3.1733 0.0066
8 24 2 -1.6283 0.0060
8 24 3 -0.8741 0.0038
9 1 -22 0.9474 -0.0054
9 1 -21 -0.7589 0.0090
9 1 -20 0.0381 0.0194
9 1 -19 0.3929 0.0251
9 1 -18 1.8618 0.0320
9 1 -17 1.2406 0.0255
9 1 -16 -1.0666 0.0203
9 1 -15 -0.0957 0.0078
9 1 -14 -0.2270 -0.0066
9 1 -13 0.3327 -0.0278
9 1 -12 -6.3136 -0.0422
9 1 -11 -6.2399 -0.0543
9 1 -10 -4.7899 -0.0642
9 1 -9 -6.3067 -0.0418
9 1 -8 1.1310 -0.0123
9 1 -7 8.1695 0.0467
9 1 -6 3.1900 0.1010
9 1 -5 1.8062 0.1328
9 1 -4 1.2658 0.1180
9 1 -3 -10.1636 0.0542
9 1 -2 11.8874 -0.0512
9 1 -1 -16.6791 -0.1402
9 1 0 5.8134 -0.2109
9 1 1 -9.4516 -0.2113
9 1 2 -5.3927 -0.1535
9 1 3 8.5131 -0.0903
9 1 4 -13.9024 -0.0077
9 1 5 9.5696 0.0303
9 1 6 -8.6413 0.0712
9 1 7 3.5407 0.0599
9 1 8 4.4454 0.0597
9 1 9 2.4597 0.0460
9 1 10 -2.2085 0.0253
9 1 11 0.0677 0.0059
9 1 12 -1.0573 -0.0103
9 1 13 -2.0885 -0.0151
9 1 14 1.9858 -0.0148
9 1 15 -3.3312 -0.0103
9 1 16 4.7718 -0.0076
9 1 17 -3.6816 -0.0076
9 1 18 5.7514 -0.0000
9 1 19 -1.0835 0.0037
9 1 20 2.0818 0.0001
9 1 21 -5.3746 -0.0002
9 1 22 0.2066 -0.0022
9 2 -22 -1.1447 0.0121
9 2 -21 -0.6856 0.0152
9 2 -20 -2.2039 0.0152
9 2 -19 3.2611 0.0096
9 2 -18 1.4759 0.0052
9 2 -17 1.2952 -0.0090
9 2 -16 1.4124 -0.0247
9 2 -15 -1.0821 -0.0224
9 2 -14 -4.3377 -0.0288
9 2 -13 1.5246 -0.0125
9 2 -12 -5.1953 -0.0097
9 2 -11 -1.5812 -0.0041
9 2 -10 -0.8920 -0.0076
9 2 -9 -6.4020 -0.0009
9 2 -8 1.2782 0.0047
9 2 -7 -4.0836 0.0058
9 2 -6 -1.3657 0.0290
9 2 -5 -0.9429 0.0114
9 2 -4 -2.7898 0.0343
9 2 -3 -1.5631 0.0421
9 2 -2 -16.2321 0.0365
9 2 -1 9.3165 0.0678
9 2 0 -9.3458 0.0483
9 2 1 15.1517 0.0233
9 2 2 13.2166 -0.0234
9 2 3 7.2095 -0.0769
9 2 4 11.9888 -0.1021
9 2 5 -5.6092 -0.1098
9 2 6 -0.1704 -0.0848
9 2 7 -9.1290 -0.0321
9 2 8 -3.0416 0.0187
9 2 9 -8.4703 0.0380
9 2 10 3.2734 0.0605
9 2 11 -3.0161 0.0517
9 2 12 2.9278 0.0378
9 2 13 0.1323 0.0250
9 2 14 -3.4061 0.0025
9 2 15 -4.3128 -0.0184
9 2 16 -0.2121 -0.0294
9 2 17 0.7798 -0.0323
9 2 18 4.8099 -0.0306
9 2 19 -2.4555 -0.0232
9 2 20 1.7361 -0.0108
9 2 21 -3.3271 0.0018
9 2 22 0.1844 0.0162
9 3 -21 0.8335 -0.0134
9 3 -20 -1.8847 -0.0112
9 3 -19 -3.5709 -0.0081
9 3 -18 -4.6938 -0.0043
9 3 -17 -6.2535 0.0025
9 3 -16 0.9951 0.0079
9 3 -15 2.5706 0.0220
9 3 -14 -0.9350 0.0245
9 3 -13 4.7418 0.0237
9 3 -12 1.3683 0.0254
9 3 -11 2.4661 0.0083
9 3 -10 10.8318 0.0095
9 3 -9 -0.3040 -0.0062
9 3 -8 13.3356 -0.0005
9 3 -7 0.6145 -0.0094
9 3 -6 4.8433 -0.0115
9 3 -5 -3.4584 -0.0170
9 3 -4 6.3699 -0.0381
9 3 -3 -3.2677 -0.0607
9 3 -2 33.2252 -0.0808
9 3 -1 -2.2178 -0.0865
9 3 0 46.3967 -0.0558
9 3 1 7.8465 -0.0180
9 3 2 13.1501 0.0313
9 3 3 12.4123 0.0547
9 3 4 -7.6848 0.0648
9 3 5 5.2402 0.0429
9 3 6 -6.7421 0.0057
9 3 7 5.1751 -0.0103
9 3 8 2.8053 -0.0355
9 3 9 6.2064 -0.0293
9 3 10 -0.0998 -0.0140
9 3 11 1.2173 0.0012
9 3 12 -5.3323 0.0119
9 3 13 -4.1767 0.0178
9 3 14 -0.6433 0.0171
9 3 15 4.0111 0.0166
9 3 16 0.2995 0.0170
9 3 17 -0.5083 0.0057
9 3 18 -0.5828 -0.0031
9 3 19 -6.7773 -0.0087
9 3 20 1.5415 -0.0169
9 3 21 -0.3188 -0.0124
9 4 -21 0.3681 -0.0074
9 4 -20 0.7831 0.0080
9 4 -19 -0.3534 0.0179
9 4 -18 0.3054 0.0241
9 4 -17 0.4270 0.0253
9 4 -16 0.8377 0.0253
9 4 -15 3.3069 0.0236
9 4 -14 1.0526 0.0157
9 4 -13 0.9434 -0.0007
9 4 -12 -4.2378 -0.0111
9 4 -11 -1.0766 -0.0247
9 4 -10 -1.5413 -0.0337
9 4 -9 2.6274 -0.0328
9 4 -8 3.7585 -0.0282
9 4 -7 9.7188 -0.0203
9 4 -6 -3.2152 -0.0041
9 4 -5 -1.0395 0.0103
9 4 -4 -4.8959 0.0082
9 4 -3 -9.4706 -0.0016
9 4 -2 20.6961 -0.0158
9 4 -1 -8.5998 -0.0249
9 4 0 21.1870 -0.0324
9 4 1 -2.3437 -0.0279
9 4 2 3.2754 -0.0199
9 4 3 3.3244 -0.0187
9 4 4 -4.6714 -0.0055
9 4 5 3.0229 0.0042
9 4 6 4.0967 0.0083
9 4 7 1.8250 0.0083
9 4 8 6.2064 0.0062
9 4 9 -0.9770 -0.0074
9 4 10 -2.0342 -0.0118
9 4 11 2.5588 -0.0135
9 4 12 0.4023 -0.0146
9 4 13 2.0596 -0.0014
9 4 14 0.5738 0.0101
9 4 15 -0.9961 0.0190
9 4 16 0.9780 0.0139
9 4 17 -5.7005 0.0132
9 4 18 6.3403 0.0105
9 4 19 -3.5350 0.0026
9 4 20 3.2031 -0.0046
9 4 21 -1.9519 -0.0085
9 5 -21 1.1046 -0.0013
9 5 -20 0.0317 0.0024
9 5 -19 4.1329 0.0108
9 5 -18 1.5378 0.0113
9 5 -17 2.1471 0.0098
9 5 -16 0.1391 0.0048
9 5 -15 -2.4548 0.0009
9 5 -14 -2.2050 -0.0035
9 5 -13 -2.6482 0.0041
9 5 -12 3.1456 0.0018
9 5 -11 -1.8667 -0.0002
9 5 -10 4.8517 -0.0177
9 5 -9 -3.6498 -0.0321
9 5 -8 1.8096 -0.0402
9 5 -7 -2.5805 -0.0351
9 5 -6 -2.0046 -0.0327
9 5 -5 3.5878 -0.0202
9 5 -4 3.7391 -0.0055
9 5 -3 5.5671 -0.0080
9 5 -2 -2.8670 0.0107
9 5 -1 5.9605 0.0264
9 5 0 -12.7399 0.0404
9 5 1 10.2580 0.0419
9 5 2 -2.5578 0.0383
9 5 3 5.8059 0.0139
9 5 4 6.0280 0.0036
9 5 5 4.2344 -0.0082
9 5 6 3.3391 -0.0034
9 5 7 2.8566 0.0076
9 5 8 -1.4918 0.0175
9 5 9 0.8362 0.0209
9 5 10 0.4319 0.0261
9 5 11 -1.8786 0.0183
9 5 12 1.2857 0.0068
9 5 13 -8.0543 -0.0019
9 5 14 -0.6479 -0.0165
9 5 15 -3.2979 -0.0258
9 5 16 1.7308 -0.0274
9 5 17 1.9366 -0.0212
9 5 18 -1.7521 -0.0176
9 5 19 -0.6091 -0.0098
9 5 20 -7.0479 -0.0015
9 5 21 -4.8571 0.0081
9 6 -21 1.0403 -0.0034
9 6 -20 -1.7758 -0.0048
9 6 -19 -2.5878 -0.0085
9 6 -18 -2.7033 -0.0092
9 6 -17 -3.7837 -0.0123
9 6 -16 2.9225 -0.0062
9 6 -15 1.5199 -0.0040
9 6 -14 0.2580 0.0067
9 6 -13 3.7796 0.0107
9 6 -12 1.4728 0.0114
9 6 -11 3.9777 0.0099
9 6 -10 1.6789 0.0130
9 6 -9 1.8625 0.0110
9 6 -8 3.9451 0.0155
9 6 -7 -0.9955 0.0127
9 6 -6 -2.4447 0.0070
9 6 -5 -6.6334 -0.0081
9 6 -4 8.5639 -0.0199
9 6 -3 -7.1132 -0.0301
9 6 -2 26.6099 -0.0182
9 6 -1 -6.2659 -0.0171
9 6 0 36.5533 0.0131
9 6 1 2.5086 0.0117
9 6 2 20.5031 0.0282
9 6 3 10.9957 0.0147
9 6 4 2.2298 -0.0013
9 6 5 2.8033 -0.0225
9 6 6 -2.3296 -0.0325
9 6 7 0.2140 -0.0347
9 6 8 1.7927 -0.0267
9 6 9 5.4848 -0.0063
9 6 10 -1.2788 0.0053
9 6 11 2.9919 0.0164
9 6 12 -7.4420 0.0230
9 6 13 0.8899 0.0201
9 6 14 -1.9496 0.0149
9 6 15 -0.0627 0.0132
9 6 16 1.3719 0.0078
9 6 17 -2.6660 -0.0011
9 6 18 -3.5911 -0.0035
9 6 19 -1.5661 -0.0077
9 6 20 2.3045 -0.0090
9 6 21 -0.2374 -0.0074
9 7 -20 0.3994 -0.0079
9 7 -19 -2.8222 -0.0059
9 7 -18 0.4366 -0.0037
9 7 -17 -1.8269 -0.0023
9 7 -16 0.9168 0.0028
9 7 -15 1.6769 0.0045
9 7 -14 2.4580 0.0111
9 7 -13 2.6518 0.0123
9 7 -12 0.1597 0.0129
9 7 -11 0.9365 0.0174
9 7 -10 -2.7082 0.0169
9 7 -9 0.7042 0.0201
9 7 -8 -3.4563 0.0105
9 7 -7 -3.0071 -0.0004
9 7 -6 -7.2554 -0.0083
9 7 -5 -10.6532 -0.0163
9 7 -4 -0.4582 -0.0180
9 7 -3 -5.0725 -0.0112
9 7 -2 14.7523 -0.0004
9 7 -1 8.2356 -0.0024
9 7 0 14.4804 0.0023
9 7 1 9.1187 -0.0088
9 7 2 2.1315 -0.0160
9 7 3 -3.1012 -0.0164
9 7 4 -4.6276 -0.0161
9 7 5 -6.7365 -0.0026
9 7 6 0.8533 0.0036
9 7 7 -0.0062 0.0120
9 7 8 1.0558 0.0122
9 7 9 -2.2152 0.0100
9 7 10 -0.1240 0.0095
9 7 11 -0.1942 0.0029
9 7 12 4.0575 -0.0035
9 7 13 2.1671 -0.0062
9 7 14 4.0369 -0.0088
9 7 15 -0.3533 -0.0058
9 7 16 -0.3943 -0.0055
9 7 17 -7.1590 0.0060
9 7 18 2.0897 0.0059
9 7 19 -5.9631 0.0068
9 7 20 4.2587 0.0034
9 8 -20 -1.1473 -0.0168
9 8 -19 2.7602 -0.0159
9 8 -18 0.0395 -0.0061
9 8 -17 2.7065 0.0033
9 8 -16 -1.1540 0.0133
9 8 -15 1.1945 0.0157
9 8 -14 -1.1353 0.0178
9 8 -13 1.1572 0.0153
9 8 -12 3.2438 0.0119
9 8 -11 -2.9936 0.0078
9 8 -10 6.4320 0.0000
9 8 -9 -3.7352 -0.0131
9 8 -8 2.9396 -0.0108
9 8 -7 -7.7373 -0.0222
9 8 -6 2.5561 -0.0238
9 8 -5 -1.1715 -0.0209
9 8 -4 6.0658 -0.0249
9 8 -3 10.6561 -0.0274
9 8 -2 -3.2975 -0.0218
9 8 -1 11.3215 -0.0351
9 8 0 -4.4073 -0.0162
9 8 1 2.2514 -0.0086
9 8 2 5.8576 0.0009
9 8 3 -7.0820 0.0051
9 8 4 13.1588 0.0076
9 8 5 -0.5143 0.0039
9 8 6 4.9349 0.0043
9 8 7 2.2282 0.0009
9 8 8 -4.6713 0.0051
9 8 9 2.2907 0.0096
9 8 10 -1.1232 0.0151
9 8 11 1.8201 0.0109
9 8 12 -2.5541 0.0047
9 8 13 -5.1440 -0.0022
9 8 14 -2.5535 -0.0076
9 8 15 -5.8433 -0.0126
9 8 16 -2.8915 -0.0072
9 8 17 -1.0129 -0.0041
9 8 18 -1.9275 -0.0002
9 8 19 3.8338 0.0015
9 8 20 -3.6644 0.0047
9 9 -19 -1.6623 -0.0023
9 9 -18 -2.1536 -0.0024
9 9 -17 0.6665 0.0016
9 9 -16 -0.0851 0.0014
9 9 -15 5.2379 0.0017
9 9 -14 0.4530 0.0007
9 9 -13 3.1229 0.0007
9 9 -12 0.6752 -0.0067
9 9 -11 2.5789 -0.0149
9 9 -10 -2.1224 -0.0195
9 9 -9 3.5650 -0.0272
9 9 -8 -3.4597 -0.0209
9 9 -7 -4.5609 -0.0092
9 9 -6 -5.2877 0.0038
9 9 -5 -5.1772 0.0226
9 9 -4 4.2609 0.0263
9 9 -3 -0.5897 0.0253
9 9 -2 13.0067 0.0214
9 9 -1 -7.4718 0.0141
9 9 0 21.1392 0.0084
9 9 1 -16.2597 0.0144
9 9 2 16.4940 0.0053
9 9 3 -6.5192 0.0027
9 9 4 7.2824 0.0002
9 9 5 -0.9760 0.0006
9 9 6 2.2274 0.0071
9 9 7 -2.1906 0.0056
9 9 8 5.5893 0.0121
9 9 9 1.3008 0.0058
9 9 10 2.2576 -0.0005
9 9 11 1.0333 -0.0081
9 9 12 -6.3159 -0.0060
9 9 13 2.2241 -0.0045
9 9 14 -1.9901 0.0037
9 9 15 -1.9654 0.0088
9 9 16 0.2644 0.0100
9 9 17 0.1708 0.0002
9 9 18 -1.0818 -0.0051
9 9 19 3.7143 -0.0114
9 10 -19 0.7683 -0.0037
9 10 -18 0.1588 -0.0085
9 10 -17 0.7717 -0.0037
9 10 -16 4.7620 -0.0064
9 10 -15 -0.1539 -0.0060
9 10 -14 6.3080 -0.0069
9 10 -13 -1.9338 -0.0074
9 10 -12 6.3260 -0.0134
9 10 -11 -2.4768 -0.0119
9 10 -10 3.1238 -0.0103
9 10 -9 -4.3721 -0.0016
9 10 -8 -4.7416 0.0047
9 10 -7 -9.4144 0.0057
9 10 -6 -4.4845 0.0068
9 10 -5 -4.8052 0.0061
9 10 -4 -0.3956 0.0062
9 10 -3 2.3527 0.0050
9 10 -2 6.0401 0.0096
9 10 -1 2.3321 0.0157
9 10 0 6.9108 0.0149
9 10 1 1.3895 0.0149
9 10 2 -1.8990 0.0180
9 10 3 0.8801 0.0127
9 10 4 -6.2204 0.0177
9 10 5 -5.9123 0.0172
9 10 6 -3.9522 0.0245
9 10 7 -2.9549 0.0229
9 10 8 -1.9612 0.0268
9 10 9 -1.5689 0.0163
9 10 10 -5.5809 0.0056
9 10 11 0.1214 -0.0102
9 10 12 -1.8868 -0.0161
9 10 13 -2.0977 -0.0204
9 10 14 2.9249 -0.0157
9 10 15 -2.9329 -0.0048
9 10 16 1.3721 0.0010
9 10 17 -1.2121 0.0092
9 10 18 1.9471 0.0061
9 10 19 -4.7571 0.0039
9 11 -18 -0.1521 -0.0151
9 11 -17 1.9634 -0.0121
9 11 -16 3.5367 -0.0021
9 11 -15 0.5713 0.0018
9 11 -14 0.7016 0.0062
9 11 -13 2.1279 0.0078
9 11 -12 -0.5581 0.0081
9 11 -11 -2.4203 0.0146
9 11 -10 -1.3806 0.0191
9 11 -9 -8.2440 0.0242
9 11 -8 1.1855 0.0201
9 11 -7 -12.6938 0.0177
9 11 -6 6.5067 0.0088
9 11 -5 1.0139 -0.0054
9 11 -4 3.7351 -0.0175
9 11 -3 8.3252 -0.0190
9 11 -2 -3.6450 -0.0320
9 11 -1 6.3567 -0.0210
9 11 0 -5.9109 -0.0184
9 11 1 6.0578 -0.0127
9 11 2 6.1878 -0.0094
9 11 3 -4.9393 -0.0134
9 11 4 13.1237 -0.0098
9 11 5 -10.6935 -0.0060
9 11 6 4.4067 0.0027
9 11 7 -3.2400 0.0071
9 11 8 -2.5798 0.0163
9 11 9 5.6678 0.0172
9 11 10 -2.1875 0.0173
9 11 11 5.8322 0.0107
9 11 12 -0.0360 0.0103
9 11 13 0.7010 0.0029
9 11 14 -2.0488 -0.0029
9 11 15 -1.9001 -0.0108
9 11 16 -3.9526 -0.0115
9 11 17 -0.3064 -0.0095
9 11 18 -0.4861 -0.0025
9 12 -18 1.8122 0.0014
9 12 -17 -1.5971 0.0061
9 12 -16 0.7738 0.0102
9 12 -15 0.1456 0.0116
9 12 -14 -1.8048 0.0119
9 12 -13 1.2069 0.0084
9 12 -12 -1.8348 0.0070
9 12 -11 -0.7272 0.0070
9 12 -10 -5.0452 0.0118
9 12 -9 -3.8198 0.0087
9 12 -8 -6.6495 0.0065
9 12 -7 -3.1014 -0.0031
9 12 -6 -6.1913 -0.0138
9 12 -5 6.0263 -0.0298
9 12 -4 0.6347 -0.0409
9 12 -3 -1.8412 -0.0455
9 12 -2 5.7052 -0.0466
9 12 -1 -11.6122 -0.0374
9 12 0 10.5678 -0.0166
9 12 1 -11.9913 0.0026
9 12 2 12.5990 0.0175
9 12 3 -8.5121 0.0273
9 12 4 4.6751 0.0361
9 12 5 -0.1645 0.0341
9 12 6 5.3248 0.0304
9 12 7 3.4921 0.0185
9 12 8 3.9801 0.0057
9 12 9 5.5875 -0.0033
9 12 10 -1.1478 -0.0047
9 12 11 3.3543 -0.0071
9 12 12 -1.6607 0.0023
9 12 13 -0.0552 0.0034
9 12 14 -0.9117 0.0032
9 12 15 -0.4890 0.0004
9 12 16 -0.1867 0.0016
9 12 17 0.3728 -0.0071
9 12 18 0.0090 -0.0091
9 13 -17 1.6736 0.0089
9 13 -16 2.8350 0.0076
9 13 -15 0.4947 0.0046
9 13 -14 7.0358 -0.0034
9 13 -13 -5.2790 -0.0039
9 13 -12 2.3479 -0.0047
9 13 -11 -6.2077 -0.0048
9 13 -10 2.8788 -0.0037
9 13 -9 -1.7694 -0.0062
9 13 -8 2.3128 -0.0092
9 13 -7 1.6609 -0.0169
9 13 -6 0.8376 -0.0136
9 13 -5 0.2246 -0.0119
9 13 -4 -2.0428 -0.0065
9 13 -3 -4.0411 -0.0001
9 13 -2 -0.3704 0.0018
9 13 -1 2.8363 -0.0039
9 13 0 6.2428 -0.0056
9 13 1 1.3502 -0.0167
9 13 2 1.2998 -0.0206
9 13 3 -0.9416 -0.0183
9 13 4 -5.1147 -0.0091
9 13 5 2.5598 0.0030
9 13 6 -4.1777 0.0106
9 13 7 6.1488 0.0149
9 13 8 -6.4094 0.0134
9 13 9 3.2747 -0.0007
9 13 10 -4.5898 -0.0060
9 13 11 -0.0616 -0.0130
9 13 12 -2.4034 -0.0143
9 13 13 -1.4587 -0.0113
9 13 14 -1.2130 -0.0036
9 13 15 -1.1001 0.0098
9 13 16 0.6065 0.0152
9 13 17 0.4975 0.0154
9 14 -17 -1.3334 -0.0025
9 14 -16 6.8384 -0.0065
9 14 -15 -4.1771 -0.0097
9 14 -14 1.0552 -0.0110
9 14 -13 -0.3506 -0.0078
9 14 -12 -2.6140 0.0005
9 14 -11 1.2948 0.0083
9 14 -10 -1.1508 0.0144
9 14 -9 -5.1314 0.0139
9 14 -8 0.4199 0.0054
9 14 -7 -7.8069 -0.0040
9 14 -6 5.2309 -0.0083
9 14 -5 0.2250 -0.0142
9 14 -4 3.7340 -0.0086
9 14 -3 2.3309 -0.0052
9 14 -2 4.0904 0.0076
9 14 -1 1.5208 0.0177
9 14 0 3.3902 0.0301
9 14 1 0.0821 0.0408
9 14 2 2.4236 0.0436
9 14 3 -2.9482 0.0439
9 14 4 5.7460 0.0394
9 14 5 -2.8376 0.0328
9 14 6 3.9674 0.0144
9 14 7 1.2623 0.0063
9 14 8 0.5344 -0.0065
9 14 9 6.1722 -0.0134
9 14 10 -0.8412 -0.0150
9 14 11 0.7207 -0.0143
9 14 12 0.0325 -0.0141
9 14 13 -1.0297 -0.0105
9 14 14 -0.8678 -0.0100
9 14 15 -0.6766 -0.0052
9 14 16 -0.9238 -0.0045
9 14 17 0.3108 -0.0035
9 15 -16 0.7660 -0.0127
9 15 -15 -6.5553 -0.0112
9 15 -14 -0.4081 -0.0067
9 15 -13 -6.9648 -0.0026
9 15 -12 3.2278 0.0073
9 15 -11 -2.4420 0.0143
9 15 -10 0.1781 0.0194
9 15 -9 -0.7458 0.0182
9 15 -8 -3.7389 0.0162
9 15 -7 0.8104 0.0130
9 15 -6 -0.1596 0.0091
9 15 -5 -0.9383 0.0073
9 15 -4 2.5998 0.0005
9 15 -3 -3.4457 -0.0027
9 15 -2 4.3351 -0.0061
9 15 -1 -4.1524 -0.0057
9 15 0 3.1820 -0.0058
9 15 1 -7.9051 -0.0022
9 15 2 1.8729 -0.0032
9 15 3 -4.6538 -0.0023
9 15 4 -1.6520 -0.0052
9 15 5 4.6444 -0.0045
9 15 6 -0.7867 -0.0069
9 15 7 5.1460 -0.0069
9 15 8 0.3370 -0.0012
9 15 9 3.8338 0.0012
9 15 10 0.1136 0.0006
9 15 11 1.9863 -0.0014
9 15 12 -1.0417 -0.0059
9 15 13 -0.3377 -0.0040
9 15 14 -1.9047 -0.0025
9 15 15 -1.4789 -0.0012
9 15 16 -1.5855 0.0040
9 16 -15 -0.1913 0.0024
9 16 -14 4.1669 0.0073
9 16 -13 -1.4812 0.0083
9 16 -12 2.1915 0.0114
9 16 -11 -5.2068 0.0104
9 16 -10 0.7410 0.0082
9 16 -9 -3.5320 0.0043
9 16 -8 4.2004 -0.0057
9 16 -7 -1.3515 -0.0024
9 16 -6 3.9644 -0.0078
9 16 -5 -3.0884 -0.0061
9 16 -4 -5.1315 -0.0012
9 16 -3 -4.2112 0.0019
9 16 -2 -1.4249 0.0067
9 16 -1 -0.6853 0.0070
9 16 0 2.4935 0.0084
9 16 1 -0.7539 0.0052
9 16 2 -1.6601 0.0012
9 16 3 3.0404 0.0017
9 16 4 -3.2572 0.0014
9 16 5 6.2115 0.0020
9 16 6 -4.1936 0.0010
9 16 7 4.4079 -0.0006
9 16 8 -5.7458 0.0005
9 16 9 0.9446 -0.0015
9 16 10 -2.0078 -0.0018
9 16 11 0.4786 0.0033
9 16 12 -1.8672 0.0022
9 16 13 1.2833 0.0046
9 16 14 -2.3677 0.0039
9 16 15 0.8604 0.0028
9 17 -14 4.0829 -0.0006
9 17 -13 -2.5025 -0.0086
9 17 -12 1.3010 -0.0105
9 17 -11 2.8934 -0.0159
9 17 -10 -0.6028 -0.0184
9 17 -9 1.2170 -0.0144
9 17 -8 0.8994 -0.0085
9 17 -7 -5.5218 0.0028
9 17 -6 -2.1057 0.0150
9 17 -5 -4.3337 0.0167
9 17 -4 0.5421 0.0182
9 17 -3 1.6457 0.0086
9 17 -2 8.4686 -0.0026
9 17 -1 -3.3957 -0.0160
9 17 0 6.1862 -0.0214
9 17 1 -6.4735 -0.0245
9 17 2 3.4939 -0.0223
9 17 3 -3.3511 -0.0242
9 17 4 2.8600 -0.0196
9 17 5 -3.0461 -0.0182
9 17 6 2.1833 -0.0103
9 17 7 -1.3480 -0.0015
9 17 8 4.4826 0.0032
9 17 9 0.2194 0.0085
9 17 10 -0.6817 0.0107
9 17 11 -3.2296 0.0177
9 17 12 -0.7535 0.0192
9 17 13 -2.5596 0.0163
9 17 14 1.9871 0.0134
9 18 -13 -2.5952 -0.0111
9 18 -12 1.8914 -0.0125
9 18 -11 -0.2830 -0.0158
9 18 -10 2.6688 -0.0190
9 18 -9 -2.3788 -0.0169
9 18 -8 2.1381 -0.0131
9 18 -7 -0.9296 -0.0071
9 18 -6 -0.4134 0.0067
9 18 -5 -2.1875 0.0148
9 18 -4 2.2328 0.0266
9 18 -3 -4.5201 0.0308
9 18 -2 2.8000 0.0290
9 18 -1 -1.9413 0.0226
9 18 0 -1.3349 0.0092
9 18 1 0.5981 -0.0029
9 18 2 -3.3722 -0.0106
9 18 3 -1.3943 -0.0144
9 18 4 -3.7748 -0.0112
9 18 5 0.8051 -0.0028
9 18 6 -3.0934 0.0032
9 18 7 0.8926 0.0074
9 18 8 -1.0971 0.0088
9 18 9 1.2076 0.0074
9 18 10 1.8261 0.0033
9 18 11 3.1229 0.0047
9 18 12 0.7202 0.0009
9 18 13 1.1027 0.0058
9 19 -12 1.1693 -0.0034
9 19 -11 -2.2352 0.0001
9 19 -10 4.8038 -0.0008
9 19 -9 0.9115 0.0054
9 19 -8 1.1520 0.0094
9 19 -7 1.1634 0.0111
9 19 -6 0.2567 0.0134
9 19 -5 0.4158 0.0112
9 19 -4 2.3448 0.0062
9 19 -3 -0.9648 -0.0006
9 19 -2 5.9300 -0.0105
9 19 -1 -2.5799 -0.0163
9 19 0 4.5643 -0.0177
9 19 1 1.1741 -0.0203
9 19 2 0.2990 -0.0162
9 19 3 7.1173 -0.0116
9 19 4 -2.7336 0.0002
9 19 5 6.0007 0.0107
9 19 6 -4.8450 0.0214
9 19 7 1.3845 0.0218
9 19 8 -1.5184 0.0218
9 19 9 2.5676 0.0174
9 19 10 0.0309 0.0082
9 19 11 4.9530 0.0005
9 19 12 -0.9549 -0.0069
9 20 -11 2.8205 0.0094
9 20 -10 -1.0746 0.0073
9 20 -9 -0.6701 0.0016
9 20 -8 -1.9893 -0.0016
9 20 -7 -5.0733 -0.0061
9 20 -6 -2.5070 -0.0105
9 20 -5 -5.4245 -0.0105
9 20 -4 1.9794 -0.0105
9 20 -3 -1.2971 -0.0082
9 20 -2 3.3475 -0.0080
9 20 -1 1.9791 -0.0061
9 20 0 -2.6537 -0.0045
9 20 1 2.9629 0.0006
9 20 2 -3.0539 0.0008
9 20 3 1.5137 0.0019
9 20 4 -2.0715 0.0006
9 20 5 -2.7728 -0.0026
9 20 6 2.7239 -0.0082
9 20 7 0.7615 -0.0084
9 20 8 8.4094 -0.0127
9 20 9 2.7637 -0.0034
9 20 10 2.3032 0.0050
9 20 11 -2.9428 0.0124
9 21 -9 -2.5068 -0.0043
9 21 -8 0.9692 -0.0015
9 21 -7 -2.5001 0.0007
9 21 -6 0.8044 0.0012
9 21 -5 0.6570 0.0014
9 21 -4 1.0396 -0.0027
9 21 -3 -2.4452 -0.0085
9 21 -2 -2.7937 -0.0148
9 21 -1 -2.4449 -0.0151
9 21 0 -3.3535 -0.0152
9 21 1 3.5625 -0.0093
9 21 2 -3.4725 -0.0025
9 21 3 1.2899 0.0067
9 21 4 -2.4639 0.0144
9 21 5 0.7585 0.0159
9 21 6 1.5497 0.0140
9 21 7 1.3673 0.0107
9 21 8 -0.7527 0.0080
9 21 9 -0.4644 0.0059
9 22 -7 1.5863 -0.0076
9 22 -6 1.3129 -0.0049
9 22 -5 0.9426 0.0036
9 22 -4 1.1046 0.0094
9 22 -3 -0.1567 0.0165
9 22 -2 0.9623 0.0171
9 22 -1 2.1294 0.0199
9 22 0 1.9407 0.0177
9 22 1 1.8615 0.0139
9 22 2 -1.4047 0.0094
9 22 3 2.7488 0.0031
9 22 4 -2.2402 -0.0041
9 22 5 2.7157 -0.0064
9 22 6 -1.2646 -0.0124
9 22 7 -0.1322 -0.0087
9 23 -4 -3.1941 0.0133
9 23 -3 0.7699 0.0189
9 23 -2 0.7451 0.0194
9 23 -1 3.2825 0.0169
9 23 0 0.7610 0.0160
9 23 1 2.1184 0.0110
9 23 2 -0.8841 0.0079
9 23 3 2.3394 0.0029
9 23 4 0.2736 0.0002
10 1 -21 -1.9403 0.0076
10 1 -20 -1.4573 0.0087
10 1 -19 0.9007 -0.0046
10 1 -18 1.5340 -0.0095
10 1 -17 2.5882 -0.0249
10 1 -16 -2.0299 -0.0211
10 1 -15 1.1473 -0.0199
10 1 -14 0.2043 -0.0151
10 1 -13 4.3836 -0.0019
10 1 -12 3.7458 -0.0034
10 1 -11 5.7260 -0.0021
10 1 -10 0.0102 0.0057
10 1 -9 -5.8985 0.0065
10 1 -8 -2.6105 0.0172
10 1 -7 -0.6781 0.0220
10 1 -6 -0.3698 0.0366
10 1 -5 9.1395 0.0355
10 1 -4 2.8898 0.0340
10 1 -3 6.0592 0.0230
10 1 -2 16.0925 0.0113
10 1 -1 -22.5241 -0.0332
10 1 0 41.4048 -0.0524
10 1 1 -50.5902 -0.0713
10 1 2 36.3251 -0.0421
10 1 3 -25.0387 -0.0075
10 1 4 18.8967 0.0416
10 1 5 6.6934 0.0700
10 1 6 2.7614 0.0686
10 1 7 9.1384 0.0549
10 1 8 -2.5302 0.0180
10 1 9 -1.5765 -0.0101
10 1 10 -2.3386 -0.0318
10 1 11 -2.5352 -0.0344
10 1 12 2.5494 -0.0255
10 1 13 -5.7312 -0.0145
10 1 14 3.3613 -0.0062
10 1 15 -3.1507 0.0016
10 1 16 -1.7518 0.0054
10 1 17 -0.1006 0.0015
10 1 18 -6.3646 0.0084
10 1 19 -5.6536 0.0001
10 1 20 -0.8741 0.0017
10 1 21 -4.6649 0.0033
10 2 -21 -3.2397 -0.0233
10 2 -20 -0.8444 -0.0344
10 2 -19 -4.2566 -0.0326
10 2 -18 0.1832 -0.0245
10 2 -17 1.4835 -0.0135
10 2 -16 -3.5541 -0.0017
10 2 -15 1.2210 0.0143
10 2 -14 -0.3450 0.0164
10 2 -13 3.3459 0.0234
10 2 -12 4.7471 0.0246
10 2 -11 0.5492 0.0340
10 2 -10 5.6197 0.0401
10 2 -9 -2.4163 0.0514
10 2 -8 -3.1705 0.0450
10 2 -7 -6.5389 0.0393
10 2 -6 -5.9120 -0.0178
10 2 -5 -1.1629 -0.0594
10 2 -4 -3.8292 -0.1041
10 2 -3 8.9332 -0.1281
10 2 -2 -7.9586 -0.1141
10 2 -1 11.6971 -0.0825
10 2 0 -19.1036 -0.0304
10 2 1 4.8702 0.0149
10 2 2 -5.1427 0.0456
10 2 3 2.2903 0.0424
10 2 4 10.7640 0.0399
10 2 5 7.0493 0.0147
10 2 6 0.0021 -0.0107
10 2 7 7.4141 0.0069
10 2 8 -5.0060 -0.0090
10 2 9 5.8176 0.0014
10 2 10 -3.4438 -0.0021
10 2 11 1.1115 -0.0017
10 2 12 3.2968 -0.0086
10 2 13 5.5750 -0.0077
10 2 14 2.3384 -0.0050
10 2 15 6.2070 -0.0022
10 2 16 -1.7208 0.0003
10 2 17 -0.6047 -0.0018
10 2 18 3.1889 -0.0022
10 2 19 1.7045 -0.0002
10 2 20 9.4776 0.0032
10 2 21 5.3191 -0.0004
10 3 -21 -0.6228 -0.0073
10 3 -20 2.8815 -0.0113
10 3 -19 4.1242 -0.0026
10 3 -18 0.7154 -0.0015
10 3 -17 4.7549 0.0067
10 3 -16 0.4577 0.0175
10 3 -15 2.7972 0.0287
10 3 -14 0.9363 0.0201
10 3 -13 -2.1783 0.0188
10 3 -12 -2.6160 0.0034
10 3 -11 -2.5772 -0.0123
10 3 -10 -0.9990 -0.0004
10 3 -9 2.6122 0.0031
10 3 -8 4.7092 0.0108
10 3 -7 -1.7051 0.0176
10 3 -6 10.4481 -0.0159
10 3 -5 -9.6171 -0.0423
10 3 -4 5.6412 -0.0547
10 3 -3 -7.6671 -0.0654
10 3 -2 1.2776 -0.0220
10 3 -1 -8.4456 0.0027
10 3 0 11.3272 0.0394
10 3 1 -6.5476 0.0703
10 3 2 7.1087 0.0725
10 3 3 -10.3751 0.0650
10 3 4 -6.6435 0.0469
10 3 5 -10.0386 0.0211
10 3 6 3.0457 -0.0088
10 3 7 -6.3316 -0.0405
10 3 8 4.7404 -0.0655
10 3 9 -3.5067 -0.0634
10 3 10 2.4259 -0.0590
10 3 11 -0.4994 -0.0281
10 3 12 1.2750 0.0103
10 3 13 -1.5889 0.0333
10 3 14 0.0543 0.0407
10 3 15 2.8289 0.0461
10 3 16 1.3544 0.0322
10 3 17 4.8234 0.0200
10 3 18 1.8142 0.0029
10 3 19 0.5314 -0.0080
10 3 20 -4.3003 -0.0205
10 3 21 -0.1737 -0.0245
10 4 -21 -1.2334 0.0066
10 4 -20 3.9360 0.0023
10 4 -19 2.9241 0.0016
10 4 -18 2.8250 -0.0038
10 4 -17 -3.4555 -0.0086
10 4 -16 -0.5085 -0.0059
10 4 -15 -3.8242 -0.0071
10 4 -14 3.2619 -0.0040
10 4 -13 0.9044 -0.0027
10 4 -12 3.8870 -0.0053
10 4 -11 3.7176 -0.0067
10 4 -10 -4.0289 -0.0031
10 4 -9 -1.2119 0.0129
10 4 -8 -5.4203 0.0065
10 4 -7 2.8761 0.0092
10 4 -6 -0.8217 0.0008
10 4 -5 9.8134 -0.0109
10 4 -4 -1.6663 -0.0144
10 4 -3 8.6697 -0.0120
10 4 -2 7.9116 -0.0302
10 4 -1 -7.5726 -0.0121
10 4 0 23.1438 -0.0152
10 4 1 -30.2829 -0.0028
10 4 2 11.8005 0.0302
10 4 3 -22.3701 0.0468
10 4 4 -2.7123 0.0730
10 4 5 3.9250 0.0732
10 4 6 -4.2224 0.0560
10 4 7 9.2361 0.0305
10 4 8 0.0282 -0.0057
10 4 9 0.7428 -0.0240
10 4 10 -0.5911 -0.0438
10 4 11 -6.9497 -0.0385
10 4 12 0.8511 -0.0374
10 4 13 -6.8962 -0.0220
10 4 14 2.2396 -0.0027
10 4 15 -2.5734 0.0103
10 4 16 -0.0561 0.0174
10 4 17 -2.8818 0.0155
10 4 18 -3.8024 0.0078
10 4 19 -0.9982 -0.0010
10 4 20 1.2585 -0.0058
10 4 21 -1.0346 -0.0050
10 5 -20 -3.4225 -0.0158
10 5 -19 0.5268 -0.0235
10 5 -18 -0.0972 -0.0248
10 5 -17 3.2823 -0.0216
10 5 -16 3.1591 -0.0114
10 5 -15 3.4233 -0.0028
10 5 -14 3.6927 -0.0001
10 5 -13 -0.5373 0.0015
10 5 -12 -1.4550 0.0030
10 5 -11 -0.6413 0.0103
10 5 -10 -4.4773 0.0152
10 5 -9 -2.0735 0.0173
10 5 -8 -2.0716 0.0129
10 5 -7 -5.5694 -0.0009
10 5 -6 6.0922 -0.0081
10 5 -5 5.9258 -0.0167
10 5 -4 8.7894 -0.0091
10 5 -3 15.6489 0.0001
10 5 -2 10.6816 0.0077
10 5 -1 2.9440 0.0153
10 5 0 -4.5265 0.0269
10 5 1 -6.7498 0.0243
10 5 2 -15.8545 0.0282
10 5 3 0.5932 0.0172
10 5 4 -2.7284 0.0102
10 5 5 5.0638 -0.0152
10 5 6 4.6757 -0.0231
10 5 7 1.4628 -0.0208
10 5 8 0.9761 -0.0201
10 5 9 -3.2176 -0.0090
10 5 10 -9.5209 -0.0011
10 5 11 -2.9516 0.0055
10 5 12 -3.5692 0.0014
10 5 13 -1.0113 0.0032
10 5 14 0.6022 -0.0006
10 5 15 -3.5822 -0.0008
10 5 16 -4.2622 -0.0068
10 5 17 -0.9655 -0.0032
10 5 18 0.7310 -0.0084
10 5 19 1.8760 0.0013
10 5 20 6.6038 0.0046
10 6 -20 3.1038 -0.0007
10 6 -19 -0.4708 -0.0096
10 6 -18 0.4831 -0.0199
10 6 -17 3.7581 -0.0243
10 6 -16 -0.4186 -0.0274
10 6 -15 3.0788 -0.0185
10 6 -14 -3.6841 -0.0122
10 6 -13 1.1538 -0.0011
10 6 -12 -5.5433 0.0077
10 6 -11 3.6805 0.0209
10 6 -10 -5.6870 0.0332
10 6 -9 5.6606 0.0398
10 6 -8 1.1842 0.0394
10 6 -7 1.8935 0.0285
10 6 -6 9.5329 0.0101
10 6 -5 -5.8573 -0.0178
10 6 -4 7.2046 -0.0464
10 6 -3 -7.3788 -0.0533
10 6 -2 -0.8594 -0.0545
10 6 -1 -6.5863 -0.0481
10 6 0 -7.8727 -0.0181
10 6 1 -3.3663 0.0084
10 6 2 1.4678 0.0414
10 6 3 -0.0021 0.0556
10 6 4 8.2591 0.0506
10 6 5 2.4789 0.0298
10 6 6 -0.7977 0.0031
10 6 7 -6.6365 -0.0225
10 6 8 -9.9261 -0.0312
10 6 9 -12.1303 -0.0307
10 6 10 -0.7503 -0.0222
10 6 11 -4.8126 0.0011
10 6 12 5.9590 0.0128
10 6 13 -2.5358 0.0221
10 6 14 1.3001 0.0224
10 6 15 0.1331 0.0210
10 6 16 3.7841 0.0077
10 6 17 0.3737 -0.0026
10 6 18 2.9149 -0.0065
10 6 19 0.4869 -0.0136
10 6 20 -8.3284 -0.0154
10 7 -20 2.8014 0.0065
10 7 -19 -0.1452 0.0031
10 7 -18 2.1836 -0.0056
10 7 -17 -8.0338 -0.0074
10 7 -16 -2.1876 -0.0094
10 7 -15 -5.9828 -0.0085
10 7 -14 1.5446 -0.0097
10 7 -13 -1.1969 -0.0050
10 7 -12 6.3005 -0.0000
10 7 -11 -2.6151 0.0047
10 7 -10 2.6171 0.0163
10 7 -9 -4.2311 0.0242
10 7 -8 0.0805 0.0297
10 7 -7 5.0191 0.0241
10 7 -6 -5.8033 0.0108
10 7 -5 6.4666 -0.0082
10 7 -4 -6.8527 -0.0282
10 7 -3 -1.8059 -0.0440
10 7 -2 -0.5819 -0.0489
10 7 -1 -9.5251 -0.0379
10 7 0 0.6586 -0.0226
10 7 1 -9.1491 -0.0043
10 7 2 -2.0098 0.0048
10 7 3 -3.0341 0.0067
10 7 4 -6.4652 0.0002
10 7 5 1.5671 -0.0057
10 7 6 -7.9389 -0.0099
10 7 7 0.3638 -0.0138
10 7 8 0.9151 -0.0139
10 7 9 1.5060 -0.0164
10 7 10 3.3962 -0.0171
10 7 11 -3.3236 -0.0134
10 7 12 0.5780 -0.0053
10 7 13 -6.4377 0.0047
10 7 14 -0.3478 0.0178
10 7 15 0.3130 0.0209
10 7 16 1.9382 0.0167
10 7 17 -0.5937 0.0105
10 7 18 -2.9393 0.0052
10 7 19 -0.3034 -0.0018
10 7 20 -1.6181 -0.0037
10 8 -19 3.1568 0.0083
10 8 -18 -3.5781 0.0037
10 8 -17 5.4694 0.0015
10 8 -16 0.6653 0.0016
10 8 -15 3.9440 0.0023
10 8 -14 4.7774 0.0011
10 8 -13 -4.2118 -0.0022
10 8 -12 -2.4078 -0.0047
10 8 -11 -2.9829 -0.0046
10 8 -10 -6.4776 -0.0096
10 8 -9 1.8449 -0.0116
10 8 -8 -2.3587 -0.0122
10 8 -7 3.1477 -0.0198
10 8 -6 8.8823 -0.0170
10 8 -5 5.8581 -0.0084
10 8 -4 17.7680 0.0041
10 8 -3 7.9152 0.0229
10 8 -2 11.3802 0.0324
10 8 -1 -3.3748 0.0328
10 8 0 1.3133 0.0255
10 8 1 -10.0557 0.0038
10 8 2 -7.9489 -0.0109
10 8 3 -5.8775 -0.0186
10 8 4 -10.4390 -0.0191
10 8 5 -0.2470 -0.0109
10 8 6 -1.8844 -0.0012
10 8 7 2.1110 -0.0014
10 8 8 3.6897 0.0014
10 8 9 -0.7648 -0.0050
10 8 10 -5.4881 -0.0040
10 8 11 -2.0205 0.0005
10 8 12 -5.6881 0.0030
10 8 13 0.4046 0.0094
10 8 14 0.0207 0.0096
10 8 15 -0.0694 0.0061
10 8 16 -3.9353 0.0040
10 8 17 1.6364 0.0001
10 8 18 -4.5289 -0.0048
10 8 19 3.0347 -0.0031
10 9 -19 -2.8076 0.0095
10 9 -18 -0.5130 0.0055
10 9 -17 -0.4163 -0.0036
10 9 -16 0.6942 -0.0138
10 9 -15 1.5744 -0.0190
10 9 -14 -4.2880 -0.0202
10 9 -13 1.3342 -0.0208
10 9 -12 -4.6203 -0.0132
10 9 -11 2.3009 -0.0028
10 9 -10 -3.2291 0.0087
10 9 -9 6.1655 0.0174
10 9 -8 3.1453 0.0141
10 9 -7 8.3147 0.0174
10 9 -6 6.0624 0.0134
10 9 -5 2.2211 0.0092
10 9 -4 2.9026 0.0043
10 9 -3 -1.1896 0.0008
10 9 -2 1.5403 -0.0105
10 9 -1 -0.7961 -0.0130
10 9 0 -2.9638 -0.0171
10 9 1 2.9223 -0.0044
10 9 2 -3.6190 0.0110
10 9 3 8.0749 0.0231
10 9 4 -0.6807 0.0227
10 9 5 8.2068 0.0138
10 9 6 -2.1641 0.0009
10 9 7 -0.2069 -0.0123
10 9 8 -4.8053 -0.0213
10 9 9 -6.5234 -0.0205
10 9 10 0.2104 -0.0104
10 9 11 -4.8437 -0.0015
10 9 12 3.8333 0.0084
10 9 13 -0.2676 0.0117
10 9 14 1.3733 0.0131
10 9 15 -0.3302 0.0101
10 9 16 3.1774 0.0016
10 9 17 -4.3019 -0.0077
10 9 18 2.8042 -0.0072
10 9 19 -0.6493 -0.0113
10 10 -18 0.8703 -0.0088
10 10 -17 -2.4134 -0.0112
10 10 -16 -0.7020 -0.0106
10 10 -15 -3.2944 -0.0084
10 10 -14 0.4893 -0.0047
10 10 -13 -3.8124 0.0056
10 10 -12 6.1802 0.0092
10 10 -11 -3.3476 0.0129
10 10 -10 5.6708 0.0108
10 10 -9 -1.1037 0.0083
10 10 -8 4.0031 0.0026
10 10 -7 -0.8725 0.0046
10 10 -6 -2.6393 0.0024
10 10 -5 -2.3083 0.0092
10 10 -4 -4.0411 0.0105
10 10 -3 0.0500 0.0113
10 10 -2 -9.2096 0.0125
10 10 -1 -1.3535 -0.0022
10 10 0 -8.9847 -0.0142
10 10 1 -1.8004 -0.0206
10 10 2 -0.1313 -0.0274
10 10 3 3.5513 -0.0229
10 10 4 1.4947 -0.0205
10 10 5 2.0826 -0.0164
10 10 6 -0.5830 -0.0131
10 10 7 -5.0590 -0.0156
10 10 8 2.4491 -0.0128
10 10 9 -9.6633 -0.0120
10 10 10 3.6814 -0.0067
10 10 11 -2.6582 -0.0020
10 10 12 2.3639 0.0076
10 10 13 0.8529 0.0107
10 10 14 -0.9517 0.0155
10 10 15 -0.4319 0.0088
10 10 16 -0.1875 0.0059
10 10 17 0.9092 0.0030
10 10 18 -1.9160 0.0020
10 11 -18 -2.1510 -0.0010
10 11 -17 -1.3490 0.0003
10 11 -16 -2.3772 0.0040
10 11 -15 -1.3086 0.0113
10 11 -14 1.1529 0.0135
10 11 -13 -2.5631 0.0151
10 11 -12 0.4290 0.0114
10 11 -11 -3.2801 0.0104
10 11 -10 0.9994 0.0013
10 11 -9 -2.0708 0.0012
10 11 -8 3.0335 -0.0037
10 11 -7 -0.1385 0.0035
10 11 -6 5.5424 0.0010
10 11 -5 2.5048 0.0001
10 11 -4 4.7987 -0.0096
10 11 -3 0.0627 -0.0170
10 11 -2 -0.2124 -0.0333
10 11 -1 -7.9004 -0.0312
10 11 0 6.3275 -0.0303
10 11 1 -6.3543 -0.0135
10 11 2 1.5406 0.0021
10 11 3 -6.2915 0.0095
10 11 4 -1.8603 0.0157
10 11 5 -8.8499 0.0081
10 11 6 4.0337 -0.0036
10 11 7 -5.4914 -0.0096
10 11 8 4.3091 -0.0086
10 11 9 0.3269 -0.0013
10 11 10 1.4746 0.0091
10 11 11 2.0482 0.0180
10 11 12 -2.1586 0.0206
10 11 13 -1.8785 0.0170
10 11 14 -1.2922 0.0063
10 11 15 -1.1066 -0.0065
10 11 16 -2.5552 -0.0144
10 11 17 0.9516 -0.0138
10 11 18 -1.6614 -0.0143
10 12 -17 -1.2262 0.0074
10 12 -16 -1.4313 0.0073
10 12 -15 -2.2557 0.0061
10 12 -14 -3.0399 0.0021
10 12 -13 -4.7099 -0.0014
10 12 -12 -3.2083 -0.0120
10 12 -11 -0.3699 -0.0189
10 12 -10 -2.9377 -0.0235
10 12 -9 4.5537 -0.0197
10 12 -8 2.2371 -0.0112
10 12 -7 1.6286 0.0028
10 12 -6 1.0529 0.0153
10 12 -5 -0.9330 0.0264
10 12 -4 -5.1414 0.0287
10 12 -3 -1.1476 0.0244
10 12 -2 3.2059 0.0115
10 12 -1 -5.4024 -0.0041
10 12 0 8.6177 -0.0157
10 12 1 -2.3238 -0.0225
10 12 2 0.8503 -0.0193
10 12 3 3.8070 -0.0229
10 12 4 -1.2077 -0.0219
10 12 5 2.8892 -0.0215
10 12 6 1.3423 -0.0194
10 12 7 -1.4956 -0.0146
10 12 8 4.9810 -0.0106
10 12 9 -2.1009 0.0001
10 12 10 3.0772 0.0068
10 12 11 -0.8935 0.0134
10 12 12 -1.4525 0.0190
10 12 13 -2.7757 0.0163
10 12 14 3.9616 0.0138
10 12 15 -1.1285 0.0103
10 12 16 1.8489 0.0052
10 12 17 -2.3497 -0.0006
10 13 -17 0.3096 0.0012
10 13 -16 -2.0876 -0.0027
10 13 -15 3.3706 -0.0051
10 13 -14 -0.3561 -0.0085
10 13 -13 1.3134 -0.0096
10 13 -12 3.4411 -0.0111
10 13 -11 -3.2886 -0.0134
10 13 -10 4.5901 -0.0133
10 13 -9 -1.6504 -0.0105
10 13 -8 4.1122 -0.0055
10 13 -7 -0.5982 0.0022
10 13 -6 -6.8057 0.0122
10 13 -5 1.4344 0.0216
10 13 -4 -7.0267 0.0265
10 13 -3 2.3938 0.0283
10 13 -2 -5.4167 0.0221
10 13 -1 5.1497 0.0125
10 13 0 -8.7379 0.0025
10 13 1 4.0533 -0.0056
10 13 2 -3.3096 -0.0071
10 13 3 -1.0855 -0.0154
10 13 4 2.3620 -0.0130
10 13 5 -3.5906 -0.0082
10 13 6 3.2809 0.0016
10 13 7 -3.9928 0.0105
10 13 8 2.4528 0.0174
10 13 9 -8.3002 0.0200
10 13 10 -2.1857 0.0149
10 13 11 -4.4075 0.0111
10 13 12 0.5398 0.0032
10 13 13 -0.5510 -0.0023
10 13 14 -0.2880 -0.0055
10 13 15 -0.3458 -0.0096
10 13 16 -3.1278 -0.0047
10 13 17 0.3667 -0.0044
10 14 -16 1.5501 -0.0078
10 14 -15 -0.6657 -0.0098
10 14 -14 3.0177 -0.0069
10 14 -13 0.2107 -0.0038
10 14 -12 2.5950 -0.0031
10 14 -11 0.9738 0.0007
10 14 -10 3.3473 0.0088
10 14 -9 1.9766 0.0085
10 14 -8 0.9522 0.0127
10 14 -7 -1.2319 0.0175
10 14 -6 1.0589 0.0122
10 14 -5 1.0057 0.0124
10 14 -4 2.4541 0.0047
10 14 -3 -0.3404 -0.0012
10 14 -2 -3.2434 -0.0024
10 14 -1 -0.5866 -0.0066
10 14 0 -1.7644 -0.0022
10 14 1 1.5187 -0.0029
10 14 2 0.1354 -0.0077
10 14 3 -3.3888 -0.0083
10 14 4 5.2595 -0.0131
10 14 5 -6.0698 -0.0124
10 14 6 6.7934 -0.0100
10 14 7 -6.5489 -0.0046
10 14 8 -1.7146 0.0008
10 14 9 -0.6477 0.0081
10 14 10 -0.8617 0.0091
10 14 11 -0.3185 0.0077
10 14 12 4.7647 0.0066
10 14 13 -4.7434 -0.0012
10 14 14 -0.5020 -0.0033
10 14 15 -1.3180 -0.0099
10 14 16 -4.4208 -0.0072
10 15 -15 -0.3257 0.0049
10 15 -14 -1.0386 0.0058
10 15 -13 -5.7810 0.0096
10 15 -12 -1.8746 0.0092
10 15 -11 0.8129 0.0064
10 15 -10 -2.2171 0.0046
10 15 -9 5.0897 0.0000
10 15 -8 -1.7467 -0.0040
10 15 -7 -0.3316 -0.0058
10 15 -6 -0.8060 -0.0042
10 15 -5 0.9773 -0.0068
10 15 -4 -0.5972 -0.0060
10 15 -3 3.4149 -0.0086
10 15 -2 2.3854 -0.0101
10 15 -1 2.7109 -0.0169
10 15 0 0.8020 -0.0208
10 15 1 0.5045 -0.0208
10 15 2 0.4304 -0.0187
10 15 3 4.7243 -0.0087
10 15 4 0.9589 0.0010
10 15 5 1.6868 0.0054
10 15 6 0.2657 0.0049
10 15 7 -5.4907 -0.0006
10 15 8 0.4064 -0.0048
10 15 9 0.5217 -0.0090
10 15 10 3.6746 -0.0092
10 15 11 0.8029 -0.0100
10 15 12 1.2337 -0.0032
10 15 13 -0.3178 -0.0027
10 15 14 1.5369 0.0027
10 15 15 2.0955 0.0045
10 16 -14 -2.2255 0.0056
10 16 -13 1.2813 0.0051
10 16 -12 4.1818 0.0052
10 16 -11 -0.2504 0.0017
10 16 -10 3.0456 -0.0029
10 16 -9 -1.7421 -0.0064
10 16 -8 -0.9634 -0.0123
10 16 -7 1.7021 -0.0144
10 16 -6 -2.1216 -0.0187
10 16 -5 7.9779 -0.0225
10 16 -4 -3.4780 -0.0190
10 16 -3 5.1854 -0.0167
10 16 -2 -10.3527 -0.0131
10 16 -1 4.8800 -0.0060
10 16 0 -9.3844 -0.0036
10 16 1 2.7025 0.0048
10 16 2 -0.2552 0.0075
10 16 3 -3.6336 0.0086
10 16 4 3.2200 0.0098
10 16 5 -6.4554 0.0080
10 16 6 3.9050 0.0041
10 16 7 2.2054 -0.0020
10 16 8 1.9790 -0.0073
10 16 9 0.2614 -0.0122
10 16 10 0.6224 -0.0135
10 16 11 -7.0846 -0.0080
10 16 12 -2.5817 -0.0024
10 16 13 -3.0332 0.0007
10 16 14 -5.8577 0.0066
10 17 -13 1.3843 -0.0031
10 17 -12 -1.9931 -0.0010
10 17 -11 -0.4317 -0.0028
10 17 -10 -2.3359 -0.0047
10 17 -9 -1.5726 -0.0071
10 17 -8 0.8985 -0.0090
10 17 -7 0.2631 -0.0072
10 17 -6 2.2628 0.0020
10 17 -5 2.4340 0.0075
10 17 -4 -1.3975 0.0182
10 17 -3 2.4492 0.0216
10 17 -2 -1.6952 0.0208
10 17 -1 0.2867 0.0127
10 17 0 3.1599 0.0050
10 17 1 -1.9106 0.0014
10 17 2 -1.3739 -0.0036
10 17 3 -0.2880 -0.0039
10 17 4 -0.8898 -0.0108
10 17 5 -0.2375 -0.0161
10 17 6 -0.0171 -0.0190
10 17 7 -1.6829 -0.0187
10 17 8 -2.1951 -0.0151
10 17 9 -2.8840 -0.0083
10 17 10 -0.8502 -0.0009
10 17 11 -3.2422 0.0065
10 17 12 2.7835 0.0121
10 17 13 -0.8958 0.0126
10 18 -12 -0.4738 0.0023
10 18 -11 -0.8927 0.0034
10 18 -10 -3.7649 0.0032
10 18 -9 0.8444 0.0030
10 18 -8 -2.9725 0.0019
10 18 -7 0.5627 -0.0009
10 18 -6 -1.0627 0.0032
10 18 -5 4.2072 0.0007
10 18 -4 -3.4334 0.0063
10 18 -3 2.5817 0.0096
10 18 -2 2.8247 0.0162
10 18 -1 -2.1745 0.0163
10 18 0 0.9666 0.0156
10 18 1 -0.9516 0.0135
10 18 2 -0.7622 0.0100
10 18 3 1.8826 0.0075
10 18 4 2.8732 0.0042
10 18 5 -0.2389 0.0001
10 18 6 2.4732 -0.0045
10 18 7 -1.1624 -0.0035
10 18 8 -0.3500 -0.0031
10 18 9 3.2414 -0.0007
10 18 10 0.4898 0.0027
10 18 11 3.1981 0.0024
10 18 12 0.7918 0.0052
10 19 -11 0.9468 0.0097
10 19 -10 1.7872 0.0044
10 19 -9 1.6525 -0.0031
10 19 -8 0.2126 -0.0058
10 19 -7 2.0027 -0.0068
10 19 -6 -3.0908 -0.0004
10 19 -5 4.6722 0.0053
10 19 -4 -2.0496 0.0126
10 19 -3 2.7079 0.0144
10 19 -2 -2.5711 0.0078
10 19 -1 0.2954 -0.0006
10 19 0 -5.3575 -0.0104
10 19 1 4.2449 -0.0153
10 19 2 -1.5860 -0.0233
10 19 3 0.6574 -0.0284
10 19 4 0.1430 -0.0273
10 19 5 -3.0358 -0.0268
10 19 6 2.4635 -0.0198
10 19 7 2.0758 -0.0162
10 19 8 2.2204 -0.0055
10 19 9 0.4831 0.0003
10 19 10 2.5437 0.0068
10 19 11 -3.2753 0.0109
10 20 -9 -2.4959 -0.0054
10 20 -8 2.5274 -0.0059
10 20 -7 0.2608 -0.0005
10 20 -6 0.8856 0.0014
10 20 -5 2.4475 -0.0031
10 20 -4 0.0905 -0.0071
10 20 -3 -1.0083 -0.0116
10 20 -2 2.7715 -0.0176
10 20 -1 -1.6123 -0.0138
10 20 0 5.9768 -0.0107
10 20 1 -3.3803 0.0026
10 20 2 0.6887 0.0133
10 20 3 -2.1896 0.0145
10 20 4 -2.5594 0.0104
10 20 5 3.5688 0.0032
10 20 6 -2.5478 -0.0086
10 20 7 1.8568 -0.0095
10 20 8 -1.9472 -0.0081
10 20 9 0.6237 -0.0028
10 21 -7 -0.3599 -0.0044
10 21 -6 -0.0654 0.0064
10 21 -5 2.4047 0.0072
10 21 -4 -2.4304 0.0094
10 21 -3 0.5282 0.0065
10 21 -2 -1.4869 0.0028
10 21 -1 -3.3735 -0.0004
10 21 0 -1.8732 -0.0041
10 21 1 -1.6394 -0.0105
10 21 2 -5.1281 -0.0120
10 21 3 1.1124 -0.0165
10 21 4 0.8156 -0.0167
10 21 5 -1.6142 -0.0135
10 21 6 5.4426 -0.0048
10 21 7 -1.3482 0.0024
10 22 -5 0.0089 -0.0057
10 22 -4 -2.1671 -0.0060
10 22 -3 -0.0681 0.0037
10 22 -2 0.1602 0.0064
10 22 -1 -0.2087 0.0136
10 22 0 -1.3699 0.0186
10 22 1 1.1374 0.0204
10 22 2 -1.3202 0.0132
10 22 3 0.6038 0.0122
10 22 4 -0.7810 0.0061
10 22 5 -1.2025 0.0055
11 1 -21 -0.6177 -0.0009
11 1 -20 -1.9261 -0.0137
11 1 -19 -2.6219 -0.0215
11 1 -18 -0.8236 -0.0264
11 1 -17 -1.9433 -0.0254
11 1 -16 2.2212 -0.0193
11 1 -15 -1.3660 -0.0167
11 1 -14 1.9099 -0.0122
11 1 -13 -3.0705 0.0037
11 1 -12 2.3531 0.0156
11 1 -11 -4.9641 0.0268
11 1 -10 2.6932 0.0387
11 1 -9 -8.4299 0.0248
11 1 -8 -1.7889 0.0145
11 1 -7 -11.8065 -0.0097
11 1 -6 0.9419 -0.0155
11 1 -5 -2.5772 -0.0258
11 1 -4 7.7808 -0.0037
11 1 -3 16.5765 0.0142
11 1 -2 0.8700 0.0399
11 1 -1 19.0614 0.0797
11 1 0 -3.8558 0.0717
11 1 1 5.2503 0.0810
11 1 2 5.5567 0.0635
11 1 3 10.5548 0.0326
11 1 4 0.1585 0.0197
11 1 5 9.6579 0.0036
11 1 6 -5.6537 0.0039
11 1 7 -3.0634 -0.0043
11 1 8 -7.2736 -0.0038
11 1 9 -9.5926 -0.0175
11 1 10 -3.1505 -0.0287
11 1 11 -3.7788 -0.0238
11 1 12 4.8998 -0.0298
11 1 13 -5.5256 -0.0278
11 1 14 6.7454 -0.0178
11 1 15 -5.2851 -0.0121
11 1 16 0.8852 -0.0056
11 1 17 1.1903 0.0123
11 1 18 -1.5746 0.0193
11 1 19 2.2899 0.0235
11 1 20 -2.2266 0.0232
11 1 21 -0.4146 0.0163
11 2 -21 1.4917 -0.0019
11 2 -20 -0.4381 -0.0048
11 2 -19 -0.0364 -0.0008
11 2 -18 -1.5706 0.0061
11 2 -17 0.4474 0.0117
11 2 -16 -1.4239 0.0120
11 2 -15 -0.0822 0.0088
11 2 -14 -2.0572 -0.0009
11 2 -13 -2.6735 -0.0102
11 2 -12 -0.8219 -0.0133
11 2 -11 -5.5331 -0.0154
11 2 -10 1.6023 -0.0101
11 2 -9 -3.7645 -0.0027
11 2 -8 9.4226 -0.0044
11 2 -7 -2.0245 -0.0225
11 2 -6 3.5577 -0.0372
11 2 -5 -4.7073 -0.0512
11 2 -4 -11.8044 -0.0194
11 2 -3 -14.5649 0.0215
11 2 -2 -21.6223 0.0650
11 2 -1 -6.2864 0.1129
11 2 0 -20.1579 0.1109
11 2 1 15.7133 0.0841
11 2 2 -16.2919 0.0460
11 2 3 12.8164 -0.0150
11 2 4 -0.7349 -0.0484
11 2 5 0.7984 -0.0643
11 2 6 4.4573 -0.0615
11 2 7 -7.7762 -0.0392
11 2 8 1.7701 -0.0153
11 2 9 3.4017 0.0019
11 2 10 -0.5125 0.0299
11 2 11 8.4917 0.0156
11 2 12 -6.4339 0.0139
11 2 13 4.9754 0.0074
11 2 14 -4.5515 -0.0130
11 2 15 6.6075 -0.0044
11 2 16 2.7832 -0.0036
11 2 17 -2.1774 0.0005
11 2 18 1.3226 0.0049
11 2 19 -2.7821 0.0097
11 2 20 3.7763 0.0111
11 2 21 0.6347 0.0071
11 3 -21 2.3315 0.0199
11 3 -20 0.3976 0.0238
11 3 -19 2.9178 0.0229
11 3 -18 1.4651 0.0167
11 3 -17 -2.4849 0.0085
11 3 -16 -1.1515 -0.0051
11 3 -15 -3.0086 -0.0198
11 3 -14 0.8337 -0.0290
11 3 -13 0.3446 -0.0262
11 3 -12 0.2374 -0.0265
11 3 -11 -1.4953 -0.0175
11 3 -10 -1.4642 -0.0044
11 3 -9 -0.6130 -0.0132
11 3 -8 -0.6217 -0.0035
11 3 -7 -0.6319 -0.0110
11 3 -6 0.1929 0.0006
11 3 -5 -6.0133 0.0014
11 3 -4 5.6119 0.0086
11 3 -3 -8.3974 0.0174
11 3 -2 -10.2019 0.0375
11 3 -1 -2.8736 0.0451
11 3 0 -23.8019 0.0583
11 3 1 9.6593 0.0617
11 3 2 -12.5196 0.0429
11 3 3 10.8298 0.0370
11 3 4 -2.4034 0.0245
11 3 5 -0.4303 0.0185
11 3 6 5.4653 0.0094
11 3 7 -0.7941 -0.0007
11 3 8 6.0112 -0.0084
11 3 9 3.4607 -0.0145
11 3 10 7.3303 -0.0190
11 3 11 -1.8065 -0.0176
11 3 12 5.1660 -0.0024
11 3 13 -2.9374 -0.0015
11 3 14 2.9495 0.0042
11 3 15 -3.5526 0.0004
11 3 16 -2.0211 0.0064
11 3 17 -2.6225 0.0014
11 3 18 -0.7621 0.0020
11 3 19 -2.8193 -0.0002
11 3 20 4.8912 -0.0050
11 3 21 -3.4685 -0.0056
11 4 -20 0.0195 0.0077
11 4 -19 -2.6551 0.0023
11 4 -18 1.4138 0.0019
11 4 -17 -2.5902 -0.0003
11 4 -16 4.1665 -0.0006
11 4 -15 -3.2927 -0.0100
11 4 -14 3.5268 -0.0134
11 4 -13 -6.8325 -0.0107
11 4 -12 3.1521 -0.0143
11 4 -11 -6.1782 -0.0129
11 4 -10 3.4096 -0.0110
11 4 -9 -6.7975 -0.0243
11 4 -8 -1.7011 -0.0282
11 4 -7 -8.5076 -0.0306
11 4 -6 1.3309 -0.0167
11 4 -5 -0.8545 0.0101
11 4 -4 6.2203 0.0451
11 4 -3 5.5902 0.0738
11 4 -2 1.7504 0.0956
11 4 -1 12.1825 0.1010
11 4 0 2.2624 0.0763
11 4 1 7.6437 0.0596
11 4 2 2.6356 0.0207
11 4 3 -1.2154 0.0033
11 4 4 -8.0390 -0.0044
11 4 5 -6.5782 -0.0081
11 4 6 -10.9909 -0.0074
11 4 7 -5.5027 -0.0101
11 4 8 -8.7358 -0.0092
11 4 9 -2.7696 -0.0224
11 4 10 -1.3146 -0.0203
11 4 11 0.6742 -0.0202
11 4 12 9.3693 -0.0247
11 4 13 -1.4636 -0.0186
11 4 14 8.6454 -0.0131
11 4 15 -5.6914 -0.0066
11 4 16 0.0331 0.0048
11 4 17 0.9845 0.0166
11 4 18 3.1156 0.0186
11 4 19 3.1784 0.0209
11 4 20 3.9576 0.0156
11 5 -20 -3.7491 0.0006
11 5 -19 0.1167 0.0053
11 5 -18 -1.4001 0.0068
11 5 -17 0.2196 0.0054
11 5 -16 -2.0986 0.0052
11 5 -15 -1.3900 -0.0029
11 5 -14 -2.7207 -0.0068
11 5 -13 -0.4759 -0.0076
11 5 -12 -0.1710 -0.0096
11 5 -11 -1.9534 -0.0041
11 5 -10 1.5649 -0.0018
11 5 -9 -1.8541 0.0030
11 5 -8 1.2082 0.0026
11 5 -7 -1.8937 -0.0031
11 5 -6 -0.9575 -0.0063
11 5 -5 -4.2379 -0.0093
11 5 -4 -13.7543 0.0084
11 5 -3 -6.5912 0.0184
11 5 -2 -19.1144 0.0372
11 5 -1 -0.7633 0.0440
11 5 0 -16.4171 0.0403
11 5 1 1.7191 0.0409
11 5 2 -16.6171 0.0209
11 5 3 0.5841 0.0079
11 5 4 -1.3792 -0.0131
11 5 5 -0.0990 -0.0227
11 5 6 6.1262 -0.0278
11 5 7 -1.6952 -0.0221
11 5 8 4.8413 -0.0044
11 5 9 3.7907 0.0099
11 5 10 0.6634 0.0224
11 5 11 7.2797 0.0182
11 5 12 -2.4070 0.0043
11 5 13 6.1288 -0.0064
11 5 14 -0.4049 -0.0243
11 5 15 4.1156 -0.0184
11 5 16 3.2047 -0.0182
11 5 17 3.9911 -0.0095
11 5 18 2.2823 0.0020
11 5 19 3.2638 0.0111
11 5 20 1.4597 0.0145
11 6 -20 0.7501 -0.0012
11 6 -19 2.1083 0.0030
11 6 -18 -1.0777 0.0048
11 6 -17 -1.4989 0.0106
11 6 -16 -2.4061 0.0050
11 6 -15 -1.5052 0.0043
11 6 -14 2.8889 0.0050
11 6 -13 -1.9809 0.0069
11 6 -12 4.0628 0.0068
11 6 -11 -4.3467 0.0101
11 6 -10 3.1535 0.0080
11 6 -9 2.0857 -0.0033
11 6 -8 0.5406 -0.0113
11 6 -7 4.8671 -0.0254
11 6 -6 3.3198 -0.0329
11 6 -5 1.9196 -0.0371
11 6 -4 -1.2362 -0.0264
11 6 -3 -1.2079 -0.0113
11 6 -2 -11.0330 0.0233
11 6 -1 -8.5088 0.0491
11 6 0 -8.6589 0.0715
11 6 1 -4.7418 0.0740
11 6 2 5.1419 0.0573
11 6 3 7.4372 0.0361
11 6 4 5.7195 0.0106
11 6 5 10.5643 -0.0085
11 6 6 0.0397 -0.0248
11 6 7 8.4605 -0.0325
11 6 8 1.4771 -0.0256
11 6 9 6.0830 -0.0240
11 6 10 7.1685 -0.0186
11 6 11 1.6605 -0.0069
11 6 12 6.0997 0.0023
11 6 13 -2.0700 0.0074
11 6 14 5.8200 0.0106
11 6 15 -2.7953 0.0097
11 6 16 5.5580 0.0083
11 6 17 0.2480 0.0043
11 6 18 2.2428 -0.0001
11 6 19 -0.8914 -0.0029
11 6 20 -2.4857 -0.0088
11 7 -19 0.2686 0.0124
11 7 -18 0.8666 0.0113
11 7 -17 1.7152 0.0103
11 7 -16 0.6935 0.0130
11 7 -15 0.5887 0.0073
11 7 -14 -1.9135 0.0072
11 7 -13 -7.2020 0.0025
11 7 -12 0.0220 -0.0051
11 7 -11 -5.1113 -0.0127
11 7 -10 -3.5373 -0.0196
11 7 -9 -2.7583 -0.0301
11 7 -8 -8.1021 -0.0365
11 7 -7 -3.0390 -0.0303
11 7 -6 -1.0065 -0.0248
11 7 -5 2.2240 0.0012
11 7 -4 -3.2984 0.0174
11 7 -3 -0.5842 0.0304
11 7 -2 0.1130 0.0378
11 7 -1 -5.1048 0.0383
11 7 0 6.5092 0.0347
11 7 1 -1.6361 0.0228
11 7 2 5.4826 0.0145
11 7 3 -3.8866 0.0100
11 7 4 -1.0380 0.0070
11 7 5 -7.2582 -0.0001
11 7 6 -6.4291 -0.0016
11 7 7 -3.1631 -0.0073
11 7 8 -6.2813 -0.0077
11 7 9 4.6890 -0.0150
11 7 10 -1.7920 -0.0162
11 7 11 6.3478 -0.0149
11 7 12 6.5678 -0.0120
11 7 13 0.9671 -0.0066
11 7 14 5.4654 0.0026
11 7 15 1.0448 0.0082
11 7 16 0.8745 0.0164
11 7 17 3.3775 0.0159
11 7 18 1.2255 0.0134
11 7 19 1.0162 0.0086
11 8 -19 0.2630 0.0124
11 8 -18 2.0341 0.0123
11 8 -17 -2.8298 0.0109
11 8 -16 2.1064 0.0063
11 8 -15 -4.2495 -0.0064
11 8 -14 -0.0983 -0.0097
11 8 -13 -1.3708 -0.0136
11 8 -12 0.0152 -0.0144
11 8 -11 -1.7226 -0.0088
11 8 -10 -0.5750 -0.0065
11 8 -9 -1.5942 -0.0029
11 8 -8 4.2441 -0.0075
11 8 -7 2.5435 -0.0064
11 8 -6 0.8664 -0.0057
11 8 -5 0.1483 -0.0086
11 8 -4 -6.4348 -0.0027
11 8 -3 -7.1312 0.0073
11 8 -2 -1.6228 0.0285
11 8 -1 -2.7889 0.0421
11 8 0 -4.9702 0.0613
11 8 1 6.4730 0.0573
11 8 2 -9.1458 0.0368
11 8 3 4.4538 0.0140
11 8 4 -7.4876 -0.0093
11 8 5 1.9423 -0.0246
11 8 6 -2.7227 -0.0163
11 8 7 5.5914 -0.0072
11 8 8 4.6058 0.0055
11 8 9 7.0730 0.0176
11 8 10 1.5878 0.0099
11 8 11 2.9376 0.0091
11 8 12 1.5490 -0.0083
11 8 13 2.6113 -0.0194
11 8 14 2.9526 -0.0235
11 8 15 1.0049 -0.0237
11 8 16 3.7289 -0.0149
11 8 17 3.1621 -0.0053
11 8 18 -1.5020 0.0073
11 8 19 6.7312 0.0131
11 9 -18 -2.1741 -0.0037
11 9 -17 1.1223 -0.0094
11 9 -16 -4.1855 -0.0101
11 9 -15 0.9260 -0.0126
11 9 -14 1.4654 -0.0083
11 9 -13 -0.2211 -0.0045
11 9 -12 3.2070 0.0033
11 9 -11 -2.7656 0.0091
11 9 -10 0.8967 0.0114
11 9 -9 2.7687 0.0127
11 9 -8 -3.7426 0.0085
11 9 -7 8.6573 0.0022
11 9 -6 -1.3219 0.0057
11 9 -5 4.5062 0.0022
11 9 -4 0.9255 0.0139
11 9 -3 -1.6511 0.0245
11 9 -2 -1.3974 0.0408
11 9 -1 -1.7534 0.0492
11 9 0 -0.9380 0.0470
11 9 1 0.1502 0.0377
11 9 2 6.0898 0.0192
11 9 3 -1.5287 -0.0024
11 9 4 4.9580 -0.0183
11 9 5 4.5045 -0.0338
11 9 6 4.6843 -0.0407
11 9 7 5.8802 -0.0391
11 9 8 0.4493 -0.0344
11 9 9 0.8712 -0.0218
11 9 10 0.0500 -0.0078
11 9 11 -2.6642 0.0031
11 9 12 3.0183 0.0099
11 9 13 -5.5110 0.0083
11 9 14 3.1048 0.0041
11 9 15 -1.3554 0.0039
11 9 16 4.0406 0.0010
11 9 17 0.1490 0.0001
11 9 18 1.2415 -0.0006
11 10 -18 3.9459 0.0012
11 10 -17 1.5439 0.0008
11 10 -16 1.7770 -0.0016
11 10 -15 2.6770 0.0003
11 10 -14 -5.3277 0.0006
11 10 -13 -0.6486 0.0056
11 10 -12 -2.8003 0.0106
11 10 -11 0.7953 0.0142
11 10 -10 1.3665 0.0115
11 10 -9 0.7919 0.0063
11 10 -8 -0.8945 0.0006
11 10 -7 0.4655 -0.0111
11 10 -6 -1.0365 -0.0172
11 10 -5 2.8402 -0.0218
11 10 -4 -6.2238 -0.0192
11 10 -3 5.7189 -0.0043
11 10 -2 -4.1044 0.0159
11 10 -1 5.3380 0.0325
11 10 0 0.1028 0.0356
11 10 1 -3.6780 0.0276
11 10 2 -1.0671 0.0084
11 10 3 -4.0821 -0.0057
11 10 4 0.7054 -0.0115
11 10 5 3.7164 -0.0166
11 10 6 -1.9095 -0.0142
11 10 7 -0.0971 -0.0054
11 10 8 -7.0121 -0.0052
11 10 9 0.6561 -0.0027
11 10 10 -3.3901 -0.0079
11 10 11 2.2457 -0.0109
11 10 12 1.8709 -0.0152
11 10 13 0.4825 -0.0138
11 10 14 2.4184 -0.0044
11 10 15 0.0931 0.0053
11 10 16 3.9429 0.0126
11 10 17 1.0202 0.0121
11 10 18 2.3482 0.0074
11 11 -17 -1.9295 0.0104
11 11 -16 -0.4162 0.0057
11 11 -15 -1.5529 0.0054
11 11 -14 3.6401 0.0014
11 11 -13 0.1151 -0.0007
11 11 -12 4.5388 -0.0046
11 11 -11 -0.4487 -0.0045
11 11 -10 -2.4991 -0.0136
11 11 -9 -0.9255 -0.0199
11 11 -8 -0.5475 -0.0246
11 11 -7 4.4383 -0.0266
11 11 -6 2.3059 -0.0192
11 11 -5 -4.5568 -0.0093
11 11 -4 5.5785 0.0034
11 11 -3 -9.5589 0.0181
11 11 -2 4.1897 0.0264
11 11 -1 -3.2788 0.0362
11 11 0 -8.2209 0.0294
11 11 1 4.6904 0.0274
11 11 2 -10.7325 0.0124
11 11 3 6.8544 0.0048
11 11 4 -6.6489 -0.0046
11 11 5 -0.4472 -0.0126
11 11 6 -7.2926 -0.0197
11 11 7 -0.8678 -0.0196
11 11 8 -0.3566 -0.0186
11 11 9 4.4124 -0.0167
11 11 10 1.3993 -0.0117
11 11 11 -0.0618 -0.0100
11 11 12 -0.8261 -0.0078
11 11 13 2.1570 -0.0023
11 11 14 0.6203 0.0046
11 11 15 2.3280 0.0046
11 11 16 1.9693 0.0085
11 11 17 1.0769 0.0070
11 12 -17 1.1306 0.0003
11 12 -16 -0.6114 -0.0071
11 12 -15 0.5564 -0.0133
11 12 -14 -0.8069 -0.0113
11 12 -13 2.8793 -0.0096
11 12 -12 -2.0352 -0.0080
11 12 -11 1.3248 -0.0091
11 12 -10 -2.7263 -0.0087
11 12 -9 1.5718 -0.0076
11 12 -8 -3.3668 -0.0046
11 12 -7 2.6378 -0.0026
11 12 -6 -0.3795 -0.0007
11 12 -5 -1.1539 0.0029
11 12 -4 4.0689 0.0018
11 12 -3 1.6988 0.0065
11 12 -2 0.7286 0.0070
11 12 -1 -3.1186 0.0153
11 12 0 -3.3381 0.0106
11 12 1 -1.8543 0.0172
11 12 2 -3.8491 0.0133
11 12 3 1.9585 0.0110
11 12 4 -6.2954 0.0028
11 12 5 -2.9632 0.0006
11 12 6 -0.5674 -0.0023
11 12 7 -4.0937 -0.0040
11 12 8 0.5308 -0.0027
11 12 9 -5.9366 -0.0019
11 12 10 -2.6709 -0.0018
11 12 11 -3.9584 0.0023
11 12 12 2.3766 0.0030
11 12 13 -3.1325 0.0066
11 12 14 6.8118 0.0074
11 12 15 -0.8949 0.0050
11 12 16 2.4663 0.0011
11 12 17 -0.2961 -0.0021
11 13 -16 2.9430 0.0000
11 13 -15 -1.0661 0.0003
11 13 -14 1.4907 0.0006
11 13 -13 -0.9334 -0.0023
11 13 -12 1.6110 -0.0043
11 13 -11 -0.8836 -0.0066
11 13 -10 0.4757 -0.0065
11 13 -9 2.9662 -0.0045
11 13 -8 2.2144 -0.0005
11 13 -7 1.0107 0.0062
11 13 -6 2.4474 0.0122
11 13 -5 -0.7861 0.0133
11 13 -4 -3.7268 0.0165
11 13 -3 3.7001 0.0232
11 13 -2 -1.2113 0.0217
11 13 -1 7.2608 0.0246
11 13 0 1.6492 0.0130
11 13 1 5.0202 0.0034
11 13 2 -3.0997 -0.0085
11 13 3 -2.0352 -0.0175
11 13 4 -3.1316 -0.0189
11 13 5 -0.6468 -0.0163
11 13 6 0.2157 -0.0071
11 13 7 2.3621 0.0020
11 13 8 1.4461 0.0125
11 13 9 -0.1414 0.0124
11 13 10 -0.5490 0.0126
11 13 11 1.1640 0.0064
11 13 12 0.2964 0.0007
11 13 13 0.1952 -0.0071
11 13 14 2.4554 -0.0065
11 13 15 -0.2126 -0.0088
11 13 16 4.3243 -0.0057
11 14 -15 -1.0883 0.0089
11 14 -14 1.1612 0.0101
11 14 -13 1.8495 0.0091
11 14 -12 -2.0879 0.0062
11 14 -11 2.5028 0.0067
11 14 -10 -3.7139 0.0042
11 14 -9 -2.1432 0.0059
11 14 -8 2.4827 0.0080
11 14 -7 -5.8889 0.0077
11 14 -6 1.3735 0.0086
11 14 -5 -5.9562 0.0021
11 14 -4 5.7939 -0.0018
11 14 -3 -4.4771 -0.0063
11 14 -2 1.5335 -0.0098
11 14 -1 -4.0395 -0.0122
11 14 0 -10.8470 -0.0102
11 14 1 5.3195 -0.0111
11 14 2 -10.5814 -0.0047
11 14 3 7.9845 -0.0054
11 14 4 -0.2487 -0.0046
11 14 5 0.7361 -0.0084
11 14 6 2.7308 -0.0104
11 14 7 -3.9677 -0.0095
11 14 8 -0.1390 -0.0049
11 14 9 0.7528 0.0017
11 14 10 -0.8720 0.0056
11 14 11 4.5995 0.0100
11 14 12 2.4027 0.0081
11 14 13 5.2329 0.0069
11 14 14 2.6441 0.0018
11 14 15 3.9425 -0.0019
11 15 -14 -0.1550 0.0104
11 15 -13 0.6112 0.0052
11 15 -12 -2.4354 -0.0036
11 15 -11 -1.0055 -0.0083
11 15 -10 0.9043 -0.0121
11 15 -9 0.2667 -0.0073
11 15 -8 2.6094 -0.0048
11 15 -7 1.7899 -0.0058
11 15 -6 1.7220 -0.0055
11 15 -5 0.4709 -0.0102
11 15 -4 6.8662 -0.0168
11 15 -3 0.6530 -0.0186
11 15 -2 4.2734 -0.0175
11 15 -1 0.4123 -0.0149
11 15 0 0.2550 -0.0017
11 15 1 1.7031 0.0004
11 15 2 -1.3753 0.0070
11 15 3 1.0949 0.0077
11 15 4 -4.1915 0.0058
11 15 5 0.7339 0.0063
11 15 6 -3.5092 0.0042
11 15 7 -0.8936 0.0001
11 15 8 -2.1458 -0.0014
11 15 9 -1.4837 -0.0012
11 15 10 0.2642 -0.0033
11 15 11 0.8062 -0.0032
11 15 12 3.1434 -0.0002
11 15 13 -0.8735 -0.0017
11 15 14 5.4074 0.0023
11 16 -13 0.9875 -0.0086
11 16 -12 1.5622 -0.0109
11 16 -11 3.4741 -0.0114
11 16 -10 2.6965 -0.0095
11 16 -9 1.9703 -0.0060
11 16 -8 -0.5542 -0.0003
11 16 -7 -3.5860 0.0016
11 16 -6 -0.4471 0.0027
11 16 -5 -2.3884 0.0047
11 16 -4 -1.8167 -0.0007
11 16 -3 -1.3219 -0.0011
11 16 -2 -3.0436 0.0006
11 16 -1 2.1389 0.0002
11 16 0 -1.2454 0.0039
11 16 1 5.5940 0.0044
11 16 2 -3.8056 0.0012
11 16 3 2.7520 0.0018
11 16 4 -3.3191 0.0001
11 16 5 0.4211 0.0049
11 16 6 1.6421 0.0075
11 16 7 1.9482 0.0105
11 16 8 2.2671 0.0080
11 16 9 0.5994 0.0031
11 16 10 -3.5977 -0.0046
11 16 11 -0.9619 -0.0137
11 16 12 -1.5595 -0.0168
11 16 13 -2.8836 -0.0153
11 17 -12 -2.7947 -0.0078
11 17 -11 -2.7935 0.0021
11 17 -10 -3.2930 0.0136
11 17 -9 -5.2924 0.0166
11 17 -8 0.2111 0.0202
11 17 -7 -4.7168 0.0169
11 17 -6 2.0440 0.0103
11 17 -5 -3.2333 0.0050
11 17 -4 3.1636 -0.0024
11 17 -3 -3.8081 -0.0034
11 17 -2 -2.1535 -0.0023
11 17 -1 -1.5928 0.0015
11 17 0 -7.0511 0.0051
11 17 1 2.5197 0.0110
11 17 2 -2.2762 0.0170
11 17 3 5.3000 0.0201
11 17 4 2.5758 0.0192
11 17 5 0.4077 0.0171
11 17 6 1.0291 0.0133
11 17 7 -4.9456 0.0119
11 17 8 -2.6790 0.0097
11 17 9 -1.6140 0.0057
11 17 10 -0.7094 -0.0004
11 17 11 0.9678 -0.0021
11 17 12 3.4565 -0.0083
11 18 -11 0.4610 -0.0012
11 18 -10 0.2921 0.0044
11 18 -9 0.6051 0.0051
11 18 -8 4.2595 0.0077
11 18 -7 -0.7271 0.0110
11 18 -6 5.4271 0.0110
11 18 -5 -1.3072 0.0071
11 18 -4 1.4826 0.0046
11 18 -3 1.7540 -0.0011
11 18 -2 -1.7062 -0.0020
11 18 -1 5.9184 0.0002
11 18 0 2.0678 -0.0028
11 18 1 4.2487 -0.0046
11 18 2 3.2729 -0.0068
11 18 3 0.6143 -0.0083
11 18 4 -0.5653 -0.0017
11 18 5 2.2429 -0.0016
11 18 6 -0.4319 -0.0002
11 18 7 -0.5195 0.0001
11 18 8 -2.9070 -0.0040
11 18 9 -2.8546 -0.0027
11 18 10 -0.5835 -0.0064
11 18 11 -0.4171 -0.0058
11 19 -10 2.5474 -0.0031
11 19 -9 0.4817 0.0018
11 19 -8 3.0955 -0.0010
11 19 -7 -3.1242 0.0030
11 19 -6 0.2457 -0.0025
11 19 -5 -0.0276 -0.0051
11 19 -4 -1.3711 -0.0115
11 19 -3 3.6415 -0.0116
11 19 -2 -0.8324 -0.0149
11 19 -1 -1.2119 -0.0093
11 19 0 2.3206 -0.0068
11 19 1 -2.1760 -0.0036
11 19 2 -0.7627 0.0002
11 19 3 4.5727 0.0015
11 19 4 -1.2455 0.0026
11 19 5 3.0760 0.0052
11 19 6 0.7693 0.0053
11 19 7 -0.4496 0.0043
11 19 8 -3.8917 0.0050
11 19 9 -0.9986 -0.0000
11 19 10 -4.3455 -0.0016
11 20 -8 2.7142 -0.0031
11 20 -7 -3.2035 0.0019
11 20 -6 2.4868 0.0022
11 20 -5 1.3901 -0.0030
11 20 -4 2.3193 -0.0050
11 20 -3 -1.7931 -0.0062
11 20 -2 2.3538 -0.0088
11 20 -1 -3.0441 -0.0094
11 20 0 0.5070 -0.0103
11 20 1 1.1166 -0.0091
11 20 2 -0.6401 -0.0029
11 20 3 1.5837 0.0003
11 20 4 1.7827 0.0045
11 20 5 -4.6108 0.0044
11 20 6 -1.9805 0.0038
11 20 7 -6.5307 0.0011
11 20 8 -1.2330 -0.0036
11 21 -5 1.0575 0.0116
11 21 -4 0.1945 0.0109
11 21 -3 0.1916 0.0070
11 21 -2 1.2780 0.0006
11 21 -1 -0.2417 -0.0066
11 21 0 1.9081 -0.0109
11 21 1 0.2220 -0.0122
11 21 2 1.1913 -0.0069
11 21 3 0.2426 -0.0018
11 21 4 -1.1639 0.0085
11 21 5 1.8916 0.0118
12 1 -21 1.8350 -0.0123
12 1 -20 -4.2867 -0.0137
12 1 -19 0.3669 -0.0027
12 1 -18 -1.0749 0.0092
12 1 -17 -0.3046 0.0096
12 1 -16 0.4308 0.0210
12 1 -15 -2.2376 0.0145
12 1 -14 -2.4948 0.0151
12 1 -13 -3.9031 0.0063
12 1 -12 -7.8247 0.0116
12 1 -11 -0.4849 0.0176
12 1 -10 -0.9122 0.0197
12 1 -9 -0.2357 0.0132
12 1 -8 0.2098 -0.0070
12 1 -7 -0.9365 -0.0160
12 1 -6 -9.8440 -0.0265
12 1 -5 -6.2244 0.0007
12 1 -4 -6.9209 0.0121
12 1 -3 -15.1820 0.0121
12 1 -2 13.8684 -0.0165
12 1 -1 -20.9755 -0.0510
12 1 0 13.3548 -0.0849
12 1 1 -24.2884 -0.0886
12 1 2 5.0301 -0.0731
12 1 3 -5.1890 -0.0441
12 1 4 -1.5938 0.0067
12 1 5 6.0443 0.0208
12 1 6 -5.8718 0.0389
12 1 7 1.4293 0.0425
12 1 8 -0.5248 0.0222
12 1 9 2.4867 0.0150
12 1 10 -6.2696 0.0037
12 1 11 0.8035 -0.0051
12 1 12 -5.4839 -0.0157
12 1 13 0.8481 -0.0070
12 1 14 1.3748 0.0015
12 1 15 -2.5316 -0.0031
12 1 16 5.4952 0.0040
12 1 17 -3.5642 0.0059
12 1 18 3.1076 0.0156
12 1 19 -0.0286 0.0128
12 1 20 1.7783 0.0132
12 1 21 -5.4834 0.0066
12 2 -21 0.7861 0.0045
12 2 -20 0.5673 0.0062
12 2 -19 0.6548 0.0108
12 2 -18 -2.0556 0.0159
12 2 -17 -1.2899 0.0111
12 2 -16 -0.6166 0.0110
12 2 -15 -1.5343 0.0043
12 2 -14 0.4260 0.0005
12 2 -13 -0.5123 0.0035
12 2 -12 2.5862 0.0016
12 2 -11 2.5659 0.0003
12 2 -10 3.8235 -0.0114
12 2 -9 1.1100 -0.0133
12 2 -8 8.0196 -0.0166
12 2 -7 -2.6803 -0.0058
12 2 -6 15.6224 0.0028
12 2 -5 1.0425 0.0008
12 2 -4 13.3530 0.0048
12 2 -3 -1.3028 -0.0152
12 2 -2 -6.0791 -0.0060
12 2 -1 -11.2730 -0.0318
12 2 0 -9.3315 -0.0222
12 2 1 -10.0552 -0.0329
12 2 2 -3.2232 -0.0309
12 2 3 -6.9456 -0.0336
12 2 4 0.2951 -0.0248
12 2 5 -4.1882 -0.0219
12 2 6 -2.2117 -0.0050
12 2 7 -1.8658 0.0169
12 2 8 -4.8671 0.0271
12 2 9 -3.1033 0.0500
12 2 10 1.4219 0.0353
12 2 11 -1.4019 0.0363
12 2 12 1.8636 0.0167
12 2 13 -2.6826 0.0035
12 2 14 1.2771 -0.0160
12 2 15 -1.8464 -0.0191
12 2 16 2.4466 -0.0243
12 2 17 -1.2916 -0.0193
12 2 18 -0.2825 -0.0177
12 2 19 -6.1041 -0.0093
12 2 20 -6.9031 -0.0024
12 2 21 -1.0177 0.0074
12 3 -20 -3.5856 0.0009
12 3 -19 -3.6143 0.0071
12 3 -18 -0.5615 0.0055
12 3 -17 -2.8027 0.0023
12 3 -16 3.0681 -0.0014
12 3 -15 -1.1749 -0.0085
12 3 -14 -0.7681 -0.0125
12 3 -13 1.4070 -0.0031
12 3 -12 1.0972 -0.0023
12 3 -11 2.6055 0.0045
12 3 -10 -0.9442 0.0065
12 3 -9 -1.3272 0.0057
12 3 -8 3.6706 0.0094
12 3 -7 -4.3828 0.0179
12 3 -6 5.6943 0.0374
12 3 -5 -6.8981 0.0511
12 3 -4 10.4478 0.0528
12 3 -3 -5.2870 0.0534
12 3 -2 24.0115 0.0509
12 3 -1 -2.0893 0.0135
12 3 0 32.3012 0.0188
12 3 1 10.7694 -0.0368
12 3 2 14.9327 -0.0190
12 3 3 19.1267 -0.0594
12 3 4 -4.0957 -0.0452
12 3 5 6.0779 -0.0441
12 3 6 -0.2650 -0.0333
12 3 7 0.0709 -0.0093
12 3 8 6.3886 -0.0033
12 3 9 4.7896 0.0152
12 3 10 -1.7566 0.0095
12 3 11 4.0581 0.0147
12 3 12 -2.4788 0.0164
12 3 13 -3.5192 0.0094
12 3 14 -0.2700 0.0106
12 3 15 -0.4969 0.0046
12 3 16 -1.4106 -0.0043
12 3 17 0.2358 -0.0071
12 3 18 -0.4751 -0.0078
12 3 19 -2.2884 -0.0108
12 3 20 -0.0182 -0.0052
12 4 -20 -1.8299 -0.0041
12 4 -19 1.3331 -0.0006
12 4 -18 -3.2907 0.0018
12 4 -17 2.2945 -0.0001
12 4 -16 -3.4804 0.0027
12 4 -15 0.9088 0.0016
12 4 -14 -0.0109 0.0054
12 4 -13 1.5483 0.0012
12 4 -12 -0.6181 0.0029
12 4 -11 3.3581 0.0058
12 4 -10 -0.5748 -0.0020
12 4 -9 4.4388 -0.0052
12 4 -8 -2.9403 -0.0025
12 4 -7 -0.7189 -0.0047
12 4 -6 -8.6720 0.0082
12 4 -5 -8.6455 0.0360
12 4 -4 -2.7668 0.0479
12 4 -3 -11.8513 0.0525
12 4 -2 10.9874 0.0347
12 4 -1 -8.0343 -0.0030
12 4 0 10.3068 -0.0340
12 4 1 -7.6813 -0.0530
12 4 2 13.0651 -0.0635
12 4 3 -8.1028 -0.0515
12 4 4 7.1197 -0.0338
12 4 5 -6.6851 -0.0074
12 4 6 -1.4392 0.0150
12 4 7 -1.1024 0.0317
12 4 8 0.3651 0.0286
12 4 9 3.8340 0.0286
12 4 10 -0.4067 0.0170
12 4 11 4.8726 0.0053
12 4 12 5.9515 -0.0044
12 4 13 3.9380 -0.0062
12 4 14 5.6198 -0.0092
12 4 15 1.9432 -0.0119
12 4 16 1.3634 -0.0037
12 4 17 -1.7616 0.0036
12 4 18 1.2929 0.0092
12 4 19 2.7889 0.0101
12 4 20 4.0837 0.0060
12 5 -20 -0.4499 -0.0101
12 5 -19 0.4600 -0.0021
12 5 -18 -1.3230 0.0038
12 5 -17 -0.9525 0.0112
12 5 -16 -1.4860 0.0101
12 5 -15 0.4165 0.0093
12 5 -14 -2.1231 0.0101
12 5 -13 -2.3486 0.0083
12 5 -12 2.2809 0.0117
12 5 -11 -0.6970 0.0125
12 5 -10 4.0506 0.0081
12 5 -9 2.7041 0.0029
12 5 -8 2.1587 -0.0015
12 5 -7 -1.5133 -0.0047
12 5 -6 10.1175 -0.0085
12 5 -5 1.3530 -0.0036
12 5 -4 10.7990 -0.0017
12 5 -3 5.4367 0.0030
12 5 -2 -6.1271 -0.0022
12 5 -1 11.1159 -0.0227
12 5 0 -5.4765 -0.0304
12 5 1 8.5415 -0.0419
12 5 2 1.1221 -0.0465
12 5 3 -2.7602 -0.0314
12 5 4 1.8514 -0.0205
12 5 5 -3.4247 0.0069
12 5 6 1.2791 0.0235
12 5 7 2.2355 0.0311
12 5 8 -5.7984 0.0330
12 5 9 3.2347 0.0332
12 5 10 -3.7774 0.0161
12 5 11 -2.2117 0.0090
12 5 12 -3.9285 -0.0055
12 5 13 -5.8512 -0.0133
12 5 14 -2.9125 -0.0205
12 5 15 -6.6273 -0.0158
12 5 16 1.8250 -0.0091
12 5 17 -5.2561 -0.0083
12 5 18 -0.5717 -0.0052
12 5 19 -1.8925 -0.0037
12 5 20 -6.6984 0.0026
12 6 -19 -0.4623 -0.0107
12 6 -18 -1.6340 -0.0053
12 6 -17 0.8250 0.0070
12 6 -16 1.2511 0.0112
12 6 -15 0.0024 0.0137
12 6 -14 -0.2671 0.0184
12 6 -13 0.9769 0.0182
12 6 -12 1.0432 0.0136
12 6 -11 4.8690 0.0038
12 6 -10 -2.4971 -0.0035
12 6 -9 4.1391 -0.0105
12 6 -8 0.7015 -0.0115
12 6 -7 -0.0439 -0.0002
12 6 -6 2.8810 0.0063
12 6 -5 -11.5330 0.0131
12 6 -4 5.8890 0.0009
12 6 -3 -15.8596 -0.0119
12 6 -2 11.0897 -0.0296
12 6 -1 -6.1129 -0.0401
12 6 0 20.0888 -0.0382
12 6 1 -3.8408 -0.0330
12 6 2 15.5332 -0.0218
12 6 3 -1.9186 -0.0064
12 6 4 5.8106 0.0040
12 6 5 -0.5002 0.0117
12 6 6 5.5647 0.0137
12 6 7 2.7607 0.0055
12 6 8 7.4673 0.0045
12 6 9 0.1314 -0.0035
12 6 10 4.8670 -0.0077
12 6 11 -5.4053 -0.0029
12 6 12 -3.3292 0.0048
12 6 13 -3.5621 0.0085
12 6 14 -3.6672 0.0186
12 6 15 -2.0955 0.0145
12 6 16 1.3515 0.0086
12 6 17 0.2055 0.0005
12 6 18 0.5962 -0.0069
12 6 19 -1.0391 -0.0102
12 7 -19 -0.1063 0.0052
12 7 -18 -2.1597 -0.0001
12 7 -17 0.0036 0.0022
12 7 -16 -1.2124 -0.0024
12 7 -15 -0.6901 -0.0016
12 7 -14 2.8907 -0.0015
12 7 -13 3.8694 -0.0054
12 7 -12 5.4926 -0.0078
12 7 -11 2.8165 -0.0119
12 7 -10 3.9770 -0.0187
12 7 -9 -0.1138 -0.0100
12 7 -8 -0.1719 -0.0054
12 7 -7 -6.7219 0.0056
12 7 -6 -2.8522 0.0209
12 7 -5 -11.7111 0.0308
12 7 -4 -0.1844 0.0361
12 7 -3 -5.4970 0.0330
12 7 -2 7.0717 0.0188
12 7 -1 -1.2661 0.0032
12 7 0 8.5958 -0.0170
12 7 1 -2.9754 -0.0203
12 7 2 4.2182 -0.0244
12 7 3 -4.7389 -0.0136
12 7 4 -0.5751 0.0003
12 7 5 -8.3561 0.0114
12 7 6 -1.0357 0.0237
12 7 7 -4.5949 0.0268
12 7 8 -1.9592 0.0259
12 7 9 -2.2845 0.0210
12 7 10 -4.7535 0.0090
12 7 11 4.3503 -0.0028
12 7 12 0.9503 -0.0064
12 7 13 2.5913 -0.0101
12 7 14 6.9221 -0.0118
12 7 15 -2.3729 -0.0068
12 7 16 3.4227 -0.0051
12 7 17 -3.2461 0.0027
12 7 18 0.3548 0.0047
12 7 19 -3.6101 0.0063
12 8 -18 -0.5703 -0.0048
12 8 -17 -0.7980 -0.0078
12 8 -16 -0.1078 -0.0040
12 8 -15 2.7484 -0.0073
12 8 -14 -1.2392 -0.0028
12 8 -13 2.4446 -0.0089
12 8 -12 0.5651 -0.0076
12 8 -11 -2.2861 -0.0011
12 8 -10 2.6831 0.0052
12 8 -9 0.0017 0.0158
12 8 -8 0.9053 0.0251
12 8 -7 -5.2496 0.0335
12 8 -6 3.9659 0.0396
12 8 -5 -3.4466 0.0390
12 8 -4 -0.3904 0.0367
12 8 -3 3.7469 0.0297
12 8 -2 -3.2295 0.0027
12 8 -1 9.1497 -0.0216
12 8 0 3.1710 -0.0401
12 8 1 8.3404 -0.0537
12 8 2 6.0600 -0.0564
12 8 3 -2.3397 -0.0484
12 8 4 4.4565 -0.0338
12 8 5 -3.5443 -0.0108
12 8 6 0.6497 0.0092
12 8 7 -0.7211 0.0238
12 8 8 -3.4507 0.0316
12 8 9 0.8911 0.0308
12 8 10 -2.2196 0.0239
12 8 11 1.8054 0.0132
12 8 12 -5.6840 0.0040
12 8 13 -0.5715 -0.0073
12 8 14 -4.6041 -0.0156
12 8 15 -3.8959 -0.0179
12 8 16 -3.3357 -0.0136
12 8 17 -5.6512 -0.0108
12 8 18 -0.3341 -0.0032
12 9 -18 0.0956 -0.0069
12 9 -17 1.8975 0.0004
12 9 -16 -0.7271 0.0079
12 9 -15 2.3014 0.0140
12 9 -14 -0.1170 0.0153
12 9 -13 1.2229 0.0172
12 9 -12 0.6926 0.0117
12 9 -11 2.5417 0.0059
12 9 -10 -1.2446 0.0013
12 9 -9 0.3227 -0.0018
12 9 -8 -1.6989 -0.0029
12 9 -7 0.0450 -0.0009
12 9 -6 -7.3560 0.0052
12 9 -5 1.5331 0.0078
12 9 -4 -10.1432 0.0086
12 9 -3 -7.5074 -0.0005
12 9 -2 4.9483 -0.0168
12 9 -1 -12.2159 -0.0302
12 9 0 16.4280 -0.0388
12 9 1 -14.7081 -0.0302
12 9 2 10.2246 -0.0216
12 9 3 -9.6952 0.0009
12 9 4 3.7196 0.0195
12 9 5 0.7013 0.0338
12 9 6 2.9823 0.0339
12 9 7 3.2609 0.0272
12 9 8 5.5973 0.0181
12 9 9 3.7554 0.0029
12 9 10 5.8182 -0.0018
12 9 11 1.8889 -0.0026
12 9 12 -0.1912 0.0003
12 9 13 -0.2682 0.0031
12 9 14 -0.4677 0.0017
12 9 15 0.3183 0.0026
12 9 16 1.6483 -0.0046
12 9 17 0.5126 -0.0119
12 9 18 2.0833 -0.0140
12 10 -17 1.7020 0.0079
12 10 -16 1.5749 0.0092
12 10 -15 0.3004 0.0111
12 10 -14 4.1688 0.0058
12 10 -13 -1.8581 0.0048
12 10 -12 4.4249 -0.0002
12 10 -11 -3.2098 -0.0037
12 10 -10 8.2426 -0.0028
12 10 -9 0.9873 -0.0003
12 10 -8 4.6724 0.0067
12 10 -7 0.4121 0.0088
12 10 -6 -2.1595 0.0111
12 10 -5 -4.1265 0.0002
12 10 -4 2.4396 -0.0166
12 10 -3 -2.0573 -0.0388
12 10 -2 14.3544 -0.0520
12 10 -1 1.6441 -0.0585
12 10 0 8.6865 -0.0468
12 10 1 -1.4133 -0.0353
12 10 2 -1.2311 -0.0149
12 10 3 0.6680 0.0006
12 10 4 -2.7823 0.0149
12 10 5 3.5631 0.0253
12 10 6 -3.7678 0.0245
12 10 7 1.8603 0.0243
12 10 8 -4.9034 0.0160
12 10 9 0.6985 0.0024
12 10 10 -9.2500 -0.0101
12 10 11 1.2179 -0.0176
12 10 12 -2.2533 -0.0185
12 10 13 1.8292 -0.0130
12 10 14 2.7560 -0.0039
12 10 15 -1.2008 0.0058
12 10 16 0.7063 0.0128
12 10 17 -1.1929 0.0120
12 11 -17 -0.2779 -0.0017
12 11 -16 4.3097 -0.0025
12 11 -15 -1.9894 0.0020
12 11 -14 3.9377 0.0004
12 11 -13 -0.1508 0.0021
12 11 -12 3.1333 -0.0014
12 11 -11 0.1949 -0.0022
12 11 -10 1.5924 -0.0004
12 11 -9 -2.3474 0.0002
12 11 -8 -3.3636 0.0010
12 11 -7 -5.8259 -0.0002
12 11 -6 -1.4571 -0.0021
12 11 -5 1.7806 -0.0073
12 11 -4 0.7371 -0.0100
12 11 -3 5.0261 -0.0148
12 11 -2 2.9747 -0.0135
12 11 -1 0.9426 -0.0094
12 11 0 -0.4325 -0.0013
12 11 1 2.5753 0.0060
12 11 2 0.5543 0.0093
12 11 3 3.7446 0.0177
12 11 4 -0.0657 0.0186
12 11 5 1.5489 0.0212
12 11 6 -0.4854 0.0159
12 11 7 -1.4551 0.0059
12 11 8 0.6584 -0.0051
12 11 9 2.4939 -0.0106
12 11 10 -0.4571 -0.0127
12 11 11 2.5845 -0.0075
12 11 12 -2.4347 -0.0031
12 11 13 1.6804 0.0010
12 11 14 -7.0019 0.0018
12 11 15 -0.4439 -0.0026
12 11 16 -4.9189 -0.0015
12 11 17 0.5549 -0.0015
12 12 -16 -0.2948 -0.0059
12 12 -15 -0.6462 -0.0104
12 12 -14 -0.9413 -0.0094
12 12 -13 -2.7311 -0.0070
12 12 -12 4.0878 -0.0056
12 12 -11 -0.2763 0.0012
12 12 -10 1.1829 0.0085
12 12 -9 1.0128 0.0185
12 12 -8 -2.9307 0.0222
12 12 -7 4.8572 0.0276
12 12 -6 -4.2956 0.0224
12 12 -5 7.0413 0.0193
12 12 -4 -3.7793 0.0119
12 12 -3 -2.4568 0.0082
12 12 -2 2.5418 0.0023
12 12 -1 -9.6459 -0.0033
12 12 0 7.2606 -0.0051
12 12 1 -12.0934 -0.0074
12 12 2 12.0548 -0.0059
12 12 3 -3.3617 -0.0032
12 12 4 4.9222 0.0024
12 12 5 3.4830 0.0067
12 12 6 -0.1633 0.0036
12 12 7 3.6742 0.0018
12 12 8 -0.8261 -0.0021
12 12 9 3.6157 -0.0064
12 12 10 2.9345 -0.0061
12 12 11 1.4484 -0.0030
12 12 12 0.1916 0.0009
12 12 13 0.2848 0.0002
12 12 14 -3.9635 0.0027
12 12 15 0.7900 -0.0011
12 12 16 1.2440 -0.0029
12 13 -15 -2.8325 0.0025
12 13 -14 0.7875 0.0029
12 13 -13 -3.4981 0.0060
12 13 -12 -2.7730 0.0084
12 13 -11 -4.4156 0.0120
12 13 -10 -2.1105 0.0140
12 13 -9 -3.8279 0.0128
12 13 -8 0.5640 0.0080
12 13 -7 1.4795 0.0038
12 13 -6 0.9456 -0.0023
12 13 -5 0.2115 0.0006
12 13 -4 -0.7026 0.0029
12 13 -3 -2.1748 0.0117
12 13 -2 2.2052 0.0097
12 13 -1 -2.4515 0.0074
12 13 0 6.6673 0.0013
12 13 1 -1.7952 -0.0016
12 13 2 3.4742 -0.0047
12 13 3 2.8668 -0.0005
12 13 4 -2.8395 0.0002
12 13 5 4.3055 -0.0017
12 13 6 -4.8016 -0.0039
12 13 7 7.5089 -0.0053
12 13 8 -0.0620 -0.0075
12 13 9 5.8759 -0.0057
12 13 10 2.0286 -0.0050
12 13 11 -0.5619 0.0020
12 13 12 -0.6210 0.0010
12 13 13 -0.9631 0.0016
12 13 14 -2.2754 0.0008
12 13 15 -1.0754 0.0026
12 14 -14 7.2028 0.0044
12 14 -13 -2.3198 0.0074
12 14 -12 6.2132 0.0041
12 14 -11 -0.0515 0.0039
12 14 -10 1.0996 0.0016
12 14 -9 -1.7734 -0.0002
12 14 -8 -2.7373 -0.0033
12 14 -7 -5.1389 -0.0082
12 14 -6 -2.4831 -0.0077
12 14 -5 -2.4779 -0.0095
12 14 -4 0.0738 -0.0084
12 14 -3 1.2782 -0.0107
12 14 -2 5.1713 -0.0062
12 14 -1 -4.6306 -0.0071
12 14 0 6.0491 0.0015
12 14 1 -1.0503 0.0034
12 14 2 0.7652 0.0099
12 14 3 0.8421 0.0100
12 14 4 -0.2556 0.0112
12 14 5 0.7349 0.0063
12 14 6 3.8113 0.0034
12 14 7 2.4681 -0.0002
12 14 8 3.8775 -0.0008
12 14 9 -1.3279 0.0042
12 14 10 -2.7625 0.0065
12 14 11 -3.1972 0.0099
12 14 12 -3.7976 0.0076
12 14 13 1.2049 0.0035
12 14 14 -0.7177 -0.0005
12 15 -13 0.2764 -0.0058
12 15 -12 5.5947 -0.0101
12 15 -11 0.7645 -0.0154
12 15 -10 4.2357 -0.0178
12 15 -9 2.0733 -0.0186
12 15 -8 4.1837 -0.0121
12 15 -7 5.2976 -0.0047
12 15 -6 3.1297 0.0059
12 15 -5 3.2362 0.0149
12 15 -4 -1.6270 0.0157
12 15 -3 -4.4712 0.0111
12 15 -2 2.0067 0.0000
12 15 -1 -4.8790 -0.0070
12 15 0 1.3369 -0.0127
12 15 1 -1.4424 -0.0102
12 15 2 -0.4276 -0.0107
12 15 3 -0.7025 -0.0073
12 15 4 -1.0443 -0.0038
12 15 5 2.7861 -0.0013
12 15 6 -1.8913 -0.0000
12 15 7 0.0292 -0.0008
12 15 8 -2.2867 0.0010
12 15 9 -4.3846 -0.0007
12 15 10 0.8373 -0.0003
12 15 11 -1.6581 -0.0019
12 15 12 -0.6959 0.0007
12 15 13 -3.2352 0.0007
12 16 -12 -3.1027 -0.0055
12 16 -11 0.2959 0.0019
12 16 -10 -1.9428 0.0023
12 16 -9 -1.0020 0.0088
12 16 -8 1.8142 0.0087
12 16 -7 -0.1059 0.0094
12 16 -6 1.0846 0.0082
12 16 -5 -0.1783 0.0062
12 16 -4 -0.0361 0.0039
12 16 -3 -2.1229 0.0014
12 16 -2 3.0144 -0.0026
12 16 -1 -1.4240 -0.0042
12 16 0 3.1123 -0.0036
12 16 1 -0.0183 -0.0008
12 16 2 2.1964 0.0003
12 16 3 0.4253 0.0014
12 16 4 -0.3492 0.0046
12 16 5 0.3535 0.0082
12 16 6 -4.1832 0.0139
12 16 7 6.5440 0.0160
12 16 8 0.1656 0.0156
12 16 9 9.3351 0.0104
12 16 10 2.9564 0.0022
12 16 11 3.9957 -0.0052
12 16 12 1.2068 -0.0116
12 17 -11 -0.2021 0.0061
12 17 -10 -1.9597 0.0114
12 17 -9 -3.3269 0.0129
12 17 -8 -0.5741 0.0164
12 17 -7 -4.3539 0.0173
12 17 -6 -2.1183 0.0137
12 17 -5 -3.9683 0.0114
12 17 -4 -0.1428 0.0021
12 17 -3 0.0184 -0.0020
12 17 -2 4.0026 -0.0070
12 17 -1 0.7411 -0.0083
12 17 0 0.2790 -0.0088
12 17 1 1.5209 -0.0088
12 17 2 -5.0336 -0.0073
12 17 3 -0.2139 -0.0054
12 17 4 -3.0173 -0.0059
12 17 5 -0.8240 -0.0054
12 17 6 4.2922 -0.0088
12 17 7 0.8479 -0.0075
12 17 8 4.5373 -0.0076
12 17 9 0.3854 -0.0038
12 17 10 -2.1941 0.0021
12 17 11 -3.7276 0.0017
12 18 -10 2.6414 0.0003
12 18 -9 -1.0715 -0.0019
12 18 -8 3.2044 -0.0047
12 18 -7 0.6201 -0.0078
12 18 -6 -1.4426 -0.0115
12 18 -5 -0.6106 -0.0152
12 18 -4 -4.7073 -0.0151
12 18 -3 -3.3476 -0.0169
12 18 -2 -4.8632 -0.0100
12 18 -1 -2.3842 -0.0015
12 18 0 -5.1412 0.0059
12 18 1 0.7109 0.0102
12 18 2 -6.2625 0.0066
12 18 3 -1.9955 0.0056
12 18 4 -4.8407 0.0023
12 18 5 0.5306 0.0016
12 18 6 -4.6230 0.0013
12 18 7 1.7360 0.0006
12 18 8 -6.3648 0.0037
12 18 9 -2.0882 0.0027
12 18 10 -0.5200 0.0057
12 19 -8 2.6870 -0.0045
12 19 -7 1.9178 -0.0111
12 19 -6 1.8064 -0.0102
12 19 -5 -0.6720 -0.0123
12 19 -4 0.9577 -0.0053
12 19 -3 0.4299 -0.0006
12 19 -2 1.5129 0.0043
12 19 -1 3.3221 0.0051
12 19 0 -0.1076 0.0036
12 19 1 1.1191 0.0021
12 19 2 -0.0244 -0.0010
12 19 3 1.0157 -0.0013
12 19 4 2.3125 0.0018
12 19 5 -0.1866 0.0044
12 19 6 1.8928 0.0081
12 19 7 3.1844 0.0057
12 19 8 1.9765 0.0030
12 20 -6 -2.1175 -0.0066
12 20 -5 -1.2490 -0.0021
12 20 -4 -3.4391 -0.0043
12 20 -3 1.2943 0.0002
12 20 -2 0.1028 0.0018
12 20 -1 0.0485 0.0057
12 20 0 -0.8406 0.0082
12 20 1 -0.6996 0.0110
12 20 2 -2.2627 0.0136
12 20 3 0.6047 0.0149
12 20 4 -1.5084 0.0103
12 20 5 0.6471 0.0089
12 20 6 1.3164 -0.0045
12 21 -2 -3.1198 0.0029
12 21 -1 -2.3503 0.0030
12 21 0 -2.2754 0.0047
12 21 1 -1.2441 0.0025
12 21 2 -0.4883 0.0030
13 1 -20 1.3636 0.0019
13 1 -19 1.8522 0.0073
13 1 -18 0.5479 0.0023
13 1 -17 0.9139 -0.0058
13 1 -16 0.9265 0.0034
13 1 -15 4.7724 -0.0010
13 1 -14 3.7253 0.0271
13 1 -13 3.9728 0.0176
13 1 -12 1.8334 0.0252
13 1 -11 1.0238 0.0079
13 1 -10 -3.1950 -0.0012
13 1 -9 1.6923 0.0063
13 1 -8 -0.0927 0.0037
13 1 -7 9.1726 0.0108
13 1 -6 9.8514 0.0129
13 1 -5 7.7942 -0.0066
13 1 -4 4.0716 -0.0222
13 1 -3 4.4877 -0.0565
13 1 -2 1.7974 -0.1012
13 1 -1 1.5199 -0.0938
13 1 0 15.7233 -0.1218
13 1 1 -20.6384 -0.0752
13 1 2 10.0362 -0.0565
13 1 3 -24.3518 -0.0082
13 1 4 4.2940 0.0150
13 1 5 -0.2684 0.0217
13 1 6 -0.7576 0.0132
13 1 7 3.9524 0.0175
13 1 8 5.0451 0.0089
13 1 9 -3.9678 0.0126
13 1 10 0.4671 0.0255
13 1 11 -8.0367 0.0148
13 1 12 -1.5367 0.0098
13 1 13 -5.2273 0.0070
13 1 14 4.1212 0.0038
13 1 15 1.4296 0.0039
13 1 16 0.3943 0.0042
13 1 17 0.1024 -0.0017
13 1 18 -4.4925 -0.0059
13 1 19 -2.1583 -0.0035
13 1 20 1.9406 -0.0078
13 2 -20 -1.9005 -0.0055
13 2 -19 -0.7727 -0.0099
13 2 -18 -0.7245 -0.0077
13 2 -17 2.5677 -0.0139
13 2 -16 -0.5370 -0.0044
13 2 -15 0.5682 -0.0026
13 2 -14 1.1637 0.0051
13 2 -13 -1.7750 0.0047
13 2 -12 -0.1375 0.0087
13 2 -11 -4.3347 0.0025
13 2 -10 -2.6762 -0.0023
13 2 -9 -5.3226 -0.0079
13 2 -8 -2.2257 -0.0162
13 2 -7 -6.7554 -0.0037
13 2 -6 4.9270 -0.0033
13 2 -5 3.8386 0.0024
13 2 -4 8.6277 0.0012
13 2 -3 15.9382 0.0061
13 2 -2 5.5323 0.0103
13 2 -1 10.2010 0.0165
13 2 0 -7.8504 0.0053
13 2 1 5.7290 0.0105
13 2 2 -14.5504 -0.0107
13 2 3 5.4416 -0.0121
13 2 4 -2.6446 -0.0313
13 2 5 7.1012 -0.0353
13 2 6 5.4033 -0.0328
13 2 7 6.3103 -0.0158
13 2 8 3.4245 0.0041
13 2 9 4.4996 0.0177
13 2 10 0.6430 0.0206
13 2 11 3.5972 0.0240
13 2 12 0.9271 0.0100
13 2 13 0.0605 0.0077
13 2 14 -5.7246 -0.0091
13 2 15 -2.5911 -0.0057
13 2 16 -2.0779 -0.0203
13 2 17 0.8644 -0.0140
13 2 18 7.0682 -0.0131
13 2 19 1.5908 -0.0038
13 2 20 2.6444 0.0021
13 3 -20 1.7002 0.0019
13 3 -19 2.5112 -0.0019
13 3 -18 0.1144 -0.0132
13 3 -17 4.3774 -0.0149
13 3 -16 -1.1679 -0.0129
13 3 -15 3.4507 -0.0062
13 3 -14 -3.0036 -0.0004
13 3 -13 -0.2388 0.0072
13 3 -12 0.0710 -0.0024
13 3 -11 2.5677 -0.0044
13 3 -10 0.3891 -0.0066
13 3 -9 8.5195 -0.0165
13 3 -8 -2.6440 0.0070
13 3 -7 3.5585 0.0148
13 3 -6 -0.6638 0.0523
13 3 -5 -12.9602 0.0438
13 3 -4 2.5781 0.0418
13 3 -3 -13.3648 0.0095
13 3 -2 -1.0348 -0.0281
13 3 -1 -5.0764 -0.0490
13 3 0 -4.0979 -0.0638
13 3 1 0.3967 -0.0614
13 3 2 5.5320 -0.0379
13 3 3 4.8454 -0.0332
13 3 4 10.7833 -0.0159
13 3 5 3.6742 -0.0091
13 3 6 7.7128 0.0018
13 3 7 -3.8693 -0.0033
13 3 8 -3.5302 0.0172
13 3 9 -6.8795 -0.0035
13 3 10 -4.4385 0.0139
13 3 11 -2.3275 0.0073
13 3 12 3.2626 0.0124
13 3 13 -0.0176 0.0139
13 3 14 1.7734 0.0136
13 3 15 2.9067 0.0055
13 3 16 -0.2707 0.0002
13 3 17 1.6953 -0.0066
13 3 18 0.5236 -0.0056
13 3 19 -0.9411 -0.0123
13 3 20 -2.6332 -0.0068
13 4 -19 1.6441 0.0013
13 4 -18 1.6483 -0.0064
13 4 -17 -2.2638 -0.0095
13 4 -16 1.7755 -0.0106
13 4 -15 0.1948 -0.0093
13 4 -14 5.0744 0.0041
13 4 -13 -0.0367 0.0055
13 4 -12 3.4698 0.0178
13 4 -11 0.7818 0.0116
13 4 -10 -1.4555 0.0098
13 4 -9 2.5132 0.0096
13 4 -8 1.7814 0.0084
13 4 -7 8.3786 0.0056
13 4 -6 0.4202 0.0084
13 4 -5 5.0915 -0.0006
13 4 -4 -7.2386 0.0001
13 4 -3 -0.1915 -0.0117
13 4 -2 2.9131 -0.0190
13 4 -1 -2.0599 -0.0214
13 4 0 11.3639 -0.0256
13 4 1 -7.3385 -0.0189
13 4 2 -0.4820 -0.0276
13 4 3 -9.3106 -0.0180
13 4 4 -7.0038 -0.0212
13 4 5 -3.6867 -0.0136
13 4 6 -10.1984 -0.0011
13 4 7 -3.6778 0.0011
13 4 8 0.3768 0.0080
13 4 9 -4.1468 0.0089
13 4 10 -1.1358 0.0057
13 4 11 -7.2463 0.0049
13 4 12 -4.0463 -0.0021
13 4 13 -6.8341 0.0025
13 4 14 3.0368 0.0051
13 4 15 -0.3735 0.0011
13 4 16 1.2701 0.0040
13 4 17 -1.5394 -0.0032
13 4 18 -8.4617 -0.0026
13 4 19 1.2788 -0.0017
13 5 -19 0.6041 -0.0091
13 5 -18 -0.3126 -0.0042
13 5 -17 5.5674 -0.0009
13 5 -16 3.0067 0.0118
13 5 -15 2.1588 0.0156
13 5 -14 2.2213 0.0191
13 5 -13 -6.3986 0.0136
13 5 -12 -0.9062 0.0062
13 5 -11 -7.6255 -0.0073
13 5 -10 -4.3333 -0.0100
13 5 -9 -1.6390 -0.0134
13 5 -8 -5.3164 -0.0137
13 5 -7 -1.6857 -0.0074
13 5 -6 2.8721 -0.0074
13 5 -5 5.3335 -0.0189
13 5 -4 15.9890 -0.0257
13 5 -3 13.2469 -0.0292
13 5 -2 13.1640 -0.0232
13 5 -1 5.5189 -0.0248
13 5 0 -8.3182 -0.0250
13 5 1 1.1388 -0.0295
13 5 2 -19.8413 -0.0346
13 5 3 2.7347 -0.0201
13 5 4 -6.6865 -0.0181
13 5 5 2.9539 -0.0010
13 5 6 8.4498 0.0089
13 5 7 -0.7454 0.0081
13 5 8 9.1716 0.0206
13 5 9 -2.9778 0.0149
13 5 10 -1.2568 0.0171
13 5 11 -1.0116 0.0159
13 5 12 -4.3480 0.0099
13 5 13 -0.4221 0.0023
13 5 14 -5.2260 -0.0041
13 5 15 -1.8120 -0.0078
13 5 16 -3.7814 -0.0112
13 5 17 -0.2889 -0.0107
13 5 18 2.5704 -0.0055
13 5 19 -0.0421 -0.0033
13 6 -19 0.6230 0.0046
13 6 -18 1.4208 0.0010
13 6 -17 0.1485 -0.0028
13 6 -16 0.7341 -0.0049
13 6 -15 0.6206 -0.0044
13 6 -14 -3.9314 -0.0028
13 6 -13 2.3621 -0.0041
13 6 -12 -2.0778 -0.0042
13 6 -11 3.3793 -0.0039
13 6 -10 0.7048 -0.0051
13 6 -9 3.7699 -0.0026
13 6 -8 2.7092 0.0045
13 6 -7 -1.1062 0.0063
13 6 -6 0.1972 0.0115
13 6 -5 -5.2947 0.0008
13 6 -4 6.2918 -0.0096
13 6 -3 -5.0136 -0.0225
13 6 -2 3.5739 -0.0201
13 6 -1 -2.0592 -0.0211
13 6 0 -9.2517 -0.0138
13 6 1 2.8245 -0.0001
13 6 2 -2.8696 0.0046
13 6 3 7.0390 0.0059
13 6 4 4.6454 -0.0017
13 6 5 6.4803 -0.0105
13 6 6 1.0553 -0.0138
13 6 7 -1.3180 -0.0144
13 6 8 -7.7428 -0.0133
13 6 9 -5.8741 -0.0063
13 6 10 -4.9906 0.0033
13 6 11 -5.9085 0.0095
13 6 12 4.5907 0.0162
13 6 13 -4.2338 0.0166
13 6 14 -0.4911 0.0132
13 6 15 -0.8275 0.0006
13 6 16 -1.9281 -0.0062
13 6 17 -3.4626 -0.0100
13 6 18 1.3956 -0.0106
13 6 19 -0.9798 -0.0080
13 7 -18 0.7767 -0.0057
13 7 -17 -0.4600 -0.0111
13 7 -16 -2.6382 -0.0156
13 7 -15 1.8963 -0.0123
13 7 -14 -0.0024 -0.0119
13 7 -13 -1.0532 -0.0026
13 7 -12 5.1355 0.0016
13 7 -11 -1.0352 0.0050
13 7 -10 3.4803 0.0053
13 7 -9 -0.3033 0.0014
13 7 -8 1.2826 0.0038
13 7 -7 2.7667 0.0013
13 7 -6 -1.5063 0.0013
13 7 -5 3.4938 0.0016
13 7 -4 -0.7632 0.0049
13 7 -3 0.8521 0.0026
13 7 -2 -5.5102 0.0044
13 7 -1 1.0696 -0.0104
13 7 0 -4.2014 -0.0157
13 7 1 -1.8978 -0.0115
13 7 2 3.3583 -0.0132
13 7 3 -5.0609 -0.0003
13 7 4 4.2023 0.0079
13 7 5 -6.8823 0.0123
13 7 6 -2.8170 0.0088
13 7 7 -7.1238 0.0010
13 7 8 -2.7763 -0.0092
13 7 9 -5.0634 -0.0087
13 7 10 -0.3645 -0.0142
13 7 11 -2.4491 -0.0070
13 7 12 -0.6502 -0.0070
13 7 13 -0.4201 -0.0009
13 7 14 -1.9393 0.0005
13 7 15 -1.6889 0.0011
13 7 16 -1.9814 0.0034
13 7 17 -0.4979 0.0083
13 7 18 -6.6088 0.0101
13 8 -18 1.4194 -0.0018
13 8 -17 2.7717 0.0015
13 8 -16 2.2597 0.0020
13 8 -15 -1.2338 0.0086
13 8 -14 1.7356 0.0118
13 8 -13 -4.0388 0.0112
13 8 -12 -0.7752 0.0085
13 8 -11 -4.5626 0.0054
13 8 -10 -2.2238 -0.0016
13 8 -9 -2.5168 -0.0058
13 8 -8 -3.6686 -0.0108
13 8 -7 1.9128 -0.0133
13 8 -6 4.6770 -0.0174
13 8 -5 5.5242 -0.0205
13 8 -4 9.9374 -0.0155
13 8 -3 9.2314 -0.0097
13 8 -2 0.8502 -0.0019
13 8 -1 2.8531 0.0108
13 8 0 -1.6286 0.0125
13 8 1 -3.2321 0.0173
13 8 2 -6.4345 0.0180
13 8 3 1.2240 0.0068
13 8 4 -4.1476 -0.0026
13 8 5 -1.7218 -0.0097
13 8 6 6.5325 -0.0175
13 8 7 -4.4992 -0.0113
13 8 8 10.3487 0.0019
13 8 9 -2.1524 0.0151
13 8 10 6.3283 0.0201
13 8 11 -2.2123 0.0203
13 8 12 -1.4060 0.0122
13 8 13 -2.1024 -0.0004
13 8 14 1.8889 -0.0082
13 8 15 0.8835 -0.0145
13 8 16 1.6271 -0.0121
13 8 17 0.6698 -0.0107
13 8 18 -1.0311 -0.0031
13 9 -17 -0.0206 0.0083
13 9 -16 -0.8716 0.0121
13 9 -15 -0.0961 0.0120
13 9 -14 -4.2991 0.0118
13 9 -13 -3.4927 0.0089
13 9 -12 -2.1740 0.0069
13 9 -11 -5.0614 -0.0010
13 9 -10 -0.8047 -0.0012
13 9 -9 -1.1838 -0.0033
13 9 -8 -0.6023 -0.0093
13 9 -7 -3.5732 -0.0073
13 9 -6 -2.1229 -0.0219
13 9 -5 -1.5413 -0.0210
13 9 -4 -1.3381 -0.0218
13 9 -3 0.6899 -0.0136
13 9 -2 -0.0999 0.0001
13 9 -1 -5.5006 0.0097
13 9 0 1.0829 0.0144
13 9 1 -3.7910 0.0128
13 9 2 3.9486 0.0124
13 9 3 0.2113 -0.0029
13 9 4 6.6319 -0.0060
13 9 5 1.3321 -0.0121
13 9 6 5.1263 -0.0072
13 9 7 6.0980 -0.0006
13 9 8 3.4331 0.0022
13 9 9 0.7649 0.0100
13 9 10 1.2755 0.0094
13 9 11 -2.7990 0.0109
13 9 12 0.4133 0.0082
13 9 13 -2.5153 0.0051
13 9 14 2.5399 -0.0036
13 9 15 -3.7041 -0.0058
13 9 16 1.3184 -0.0100
13 9 17 -5.1330 -0.0072
13 10 -17 -1.6874 -0.0030
13 10 -16 -2.5465 -0.0010
13 10 -15 1.3267 0.0005
13 10 -14 -4.1811 0.0041
13 10 -13 1.4282 0.0036
13 10 -12 0.0860 -0.0002
13 10 -11 -0.1923 -0.0028
13 10 -10 3.1003 -0.0090
13 10 -9 -0.3469 -0.0174
13 10 -8 5.8270 -0.0224
13 10 -7 -2.9856 -0.0232
13 10 -6 2.6331 -0.0202
13 10 -5 2.2368 -0.0163
13 10 -4 -4.1752 -0.0074
13 10 -3 4.1241 0.0032
13 10 -2 -11.1945 0.0026
13 10 -1 5.4259 0.0036
13 10 0 -6.7119 0.0021
13 10 1 4.8406 0.0015
13 10 2 3.0005 0.0031
13 10 3 -3.1538 -0.0003
13 10 4 9.0634 0.0064
13 10 5 -3.6083 0.0026
13 10 6 6.5934 0.0052
13 10 7 -4.0633 0.0077
13 10 8 -1.0371 0.0081
13 10 9 -6.7932 0.0118
13 10 10 -6.5605 0.0099
13 10 11 2.2440 0.0044
13 10 12 1.0629 -0.0013
13 10 13 4.1200 -0.0071
13 10 14 0.6692 -0.0097
13 10 15 -2.0381 -0.0075
13 10 16 -6.0134 0.0005
13 10 17 -0.8296 0.0068
13 11 -16 -0.8190 -0.0098
13 11 -15 -2.4255 -0.0127
13 11 -14 1.6954 -0.0104
13 11 -13 -1.6017 -0.0098
13 11 -12 4.7435 -0.0029
13 11 -11 -1.1804 -0.0007
13 11 -10 3.9330 0.0051
13 11 -9 -1.4179 0.0108
13 11 -8 -1.4092 0.0068
13 11 -7 2.9954 0.0078
13 11 -6 -1.0976 0.0092
13 11 -5 5.8137 0.0060
13 11 -4 0.6257 0.0103
13 11 -3 0.0147 0.0099
13 11 -2 -0.0228 0.0103
13 11 -1 0.4099 0.0054
13 11 0 2.3562 0.0073
13 11 1 0.5593 0.0028
13 11 2 1.5942 0.0029
13 11 3 -2.0791 0.0001
13 11 4 4.5520 -0.0013
13 11 5 -4.1349 0.0041
13 11 6 3.8651 0.0024
13 11 7 -6.4733 0.0076
13 11 8 -2.0656 0.0116
13 11 9 0.2081 0.0080
13 11 10 3.7775 0.0027
13 11 11 0.0487 -0.0057
13 11 12 4.8424 -0.0105
13 11 13 -6.9031 -0.0150
13 11 14 2.8072 -0.0126
13 11 15 -2.1577 -0.0104
13 11 16 -0.0678 -0.0030
13 12 -15 3.0932 -0.0029
13 12 -14 -2.4855 -0.0013
13 12 -13 -2.5583 0.0039
13 12 -12 -1.2356 0.0057
13 12 -11 -5.3229 0.0080
13 12 -10 1.5236 0.0072
13 12 -9 -2.2292 0.0046
13 12 -8 -1.0256 0.0045
13 12 -7 -1.8786 0.0025
13 12 -6 -3.7613 0.0032
13 12 -5 -0.5912 0.0003
13 12 -4 -3.7423 -0.0029
13 12 -3 -0.2360 -0.0101
13 12 -2 1.1450 -0.0119
13 12 -1 -0.7690 -0.0170
13 12 0 2.1183 -0.0140
13 12 1 -1.3073 -0.0056
13 12 2 5.4656 -0.0020
13 12 3 1.2342 -0.0003
13 12 4 6.2910 0.0010
13 12 5 -0.1505 -0.0010
13 12 6 2.6733 -0.0017
13 12 7 0.1268 -0.0016
13 12 8 2.7869 -0.0006
13 12 9 3.0716 -0.0020
13 12 10 1.7008 -0.0046
13 12 11 0.3909 -0.0026
13 12 12 0.4440 -0.0054
13 12 13 -1.2305 -0.0015
13 12 14 3.0773 -0.0023
13 12 15 -0.3123 0.0038
13 13 -14 -5.0030 0.0060
13 13 -13 1.2479 0.0044
13 13 -12 -1.2769 0.0089
13 13 -11 -0.6657 0.0100
13 13 -10 1.0704 0.0098
13 13 -9 0.3239 0.0054
13 13 -8 -1.8768 -0.0011
13 13 -7 2.6271 -0.0138
13 13 -6 -3.1661 -0.0258
13 13 -5 4.1919 -0.0347
13 13 -4 -4.7459 -0.0321
13 13 -3 1.6438 -0.0197
13 13 -2 -10.4619 -0.0034
13 13 -1 7.4416 0.0167
13 13 0 -7.6704 0.0218
13 13 1 7.2765 0.0286
13 13 2 0.8148 0.0210
13 13 3 -2.4744 0.0129
13 13 4 4.9327 0.0060
13 13 5 -5.1013 0.0028
13 13 6 1.3605 0.0027
13 13 7 -2.7802 0.0041
13 13 8 -3.0633 0.0034
13 13 9 -1.9111 0.0006
13 13 10 -4.6023 -0.0038
13 13 11 -0.9479 -0.0059
13 13 12 0.4729 -0.0089
13 13 13 0.0351 -0.0063
13 13 14 -2.8481 -0.0054
13 14 -13 0.6383 -0.0015
13 14 -12 2.5099 -0.0033
13 14 -11 0.3080 -0.0056
13 14 -10 -0.8264 -0.0047
13 14 -9 2.7722 -0.0087
13 14 -8 -1.0627 -0.0116
13 14 -7 2.1497 -0.0130
13 14 -6 0.5883 -0.0147
13 14 -5 1.2948 -0.0146
13 14 -4 -2.3197 -0.0120
13 14 -3 3.3120 -0.0080
13 14 -2 -4.1496 -0.0031
13 14 -1 5.5428 0.0023
13 14 0 -3.0686 0.0035
13 14 1 -1.0469 0.0031
13 14 2 -1.3545 -0.0007
13 14 3 -2.6834 -0.0001
13 14 4 2.2938 -0.0040
13 14 5 -3.7919 -0.0003
13 14 6 2.3487 -0.0015
13 14 7 -6.1290 -0.0015
13 14 8 -3.0463 -0.0017
13 14 9 -0.4820 -0.0029
13 14 10 1.5100 -0.0044
13 14 11 -0.9121 -0.0018
13 14 12 4.9952 0.0009
13 14 13 -1.6347 -0.0001
13 15 -12 -1.4853 -0.0015
13 15 -11 -1.0839 0.0047
13 15 -10 0.1820 0.0076
13 15 -9 -0.5604 0.0018
13 15 -8 -1.4833 -0.0036
13 15 -7 -0.6372 -0.0104
13 15 -6 0.4440 -0.0121
13 15 -5 1.9607 -0.0119
13 15 -4 0.3197 -0.0025
13 15 -3 1.9404 0.0071
13 15 -2 4.2334 0.0139
13 15 -1 -2.1162 0.0211
13 15 0 3.2095 0.0240
13 15 1 -2.1996 0.0252
13 15 2 2.9546 0.0215
13 15 3 0.0895 0.0189
13 15 4 1.7703 0.0133
13 15 5 -4.5451 0.0090
13 15 6 1.1205 0.0030
13 15 7 -1.7101 -0.0024
13 15 8 0.4617 -0.0055
13 15 9 3.9562 -0.0073
13 15 10 1.6284 -0.0068
13 15 11 2.9943 -0.0026
13 15 12 0.4521 -0.0005
13 16 -11 2.8911 0.0103
13 16 -10 -0.7315 0.0192
13 16 -9 1.2110 0.0116
13 16 -8 1.4987 0.0100
13 16 -7 0.5032 0.0066
13 16 -6 1.0936 0.0008
13 16 -5 4.9678 -0.0024
13 16 -4 -1.7613 -0.0014
13 16 -3 3.5355 0.0027
13 16 -2 -5.4522 0.0055
13 16 -1 1.6577 0.0032
13 16 0 -2.2386 0.0044
13 16 1 4.0630 0.0031
13 16 2 2.5606 0.0023
13 16 3 0.3826 -0.0001
13 16 4 3.5744 -0.0013
13 16 5 -4.7996 -0.0047
13 16 6 -0.6974 -0.0066
13 16 7 -2.4190 -0.0090
13 16 8 -1.5000 -0.0107
13 16 9 -0.0118 -0.0083
13 16 10 0.2008 -0.0085
13 16 11 -0.6380 -0.0040
13 17 -10 -0.5551 -0.0026
13 17 -9 -1.4818 -0.0021
13 17 -8 1.9925 -0.0114
13 17 -7 -0.4962 -0.0138
13 17 -6 3.2614 -0.0150
13 17 -5 0.3826 -0.0169
13 17 -4 -0.2576 -0.0128
13 17 -3 -1.3166 -0.0030
13 17 -2 1.3053 0.0048
13 17 -1 -2.1475 0.0133
13 17 0 1.5479 0.0172
13 17 1 -3.4760 0.0153
13 17 2 -5.0573 0.0141
13 17 3 -0.6533 0.0059
13 17 4 -2.9921 -0.0020
13 17 5 1.1562 -0.0108
13 17 6 -0.7359 -0.0160
13 17 7 -2.1120 -0.0152
13 17 8 0.3943 -0.0091
13 17 9 0.2820 -0.0016
13 17 10 -2.0729 0.0037
13 18 -8 -1.8926 -0.0054
13 18 -7 -2.0804 -0.0121
13 18 -6 -0.1706 -0.0088
13 18 -5 0.4004 -0.0064
13 18 -4 -2.1736 -0.0030
13 18 -3 -0.7230 0.0038
13 18 -2 2.2632 0.0041
13 18 -1 -2.2710 0.0062
13 18 0 1.4081 0.0069
13 18 1 0.7282 0.0025
13 18 2 0.7970 0.0010
13 18 3 -0.1996 -0.0060
13 18 4 1.9738 -0.0059
13 18 5 -5.1220 -0.0050
13 18 6 4.1858 0.0000
13 18 7 0.1769 0.0084
13 18 8 2.9201 0.0093
13 19 -6 0.6048 -0.0060
13 19 -5 0.1208 0.0013
13 19 -4 1.2329 0.0083
13 19 -3 0.4219 0.0159
13 19 -2 1.6023 0.0160
13 19 -1 1.4988 0.0148
13 19 0 -2.4844 0.0098
13 19 1 3.4110 0.0082
13 19 2 -0.7485 -0.0002
13 19 3 2.3821 -0.0059
13 19 4 -1.7765 -0.0084
13 19 5 0.4367 -0.0079
13 19 6 -2.6355 -0.0032
13 20 -3 -0.2952 0.0033
13 20 -2 0.8329 -0.0004
13 20 -1 -0.3930 0.0019
13 20 0 2.6095 -0.0015
13 20 1 -0.6408 0.0003
13 20 2 -0.4196 -0.0019
13 20 3 0.0718 0.0013
14 1 -20 -0.2116 -0.0039
14 1 -19 0.0651 -0.0008
14 1 -18 -0.3185 -0.0023
14 1 -17 0.1506 0.0024
14 1 -16 1.8393 -0.0060
14 1 -15 -1.3345 0.0009
14 1 -14 1.5688 -0.0079
14 1 -13 -0.8931 -0.0043
14 1 -12 -0.4807 -0.0070
14 1 -11 -2.0315 -0.0097
14 1 -10 -1.8622 -0.0079
14 1 -9 -8.3713 -0.0088
14 1 -8 -1.3633 0.0055
14 1 -7 -7.9409 0.0031
14 1 -6 0.1138 0.0037
14 1 -5 10.5494 -0.0081
14 1 -4 -1.1579 -0.0151
14 1 -3 20.5549 -0.0354
14 1 -2 -0.3231 -0.0422
14 1 -1 23.3758 -0.0479
14 1 0 2.9103 -0.0558
14 1 1 12.4228 -0.0250
14 1 2 4.9271 -0.0172
14 1 3 -3.0741 0.0256
14 1 4 -0.7620 0.0358
14 1 5 0.5811 0.0514
14 1 6 -5.0619 0.0428
14 1 7 -0.5420 0.0261
14 1 8 -14.0036 0.0002
14 1 9 -0.0177 -0.0155
14 1 10 -9.4517 -0.0251
14 1 11 2.4908 -0.0204
14 1 12 0.5701 -0.0212
14 1 13 -4.7361 -0.0141
14 1 14 -0.7943 -0.0165
14 1 15 -5.0055 -0.0063
14 1 16 2.2707 0.0005
14 1 17 2.8936 0.0078
14 1 18 1.2086 0.0112
14 1 19 3.7112 0.0178
14 1 20 -1.9950 0.0130
14 2 -20 -1.4151 -0.0001
14 2 -19 4.3292 -0.0023
14 2 -18 -0.7727 -0.0037
14 2 -17 -0.9823 0.0010
14 2 -16 -1.1496 0.0049
14 2 -15 -3.5122 0.0022
14 2 -14 -0.0700 0.0008
14 2 -13 -0.6585 -0.0181
14 2 -12 2.1464 -0.0219
14 2 -11 -0.9201 -0.0405
14 2 -10 1.1237 -0.0159
14 2 -9 0.1402 -0.0056
14 2 -8 1.5102 0.0280
14 2 -7 0.1950 0.0437
14 2 -6 -5.4043 0.0420
14 2 -5 -4.6704 0.0253
14 2 -4 -12.7105 -0.0084
14 2 -3 -6.1152 -0.0313
14 2 -2 -15.7260 -0.0503
14 2 -1 -7.0209 -0.0521
14 2 0 -10.0759 -0.0233
14 2 1 -6.2116 -0.0119
14 2 2 -4.3489 0.0193
14 2 3 -2.4434 0.0209
14 2 4 3.9838 0.0236
14 2 5 -4.2538 0.0239
14 2 6 6.7977 0.0127
14 2 7 -4.1118 0.0066
14 2 8 -3.8710 -0.0006
14 2 9 5.8224 -0.0101
14 2 10 -3.1001 -0.0116
14 2 11 5.8189 -0.0222
14 2 12 -3.6017 -0.0107
14 2 13 2.4484 -0.0162
14 2 14 -5.0793 -0.0088
14 2 15 1.9846 0.0018
14 2 16 0.6572 0.0020
14 2 17 1.0966 0.0025
14 2 18 0.9447 0.0019
14 2 19 -2.3076 0.0014
14 2 20 2.6023 0.0010
14 3 -19 0.5051 0.0112
14 3 -18 -0.9424 -0.0003
14 3 -17 -2.2769 -0.0018
14 3 -16 1.4609 -0.0099
14 3 -15 1.7018 -0.0132
14 3 -14 2.4670 -0.0044
14 3 -13 1.1143 -0.0009
14 3 -12 -0.1310 0.0038
14 3 -11 -1.0488 0.0177
14 3 -10 0.9265 0.0204
14 3 -9 4.2505 0.0189
14 3 -8 1.8512 0.0014
14 3 -7 7.6968 -0.0137
14 3 -6 0.7114 -0.0353
14 3 -5 1.8106 -0.0223
14 3 -4 -2.4689 -0.0161
14 3 -3 0.9140 0.0043
14 3 -2 -6.3675 0.0263
14 3 -1 -4.1114 0.0416
14 3 0 -4.4358 0.0461
14 3 1 -6.5217 0.0346
14 3 2 0.1635 0.0129
14 3 3 2.0796 -0.0006
14 3 4 -3.2284 0.0012
14 3 5 4.9588 -0.0046
14 3 6 0.6217 0.0009
14 3 7 6.6580 0.0027
14 3 8 4.6054 -0.0047
14 3 9 5.1454 -0.0048
14 3 10 0.6721 -0.0081
14 3 11 -2.0260 -0.0048
14 3 12 -1.7818 0.0029
14 3 13 -3.1632 0.0084
14 3 14 3.9214 0.0179
14 3 15 -3.5947 0.0151
14 3 16 0.5648 0.0135
14 3 17 -5.3828 0.0066
14 3 18 -2.7663 -0.0051
14 3 19 -3.9470 -0.0105
14 4 -19 0.0175 -0.0038
14 4 -18 0.4913 -0.0022
14 4 -17 -0.0582 0.0024
14 4 -16 0.7103 0.0085
14 4 -15 -0.6237 0.0045
14 4 -14 0.0981 0.0062
14 4 -13 -1.5519 -0.0015
14 4 -12 1.1283 0.0027
14 4 -11 -0.1929 0.0024
14 4 -10 -4.0708 0.0049
14 4 -9 -5.0367 0.0089
14 4 -8 -8.0945 0.0037
14 4 -7 -5.7775 -0.0047
14 4 -6 -1.8921 -0.0087
14 4 -5 3.8707 -0.0196
14 4 -4 -3.8574 -0.0329
14 4 -3 5.0603 -0.0414
14 4 -2 1.7933 -0.0514
14 4 -1 -1.3305 -0.0622
14 4 0 12.2910 -0.0438
14 4 1 -4.1147 -0.0310
14 4 2 11.9521 0.0049
14 4 3 -9.5698 0.0415
14 4 4 5.7618 0.0551
14 4 5 -5.2383 0.0529
14 4 6 -6.8322 0.0374
14 4 7 -1.9643 0.0133
14 4 8 -10.1620 -0.0020
14 4 9 1.8468 -0.0158
14 4 10 -2.7104 -0.0129
14 4 11 6.4389 -0.0136
14 4 12 1.7773 -0.0115
14 4 13 0.6623 -0.0060
14 4 14 5.7339 -0.0042
14 4 15 -0.6954 0.0014
14 4 16 4.2353 0.0058
14 4 17 2.8582 0.0041
14 4 18 0.1932 0.0084
14 4 19 3.9887 0.0097
14 5 -19 0.6421 0.0101
14 5 -18 0.8089 0.0094
14 5 -17 -1.4706 0.0114
14 5 -16 0.1222 0.0076
14 5 -15 -1.7998 -0.0010
14 5 -14 -0.9572 -0.0027
14 5 -13 0.9837 -0.0149
14 5 -12 -1.0006 -0.0205
14 5 -11 -3.5450 -0.0207
14 5 -10 0.9115 -0.0167
14 5 -9 -1.1522 -0.0070
14 5 -8 0.9627 0.0017
14 5 -7 -0.8145 0.0105
14 5 -6 -4.2904 0.0132
14 5 -5 -4.5992 0.0025
14 5 -4 -6.6796 -0.0111
14 5 -3 -5.1915 -0.0169
14 5 -2 -7.3052 -0.0180
14 5 -1 -4.2717 -0.0094
14 5 0 -9.5497 0.0039
14 5 1 1.5236 0.0112
14 5 2 -9.1176 0.0158
14 5 3 1.7747 0.0090
14 5 4 -3.8862 0.0141
14 5 5 0.3397 0.0094
14 5 6 0.5476 0.0161
14 5 7 1.2925 0.0179
14 5 8 0.8481 0.0146
14 5 9 5.8164 0.0091
14 5 10 -0.3114 0.0017
14 5 11 3.7850 -0.0046
14 5 12 4.3796 -0.0083
14 5 13 1.2101 -0.0171
14 5 14 5.0832 -0.0127
14 5 15 -2.4198 -0.0095
14 5 16 3.0236 -0.0082
14 5 17 -0.4598 -0.0020
14 5 18 3.1351 0.0022
14 5 19 4.9656 0.0011
14 6 -18 -1.3814 -0.0039
14 6 -17 0.1061 -0.0093
14 6 -16 -0.7162 -0.0141
14 6 -15 1.2572 -0.0173
14 6 -14 2.8042 -0.0141
14 6 -13 -0.8805 -0.0134
14 6 -12 3.2002 -0.0092
14 6 -11 -3.1031 -0.0011
14 6 -10 4.0194 0.0043
14 6 -9 4.3076 0.0163
14 6 -8 1.1766 0.0211
14 6 -7 8.7719 0.0222
14 6 -6 1.2180 0.0239
14 6 -5 2.5710 0.0202
14 6 -4 3.6460 0.0075
14 6 -3 -2.4022 -0.0112
14 6 -2 4.6281 -0.0219
14 6 -1 -4.9702 -0.0286
14 6 0 3.1854 -0.0249
14 6 1 -5.3863 -0.0082
14 6 2 2.1757 0.0042
14 6 3 0.1172 0.0153
14 6 4 -2.0656 0.0218
14 6 5 10.0418 0.0149
14 6 6 -0.3703 0.0044
14 6 7 9.3463 -0.0038
14 6 8 3.6211 -0.0134
14 6 9 5.2634 -0.0104
14 6 10 0.2927 -0.0125
14 6 11 1.7497 -0.0056
14 6 12 1.5865 -0.0011
14 6 13 -3.3047 0.0033
14 6 14 2.6119 0.0094
14 6 15 -1.3990 0.0113
14 6 16 1.3042 0.0130
14 6 17 1.7991 0.0062
14 6 18 1.8578 -0.0022
14 7 -18 -2.2074 -0.0093
14 7 -17 0.4782 -0.0095
14 7 -16 -4.4703 -0.0105
14 7 -15 0.2127 -0.0052
14 7 -14 -4.7985 -0.0064
14 7 -13 -1.7135 -0.0027
14 7 -12 -1.2853 -0.0001
14 7 -11 0.8473 0.0062
14 7 -10 -6.2582 0.0137
14 7 -9 -1.1796 0.0186
14 7 -8 -9.5971 0.0234
14 7 -7 -3.0256 0.0210
14 7 -6 -1.4668 0.0196
14 7 -5 1.2706 0.0085
14 7 -4 -1.9649 -0.0012
14 7 -3 3.1463 -0.0096
14 7 -2 2.3276 -0.0161
14 7 -1 -3.3116 -0.0180
14 7 0 2.7649 -0.0179
14 7 1 -3.1040 -0.0180
14 7 2 1.8621 -0.0133
14 7 3 0.6941 -0.0042
14 7 4 3.8685 0.0011
14 7 5 0.7095 0.0050
14 7 6 -5.4772 0.0076
14 7 7 -4.2050 0.0078
14 7 8 -7.8704 0.0037
14 7 9 1.4755 -0.0028
14 7 10 -2.3203 -0.0055
14 7 11 5.3777 -0.0135
14 7 12 2.2323 -0.0075
14 7 13 4.6464 -0.0007
14 7 14 0.9584 0.0101
14 7 15 3.5215 0.0154
14 7 16 1.9172 0.0172
14 7 17 1.9119 0.0118
14 7 18 0.9926 0.0069
14 8 -17 -1.8051 0.0170
14 8 -16 1.0326 0.0093
14 8 -15 -1.1601 0.0044
14 8 -14 0.0100 -0.0035
14 8 -13 0.8491 -0.0100
14 8 -12 -0.8518 -0.0095
14 8 -11 -0.5209 -0.0035
14 8 -10 -0.6444 0.0019
14 8 -9 -0.6315 0.0076
14 8 -8 0.3310 0.0015
14 8 -7 2.8951 -0.0025
14 8 -6 -2.5422 -0.0102
14 8 -5 -0.8758 -0.0158
14 8 -4 2.4684 -0.0186
14 8 -3 -11.0964 -0.0114
14 8 -2 -0.4534 -0.0042
14 8 -1 -8.6250 0.0131
14 8 0 -10.7686 0.0115
14 8 1 6.4667 0.0194
14 8 2 -7.1363 0.0110
14 8 3 7.9394 0.0078
14 8 4 -7.7172 0.0045
14 8 5 0.5762 0.0008
14 8 6 -5.7526 0.0026
14 8 7 0.4456 0.0011
14 8 8 1.8167 -0.0006
14 8 9 2.4086 -0.0015
14 8 10 1.8845 -0.0008
14 8 11 -2.7202 -0.0008
14 8 12 2.2731 0.0015
14 8 13 -2.1806 0.0018
14 8 14 1.4491 0.0046
14 8 15 -1.7923 0.0016
14 8 16 4.3602 -0.0007
14 8 17 1.0393 -0.0014
14 9 -17 1.0822 0.0038
14 9 -16 1.5027 -0.0005
14 9 -15 1.1071 -0.0038
14 9 -14 3.8299 -0.0084
14 9 -13 0.5558 -0.0097
14 9 -12 2.9559 -0.0091
14 9 -11 -0.8251 -0.0108
14 9 -10 0.2060 -0.0046
14 9 -9 0.4706 0.0017
14 9 -8 -2.2266 0.0044
14 9 -7 1.4451 0.0065
14 9 -6 -0.3307 0.0068
14 9 -5 -0.5950 -0.0001
14 9 -4 5.1040 -0.0088
14 9 -3 -2.3286 -0.0177
14 9 -2 -0.5299 -0.0259
14 9 -1 -1.5273 -0.0258
14 9 0 0.6223 -0.0283
14 9 1 -1.1987 -0.0143
14 9 2 2.3818 -0.0071
14 9 3 -0.7473 0.0040
14 9 4 -4.9280 0.0083
14 9 5 0.1456 0.0147
14 9 6 0.2760 0.0084
14 9 7 0.8998 0.0103
14 9 8 0.9871 0.0051
14 9 9 1.5682 0.0034
14 9 10 -1.7479 0.0051
14 9 11 5.4117 0.0057
14 9 12 -2.4485 0.0093
14 9 13 0.2680 0.0102
14 9 14 -4.8827 0.0093
14 9 15 -2.0943 0.0065
14 9 16 0.6662 0.0009
14 9 17 -0.6616 -0.0051
14 10 -16 -3.7012 -0.0118
14 10 -15 0.3078 -0.0090
14 10 -14 -2.1090 -0.0136
14 10 -13 -0.1525 -0.0147
14 10 -12 0.1631 -0.0124
14 10 -11 -2.7237 -0.0068
14 10 -10 -0.4228 -0.0017
14 10 -9 -3.2640 0.0004
14 10 -8 1.2791 0.0054
14 10 -7 1.3224 0.0108
14 10 -6 3.2130 0.0152
14 10 -5 -0.1675 0.0185
14 10 -4 -1.9070 0.0199
14 10 -3 -0.0397 0.0150
14 10 -2 2.4942 0.0133
14 10 -1 -0.3010 0.0064
14 10 0 10.0578 -0.0001
14 10 1 -0.3589 -0.0014
14 10 2 -1.2054 -0.0005
14 10 3 -1.5999 0.0029
14 10 4 -4.5337 0.0117
14 10 5 -0.1287 0.0091
14 10 6 -2.4188 0.0128
14 10 7 1.0309 0.0071
14 10 8 0.0402 0.0025
14 10 9 -2.4602 0.0000
14 10 10 0.8886 -0.0022
14 10 11 -2.8635 -0.0020
14 10 12 -3.6833 -0.0001
14 10 13 2.1052 0.0015
14 10 14 2.1280 0.0013
14 10 15 3.9001 0.0034
14 10 16 4.5751 0.0017
14 11 -15 -1.8184 -0.0063
14 11 -14 1.6767 -0.0096
14 11 -13 -0.6824 -0.0063
14 11 -12 1.9275 -0.0036
14 11 -11 2.3494 0.0018
14 11 -10 1.8368 0.0084
14 11 -9 0.8908 0.0099
14 11 -8 2.5968 0.0134
14 11 -7 1.4323 0.0152
14 11 -6 0.3576 0.0188
14 11 -5 0.7775 0.0146
14 11 -4 2.8547 0.0076
14 11 -3 -4.6767 -0.0042
14 11 -2 0.9965 -0.0151
14 11 -1 -7.3849 -0.0252
14 11 0 -7.7113 -0.0273
14 11 1 1.9123 -0.0279
14 11 2 -12.4433 -0.0181
14 11 3 4.6420 -0.0126
14 11 4 -8.3607 -0.0036
14 11 5 3.0392 0.0039
14 11 6 -2.1551 0.0060
14 11 7 -0.8548 0.0089
14 11 8 3.2768 0.0120
14 11 9 -1.9045 0.0114
14 11 10 2.6239 0.0108
14 11 11 1.1339 0.0058
14 11 12 -1.2186 0.0001
14 11 13 1.8051 0.0030
14 11 14 0.1502 -0.0034
14 11 15 0.3917 0.0032
14 12 -14 0.6702 0.0110
14 12 -13 3.5478 0.0110
14 12 -12 1.0193 0.0075
14 12 -11 -2.7355 0.0049
14 12 -10 3.8074 0.0035
14 12 -9 -4.3170 -0.0012
14 12 -8 3.9981 -0.0025
14 12 -7 -1.7339 -0.0052
14 12 -6 1.7774 -0.0057
14 12 -5 -1.0804 -0.0043
14 12 -4 4.2882 -0.0035
14 12 -3 -3.3793 -0.0054
14 12 -2 6.6331 -0.0023
14 12 -1 -2.5312 -0.0092
14 12 0 2.5617 -0.0036
14 12 1 -1.9039 -0.0069
14 12 2 -3.6609 -0.0020
14 12 3 -2.7155 -0.0020
14 12 4 -4.3086 -0.0007
14 12 5 -3.3243 0.0047
14 12 6 -4.2655 0.0017
14 12 7 -2.8233 0.0064
14 12 8 -3.0391 0.0060
14 12 9 0.8061 0.0052
14 12 10 -1.6115 0.0049
14 12 11 5.7544 0.0038
14 12 12 0.2872 0.0045
14 12 13 1.9705 0.0059
14 12 14 -2.2551 0.0093
14 13 -13 -2.9336 0.0042
14 13 -12 0.3470 -0.0043
14 13 -11 -4.7425 -0.0149
14 13 -10 -0.3859 -0.0186
14 13 -9 -3.3014 -0.0210
14 13 -8 1.3340 -0.0155
14 13 -7 -1.4489 -0.0094
14 13 -6 -3.2168 -0.0011
14 13 -5 -0.9021 -0.0017
14 13 -4 -5.1312 -0.0028
14 13 -3 -0.1741 -0.0093
14 13 -2 1.1797 -0.0080
14 13 -1 2.2116 -0.0127
14 13 0 2.4740 -0.0126
14 13 1 0.7185 -0.0109
14 13 2 -4.6315 -0.0091
14 13 3 -1.8467 -0.0023
14 13 4 -5.8647 0.0018
14 13 5 0.5010 0.0049
14 13 6 -0.8825 0.0091
14 13 7 1.5577 0.0068
14 13 8 5.6299 0.0078
14 13 9 -5.0976 0.0031
14 13 10 1.5836 0.0001
14 13 11 -7.6573 -0.0009
14 13 12 -2.3582 0.0013
14 13 13 -2.8118 0.0031
14 14 -13 -1.9448 -0.0061
14 14 -12 1.0970 -0.0100
14 14 -11 -2.3559 -0.0051
14 14 -10 2.9605 -0.0006
14 14 -9 -2.3792 -0.0029
14 14 -8 2.6876 0.0049
14 14 -7 -0.5952 0.0109
14 14 -6 -3.1106 0.0164
14 14 -5 0.1280 0.0209
14 14 -4 -0.6109 0.0141
14 14 -3 -1.0883 0.0082
14 14 -2 -1.6860 0.0004
14 14 -1 -1.3920 -0.0083
14 14 0 -9.5429 -0.0125
14 14 1 2.0626 -0.0137
14 14 2 -7.7761 -0.0108
14 14 3 3.5449 -0.0082
14 14 4 -3.8610 -0.0010
14 14 5 6.2833 0.0019
14 14 6 1.5782 0.0072
14 14 7 3.5491 0.0076
14 14 8 1.9258 0.0112
14 14 9 1.9448 0.0092
14 14 10 2.5442 0.0067
14 14 11 1.7677 0.0083
14 14 12 0.3292 0.0039
14 14 13 3.5662 0.0059
14 15 -11 -1.8531 -0.0022
14 15 -10 5.5481 0.0001
14 15 -9 -2.2106 0.0092
14 15 -8 5.8240 0.0163
14 15 -7 -3.1417 0.0239
14 15 -6 1.6002 0.0266
14 15 -5 -4.5580 0.0276
14 15 -4 2.9317 0.0224
14 15 -3 -1.8177 0.0141
14 15 -2 2.8642 0.0024
14 15 -1 2.4192 -0.0064
14 15 0 3.6937 -0.0149
14 15 1 1.5912 -0.0137
14 15 2 1.5802 -0.0108
14 15 3 1.7074 -0.0032
14 15 4 0.5445 0.0040
14 15 5 2.6539 0.0092
14 15 6 0.7551 0.0090
14 15 7 -0.9514 0.0043
14 15 8 0.9750 0.0001
14 15 9 -3.3797 -0.0025
14 15 10 4.4775 -0.0040
14 15 11 -0.2071 -0.0040
14 16 -10 -0.0460 -0.0016
14 16 -9 0.0161 -0.0011
14 16 -8 -4.2357 -0.0006
14 16 -7 -3.2864 0.0010
14 16 -6 -6.4114 0.0037
14 16 -5 0.7505 0.0004
14 16 -4 -1.5199 0.0043
14 16 -3 3.6384 0.0007
14 16 -2 0.8554 0.0001
14 16 -1 -0.6863 -0.0045
14 16 0 -0.5024 -0.0104
14 16 1 -2.0508 -0.0153
14 16 2 -2.2651 -0.0157
14 16 3 4.0809 -0.0155
14 16 4 2.4157 -0.0136
14 16 5 3.8647 -0.0098
14 16 6 1.6472 -0.0069
14 16 7 0.0885 -0.0005
14 16 8 0.3195 0.0004
14 16 9 -3.8372 0.0033
14 16 10 -0.5968 0.0057
14 17 -8 -0.3638 -0.0047
14 17 -7 -2.0444 -0.0087
14 17 -6 -0.0078 -0.0064
14 17 -5 1.2378 -0.0052
14 17 -4 -1.1103 -0.0080
14 17 -3 -0.3797 -0.0047
14 17 -2 -1.7541 -0.0081
14 17 -1 -0.5892 -0.0054
14 17 0 -1.2215 -0.0072
14 17 1 2.9596 -0.0028
14 17 2 1.4870 0.0010
14 17 3 1.2957 0.0065
14 17 4 1.1773 0.0122
14 17 5 -0.4122 0.0133
14 17 6 0.7649 0.0109
14 17 7 -2.5880 0.0104
14 17 8 2.6159 0.0047
14 18 -6 1.9387 0.0007
14 18 -5 -0.8344 0.0035
14 18 -4 0.6201 0.0027
14 18 -3 -0.2718 -0.0007
14 18 -2 1.0226 -0.0081
14 18 -1 0.6255 -0.0099
14 18 0 4.3153 -0.0093
14 18 1 1.2808 -0.0058
14 18 2 4.5025 0.0021
14 18 3 2.8470 0.0041
14 18 4 0.1077 0.0041
14 18 5 2.6045 0.0070
14 18 6 -0.4906 -0.0044
14 19 -3 1.6538 0.0115
14 19 -2 4.0014 0.0142
14 19 -1 -3.4728 0.0114
14 19 0 2.3213 0.0107
14 19 1 -1.9418 0.0070
14 19 2 -1.6855 0.0046
14 19 3 3.1174 0.0070
15 1 -19 0.3046 -0.0114
15 1 -18 1.0576 -0.0001
15 1 -17 -1.0474 0.0070
15 1 -16 -0.4853 0.0169
15 1 -15 -0.5946 0.0144
15 1 -14 -0.1219 0.0071
15 1 -13 1.6341 -0.0134
15 1 -12 1.2682 -0.0176
15 1 -11 5.1172 -0.0283
15 1 -10 4.0739 -0.0182
15 1 -9 6.1313 -0.0021
15 1 -8 -3.7854 0.0128
15 1 -7 -8.4904 0.0246
15 1 -6 -9.4020 0.0180
15 1 -5 -14.0266 0.0087
15 1 -4 -3.8982 -0.0041
15 1 -3 -9.3905 -0.0110
15 1 -2 1.0116 -0.0196
15 1 -1 -10.6744 -0.0171
15 1 0 -0.6552 -0.0048
15 1 1 -7.7566 0.0198
15 1 2 8.6307 0.0227
15 1 3 -3.7873 0.0436
15 1 4 7.8254 0.0322
15 1 5 -4.8204 0.0388
15 1 6 -3.1489 0.0173
15 1 7 0.4113 0.0037
15 1 8 -0.6113 -0.0138
15 1 9 3.3667 -0.0218
15 1 10 1.0226 -0.0119
15 1 11 3.3225 -0.0110
15 1 12 4.4006 0.0021
15 1 13 5.1700 0.0007
15 1 14 3.8896 -0.0082
15 1 15 3.5111 -0.0091
15 1 16 0.7328 -0.0006
15 1 17 0.1232 0.0010
15 1 18 -1.8800 0.0159
15 1 19 0.8621 0.0154
15 2 -19 0.4204 0.0042
15 2 -18 -2.0799 -0.0012
15 2 -17 0.7766 -0.0019
15 2 -16 0.6118 -0.0050
15 2 -15 -1.1734 -0.0109
15 2 -14 -2.0902 -0.0127
15 2 -13 -4.8579 -0.0094
15 2 -12 -0.1129 -0.0047
15 2 -11 0.7851 0.0034
15 2 -10 0.8264 0.0155
15 2 -9 2.2487 0.0174
15 2 -8 4.8309 0.0144
15 2 -7 -7.4478 0.0042
15 2 -6 13.8936 0.0024
15 2 -5 -8.3344 -0.0121
15 2 -4 14.6384 -0.0027
15 2 -3 -2.7636 0.0120
15 2 -2 3.0467 0.0213
15 2 -1 2.1183 0.0428
15 2 0 -5.0504 0.0394
15 2 1 -1.5943 0.0468
15 2 2 -4.3769 0.0281
15 2 3 -8.0500 0.0256
15 2 4 -4.2611 0.0070
15 2 5 -5.8957 0.0072
15 2 6 -2.7319 -0.0175
15 2 7 1.1298 -0.0146
15 2 8 -9.1847 -0.0191
15 2 9 -0.2026 -0.0141
15 2 10 -5.0027 -0.0175
15 2 11 -0.2248 -0.0074
15 2 12 3.5629 -0.0085
15 2 13 1.2427 -0.0042
15 2 14 1.8264 0.0027
15 2 15 -2.6417 0.0084
15 2 16 -0.3482 0.0127
15 2 17 -3.0587 0.0096
15 2 18 4.1711 0.0014
15 2 19 -1.5032 -0.0017
15 3 -19 -0.0539 -0.0073
15 3 -18 1.7966 0.0004
15 3 -17 -0.3488 0.0084
15 3 -16 -0.4323 0.0076
15 3 -15 -1.7827 0.0107
15 3 -14 -3.5933 0.0076
15 3 -13 3.7046 0.0096
15 3 -12 -1.4357 0.0108
15 3 -11 3.2767 0.0178
15 3 -10 -2.9887 0.0024
15 3 -9 -2.1789 0.0119
15 3 -8 4.6930 -0.0035
15 3 -7 3.0943 -0.0220
15 3 -6 6.4987 -0.0339
15 3 -5 -1.1468 -0.0503
15 3 -4 8.7971 -0.0548
15 3 -3 -12.0933 -0.0404
15 3 -2 10.1506 -0.0288
15 3 -1 -5.2200 0.0117
15 3 0 6.3576 0.0226
15 3 1 4.6561 0.0573
15 3 2 8.9665 0.0489
15 3 3 7.8647 0.0465
15 3 4 6.2937 0.0229
15 3 5 -1.5286 -0.0005
15 3 6 5.9408 -0.0114
15 3 7 -6.6675 -0.0219
15 3 8 7.4455 -0.0189
15 3 9 3.4820 -0.0107
15 3 10 -2.1555 -0.0165
15 3 11 1.3994 0.0006
15 3 12 -4.7679 -0.0035
15 3 13 -4.7096 0.0103
15 3 14 0.5128 0.0081
15 3 15 1.9291 0.0075
15 3 16 2.0706 0.0043
15 3 17 1.3089 0.0044
15 3 18 -3.3017 0.0035
15 3 19 -3.4257 0.0002
15 4 -18 -2.7755 0.0100
15 4 -17 -0.3534 0.0125
15 4 -16 -4.4026 0.0118
15 4 -15 -0.0681 0.0098
15 4 -14 -1.1228 0.0062
15 4 -13 2.3603 -0.0041
15 4 -12 1.0772 -0.0059
15 4 -11 1.5030 -0.0099
15 4 -10 2.3740 -0.0120
15 4 -9 0.0463 -0.0066
15 4 -8 -4.1172 -0.0110
15 4 -7 -9.1566 -0.0119
15 4 -6 -4.7706 -0.0204
15 4 -5 -10.5110 -0.0211
15 4 -4 -4.1009 -0.0076
15 4 -3 -7.1919 0.0173
15 4 -2 -11.7560 0.0330
15 4 -1 -6.5336 0.0560
15 4 0 -4.1259 0.0558
15 4 1 -5.3692 0.0598
15 4 2 10.9838 0.0448
15 4 3 -4.8018 0.0374
15 4 4 6.1951 0.0152
15 4 5 -4.6622 0.0083
15 4 6 2.6548 -0.0130
15 4 7 2.7292 -0.0228
15 4 8 1.7404 -0.0311
15 4 9 4.0129 -0.0263
15 4 10 2.9611 -0.0180
15 4 11 5.1697 -0.0070
15 4 12 3.2966 0.0046
15 4 13 5.5487 0.0035
15 4 14 1.4794 -0.0027
15 4 15 0.0415 0.0010
15 4 16 2.0669 0.0010
15 4 17 -0.6587 0.0053
15 4 18 -0.7098 0.0084
15 5 -18 -0.1099 0.0055
15 5 -17 -0.2307 0.0020
15 5 -16 1.2371 -0.0066
15 5 -15 2.9755 -0.0146
15 5 -14 -1.0391 -0.0177
15 5 -13 -0.0532 -0.0230
15 5 -12 -1.1210 -0.0192
15 5 -11 -2.9616 -0.0112
15 5 -10 2.9369 0.0059
15 5 -9 -1.5032 0.0110
15 5 -8 1.3142 0.0185
15 5 -7 -4.7181 0.0159
15 5 -6 4.3797 0.0101
15 5 -5 -6.2717 0.0074
15 5 -4 5.9892 0.0097
15 5 -3 -0.3330 0.0164
15 5 -2 3.6798 0.0092
15 5 -1 9.3893 0.0229
15 5 0 5.1944 0.0154
15 5 1 8.8656 0.0191
15 5 2 -0.1845 0.0087
15 5 3 -0.5517 0.0010
15 5 4 -1.1816 -0.0052
15 5 5 -3.7141 -0.0077
15 5 6 0.7985 -0.0110
15 5 7 3.1731 -0.0054
15 5 8 -10.1335 -0.0069
15 5 9 1.5769 -0.0014
15 5 10 -5.2730 -0.0044
15 5 11 -1.3323 -0.0024
15 5 12 -0.5929 -0.0074
15 5 13 -0.0614 -0.0105
15 5 14 -1.4395 -0.0089
15 5 15 -4.3803 -0.0032
15 5 16 -2.2504 0.0032
15 5 17 -5.7715 0.0025
15 5 18 2.7150 0.0018
15 6 -18 -0.0466 -0.0104
15 6 -17 0.0701 -0.0067
15 6 -16 -0.9551 -0.0004
15 6 -15 -1.8896 0.0044
15 6 -14 -1.3509 0.0106
15 6 -13 2.5911 0.0165
15 6 -12 -0.2027 0.0160
15 6 -11 4.9935 0.0088
15 6 -10 -0.5994 -0.0036
15 6 -9 1.3652 -0.0133
15 6 -8 8.7440 -0.0236
15 6 -7 4.5882 -0.0295
15 6 -6 8.0878 -0.0179
15 6 -5 2.4221 -0.0051
15 6 -4 -3.1210 0.0139
15 6 -3 -6.3298 0.0275
15 6 -2 5.2088 0.0276
15 6 -1 -6.6116 0.0240
15 6 0 13.0787 0.0206
15 6 1 -2.0046 0.0159
15 6 2 8.0538 0.0037
15 6 3 -1.8269 0.0069
15 6 4 1.7426 -0.0038
15 6 5 -2.7808 -0.0054
15 6 6 -2.2244 -0.0085
15 6 7 -3.9491 -0.0116
15 6 8 6.0198 -0.0093
15 6 9 -3.1591 -0.0091
15 6 10 2.7933 -0.0083
15 6 11 -1.3295 -0.0007
15 6 12 -5.4543 0.0025
15 6 13 0.2992 0.0072
15 6 14 0.6741 0.0091
15 6 15 4.1311 0.0092
15 6 16 1.6768 0.0039
15 6 17 4.3040 0.0010
15 6 18 -2.0157 -0.0018
15 7 -17 0.5588 0.0044
15 7 -16 -2.4885 0.0035
15 7 -15 1.0126 0.0025
15 7 -14 -0.1612 0.0035
15 7 -13 0.5934 0.0070
15 7 -12 5.4520 0.0133
15 7 -11 -2.5939 0.0108
15 7 -10 7.0113 0.0138
15 7 -9 -1.2547 0.0069
15 7 -8 -1.6953 0.0021
15 7 -7 -4.3760 -0.0057
15 7 -6 -3.3357 -0.0111
15 7 -5 -9.1991 -0.0222
15 7 -4 1.0156 -0.0252
15 7 -3 -7.3487 -0.0273
15 7 -2 5.9891 -0.0220
15 7 -1 -3.0063 -0.0144
15 7 0 5.0117 0.0014
15 7 1 -2.8675 0.0062
15 7 2 5.1313 0.0178
15 7 3 -4.7049 0.0165
15 7 4 2.8195 0.0174
15 7 5 0.7563 0.0063
15 7 6 -0.7839 -0.0049
15 7 7 1.8575 -0.0143
15 7 8 -4.5356 -0.0215
15 7 9 -1.2816 -0.0221
15 7 10 -9.4523 -0.0186
15 7 11 3.2170 -0.0129
15 7 12 -3.6493 -0.0040
15 7 13 4.0093 0.0022
15 7 14 0.8406 0.0091
15 7 15 -1.0242 0.0112
15 7 16 0.7936 0.0138
15 7 17 0.6652 0.0084
15 8 -16 1.1949 0.0106
15 8 -15 2.6666 0.0128
15 8 -14 2.7076 0.0112
15 8 -13 1.4363 0.0053
15 8 -12 3.3337 -0.0032
15 8 -11 -1.5949 -0.0110
15 8 -10 4.6461 -0.0137
15 8 -9 -2.5424 -0.0141
15 8 -8 1.7790 -0.0166
15 8 -7 -5.4642 -0.0161
15 8 -6 -0.7313 -0.0195
15 8 -5 -0.5852 -0.0100
15 8 -4 -3.3351 -0.0086
15 8 -3 4.5213 0.0030
15 8 -2 0.2203 0.0134
15 8 -1 6.0394 0.0216
15 8 0 1.5766 0.0276
15 8 1 5.5367 0.0274
15 8 2 -1.6517 0.0151
15 8 3 4.1981 0.0023
15 8 4 -6.8882 -0.0113
15 8 5 1.7149 -0.0226
15 8 6 -3.4169 -0.0290
15 8 7 -2.0556 -0.0291
15 8 8 -2.5541 -0.0244
15 8 9 2.3017 -0.0151
15 8 10 0.1184 -0.0061
15 8 11 2.7238 0.0039
15 8 12 -0.2472 0.0087
15 8 13 -4.8702 0.0081
15 8 14 -4.5055 0.0090
15 8 15 -4.8701 0.0060
15 8 16 -3.0112 0.0020
15 9 -16 -1.0521 -0.0003
15 9 -15 1.8868 -0.0015
15 9 -14 2.1085 0.0011
15 9 -13 0.1350 0.0024
15 9 -12 1.2830 -0.0007
15 9 -11 -1.2459 -0.0007
15 9 -10 -0.7830 -0.0040
15 9 -9 2.1234 -0.0034
15 9 -8 3.0957 -0.0017
15 9 -7 7.7292 -0.0008
15 9 -6 -0.3753 0.0022
15 9 -5 5.2968 0.0067
15 9 -4 -3.8383 0.0099
15 9 -3 -2.6201 0.0185
15 9 -2 6.7961 0.0206
15 9 -1 -7.2037 0.0233
15 9 0 8.1147 0.0267
15 9 1 -7.9849 0.0213
15 9 2 4.0752 0.0177
15 9 3 -5.1241 0.0037
15 9 4 -2.3608 -0.0049
15 9 5 -0.5438 -0.0136
15 9 6 -6.8431 -0.0243
15 9 7 0.1244 -0.0221
15 9 8 -2.2829 -0.0226
15 9 9 1.0475 -0.0177
15 9 10 0.0939 -0.0084
15 9 11 -0.2780 0.0002
15 9 12 1.0711 0.0057
15 9 13 2.9939 0.0082
15 9 14 2.9071 0.0028
15 9 15 6.5072 0.0021
15 9 16 3.3964 -0.0055
15 10 -15 0.3161 -0.0045
15 10 -14 -1.1414 -0.0056
15 10 -13 -1.3682 -0.0019
15 10 -12 0.7226 -0.0009
15 10 -11 -1.9074 0.0011
15 10 -10 1.3606 0.0005
15 10 -9 -0.0788 0.0019
15 10 -8 -4.1114 0.0035
15 10 -7 1.6637 0.0039
15 10 -6 -3.1704 0.0075
15 10 -5 -3.3327 0.0115
15 10 -4 3.1720 0.0104
15 10 -3 -1.5059 0.0124
15 10 -2 5.5206 0.0087
15 10 -1 3.0888 0.0108
15 10 0 4.4378 0.0064
15 10 1 0.2935 0.0054
15 10 2 2.3787 0.0040
15 10 3 -2.7017 -0.0015
15 10 4 -0.7827 -0.0078
15 10 5 -0.1791 -0.0167
15 10 6 -2.6432 -0.0235
15 10 7 3.8496 -0.0275
15 10 8 -2.9833 -0.0286
15 10 9 3.9428 -0.0211
15 10 10 -4.6284 -0.0136
15 10 11 -3.1857 -0.0023
15 10 12 -1.9499 0.0054
15 10 13 -0.5698 0.0091
15 10 14 1.1066 0.0116
15 10 15 0.5556 0.0070
15 11 -14 1.5118 0.0061
15 11 -13 -2.0258 0.0118
15 11 -12 3.8981 0.0101
15 11 -11 -2.2309 0.0075
15 11 -10 1.8936 0.0040
15 11 -9 0.1241 -0.0053
15 11 -8 -3.3565 -0.0149
15 11 -7 -2.5802 -0.0212
15 11 -6 -3.2592 -0.0243
15 11 -5 0.3188 -0.0142
15 11 -4 -2.6993 -0.0038
15 11 -3 4.8905 0.0116
15 11 -2 -2.0467 0.0239
15 11 -1 1.4799 0.0352
15 11 0 -1.7935 0.0366
15 11 1 1.4295 0.0255
15 11 2 -0.2456 0.0134
15 11 3 3.3086 -0.0039
15 11 4 -1.5064 -0.0151
15 11 5 3.0759 -0.0189
15 11 6 0.7952 -0.0204
15 11 7 3.4424 -0.0173
15 11 8 0.8306 -0.0085
15 11 9 0.1682 -0.0018
15 11 10 1.1906 0.0039
15 11 11 -1.7258 0.0071
15 11 12 0.6890 0.0052
15 11 13 -0.9845 0.0003
15 11 14 -1.6787 0.0008
15 12 -13 0.7465 0.0088
15 12 -12 0.5297 0.0027
15 12 -11 1.0323 -0.0011
15 12 -10 0.9161 -0.0067
15 12 -9 1.4823 -0.0104
15 12 -8 5.5595 -0.0101
15 12 -7 3.1754 -0.0136
15 12 -6 5.4340 -0.0153
15 12 -5 4.2662 -0.0171
15 12 -4 2.3754 -0.0168
15 12 -3 0.2145 -0.0099
15 12 -2 5.0407 -0.0031
15 12 -1 -6.6787 0.0027
15 12 0 3.9197 0.0143
15 12 1 -8.0364 0.0121
15 12 2 5.5432 0.0101
15 12 3 -2.1391 0.0011
15 12 4 6.1674 -0.0078
15 12 5 2.2492 -0.0176
15 12 6 -0.8857 -0.0224
15 12 7 0.5285 -0.0229
15 12 8 -7.4654 -0.0193
15 12 9 -4.6470 -0.0100
15 12 10 -6.3995 -0.0009
15 12 11 -1.8756 0.0058
15 12 12 -0.8842 0.0126
15 12 13 -0.6193 0.0122
15 13 -12 -2.6292 0.0036
15 13 -11 1.5045 -0.0017
15 13 -10 -2.3974 -0.0032
15 13 -9 -2.4330 -0.0045
15 13 -8 -1.2326 -0.0119
15 13 -7 -0.3521 -0.0090
15 13 -6 -1.7785 -0.0097
15 13 -5 0.8942 -0.0029
15 13 -4 -0.0406 0.0048
15 13 -3 -0.1451 0.0174
15 13 -2 2.7239 0.0271
15 13 -1 -1.3406 0.0276
15 13 0 6.0463 0.0223
15 13 1 0.0702 0.0123
15 13 2 3.4068 -0.0018
15 13 3 -3.1673 -0.0101
15 13 4 -1.9627 -0.0181
15 13 5 -5.2306 -0.0196
15 13 6 -5.4459 -0.0171
15 13 7 3.6866 -0.0132
15 13 8 -2.5683 -0.0069
15 13 9 8.6594 -0.0005
15 13 10 0.9989 0.0057
15 13 11 0.2381 0.0069
15 13 12 0.3561 0.0084
15 14 -11 -1.8164 0.0080
15 14 -10 0.5883 0.0122
15 14 -9 -3.6208 0.0134
15 14 -8 -1.3672 0.0113
15 14 -7 -0.5477 0.0089
15 14 -6 -0.6919 0.0079
15 14 -5 0.0190 0.0080
15 14 -4 0.7954 0.0094
15 14 -3 0.5301 0.0044
15 14 -2 1.7426 0.0021
15 14 -1 0.7507 -0.0023
15 14 0 -1.4797 -0.0064
15 14 1 5.7546 -0.0066
15 14 2 -1.8419 -0.0079
15 14 3 0.2280 -0.0058
15 14 4 0.9719 -0.0022
15 14 5 -0.9087 -0.0036
15 14 6 2.0882 -0.0031
15 14 7 3.7270 -0.0024
15 14 8 -0.3052 -0.0025
15 14 9 0.5656 0.0015
15 14 10 -3.5027 0.0003
15 14 11 -1.2743 -0.0019
15 15 -10 3.3638 -0.0096
15 15 -9 -1.8317 -0.0113
15 15 -8 6.5360 -0.0169
15 15 -7 -0.6904 -0.0148
15 15 -6 4.4168 -0.0103
15 15 -5 1.4953 -0.0012
15 15 -4 2.7315 0.0064
15 15 -3 -1.4658 0.0079
15 15 -2 1.4617 0.0103
15 15 -1 -2.2277 0.0025
15 15 0 -2.6515 -0.0013
15 15 1 0.0216 -0.0033
15 15 2 -1.1370 -0.0138
15 15 3 -0.3861 -0.0144
15 15 4 2.1311 -0.0176
15 15 5 0.7739 -0.0163
15 15 6 0.2476 -0.0115
15 15 7 0.5055 -0.0079
15 15 8 -4.9586 0.0003
15 15 9 -3.1680 0.0011
15 15 10 -3.7748 0.0055
15 16 -9 4.2554 -0.0086
15 16 -8 1.3076 -0.0103
15 16 -7 2.3287 -0.0138
15 16 -6 0.9447 -0.0140
15 16 -5 0.2050 -0.0122
15 16 -4 -0.3907 -0.0094
15 16 -3 1.7113 -0.0065
15 16 -2 -0.4747 -0.0020
15 16 -1 5.2482 0.0008
15 16 0 0.5152 -0.0008
15 16 1 -0.5018 -0.0013
15 16 2 0.9200 0.0005
15 16 3 -5.9448 -0.0040
15 16 4 -0.1419 -0.0011
15 16 5 -3.5637 0.0013
15 16 6 -0.3630 0.0017
15 16 7 2.7008 0.0032
15 16 8 -0.9130 0.0013
15 16 9 6.3360 0.0003
15 17 -7 1.8636 0.0008
15 17 -6 -0.1766 -0.0034
15 17 -5 2.7703 -0.0007
15 17 -4 0.4123 -0.0075
15 17 -3 2.8815 -0.0117
15 17 -2 0.0547 -0.0129
15 17 -1 -0.5191 -0.0078
15 17 0 -1.7015 -0.0006
15 17 1 0.7421 0.0011
15 17 2 -4.1010 0.0035
15 17 3 -0.7229 0.0022
15 17 4 -3.1845 -0.0035
15 17 5 -1.2550 -0.0062
15 17 6 0.3289 -0.0095
15 17 7 -0.4330 -0.0100
15 18 -4 -1.3938 0.0097
15 18 -3 -0.4223 0.0067
15 18 -2 -4.0345 0.0044
15 18 -1 -2.5335 0.0038
15 18 0 -3.0768 0.0057
15 18 1 -1.3209 0.0040
15 18 2 -2.0646 0.0044
15 18 3 -1.3553 0.0005
15 18 4 -1.1446 0.0033
16 1 -19 -0.6076 0.0050
16 1 -18 3.8249 0.0000
16 1 -17 -1.2606 -0.0073
16 1 -16 3.1437 -0.0107
16 1 -15 1.6153 -0.0163
16 1 -14 0.6704 -0.0079
16 1 -13 1.0218 -0.0096
16 1 -12 -1.4547 0.0150
16 1 -11 -1.5222 0.0037
16 1 -10 -3.5911 0.0046
16 1 -9 0.7133 -0.0109
16 1 -8 1.1002 -0.0355
16 1 -7 5.2787 -0.0296
16 1 -6 6.4383 -0.0199
16 1 -5 1.7727 0.0076
16 1 -4 -0.4425 0.0406
16 1 -3 5.1289 0.0587
16 1 -2 5.8273 0.0771
16 1 -1 9.1456 0.0575
16 1 0 14.1333 0.0533
16 1 1 2.0052 0.0224
16 1 2 0.6028 0.0105
16 1 3 -7.8028 -0.0017
16 1 4 -1.3646 -0.0131
16 1 5 -7.5290 -0.0088
16 1 6 0.4379 -0.0136
16 1 7 -7.4296 -0.0113
16 1 8 7.1465 0.0048
16 1 9 -4.6428 -0.0095
16 1 10 -1.5032 0.0096
16 1 11 1.8259 -0.0118
16 1 12 -2.9906 0.0008
16 1 13 2.5449 -0.0043
16 1 14 4.0697 -0.0020
16 1 15 3.7875 0.0040
16 1 16 0.8714 -0.0047
16 1 17 6.9438 -0.0015
16 1 18 -0.4119 0.0017
16 1 19 6.1170 0.0082
16 2 -19 -0.9633 -0.0122
16 2 -18 -3.0709 -0.0070
16 2 -17 -0.5436 -0.0072
16 2 -16 -0.7206 -0.0013
16 2 -15 -2.6165 -0.0007
16 2 -14 2.2593 0.0075
16 2 -13 -4.0739 0.0111
16 2 -12 1.0708 0.0096
16 2 -11 -10.4032 0.0052
16 2 -10 -1.6261 0.0097
16 2 -9 -6.5570 -0.0113
16 2 -8 -1.1394 -0.0067
16 2 -7 0.3524 -0.0024
16 2 -6 3.3971 -0.0106
16 2 -5 7.9339 0.0040
16 2 -4 8.8154 -0.0054
16 2 -3 6.6445 0.0000
16 2 -2 8.2862 0.0151
16 2 -1 0.8255 0.0126
16 2 0 1.2936 0.0138
16 2 1 0.6620 0.0166
16 2 2 -3.6377 -0.0002
16 2 3 2.7161 0.0001
16 2 4 -0.0191 -0.0152
16 2 5 -1.2663 -0.0250
16 2 6 8.6194 -0.0178
16 2 7 -1.8825 -0.0154
16 2 8 8.5035 0.0026
16 2 9 5.5537 0.0089
16 2 10 -3.3710 0.0068
16 2 11 1.8977 0.0107
16 2 12 -2.9770 0.0004
16 2 13 -0.8789 0.0010
16 2 14 -2.4437 -0.0010
16 2 15 2.8631 -0.0091
16 2 16 -1.0775 -0.0025
16 2 17 5.1131 -0.0057
16 2 18 5.1742 -0.0036
16 2 19 2.9266 -0.0031
16 3 -18 0.0717 0.0110
16 3 -17 0.5543 0.0108
16 3 -16 -1.1377 0.0132
16 3 -15 -0.2453 0.0060
16 3 -14 -1.0558 0.0103
16 3 -13 -0.4061 0.0023
16 3 -12 1.8766 0.0047
16 3 -11 5.9879 0.0026
16 3 -10 -0.3385 -0.0056
16 3 -9 4.3135 -0.0083
16 3 -8 -2.8366 -0.0093
16 3 -7 -1.5190 -0.0211
16 3 -6 -2.7370 -0.0054
16 3 -5 -2.2579 -0.0137
16 3 -4 -3.0996 0.0127
16 3 -3 -3.5514 0.0280
16 3 -2 -0.4224 0.0554
16 3 -1 1.8355 0.0548
16 3 0 0.6350 0.0523
16 3 1 6.3214 0.0352
16 3 2 0.2029 0.0041
16 3 3 2.5375 -0.0199
16 3 4 5.6069 -0.0472
16 3 5 0.7446 -0.0502
16 3 6 7.4342 -0.0436
16 3 7 -1.9546 -0.0299
16 3 8 -1.0673 -0.0030
16 3 9 -1.3846 0.0036
16 3 10 -2.9713 0.0234
16 3 11 1.2058 0.0172
16 3 12 6.9140 0.0182
16 3 13 -4.5897 0.0167
16 3 14 2.0818 0.0088
16 3 15 -3.0965 -0.0015
16 3 16 -2.6094 -0.0010
16 3 17 -1.3668 -0.0058
16 3 18 0.2413 -0.0072
16 4 -18 0.3040 0.0008
16 4 -17 -1.6353 0.0001
16 4 -16 1.9273 -0.0061
16 4 -15 1.6356 -0.0059
16 4 -14 0.3554 -0.0138
16 4 -13 0.8850 -0.0096
16 4 -12 -1.0197 -0.0037
16 4 -11 -0.0723 -0.0029
16 4 -10 -0.8361 0.0082
16 4 -9 2.9750 -0.0032
16 4 -8 1.4810 -0.0070
16 4 -7 7.2371 -0.0052
16 4 -6 4.2883 -0.0070
16 4 -5 7.8628 0.0040
16 4 -4 2.3412 0.0144
16 4 -3 8.3796 0.0177
16 4 -2 3.9935 0.0207
16 4 -1 7.3475 0.0081
16 4 0 0.1816 0.0081
16 4 1 -0.6923 0.0048
16 4 2 -6.7941 0.0116
16 4 3 -7.9364 0.0141
16 4 4 -1.9407 0.0205
16 4 5 -9.5307 0.0265
16 4 6 -0.4188 0.0185
16 4 7 -9.1949 0.0083
16 4 8 2.4130 0.0008
16 4 9 -5.4233 -0.0130
16 4 10 6.1984 -0.0184
16 4 11 0.3095 -0.0188
16 4 12 2.9724 -0.0129
16 4 13 0.2580 -0.0099
16 4 14 -3.0618 -0.0034
16 4 15 -1.4361 -0.0010
16 4 16 0.9712 -0.0016
16 4 17 0.9046 0.0034
16 4 18 -3.3828 0.0052
16 5 -17 0.7929 -0.0080
16 5 -16 2.8504 -0.0078
16 5 -15 -0.7833 -0.0039
16 5 -14 3.6453 -0.0038
16 5 -13 -1.8132 -0.0023
16 5 -12 -0.6457 -0.0023
16 5 -11 -4.7799 -0.0038
16 5 -10 -3.3558 -0.0029
16 5 -9 -2.1089 -0.0057
16 5 -8 3.0032 0.0008
16 5 -7 1.6180 0.0062
16 5 -6 2.9747 0.0138
16 5 -5 2.7642 0.0246
16 5 -4 5.6126 0.0234
16 5 -3 4.6632 0.0243
16 5 -2 4.4913 0.0234
16 5 -1 9.2667 0.0243
16 5 0 -5.3323 0.0179
16 5 1 4.5723 0.0157
16 5 2 -5.5142 -0.0005
16 5 3 4.7333 -0.0124
16 5 4 0.9561 -0.0266
16 5 5 -0.7531 -0.0272
16 5 6 11.1349 -0.0187
16 5 7 -5.5574 -0.0068
16 5 8 12.6633 0.0068
16 5 9 -1.0749 0.0138
16 5 10 2.1009 0.0105
16 5 11 -2.8349 0.0054
16 5 12 -1.4176 -0.0002
16 5 13 0.1843 -0.0095
16 5 14 4.4181 -0.0123
16 5 15 3.7746 -0.0155
16 5 16 4.1308 -0.0056
16 5 17 -0.9638 -0.0055
16 6 -17 -0.2781 0.0045
16 6 -16 0.5679 0.0032
16 6 -15 0.6187 0.0045
16 6 -14 -3.8103 0.0110
16 6 -13 -0.3885 0.0123
16 6 -12 -2.4077 0.0236
16 6 -11 0.7462 0.0175
16 6 -10 -2.1475 0.0093
16 6 -9 -0.8953 -0.0027
16 6 -8 -0.8408 -0.0179
16 6 -7 -5.2307 -0.0234
16 6 -6 -1.4009 -0.0307
16 6 -5 -6.3191 -0.0256
16 6 -4 0.4567 -0.0084
16 6 -3 -5.1935 0.0195
16 6 -2 0.4261 0.0403
16 6 -1 -5.6805 0.0548
16 6 0 0.7149 0.0478
16 6 1 -6.4528 0.0358
16 6 2 -0.4312 0.0134
16 6 3 -1.8826 -0.0058
16 6 4 1.3172 -0.0156
16 6 5 0.2937 -0.0168
16 6 6 4.8982 -0.0088
16 6 7 1.9269 0.0023
16 6 8 3.1018 0.0081
16 6 9 1.2320 0.0118
16 6 10 1.2690 0.0128
16 6 11 1.2459 0.0068
16 6 12 -0.2324 0.0042
16 6 13 -1.6051 -0.0030
16 6 14 -0.2111 -0.0096
16 6 15 -3.0994 -0.0128
16 6 16 -0.4193 -0.0140
16 6 17 -2.5472 -0.0071
16 7 -16 -0.2326 0.0037
16 7 -15 2.6913 0.0048
16 7 -14 -1.9891 0.0058
16 7 -13 0.6408 0.0058
16 7 -12 -0.8272 0.0044
16 7 -11 0.5870 0.0073
16 7 -10 3.0322 0.0012
16 7 -9 1.6787 -0.0082
16 7 -8 2.3068 -0.0164
16 7 -7 4.0510 -0.0168
16 7 -6 5.2349 -0.0135
16 7 -5 6.3293 -0.0096
16 7 -4 6.2906 0.0039
16 7 -3 7.2118 0.0108
16 7 -2 -0.8719 0.0147
16 7 -1 2.7805 0.0147
16 7 0 -3.5817 0.0134
16 7 1 -4.8792 0.0103
16 7 2 -2.3966 0.0073
16 7 3 -7.7845 0.0021
16 7 4 4.6661 0.0019
16 7 5 -5.6162 0.0014
16 7 6 4.1486 -0.0043
16 7 7 -4.0760 0.0005
16 7 8 0.5527 -0.0003
16 7 9 -4.2879 0.0048
16 7 10 3.7045 0.0039
16 7 11 3.5680 0.0028
16 7 12 1.9791 -0.0000
16 7 13 3.6587 -0.0006
16 7 14 -1.1812 -0.0058
16 7 15 -3.6684 0.0008
16 7 16 -2.7901 0.0006
16 8 -16 0.4951 -0.0052
16 8 -15 -1.3271 -0.0077
16 8 -14 -2.3677 -0.0067
16 8 -13 -1.2378 -0.0056
16 8 -12 -3.2613 -0.0016
16 8 -11 -4.4538 -0.0022
16 8 -10 1.4873 0.0033
16 8 -9 -2.0143 0.0064
16 8 -8 3.1389 0.0073
16 8 -7 1.3544 0.0060
16 8 -6 -0.1013 0.0127
16 8 -5 3.3169 0.0087
16 8 -4 1.7823 0.0168
16 8 -3 3.0991 0.0154
16 8 -2 5.8480 0.0170
16 8 -1 0.8118 0.0128
16 8 0 -1.4111 0.0086
16 8 1 -1.0631 0.0012
16 8 2 -4.6490 -0.0041
16 8 3 2.6013 -0.0099
16 8 4 4.1261 -0.0077
16 8 5 -0.5413 0.0048
16 8 6 7.4533 0.0049
16 8 7 -3.9700 0.0182
16 8 8 4.3087 0.0160
16 8 9 -0.0886 0.0089
16 8 10 1.7406 -0.0012
16 8 11 -1.9173 -0.0121
16 8 12 1.5418 -0.0195
16 8 13 -5.3317 -0.0194
16 8 14 6.1108 -0.0152
16 8 15 -2.1231 -0.0072
16 8 16 2.9523 0.0058
16 9 -15 1.6099 -0.0045
16 9 -14 -1.0640 -0.0040
16 9 -13 -1.2914 0.0005
16 9 -12 0.6191 0.0025
16 9 -11 -5.1730 -0.0007
16 9 -10 -0.9752 -0.0048
16 9 -9 -2.6133 -0.0056
16 9 -8 -3.3865 0.0020
16 9 -7 -3.1590 0.0136
16 9 -6 -3.7664 0.0166
16 9 -5 -5.3223 0.0175
16 9 -4 -1.7746 0.0116
16 9 -3 -4.1169 0.0008
16 9 -2 1.4214 -0.0109
16 9 -1 -4.7871 -0.0169
16 9 0 -0.1593 -0.0240
16 9 1 -3.2593 -0.0154
16 9 2 3.9322 -0.0094
16 9 3 0.4675 -0.0022
16 9 4 6.2828 0.0064
16 9 5 3.1825 0.0111
16 9 6 3.4533 0.0131
16 9 7 4.8692 0.0150
16 9 8 8.3416 0.0097
16 9 9 2.7382 0.0018
16 9 10 -0.8892 -0.0034
16 9 11 3.1144 -0.0076
16 9 12 -6.6462 -0.0111
16 9 13 2.9364 -0.0091
16 9 14 -0.8782 -0.0088
16 9 15 0.1629 -0.0050
16 10 -14 -5.9641 0.0011
16 10 -13 -0.2036 0.0040
16 10 -12 -1.2850 0.0074
16 10 -11 1.2805 0.0076
16 10 -10 2.4613 0.0070
16 10 -9 -0.2821 0.0070
16 10 -8 -0.6221 0.0035
16 10 -7 -0.2337 0.0077
16 10 -6 -2.5860 0.0083
16 10 -5 6.1170 0.0090
16 10 -4 -1.8574 0.0132
16 10 -3 1.5638 0.0159
16 10 -2 -5.4211 0.0135
16 10 -1 -0.7820 0.0096
16 10 0 -3.4086 -0.0000
16 10 1 0.8131 -0.0079
16 10 2 6.6040 -0.0141
16 10 3 -0.6231 -0.0131
16 10 4 7.0580 -0.0111
16 10 5 1.5383 -0.0014
16 10 6 2.3788 0.0033
16 10 7 0.8778 0.0049
16 10 8 -2.0373 0.0077
16 10 9 1.8398 -0.0018
16 10 10 -1.9965 -0.0049
16 10 11 4.4180 -0.0096
16 10 12 1.9116 -0.0074
16 10 13 3.6557 -0.0040
16 10 14 -1.9975 -0.0019
16 11 -13 -1.2599 0.0014
16 11 -12 -1.0713 -0.0055
16 11 -11 -3.7164 -0.0074
16 11 -10 1.7960 -0.0030
16 11 -9 -1.6669 -0.0000
16 11 -8 0.1028 0.0020
16 11 -7 1.1524 0.0008
16 11 -6 -2.8153 -0.0026
16 11 -5 3.7742 -0.0084
16 11 -4 -0.0100 -0.0106
16 11 -3 3.2832 -0.0140
16 11 -2 0.0144 -0.0155
16 11 -1 1.7945 -0.0138
16 11 0 -3.1687 -0.0116
16 11 1 -2.6300 -0.0066
16 11 2 0.6054 -0.0025
16 11 3 1.0404 0.0019
16 11 4 3.9859 0.0073
16 11 5 2.3146 0.0137
16 11 6 6.1614 0.0138
16 11 7 -0.3728 0.0138
16 11 8 -0.2622 0.0128
16 11 9 2.3064 0.0051
16 11 10 2.3761 0.0005
16 11 11 0.7862 -0.0033
16 11 12 5.6856 -0.0089
16 11 13 -1.2517 -0.0115
16 12 -12 2.3259 -0.0103
16 12 -11 0.2063 -0.0105
16 12 -10 3.8907 -0.0056
16 12 -9 -1.2441 -0.0019
16 12 -8 -1.4271 0.0071
16 12 -7 1.4502 0.0127
16 12 -6 -3.0832 0.0143
16 12 -5 0.3203 0.0134
16 12 -4 -0.7252 0.0089
16 12 -3 -1.9333 0.0010
16 12 -2 4.1004 -0.0036
16 12 -1 -2.6919 -0.0084
16 12 0 5.2841 -0.0032
16 12 1 0.0992 0.0049
16 12 2 2.9611 0.0121
16 12 3 2.3297 0.0154
16 12 4 3.5198 0.0131
16 12 5 0.4487 0.0073
16 12 6 2.5387 0.0039
16 12 7 2.3518 -0.0049
16 12 8 2.8831 -0.0064
16 12 9 0.4207 -0.0070
16 12 10 -1.0268 -0.0066
16 12 11 -0.2201 0.0002
16 12 12 -5.0657 -0.0030
16 13 -11 2.2945 0.0011
16 13 -10 -2.2094 0.0152
16 13 -9 3.1504 0.0209
16 13 -8 -3.5069 0.0273
16 13 -7 0.1587 0.0304
16 13 -6 -0.4790 0.0219
16 13 -5 1.5330 0.0107
16 13 -4 -3.7435 -0.0039
16 13 -3 0.2796 -0.0156
16 13 -2 -8.5111 -0.0176
16 13 -1 -0.1639 -0.0192
16 13 0 -2.2642 -0.0067
16 13 1 2.8972 0.0009
16 13 2 6.1650 0.0135
16 13 3 1.7714 0.0202
16 13 4 4.6884 0.0237
16 13 5 -0.8529 0.0222
16 13 6 -3.7358 0.0190
16 13 7 -5.5437 0.0091
16 13 8 -2.4002 0.0021
16 13 9 -3.1031 -0.0063
16 13 10 0.8702 -0.0125
16 13 11 1.4895 -0.0135
16 14 -10 -0.4355 -0.0001
16 14 -9 -1.7556 -0.0009
16 14 -8 1.6236 0.0028
16 14 -7 -1.1856 -0.0002
16 14 -6 3.7151 -0.0004
16 14 -5 3.0505 -0.0008
16 14 -4 0.8302 0.0005
16 14 -3 1.8861 -0.0003
16 14 -2 -0.1727 0.0028
16 14 -1 -0.8778 0.0048
16 14 0 -2.5079 0.0062
16 14 1 -2.7481 0.0027
16 14 2 -2.3997 0.0026
16 14 3 0.8621 -0.0062
16 14 4 -0.6572 -0.0010
16 14 5 1.5351 -0.0049
16 14 6 0.9335 0.0011
16 14 7 0.3520 0.0032
16 14 8 1.6375 0.0068
16 14 9 1.3070 0.0054
16 14 10 1.6402 0.0017
16 15 -9 -2.5978 0.0032
16 15 -8 1.4777 0.0041
16 15 -7 -2.5733 0.0016
16 15 -6 -0.1948 -0.0032
16 15 -5 -0.4032 -0.0057
16 15 -4 -2.3021 -0.0053
16 15 -3 -1.2284 -0.0029
16 15 -2 2.8918 -0.0014
16 15 -1 -2.9192 -0.0025
16 15 0 2.3548 0.0022
16 15 1 -1.1579 0.0002
16 15 2 -0.0196 0.0020
16 15 3 0.5947 0.0045
16 15 4 -0.5472 0.0021
16 15 5 -2.4210 0.0091
16 15 6 2.1672 0.0096
16 15 7 1.0563 0.0100
16 15 8 1.6079 0.0093
16 15 9 -0.3837 0.0061
16 16 -7 1.0723 0.0009
16 16 -6 0.8154 0.0003
16 16 -5 0.1819 -0.0010
16 16 -4 -1.3404 -0.0042
16 16 -3 -2.1291 -0.0057
16 16 -2 -3.4506 -0.0040
16 16 -1 -2.4231 -0.0059
16 16 0 -2.0157 -0.0028
16 16 1 2.6405 0.0000
16 16 2 0.6965 0.0002
16 16 3 3.1068 0.0033
16 16 4 -1.0620 0.0021
16 16 5 1.8857 0.0036
16 16 6 -4.1495 0.0017
16 16 7 -1.7469 -0.0009
16 17 -4 1.4166 0.0101
16 17 -3 -1.1321 0.0019
16 17 -2 1.8179 -0.0014
16 17 -1 -1.7301 -0.0030
16 17 0 1.2009 -0.0055
16 17 1 0.4396 -0.0012
16 17 2 -2.5501 0.0004
16 17 3 1.1916 0.0036
16 17 4 -1.1544 0.0083
17 1 -18 1.2836 -0.0142
17 1 -17 -2.2592 -0.0095
17 1 -16 1.0943 -0.0118
17 1 -15 0.9998 0.0006
17 1 -14 -1.5859 0.0064
17 1 -13 1.2286 0.0216
17 1 -12 -1.0553 0.0211
17 1 -11 -0.0840 0.0234
17 1 -10 1.5843 0.0199
17 1 -9 -2.3809 0.0106
17 1 -8 0.4803 0.0038
17 1 -7 -3.5739 -0.0063
17 1 -6 1.3822 0.0004
17 1 -5 -1.8438 -0.0129
17 1 -4 0.0376 -0.0151
17 1 -3 1.8844 -0.0097
17 1 -2 -2.0374 -0.0293
17 1 -1 6.0077 -0.0263
17 1 0 3.0751 -0.0274
17 1 1 0.7996 -0.0340
17 1 2 2.5048 -0.0067
17 1 3 -2.6527 -0.0049
17 1 4 1.1067 0.0053
17 1 5 4.1517 0.0153
17 1 6 0.1973 0.0029
17 1 7 10.2347 0.0186
17 1 8 -11.5427 0.0076
17 1 9 7.4563 0.0131
17 1 10 -13.7434 0.0158
17 1 11 -1.7049 0.0183
17 1 12 -10.1938 0.0112
17 1 13 0.1120 0.0068
17 1 14 -2.0118 -0.0048
17 1 15 -2.4312 -0.0073
17 1 16 1.1987 -0.0113
17 1 17 -3.5185 -0.0119
17 1 18 -0.9393 -0.0032
17 2 -18 -0.7420 -0.0014
17 2 -17 -1.2301 -0.0010
17 2 -16 0.9733 -0.0002
17 2 -15 -1.6501 0.0032
17 2 -14 0.7936 0.0147
17 2 -13 3.6189 0.0196
17 2 -12 -0.6579 0.0147
17 2 -11 0.2254 0.0144
17 2 -10 1.0137 0.0051
17 2 -9 -1.5976 -0.0027
17 2 -8 -2.2616 0.0003
17 2 -7 1.9376 -0.0094
17 2 -6 -3.7565 -0.0017
17 2 -5 -0.6082 0.0084
17 2 -4 -0.7129 0.0085
17 2 -3 -6.3162 0.0189
17 2 -2 -5.0940 0.0130
17 2 -1 -11.6019 -0.0018
17 2 0 -1.3207 -0.0131
17 2 1 -9.2474 -0.0365
17 2 2 -2.2100 -0.0395
17 2 3 -4.1320 -0.0471
17 2 4 -2.6741 -0.0290
17 2 5 0.3345 -0.0167
17 2 6 -3.8918 -0.0007
17 2 7 -0.0472 0.0149
17 2 8 -4.4822 0.0120
17 2 9 0.4483 0.0211
17 2 10 2.2546 0.0160
17 2 11 0.0640 0.0084
17 2 12 3.1170 0.0116
17 2 13 -3.1507 -0.0033
17 2 14 -3.4669 0.0060
17 2 15 -4.1533 -0.0005
17 2 16 -5.6298 0.0008
17 2 17 0.3391 -0.0028
17 2 18 0.1578 -0.0061
17 3 -18 1.2141 0.0067
17 3 -17 1.1410 -0.0020
17 3 -16 1.8258 -0.0061
17 3 -15 5.2208 -0.0086
17 3 -14 -0.8817 -0.0088
17 3 -13 -0.0081 -0.0087
17 3 -12 2.0142 -0.0015
17 3 -11 0.9917 -0.0021
17 3 -10 4.1349 0.0014
17 3 -9 3.6321 0.0089
17 3 -8 0.2340 0.0057
17 3 -7 0.8790 0.0210
17 3 -6 1.0720 0.0245
17 3 -5 4.1946 0.0305
17 3 -4 0.6400 0.0088
17 3 -3 7.2918 -0.0120
17 3 -2 5.1486 -0.0470
17 3 -1 -1.0023 -0.0620
17 3 0 3.6452 -0.0669
17 3 1 -1.5012 -0.0572
17 3 2 -1.3848 -0.0443
17 3 3 -1.2034 -0.0117
17 3 4 -2.2485 -0.0032
17 3 5 5.5660 0.0120
17 3 6 -6.2610 0.0127
17 3 7 3.2996 0.0101
17 3 8 -0.5761 0.0082
17 3 9 -1.4946 0.0132
17 3 10 1.3795 0.0094
17 3 11 0.3294 0.0045
17 3 12 -1.3101 0.0017
17 3 13 -7.0589 0.0022
17 3 14 1.5154 0.0006
17 3 15 -3.2745 0.0048
17 3 16 2.2741 0.0036
17 3 17 2.4889 -0.0035
17 3 18 -2.0490 -0.0020
17 4 -17 -2.3307 -0.0145
17 4 -16 -0.8092 -0.0107
17 4 -15 0.4461 -0.0003
17 4 -14 -1.1534 0.0036
17 4 -13 2.6789 0.0068
17 4 -12 -0.1652 -0.0012
17 4 -11 1.6883 0.0022
17 4 -10 -1.3229 0.0011
17 4 -9 -2.4388 0.0090
17 4 -8 -6.0694 0.0159
17 4 -7 -5.3655 0.0291
17 4 -6 -3.4347 0.0385
17 4 -5 -6.2491 0.0351
17 4 -4 0.0885 0.0261
17 4 -3 -3.6078 0.0116
17 4 -2 2.3458 -0.0062
17 4 -1 -3.1716 -0.0252
17 4 0 1.1012 -0.0435
17 4 1 -3.3773 -0.0575
17 4 2 3.0589 -0.0567
17 4 3 0.4105 -0.0467
17 4 4 -0.6663 -0.0273
17 4 5 5.1843 -0.0068
17 4 6 -5.8663 0.0012
17 4 7 1.7722 0.0216
17 4 8 -4.6574 0.0140
17 4 9 1.5087 0.0118
17 4 10 -9.5752 0.0130
17 4 11 2.1904 0.0030
17 4 12 -7.4631 0.0047
17 4 13 5.5001 0.0072
17 4 14 -2.7456 0.0062
17 4 15 4.7077 0.0031
17 4 16 -2.7496 -0.0010
17 4 17 0.1400 -0.0062
17 5 -17 0.3721 0.0035
17 5 -16 1.2789 -0.0005
17 5 -15 -1.8812 0.0021
17 5 -14 1.1162 0.0046
17 5 -13 1.0531 0.0041
17 5 -12 -1.0568 0.0019
17 5 -11 -1.6088 0.0010
17 5 -10 -3.2202 0.0015
17 5 -9 -5.1694 0.0053
17 5 -8 1.1915 0.0063
17 5 -7 -2.5630 0.0059
17 5 -6 1.6296 0.0076
17 5 -5 -1.7018 0.0133
17 5 -4 1.6216 0.0078
17 5 -3 -11.9193 0.0098
17 5 -2 -1.3979 -0.0006
17 5 -1 -11.1619 -0.0162
17 5 0 -4.3359 -0.0350
17 5 1 1.0333 -0.0329
17 5 2 -3.6376 -0.0374
17 5 3 3.3259 -0.0245
17 5 4 -4.5037 -0.0111
17 5 5 3.3277 -0.0001
17 5 6 -2.6771 0.0096
17 5 7 4.5618 0.0148
17 5 8 0.0196 0.0155
17 5 9 4.4432 0.0169
17 5 10 0.2988 0.0106
17 5 11 -6.1599 0.0097
17 5 12 6.4462 0.0055
17 5 13 -7.0510 0.0024
17 5 14 3.4287 -0.0018
17 5 15 -0.6920 -0.0042
17 5 16 -0.2486 -0.0091
17 5 17 -0.1047 -0.0060
17 6 -16 1.2108 0.0093
17 6 -15 -0.2233 0.0076
17 6 -14 0.2374 0.0043
17 6 -13 -2.1694 0.0024
17 6 -12 2.9753 -0.0001
17 6 -11 0.9633 -0.0037
17 6 -10 1.2518 -0.0064
17 6 -9 2.2928 -0.0059
17 6 -8 -2.2114 -0.0087
17 6 -7 0.1755 0.0012
17 6 -6 1.8100 0.0043
17 6 -5 -2.0630 0.0066
17 6 -4 2.0545 -0.0030
17 6 -3 -3.7546 -0.0142
17 6 -2 -1.6460 -0.0289
17 6 -1 -2.1399 -0.0332
17 6 0 1.8168 -0.0397
17 6 1 3.1594 -0.0296
17 6 2 -0.5841 -0.0208
17 6 3 5.9153 -0.0146
17 6 4 -3.2249 -0.0063
17 6 5 5.3543 -0.0014
17 6 6 0.4304 0.0024
17 6 7 -1.9495 0.0081
17 6 8 1.1604 0.0099
17 6 9 -0.2356 0.0148
17 6 10 -0.8893 0.0080
17 6 11 5.4129 0.0057
17 6 12 -4.9094 0.0046
17 6 13 -0.9955 0.0036
17 6 14 -5.4879 0.0014
17 6 15 -0.9264 -0.0019
17 6 16 1.1760 -0.0036
17 7 -15 0.7621 -0.0012
17 7 -14 -0.9330 -0.0009
17 7 -13 1.1903 -0.0005
17 7 -12 -0.9372 -0.0015
17 7 -11 0.8669 0.0040
17 7 -10 -1.1926 0.0050
17 7 -9 -1.2714 0.0055
17 7 -8 -2.6933 0.0070
17 7 -7 -0.7123 0.0090
17 7 -6 -2.9156 0.0064
17 7 -5 -2.8688 0.0077
17 7 -4 -0.6520 -0.0028
17 7 -3 -2.6031 -0.0107
17 7 -2 4.7381 -0.0130
17 7 -1 -0.8832 -0.0141
17 7 0 5.6627 -0.0141
17 7 1 -0.1933 -0.0085
17 7 2 2.7987 0.0023
17 7 3 0.7633 0.0105
17 7 4 2.0167 0.0185
17 7 5 2.1156 0.0177
17 7 6 -1.9913 0.0120
17 7 7 1.0068 0.0019
17 7 8 -3.3176 -0.0058
17 7 9 -5.0000 -0.0068
17 7 10 -0.5794 -0.0026
17 7 11 -4.6274 0.0047
17 7 12 -0.5616 0.0091
17 7 13 8.1245 0.0138
17 7 14 -0.1968 0.0080
17 7 15 4.6513 0.0061
17 8 -15 -1.5554 -0.0091
17 8 -14 -0.3830 -0.0108
17 8 -13 1.3654 -0.0136
17 8 -12 0.0811 -0.0129
17 8 -11 2.6215 -0.0082
17 8 -10 -0.7468 0.0059
17 8 -9 -0.3703 0.0180
17 8 -8 5.7135 0.0312
17 8 -7 -4.3972 0.0331
17 8 -6 5.7446 0.0267
17 8 -5 -4.0615 0.0074
17 8 -4 3.3230 -0.0067
17 8 -3 -4.8502 -0.0217
17 8 -2 -0.3011 -0.0315
17 8 -1 -2.3546 -0.0368
17 8 0 -4.6136 -0.0311
17 8 1 2.0820 -0.0339
17 8 2 -3.4507 -0.0191
17 8 3 0.9363 -0.0176
17 8 4 -2.4288 -0.0060
17 8 5 0.2191 0.0058
17 8 6 -1.9116 0.0114
17 8 7 0.9374 0.0220
17 8 8 0.4344 0.0234
17 8 9 -0.3644 0.0232
17 8 10 -0.2193 0.0180
17 8 11 -1.1755 0.0076
17 8 12 3.4224 0.0005
17 8 13 -1.3597 -0.0048
17 8 14 2.3860 -0.0116
17 8 15 -2.0578 -0.0053
17 9 -14 1.3786 0.0074
17 9 -13 2.3935 0.0093
17 9 -12 3.4660 0.0156
17 9 -11 -0.2332 0.0120
17 9 -10 1.5807 0.0123
17 9 -9 -4.0060 -0.0001
17 9 -8 2.7022 -0.0046
17 9 -7 0.2950 -0.0120
17 9 -6 2.9828 -0.0070
17 9 -5 -0.6308 -0.0021
17 9 -4 0.2861 0.0085
17 9 -3 -6.0157 0.0173
17 9 -2 -2.2120 0.0194
17 9 -1 -4.1326 0.0058
17 9 0 3.6436 -0.0017
17 9 1 0.5001 -0.0172
17 9 2 1.2464 -0.0224
17 9 3 3.7456 -0.0211
17 9 4 -3.8086 -0.0142
17 9 5 -2.3164 -0.0046
17 9 6 -5.1717 0.0072
17 9 7 -6.1042 0.0111
17 9 8 -2.5265 0.0172
17 9 9 -0.2040 0.0111
17 9 10 -0.7007 0.0111
17 9 11 8.6085 0.0062
17 9 12 -5.9217 0.0073
17 9 13 1.6018 0.0067
17 9 14 -8.4511 0.0013
17 10 -13 -3.9684 0.0079
17 10 -12 1.2745 0.0065
17 10 -11 -4.6780 0.0047
17 10 -10 5.3340 0.0032
17 10 -9 -3.3822 -0.0043
17 10 -8 4.1952 -0.0138
17 10 -7 -2.6538 -0.0189
17 10 -6 -1.0327 -0.0198
17 10 -5 -2.0481 -0.0173
17 10 -4 -1.2771 -0.0182
17 10 -3 -0.3946 -0.0143
17 10 -2 4.1800 -0.0111
17 10 -1 -1.3930 -0.0125
17 10 0 6.3087 -0.0105
17 10 1 -0.8861 -0.0049
17 10 2 1.6289 0.0018
17 10 3 -4.1529 0.0142
17 10 4 -0.5382 0.0193
17 10 5 -1.3768 0.0208
17 10 6 -1.9361 0.0146
17 10 7 1.6358 0.0070
17 10 8 -0.1283 0.0016
17 10 9 -5.0495 -0.0014
17 10 10 4.4776 -0.0041
17 10 11 -5.6359 0.0007
17 10 12 0.7029 0.0003
17 10 13 -1.3004 0.0021
17 11 -12 2.4787 -0.0082
17 11 -11 0.5409 -0.0106
17 11 -10 4.9647 -0.0105
17 11 -9 0.3464 -0.0093
17 11 -8 5.1660 -0.0053
17 11 -7 0.2012 -0.0005
17 11 -6 1.9895 0.0033
17 11 -5 0.1927 0.0061
17 11 -4 2.4944 0.0054
17 11 -3 -1.0551 0.0015
17 11 -2 1.5582 -0.0023
17 11 -1 -0.1863 -0.0058
17 11 0 -5.8891 -0.0100
17 11 1 2.2345 -0.0052
17 11 2 -7.1664 -0.0073
17 11 3 -2.3363 -0.0077
17 11 4 -4.2910 -0.0065
17 11 5 1.4397 -0.0067
17 11 6 -0.0996 -0.0071
17 11 7 2.1758 -0.0037
17 11 8 3.3591 0.0002
17 11 9 2.6174 0.0028
17 11 10 2.4423 0.0060
17 11 11 2.3208 0.0061
17 11 12 1.5379 0.0010
17 12 -11 -0.6201 0.0052
17 12 -10 0.8182 0.0017
17 12 -9 -0.8075 0.0063
17 12 -8 2.8417 0.0080
17 12 -7 1.0964 0.0085
17 12 -6 1.8668 0.0105
17 12 -5 -1.4221 0.0088
17 12 -4 -0.2384 0.0060
17 12 -3 -6.9133 0.0028
17 12 -2 -0.6887 -0.0041
17 12 -1 0.4428 -0.0061
17 12 0 2.0633 -0.0098
17 12 1 1.1019 -0.0015
17 12 2 -1.0875 0.0041
17 12 3 -2.8003 0.0109
17 12 4 -2.6205 0.0132
17 12 5 -4.9059 0.0115
17 12 6 -4.1713 0.0088
17 12 7 -3.2194 -0.0004
17 12 8 -1.1522 -0.0006
17 12 9 1.7217 -0.0047
17 12 10 2.0939 -0.0038
17 12 11 1.4576 -0.0036
17 13 -10 0.4834 0.0014
17 13 -9 -1.0931 0.0014
17 13 -8 -1.9949 0.0007
17 13 -7 -0.9236 0.0079
17 13 -6 -5.2568 0.0109
17 13 -5 -1.3530 0.0136
17 13 -4 -3.6092 0.0117
17 13 -3 0.4354 0.0091
17 13 -2 -1.4381 0.0010
17 13 -1 2.2402 0.0001
17 13 0 -1.9560 -0.0092
17 13 1 -1.5443 -0.0164
17 13 2 -1.2864 -0.0171
17 13 3 -1.5283 -0.0202
17 13 4 1.5484 -0.0182
17 13 5 0.7015 -0.0129
17 13 6 0.7239 -0.0098
17 13 7 -0.7374 0.0003
17 13 8 0.2874 0.0026
17 13 9 -3.6151 0.0064
17 13 10 1.8751 0.0046
17 14 -8 -1.6294 -0.0102
17 14 -7 1.5979 -0.0132
17 14 -6 -2.8336 -0.0096
17 14 -5 -0.0721 -0.0057
17 14 -4 -1.1978 -0.0012
17 14 -3 0.4535 0.0050
17 14 -2 -0.5792 0.0085
17 14 -1 1.3872 0.0101
17 14 0 -3.1044 0.0089
17 14 1 0.8474 0.0099
17 14 2 -1.6591 0.0030
17 14 3 -2.1333 0.0047
17 14 4 -0.9271 0.0018
17 14 5 -1.4689 0.0021
17 14 6 0.3552 0.0028
17 14 7 0.8546 0.0030
17 14 8 1.6532 0.0027
17 15 -7 -2.0341 -0.0018
17 15 -6 0.2414 -0.0086
17 15 -5 -6.0070 -0.0128
17 15 -4 -1.2771 -0.0178
17 15 -3 -4.4552 -0.0174
17 15 -2 2.1904 -0.0117
17 15 -1 -0.0746 -0.0085
17 15 0 5.1158 0.0009
17 15 1 0.7461 0.0072
17 15 2 0.3710 0.0103
17 15 3 0.0750 0.0110
17 15 4 0.1403 0.0050
17 15 5 -2.7157 0.0003
17 15 6 1.6943 -0.0044
17 15 7 -2.2157 -0.0098
17 16 -4 1.5851 -0.0030
17 16 -3 -0.8422 0.0021
17 16 -2 2.3650 0.0118
17 16 -1 -1.6409 0.0165
17 16 0 -0.6445 0.0195
17 16 1 -0.8895 0.0158
17 16 2 0.3036 0.0137
17 16 3 0.0853 0.0104
17 16 4 5.7232 0.0054
18 1 -18 0.5530 -0.0025
18 1 -17 -2.0859 0.0016
18 1 -16 1.6257 0.0076
18 1 -15 1.7565 0.0148
18 1 -14 0.5643 0.0116
18 1 -13 3.6454 0.0160
18 1 -12 0.6990 -0.0008
18 1 -11 -0.5827 -0.0057
18 1 -10 4.0402 -0.0072
18 1 -9 -0.4729 -0.0142
18 1 -8 2.7875 -0.0153
18 1 -7 -7.5633 -0.0062
18 1 -6 -0.2591 -0.0166
18 1 -5 -9.1210 -0.0018
18 1 -4 -10.1354 0.0047
18 1 -3 -8.5299 0.0111
18 1 -2 -14.8934 0.0039
18 1 -1 -3.8358 0.0047
18 1 0 -9.0905 0.0005
18 1 1 -1.6378 -0.0066
18 1 2 1.8574 0.0066
18 1 3 -4.0063 -0.0053
18 1 4 2.6503 0.0048
18 1 5 -8.1525 0.0042
18 1 6 1.7342 -0.0032
18 1 7 -4.1677 -0.0019
18 1 8 1.5765 -0.0116
18 1 9 3.5073 -0.0056
18 1 10 5.0312 -0.0001
18 1 11 2.6251 0.0044
18 1 12 1.6247 0.0115
18 1 13 2.2535 0.0008
18 1 14 -3.3091 -0.0068
18 1 15 3.3338 -0.0020
18 1 16 0.9040 -0.0064
18 1 17 2.2992 -0.0004
18 1 18 -1.5328 -0.0023
18 2 -17 2.1145 0.0051
18 2 -16 1.2292 -0.0050
18 2 -15 -1.1110 -0.0095
18 2 -14 -2.4050 -0.0142
18 2 -13 -3.5756 -0.0126
18 2 -12 -2.8172 -0.0094
18 2 -11 0.0922 -0.0034
18 2 -10 2.3620 -0.0019
18 2 -9 -2.4428 0.0037
18 2 -8 6.6554 0.0170
18 2 -7 -5.2087 0.0059
18 2 -6 -1.7481 0.0198
18 2 -5 -3.0958 -0.0111
18 2 -4 4.8151 -0.0197
18 2 -3 -2.0577 -0.0450
18 2 -2 8.0899 -0.0516
18 2 -1 -0.9590 -0.0416
18 2 0 -5.0135 -0.0202
18 2 1 -6.4725 -0.0028
18 2 2 -1.4155 0.0085
18 2 3 -4.6945 0.0128
18 2 4 6.3016 0.0154
18 2 5 1.0683 -0.0008
18 2 6 3.9434 0.0083
18 2 7 -0.9979 -0.0065
18 2 8 -6.0280 0.0075
18 2 9 -0.4021 -0.0014
18 2 10 -2.7979 0.0061
18 2 11 2.0704 -0.0008
18 2 12 -1.3433 -0.0059
18 2 13 4.7900 -0.0066
18 2 14 -3.4361 -0.0048
18 2 15 6.1516 -0.0036
18 2 16 -5.1058 0.0038
18 2 17 1.9406 0.0020
18 3 -17 0.2147 -0.0039
18 3 -16 0.9735 -0.0013
18 3 -15 -0.9398 -0.0014
18 3 -14 -2.3460 -0.0022
18 3 -13 -0.3580 -0.0074
18 3 -12 0.4206 -0.0045
18 3 -11 -0.5061 -0.0199
18 3 -10 7.4344 -0.0149
18 3 -9 1.2611 -0.0205
18 3 -8 12.0436 -0.0118
18 3 -7 4.2886 -0.0016
18 3 -6 6.8222 0.0058
18 3 -5 1.7751 0.0191
18 3 -4 1.4590 0.0191
18 3 -3 3.1854 0.0228
18 3 -2 -2.4360 0.0160
18 3 -1 -3.6705 -0.0000
18 3 0 -1.5307 -0.0011
18 3 1 -0.1079 -0.0219
18 3 2 5.8029 -0.0278
18 3 3 3.3665 -0.0238
18 3 4 4.6980 -0.0233
18 3 5 -7.1007 -0.0060
18 3 6 2.3545 0.0066
18 3 7 -4.9818 0.0052
18 3 8 1.1822 0.0129
18 3 9 -1.2938 0.0076
18 3 10 -3.2805 0.0002
18 3 11 -3.4434 0.0121
18 3 12 -1.2971 0.0024
18 3 13 -0.9350 0.0075
18 3 14 3.3920 0.0058
18 3 15 0.4988 0.0037
18 3 16 -0.2518 -0.0004
18 3 17 1.7591 -0.0006
18 4 -16 -2.5604 -0.0008
18 4 -15 -0.8142 0.0001
18 4 -14 -1.9544 0.0052
18 4 -13 -0.8521 0.0101
18 4 -12 -0.7068 0.0027
18 4 -11 -7.6936 0.0028
18 4 -10 4.2859 0.0021
18 4 -9 -7.3800 -0.0050
18 4 -8 0.1883 0.0008
18 4 -7 -7.7784 -0.0048
18 4 -6 -2.1448 -0.0065
18 4 -5 -7.6111 -0.0049
18 4 -4 -3.2283 -0.0124
18 4 -3 -6.1193 -0.0158
18 4 -2 -6.4334 -0.0206
18 4 -1 -5.4054 -0.0250
18 4 0 -2.1816 -0.0170
18 4 1 -1.5857 -0.0178
18 4 2 2.9296 -0.0002
18 4 3 -0.4669 0.0019
18 4 4 0.0355 0.0193
18 4 5 -3.7079 0.0157
18 4 6 2.8854 0.0187
18 4 7 -1.2110 0.0084
18 4 8 4.4534 0.0004
18 4 9 -1.0731 -0.0032
18 4 10 0.5583 -0.0069
18 4 11 1.9122 -0.0054
18 4 12 -2.8540 -0.0043
18 4 13 3.1604 -0.0051
18 4 14 -2.6946 -0.0031
18 4 15 -2.2140 0.0003
18 4 16 0.1658 0.0013
18 5 -16 -0.1352 0.0110
18 5 -15 -1.5305 0.0102
18 5 -14 1.5573 0.0074
18 5 -13 -2.0475 0.0041
18 5 -12 2.9245 -0.0018
18 5 -11 -0.0239 -0.0130
18 5 -10 2.6029 -0.0171
18 5 -9 -1.6755 -0.0157
18 5 -8 1.3186 -0.0118
18 5 -7 -7.0346 -0.0100
18 5 -6 2.7469 -0.0060
18 5 -5 -3.1366 -0.0131
18 5 -4 2.1175 -0.0126
18 5 -3 -1.5691 -0.0198
18 5 -2 2.8646 -0.0101
18 5 -1 -0.9923 -0.0113
18 5 0 0.4666 0.0026
18 5 1 8.6938 0.0019
18 5 2 -1.7570 0.0015
18 5 3 7.3425 0.0015
18 5 4 1.6858 -0.0007
18 5 5 2.7576 -0.0046
18 5 6 0.4105 -0.0004
18 5 7 -0.4648 -0.0050
18 5 8 -1.7541 0.0011
18 5 9 1.9401 -0.0009
18 5 10 -0.5983 0.0026
18 5 11 2.0888 0.0009
18 5 12 -2.8027 0.0000
18 5 13 -4.7381 -0.0037
18 5 14 -1.2843 -0.0028
18 5 15 0.5950 -0.0026
18 5 16 -2.2592 -0.0007
18 6 -15 1.1236 0.0006
18 6 -14 0.2099 -0.0026
18 6 -13 -0.2644 -0.0073
18 6 -12 0.1789 -0.0068
18 6 -11 0.8104 -0.0098
18 6 -10 3.3333 -0.0059
18 6 -9 4.2267 -0.0079
18 6 -8 4.6498 -0.0021
18 6 -7 5.2404 -0.0013
18 6 -6 4.4613 -0.0017
18 6 -5 5.8811 -0.0009
18 6 -4 2.5879 -0.0034
18 6 -3 1.5554 0.0002
18 6 -2 2.2848 -0.0022
18 6 -1 -4.4292 0.0011
18 6 0 -0.7234 0.0028
18 6 1 1.6777 0.0007
18 6 2 -0.9902 0.0056
18 6 3 -1.2859 0.0032
18 6 4 -3.0395 0.0009
18 6 5 -1.2446 -0.0015
18 6 6 -1.6752 -0.0091
18 6 7 -2.2082 -0.0092
18 6 8 3.3812 -0.0073
18 6 9 -3.5416 -0.0024
18 6 10 -0.4349 0.0058
18 6 11 -2.6987 0.0077
18 6 12 1.6888 0.0070
18 6 13 -0.0630 0.0017
18 6 14 2.0284 0.0006
18 6 15 2.3301 -0.0030
18 7 -15 0.4643 -0.0049
18 7 -14 0.0517 -0.0085
18 7 -13 -0.0752 -0.0114
18 7 -12 3.0982 -0.0159
18 7 -11 -1.0791 -0.0151
18 7 -10 3.2900 -0.0082
18 7 -9 -2.1303 0.0019
18 7 -8 -2.9696 0.0074
18 7 -7 -2.8345 0.0067
18 7 -6 -3.8560 0.0116
18 7 -5 -5.3231 0.0053
18 7 -4 2.5135 0.0018
18 7 -3 -7.8169 -0.0033
18 7 -2 3.2867 -0.0109
18 7 -1 2.2504 -0.0088
18 7 0 0.4649 -0.0059
18 7 1 3.3456 0.0010
18 7 2 1.6026 0.0088
18 7 3 -0.5471 0.0136
18 7 4 -3.6191 0.0103
18 7 5 1.8489 0.0080
18 7 6 -1.0796 -0.0025
18 7 7 0.6498 -0.0100
18 7 8 -1.8536 -0.0104
18 7 9 -1.0373 -0.0105
18 7 10 -6.1432 -0.0034
18 7 11 -1.9140 -0.0013
18 7 12 -1.4429 0.0022
18 7 13 3.6678 0.0022
18 7 14 0.0660 0.0043
18 7 15 0.1841 0.0030
18 8 -14 -0.2853 0.0027
18 8 -13 0.8090 0.0027
18 8 -12 0.6293 -0.0005
18 8 -11 -0.0145 -0.0079
18 8 -10 0.2685 -0.0120
18 8 -9 -0.0406 -0.0121
18 8 -8 2.1589 -0.0111
18 8 -7 -0.0278 -0.0037
18 8 -6 4.1161 0.0005
18 8 -5 -1.7639 0.0112
18 8 -4 -2.1746 0.0100
18 8 -3 -1.0094 0.0130
18 8 -2 -3.4262 0.0095
18 8 -1 1.8680 0.0074
18 8 0 1.9452 0.0067
18 8 1 5.4467 -0.0011
18 8 2 -0.9238 -0.0025
18 8 3 5.2668 -0.0103
18 8 4 -3.6423 -0.0090
18 8 5 -1.1306 -0.0031
18 8 6 0.4638 -0.0001
18 8 7 -1.1482 0.0088
18 8 8 0.6815 0.0139
18 8 9 1.5971 0.0142
18 8 10 1.3032 0.0106
18 8 11 -1.2543 0.0023
18 8 12 0.4473 -0.0060
18 8 13 -6.0573 -0.0114
18 8 14 0.3015 -0.0113
18 9 -13 1.3741 0.0028
18 9 -12 -1.4335 0.0054
18 9 -11 0.9174 0.0014
18 9 -10 -3.7192 -0.0005
18 9 -9 -0.6185 -0.0019
18 9 -8 -3.3880 -0.0069
18 9 -7 1.5002 -0.0126
18 9 -6 1.7744 -0.0158
18 9 -5 2.5979 -0.0240
18 9 -4 5.8129 -0.0242
18 9 -3 -0.8446 -0.0195
18 9 -2 5.6968 -0.0072
18 9 -1 -5.9564 0.0070
18 9 0 -1.0957 0.0200
18 9 1 -4.6088 0.0250
18 9 2 -3.9736 0.0269
18 9 3 -3.1493 0.0179
18 9 4 0.9147 0.0068
18 9 5 0.0966 -0.0007
18 9 6 -0.9884 -0.0048
18 9 7 -2.6379 -0.0017
18 9 8 -2.7744 0.0026
18 9 9 -5.7243 0.0082
18 9 10 0.0069 0.0085
18 9 11 -0.8269 0.0043
18 9 12 0.3842 0.0026
18 9 13 1.6982 0.0000
18 10 -12 -2.1217 -0.0091
18 10 -11 0.2595 -0.0134
18 10 -10 0.7878 -0.0081
18 10 -9 -0.5276 -0.0042
18 10 -8 -0.8789 -0.0061
18 10 -7 -2.1266 -0.0053
18 10 -6 -2.8875 -0.0090
18 10 -5 -3.5037 -0.0082
18 10 -4 0.2501 -0.0021
18 10 -3 -2.7840 0.0023
18 10 -2 3.4817 0.0130
18 10 -1 -0.0606 0.0177
18 10 0 2.9957 0.0177
18 10 1 -0.0681 0.0111
18 10 2 1.0877 0.0030
18 10 3 -4.6136 -0.0032
18 10 4 -2.7341 -0.0086
18 10 5 -3.8011 -0.0061
18 10 6 -5.7923 -0.0035
18 10 7 1.0220 -0.0007
18 10 8 -6.6894 0.0046
18 10 9 3.4082 0.0043
18 10 10 -4.9493 0.0052
18 10 11 -2.2231 0.0032
18 10 12 -0.7662 0.0019
18 11 -11 -1.1853 0.0066
18 11 -10 -2.2271 0.0119
18 11 -9 -1.3134 0.0159
18 11 -8 1.8378 0.0108
18 11 -7 0.7415 0.0015
18 11 -6 3.3958 -0.0088
18 11 -5 -1.5955 -0.0177
18 11 -4 0.3899 -0.0194
18 11 -3 -0.9710 -0.0214
18 11 -2 0.1781 -0.0184
18 11 -1 2.3014 -0.0093
18 11 0 0.2009 -0.0023
18 11 1 2.9646 0.0071
18 11 2 1.3017 0.0100
18 11 3 -2.0330 0.0134
18 11 4 2.2188 0.0159
18 11 5 -2.8761 0.0158
18 11 6 3.0094 0.0118
18 11 7 3.2256 0.0098
18 11 8 3.6516 0.0036
18 11 9 -0.1120 0.0025
18 11 10 -0.4330 -0.0048
18 11 11 -0.5225 -0.0058
18 12 -10 -0.2411 0.0036
18 12 -9 -4.4570 -0.0021
18 12 -8 2.2537 -0.0076
18 12 -7 -4.5612 -0.0066
18 12 -6 3.4504 -0.0033
18 12 -5 3.4234 -0.0017
18 12 -4 5.3457 0.0019
18 12 -3 2.7215 0.0042
18 12 -2 3.6196 0.0071
18 12 -1 -2.5711 -0.0008
18 12 0 -0.8682 -0.0015
18 12 1 -1.6920 -0.0082
18 12 2 0.4995 -0.0103
18 12 3 2.4361 -0.0076
18 12 4 3.1903 -0.0059
18 12 5 3.5666 0.0018
18 12 6 0.7985 0.0051
18 12 7 0.0071 0.0069
18 12 8 -3.9718 0.0079
18 12 9 -1.8173 0.0034
18 12 10 -2.6156 0.0006
18 13 -8 0.9917 -0.0073
18 13 -7 1.1769 -0.0111
18 13 -6 0.1471 -0.0156
18 13 -5 0.6661 -0.0107
18 13 -4 0.0429 -0.0078
18 13 -3 -0.0412 -0.0020
18 13 -2 0.6854 0.0046
18 13 -1 0.9329 0.0089
18 13 0 2.9651 0.0081
18 13 1 0.5412 0.0081
18 13 2 1.8586 0.0085
18 13 3 -3.7382 0.0052
18 13 4 -0.8844 0.0070
18 13 5 -2.3886 0.0030
18 13 6 -2.9151 0.0053
18 13 7 -0.1535 -0.0010
18 13 8 -4.6896 0.0020
18 14 -6 -0.3914 -0.0111
18 14 -5 2.0603 -0.0099
18 14 -4 1.5193 -0.0047
18 14 -3 1.4513 -0.0032
18 14 -2 3.2703 0.0004
18 14 -1 1.8970 0.0045
18 14 0 0.2930 0.0058
18 14 1 2.9765 0.0059
18 14 2 -1.4205 0.0012
18 14 3 -1.8060 -0.0020
18 14 4 0.3527 -0.0042
18 14 5 -1.9136 -0.0051
18 14 6 0.5319 -0.0018
18 15 -4 2.8657 0.0084
18 15 -3 1.5602 0.0103
18 15 -2 0.3447 0.0047
18 15 -1 1.3706 0.0009
18 15 0 -1.1990 -0.0001
18 15 1 0.7116 -0.0022
18 15 2 -0.5891 0.0014
18 15 3 1.5201 0.0016
18 15 4 -1.1049 0.0028
19 1 -17 -2.1878 0.0142
19 1 -16 -1.2386 0.0058
19 1 -15 -1.5204 0.0061
19 1 -14 -4.2633 -0.0106
19 1 -13 3.7699 -0.0089
19 1 -12 -1.5569 -0.0183
19 1 -11 0.5723 -0.0085
19 1 -10 -0.8455 0.0029
19 1 -9 -1.5845 0.0033
19 1 -8 -1.6029 0.0180
19 1 -7 2.1596 0.0123
19 1 -6 6.5045 -0.0045
19 1 -5 4.8214 -0.0137
19 1 -4 9.8318 -0.0466
19 1 -3 3.1412 -0.0466
19 1 -2 4.3659 -0.0516
19 1 -1 7.0690 -0.0342
19 1 0 -0.4723 -0.0197
19 1 1 7.3925 0.0141
19 1 2 -0.1361 0.0327
19 1 3 4.5144 0.0387
19 1 4 -0.0036 0.0534
19 1 5 -1.4215 0.0358
19 1 6 2.0647 0.0278
19 1 7 -6.8159 0.0115
19 1 8 8.2329 0.0036
19 1 9 0.8281 -0.0195
19 1 10 3.8141 -0.0200
19 1 11 0.9208 -0.0296
19 1 12 1.3888 -0.0131
19 1 13 -1.5646 -0.0144
19 1 14 0.4872 -0.0021
19 1 15 4.3054 -0.0035
19 1 16 1.7884 0.0013
19 1 17 4.1401 0.0048
19 2 -17 -0.7919 0.0014
19 2 -16 -0.2883 0.0038
19 2 -15 -0.4852 0.0008
19 2 -14 2.2095 -0.0065
19 2 -13 0.7362 -0.0102
19 2 -12 1.8627 -0.0160
19 2 -11 -1.4654 -0.0061
19 2 -10 -4.5748 -0.0045
19 2 -9 -1.7094 0.0110
19 2 -8 2.5307 0.0116
19 2 -7 -0.5724 0.0236
19 2 -6 1.1319 0.0039
19 2 -5 2.8529 0.0133
19 2 -4 -3.0289 -0.0180
19 2 -3 -0.6270 -0.0118
19 2 -2 1.6856 -0.0200
19 2 -1 0.5939 -0.0124
19 2 0 7.2885 -0.0033
19 2 1 3.3111 0.0127
19 2 2 6.4312 0.0161
19 2 3 3.9460 0.0283
19 2 4 -0.7701 0.0173
19 2 5 3.2492 0.0141
19 2 6 4.1105 0.0071
19 2 7 -1.2690 -0.0103
19 2 8 6.6040 -0.0104
19 2 9 -2.8352 -0.0144
19 2 10 -0.8730 -0.0185
19 2 11 0.3944 -0.0100
19 2 12 3.2518 -0.0065
19 2 13 5.4906 0.0002
19 2 14 4.6782 0.0004
19 2 15 4.0023 0.0009
19 2 16 0.6965 0.0089
19 2 17 -0.2645 0.0035
19 3 -16 -0.8182 0.0049
19 3 -15 0.3798 0.0053
19 3 -14 0.2072 0.0076
19 3 -13 1.5003 0.0047
19 3 -12 -1.5787 0.0058
19 3 -11 2.9922 0.0033
19 3 -10 -3.8244 0.0024
19 3 -9 2.3665 0.0006
19 3 -8 -0.7971 -0.0092
19 3 -7 -0.9265 -0.0040
19 3 -6 -1.1215 -0.0177
19 3 -5 -8.2950 -0.0187
19 3 -4 -5.1670 -0.0142
19 3 -3 0.0849 -0.0057
19 3 -2 1.1616 0.0002
19 3 -1 10.3250 0.0143
19 3 0 4.7815 0.0160
19 3 1 3.3709 0.0289
19 3 2 -2.8237 0.0326
19 3 3 -3.7280 0.0338
19 3 4 -3.9772 0.0263
19 3 5 -5.8347 0.0301
19 3 6 0.7121 0.0134
19 3 7 -0.3630 0.0152
19 3 8 -2.3508 0.0047
19 3 9 0.5037 -0.0055
19 3 10 2.0675 -0.0047
19 3 11 0.8098 -0.0127
19 3 12 9.6143 -0.0066
19 3 13 0.3887 -0.0055
19 3 14 4.2537 0.0001
19 3 15 -1.2985 0.0010
19 3 16 0.9484 0.0035
19 4 -16 -1.0401 0.0016
19 4 -15 0.8901 0.0042
19 4 -14 -2.4043 0.0004
19 4 -13 6.1980 0.0068
19 4 -12 -2.7803 -0.0006
19 4 -11 1.4083 0.0111
19 4 -10 0.9186 0.0065
19 4 -9 -0.3975 0.0114
19 4 -8 3.6788 0.0087
19 4 -7 4.7785 0.0036
19 4 -6 4.9066 -0.0087
19 4 -5 8.2106 -0.0129
19 4 -4 8.5799 -0.0169
19 4 -3 4.5376 -0.0096
19 4 -2 8.0532 0.0001
19 4 -1 5.1307 0.0154
19 4 0 -3.8099 0.0247
19 4 1 1.6754 0.0327
19 4 2 -7.1311 0.0278
19 4 3 -3.0895 0.0133
19 4 4 -1.1725 0.0077
19 4 5 -6.9329 -0.0066
19 4 6 -0.9373 -0.0064
19 4 7 -6.8400 -0.0028
19 4 8 1.1172 -0.0068
19 4 9 -2.3381 0.0009
19 4 10 4.5424 -0.0051
19 4 11 1.2873 -0.0004
19 4 12 -0.6268 0.0048
19 4 13 3.6999 0.0009
19 4 14 -3.5936 0.0026
19 4 15 0.8732 0.0029
19 4 16 -0.0271 0.0026
19 5 -15 1.4943 -0.0045
19 5 -14 -0.1155 -0.0072
19 5 -13 2.1574 -0.0055
19 5 -12 -1.4273 -0.0023
19 5 -11 2.7373 0.0053
19 5 -10 -2.3213 0.0123
19 5 -9 1.8758 0.0139
19 5 -8 1.2709 0.0121
19 5 -7 -1.2210 0.0044
19 5 -6 -0.0685 -0.0070
19 5 -5 0.0118 -0.0129
19 5 -4 3.3145 -0.0158
19 5 -3 0.8010 -0.0117
19 5 -2 6.3966 -0.0103
19 5 -1 1.2334 -0.0104
19 5 0 2.7379 0.0015
19 5 1 -2.2386 -0.0041
19 5 2 -0.0345 0.0086
19 5 3 0.8731 0.0137
19 5 4 1.8539 0.0170
19 5 5 3.5691 0.0260
19 5 6 1.9600 0.0203
19 5 7 -0.9098 0.0160
19 5 8 -0.0289 0.0057
19 5 9 -0.6246 -0.0075
19 5 10 0.7429 -0.0138
19 5 11 3.6212 -0.0168
19 5 12 0.6000 -0.0149
19 5 13 0.3140 -0.0078
19 5 14 0.8726 -0.0025
19 5 15 -1.2267 0.0073
19 6 -14 -0.7302 -0.0098
19 6 -13 -0.6789 -0.0084
19 6 -12 -1.5483 -0.0081
19 6 -11 -3.3473 -0.0031
19 6 -10 0.5541 0.0017
19 6 -9 -0.3044 0.0016
19 6 -8 0.2180 0.0019
19 6 -7 -1.1321 0.0060
19 6 -6 -2.3267 -0.0016
19 6 -5 -9.5159 -0.0027
19 6 -4 -0.4454 -0.0104
19 6 -3 -2.2891 -0.0178
19 6 -2 0.4244 -0.0232
19 6 -1 -0.2390 -0.0248
19 6 0 -0.0542 -0.0187
19 6 1 -5.4859 -0.0026
19 6 2 -0.9019 0.0097
19 6 3 -4.6814 0.0208
19 6 4 -1.9595 0.0272
19 6 5 -4.2820 0.0240
19 6 6 0.3258 0.0157
19 6 7 1.3459 0.0070
19 6 8 4.4164 -0.0070
19 6 9 3.5564 -0.0156
19 6 10 3.2216 -0.0155
19 6 11 8.0939 -0.0173
19 6 12 -0.4060 -0.0079
19 6 13 4.6950 -0.0048
19 6 14 -0.1326 0.0023
19 7 -14 -0.9383 -0.0018
19 7 -13 1.5787 0.0031
19 7 -12 -1.1757 0.0100
19 7 -11 0.5504 0.0081
19 7 -10 1.9432 0.0114
19 7 -9 -0.6732 0.0127
19 7 -8 2.2102 0.0096
19 7 -7 -1.0055 0.0132
19 7 -6 2.5684 0.0103
19 7 -5 6.3871 0.0104
19 7 -4 3.7193 0.0067
19 7 -3 4.3406 0.0020
19 7 -2 6.6000 -0.0031
19 7 -1 -1.8666 -0.0085
19 7 0 0.8913 -0.0114
19 7 1 0.2690 -0.0076
19 7 2 -1.4237 -0.0111
19 7 3 -2.7075 -0.0042
19 7 4 0.4890 -0.0030
19 7 5 -3.7714 -0.0012
19 7 6 0.5975 -0.0054
19 7 7 -1.0756 -0.0133
19 7 8 1.6719 -0.0188
19 7 9 1.1596 -0.0227
19 7 10 0.9281 -0.0188
19 7 11 0.6134 -0.0075
19 7 12 -1.2499 0.0040
19 7 13 1.6470 0.0157
19 7 14 -0.6132 0.0174
19 8 -13 -1.3152 0.0105
19 8 -12 -1.7191 0.0078
19 8 -11 -1.4718 0.0031
19 8 -10 -1.6117 -0.0016
19 8 -9 -0.6651 -0.0042
19 8 -8 -1.8954 -0.0058
19 8 -7 -0.3107 -0.0068
19 8 -6 -0.8903 -0.0091
19 8 -5 1.7442 -0.0077
19 8 -4 3.8048 -0.0047
19 8 -3 -2.2179 -0.0051
19 8 -2 4.4176 -0.0009
19 8 -1 -2.9058 0.0008
19 8 0 -2.1922 0.0030
19 8 1 -3.6999 0.0057
19 8 2 -0.7458 0.0079
19 8 3 -2.3170 0.0043
19 8 4 5.0164 0.0056
19 8 5 1.3959 0.0014
19 8 6 3.4488 0.0008
19 8 7 0.3311 -0.0027
19 8 8 -0.3379 -0.0009
19 8 9 4.5317 -0.0047
19 8 10 -0.8596 -0.0008
19 8 11 1.7682 0.0009
19 8 12 -0.2806 -0.0001
19 8 13 -4.3684 0.0037
19 9 -12 -0.1427 -0.0041
19 9 -11 1.6686 -0.0051
19 9 -10 1.0200 -0.0036
19 9 -9 1.4696 -0.0028
19 9 -8 -1.7296 0.0006
19 9 -7 1.0507 0.0057
19 9 -6 -4.1958 0.0088
19 9 -5 -1.5947 0.0123
19 9 -4 -3.8963 0.0101
19 9 -3 0.4864 0.0078
19 9 -2 -2.2819 0.0023
19 9 -1 4.1699 -0.0002
19 9 0 -1.9449 -0.0018
19 9 1 1.5386 -0.0025
19 9 2 -0.1643 -0.0002
19 9 3 0.2832 -0.0052
19 9 4 1.4473 -0.0081
19 9 5 0.2585 -0.0126
19 9 6 1.9633 -0.0135
19 9 7 0.7323 -0.0153
19 9 8 2.9212 -0.0106
19 9 9 0.7739 -0.0077
19 9 10 -1.8684 -0.0009
19 9 11 1.2849 0.0044
19 9 12 -3.6085 0.0086
19 10 -11 0.4405 0.0005
19 10 -10 -2.3646 0.0045
19 10 -9 1.0040 0.0047
19 10 -8 -1.2256 0.0065
19 10 -7 -3.0452 0.0102
19 10 -6 -0.9007 0.0078
19 10 -5 -2.1641 0.0031
19 10 -4 1.0812 -0.0026
19 10 -3 1.1019 -0.0129
19 10 -2 2.0064 -0.0174
19 10 -1 0.6309 -0.0209
19 10 0 -0.2991 -0.0153
19 10 1 -0.4589 -0.0111
19 10 2 3.3373 -0.0003
19 10 3 -0.2337 0.0075
19 10 4 2.9630 0.0144
19 10 5 0.7565 0.0130
19 10 6 0.2708 0.0126
19 10 7 1.9821 -0.0011
19 10 8 -0.5747 -0.0015
19 10 9 0.2625 -0.0084
19 10 10 0.2435 -0.0065
19 10 11 -1.7906 -0.0019
19 11 -10 0.1214 -0.0054
19 11 -9 -2.5728 -0.0015
19 11 -8 0.9374 0.0080
19 11 -7 -1.9679 0.0124
19 11 -6 1.6272 0.0134
19 11 -5 0.5761 0.0117
19 11 -4 0.3671 0.0073
19 11 -3 0.1858 0.0007
19 11 -2 -2.0928 -0.0010
19 11 -1 -1.8616 -0.0074
19 11 0 -2.6051 -0.0051
19 11 1 -2.4257 -0.0049
19 11 2 1.4668 -0.0043
19 11 3 0.5694 -0.0050
19 11 4 3.3579 -0.0040
19 11 5 -0.4006 -0.0090
19 11 6 3.2469 -0.0039
19 11 7 3.3629 -0.0094
19 11 8 2.3316 -0.0064
19 11 9 3.6367 -0.0084
19 11 10 2.5612 -0.0046
19 12 -8 -1.1829 0.0039
19 12 -7 1.3724 0.0010
19 12 -6 -2.9366 0.0032
19 12 -5 0.2461 0.0001
19 12 -4 -2.4019 0.0049
19 12 -3 0.8976 0.0040
19 12 -2 0.0780 0.0059
19 12 -1 0.1305 0.0011
19 12 0 -1.2216 -0.0007
19 12 1 2.3034 -0.0055
19 12 2 -1.1557 -0.0090
19 12 3 1.5720 -0.0106
19 12 4 2.2337 -0.0131
19 12 5 1.7858 -0.0091
19 12 6 2.1392 -0.0076
19 12 7 2.4648 -0.0052
19 12 8 0.8012 -0.0050
19 13 -6 -0.1310 -0.0121
19 13 -5 -2.2506 -0.0082
19 13 -4 1.4721 -0.0044
19 13 -3 -1.0821 -0.0007
19 13 -2 -0.5993 0.0045
19 13 -1 -1.6593 0.0080
19 13 0 -2.1860 0.0052
19 13 1 0.0418 0.0099
19 13 2 1.2436 0.0027
19 13 3 -0.3174 0.0019
19 13 4 2.1777 0.0003
19 13 5 3.1734 -0.0038
19 13 6 0.4021 -0.0060
19 14 -3 -1.9396 0.0034
19 14 -2 -0.3335 0.0009
19 14 -1 -1.3025 0.0025
19 14 0 -0.8332 -0.0031
19 14 1 0.1134 -0.0004
19 14 2 0.1091 0.0000
19 14 3 1.3807 -0.0042
20 1 -16 0.2520 -0.0015
20 1 -15 -0.3318 -0.0082
20 1 -14 0.9787 -0.0118
20 1 -13 -0.6805 -0.0074
20 1 -12 0.1692 -0.0137
20 1 -11 -2.0789 0.0016
20 1 -10 3.7581 0.0010
20 1 -9 -3.5366 0.0069
20 1 -8 -0.8791 0.0055
20 1 -7 -6.7481 -0.0011
20 1 -6 -0.7539 0.0049
20 1 -5 -9.9222 -0.0059
20 1 -4 5.6779 0.0075
20 1 -3 -10.4950 0.0131
20 1 -2 2.1642 0.0354
20 1 -1 -5.5386 0.0314
20 1 0 -0.2065 0.0277
20 1 1 -0.5757 0.0139
20 1 2 -2.9528 -0.0029
20 1 3 1.3912 -0.0094
20 1 4 -1.5619 -0.0098
20 1 5 7.0512 -0.0245
20 1 6 0.9943 -0.0204
20 1 7 8.2624 -0.0196
20 1 8 -1.6260 -0.0247
20 1 9 2.3976 -0.0036
20 1 10 -6.3693 -0.0075
20 1 11 -0.8080 0.0089
20 1 12 -6.5916 0.0037
20 1 13 1.6747 0.0092
20 1 14 -5.5369 0.0020
20 1 15 -0.4725 -0.0018
20 1 16 -5.2987 -0.0016
20 2 -16 2.7788 0.0002
20 2 -15 0.6991 0.0014
20 2 -14 0.1397 -0.0012
20 2 -13 2.3583 0.0002
20 2 -12 -1.2681 -0.0051
20 2 -11 0.1688 -0.0003
20 2 -10 -0.7393 -0.0043
20 2 -9 -0.2050 0.0068
20 2 -8 2.7344 0.0009
20 2 -7 1.0583 0.0022
20 2 -6 3.7696 -0.0003
20 2 -5 7.1354 0.0064
20 2 -4 0.9800 0.0012
20 2 -3 3.2366 0.0107
20 2 -2 4.3920 0.0078
20 2 -1 -9.6012 0.0038
20 2 0 4.2755 0.0087
20 2 1 -2.3783 0.0162
20 2 2 -4.5714 0.0169
20 2 3 -3.5910 0.0211
20 2 4 -2.0248 0.0088
20 2 5 -0.3704 -0.0000
20 2 6 -0.3780 -0.0108
20 2 7 3.3534 -0.0239
20 2 8 3.0007 -0.0177
20 2 9 -0.6883 -0.0098
20 2 10 3.5727 -0.0077
20 2 11 -2.7884 0.0029
20 2 12 3.9778 0.0048
20 2 13 -3.8109 0.0064
20 2 14 -0.9839 0.0051
20 2 15 -0.2733 0.0043
20 2 16 -5.1926 -0.0014
20 3 -15 -0.3619 0.0007
20 3 -14 -1.6071 -0.0011
20 3 -13 -3.4656 0.0051
20 3 -12 1.7045 0.0019
20 3 -11 0.2324 0.0059
20 3 -10 1.7235 0.0060
20 3 -9 -1.7890 -0.0073
20 3 -8 -1.5292 -0.0078
20 3 -7 -2.6299 -0.0158
20 3 -6 1.4308 -0.0160
20 3 -5 -1.9524 -0.0060
20 3 -4 -0.2537 0.0014
20 3 -3 -7.3565 0.0225
20 3 -2 -0.8290 0.0369
20 3 -1 2.3354 0.0529
20 3 0 -0.9461 0.0499
20 3 1 8.4506 0.0405
20 3 2 1.4789 0.0237
20 3 3 2.5045 -0.0001
20 3 4 -0.2404 -0.0123
20 3 5 4.5976 -0.0262
20 3 6 -4.2403 -0.0237
20 3 7 -0.1300 -0.0211
20 3 8 -1.4576 -0.0141
20 3 9 -0.3235 -0.0031
20 3 10 -2.2571 -0.0033
20 3 11 0.5676 -0.0035
20 3 12 -3.1879 0.0002
20 3 13 -2.9137 -0.0053
20 3 14 -1.7379 0.0019
20 3 15 -0.8854 0.0009
20 4 -15 1.0233 -0.0018
20 4 -14 0.8125 0.0052
20 4 -13 2.5289 0.0047
20 4 -12 -0.3541 0.0057
20 4 -11 -0.8760 0.0094
20 4 -10 -0.9130 -0.0004
20 4 -9 -8.5613 -0.0079
20 4 -8 -1.1226 -0.0195
20 4 -7 -5.9099 -0.0263
20 4 -6 -2.1551 -0.0211
20 4 -5 -4.2970 -0.0155
20 4 -4 -1.2827 -0.0045
20 4 -3 -7.2298 0.0119
20 4 -2 0.4029 0.0257
20 4 -1 -1.1316 0.0310
20 4 0 -1.8767 0.0377
20 4 1 -1.6221 0.0346
20 4 2 -2.1632 0.0339
20 4 3 4.7725 0.0246
20 4 4 0.9965 0.0136
20 4 5 5.9722 -0.0114
20 4 6 2.8228 -0.0173
20 4 7 -1.4679 -0.0296
20 4 8 0.6774 -0.0180
20 4 9 0.7885 -0.0095
20 4 10 -3.3629 0.0007
20 4 11 -1.2510 0.0078
20 4 12 -3.6010 0.0072
20 4 13 2.4481 0.0076
20 4 14 -4.6724 0.0006
20 4 15 3.4718 0.0006
20 5 -14 1.4271 -0.0085
20 5 -13 -0.2133 -0.0102
20 5 -12 1.0356 -0.0080
20 5 -11 1.5193 -0.0044
20 5 -10 -0.1116 0.0037
20 5 -9 -1.2750 0.0095
20 5 -8 4.3245 0.0146
20 5 -7 -5.8567 0.0104
20 5 -6 6.2895 0.0067
20 5 -5 -5.0586 -0.0070
20 5 -4 6.4733 -0.0119
20 5 -3 -0.5206 -0.0117
20 5 -2 4.1406 -0.0056
20 5 -1 -2.3897 0.0013
20 5 0 0.5744 0.0171
20 5 1 0.6750 0.0184
20 5 2 -5.8368 0.0208
20 5 3 2.0329 0.0074
20 5 4 -3.7625 -0.0048
20 5 5 -0.6837 -0.0097
20 5 6 0.4567 -0.0108
20 5 7 -0.1093 -0.0088
20 5 8 1.7548 0.0034
20 5 9 -4.2469 0.0021
20 5 10 3.8476 -0.0001
20 5 11 -4.8748 -0.0054
20 5 12 5.5615 -0.0061
20 5 13 -1.9345 -0.0068
20 5 14 2.0197 -0.0068
20 6 -13 -1.5340 0.0042
20 6 -12 -0.9815 0.0072
20 6 -11 -4.8442 0.0087
20 6 -10 -0.6685 0.0050
20 6 -9 -5.3705 -0.0015
20 6 -8 3.5482 -0.0059
20 6 -7 0.5990 -0.0139
20 6 -6 2.5282 -0.0074
20 6 -5 -1.4113 0.0006
20 6 -4 -1.9432 0.0131
20 6 -3 -7.2527 0.0282
20 6 -2 -2.0319 0.0389
20 6 -1 -2.3393 0.0354
20 6 0 -0.1798 0.0300
20 6 1 5.6722 0.0125
20 6 2 0.4437 -0.0009
20 6 3 5.2737 -0.0127
20 6 4 0.7960 -0.0179
20 6 5 -0.0587 -0.0203
20 6 6 1.3930 -0.0121
20 6 7 -1.6026 -0.0134
20 6 8 0.5213 -0.0050
20 6 9 -1.3798 -0.0039
20 6 10 -2.4664 -0.0026
20 6 11 1.4018 0.0018
20 6 12 -5.4513 0.0053
20 6 13 0.4391 0.0038
20 7 -12 0.4841 0.0112
20 7 -11 -0.9581 0.0119
20 7 -10 2.5976 0.0079
20 7 -9 -3.5799 -0.0017
20 7 -8 2.4648 -0.0112
20 7 -7 -3.5946 -0.0184
20 7 -6 1.7814 -0.0225
20 7 -5 -2.7802 -0.0162
20 7 -4 1.4983 -0.0136
20 7 -3 -2.3268 0.0006
20 7 -2 3.0543 0.0073
20 7 -1 -0.5493 0.0173
20 7 0 2.2849 0.0208
20 7 1 1.5886 0.0219
20 7 2 2.7017 0.0192
20 7 3 3.4143 0.0174
20 7 4 5.7113 0.0046
20 7 5 3.2856 -0.0006
20 7 6 4.1566 -0.0108
20 7 7 -0.8901 -0.0156
20 7 8 4.4093 -0.0132
20 7 9 -2.4821 -0.0156
20 7 10 3.1996 -0.0113
20 7 11 -1.5724 -0.0039
20 7 12 -1.6753 -0.0031
20 8 -12 1.4415 0.0012
20 8 -11 4.1585 0.0029
20 8 -10 0.5430 -0.0009
20 8 -9 -0.3626 -0.0033
20 8 -8 4.2678 -0.0102
20 8 -7 -5.9725 -0.0092
20 8 -6 5.5203 -0.0089
20 8 -5 -4.2802 -0.0110
20 8 -4 5.8101 0.0012
20 8 -3 -0.9810 0.0088
20 8 -2 2.7281 0.0212
20 8 -1 1.2523 0.0311
20 8 0 -1.2416 0.0358
20 8 1 3.2292 0.0311
20 8 2 -2.0218 0.0222
20 8 3 1.6187 0.0024
20 8 4 -0.8551 -0.0106
20 8 5 1.3860 -0.0197
20 8 6 -3.0218 -0.0247
20 8 7 1.5895 -0.0226
20 8 8 -1.9723 -0.0186
20 8 9 1.4102 -0.0129
20 8 10 -0.3636 -0.0090
20 8 11 1.6534 -0.0074
20 8 12 2.9287 -0.0024
20 9 -11 -4.2145 0.0052
20 9 -10 0.5227 0.0038
20 9 -9 -3.9943 -0.0002
20 9 -8 3.7102 -0.0064
20 9 -7 3.1508 -0.0108
20 9 -6 2.5441 -0.0093
20 9 -5 3.6766 -0.0112
20 9 -4 -0.5179 -0.0034
20 9 -3 -2.2647 0.0066
20 9 -2 -1.0596 0.0127
20 9 -1 0.1837 0.0199
20 9 0 0.8357 0.0197
20 9 1 2.7759 0.0226
20 9 2 -0.9064 0.0148
20 9 3 2.0699 0.0146
20 9 4 -0.8464 0.0029
20 9 5 -1.1251 -0.0060
20 9 6 1.3278 -0.0072
20 9 7 -1.9334 -0.0141
20 9 8 0.0975 -0.0057
20 9 9 -1.5077 0.0002
20 9 10 -1.8242 0.0010
20 9 11 0.3228 0.0042
20 10 -9 -0.0236 0.0036
20 10 -8 4.7588 0.0066
20 10 -7 -0.2097 0.0109
20 10 -6 1.0387 0.0144
20 10 -5 -3.6431 0.0178
20 10 -4 -0.6146 0.0148
20 10 -3 -2.1584 0.0167
20 10 -2 2.1696 0.0105
20 10 -1 0.5793 0.0061
20 10 0 1.2663 -0.0015
20 10 1 0.6723 -0.0114
20 10 2 1.5297 -0.0163
20 10 3 -1.1591 -0.0211
20 10 4 1.9495 -0.0209
20 10 5 -0.6818 -0.0163
20 10 6 0.0509 -0.0124
20 10 7 -0.7345 -0.0028
20 10 8 -0.0309 0.0001
20 10 9 -1.5927 0.0009
20 11 -8 -0.3568 -0.0167
20 11 -7 0.8000 -0.0115
20 11 -6 0.6757 -0.0024
20 11 -5 1.0296 0.0080
20 11 -4 2.8711 0.0164
20 11 -3 -0.4383 0.0202
20 11 -2 1.2612 0.0220
20 11 -1 -1.1020 0.0153
20 11 0 -2.5829 0.0095
20 11 1 0.5316 0.0057
20 11 2 -0.3768 -0.0003
20 11 3 -1.4457 -0.0030
20 11 4 0.3222 -0.0038
20 11 5 -3.5136 -0.0059
20 11 6 -2.1698 -0.0041
20 11 7 -2.2069 -0.0080
20 11 8 -1.0708 -0.0092
20 12 -6 -0.8171 -0.0014
20 12 -5 0.8302 -0.0041
20 12 -4 0.1168 -0.0045
20 12 -3 0.2198 -0.0060
20 12 -2 0.3775 -0.0036
20 12 -1 2.6095 -0.0004
20 12 0 1.3433 0.0027
20 12 1 1.1444 0.0041
20 12 2 -1.2668 0.0031
20 12 3 -0.3939 -0.0020
20 12 4 0.1654 -0.0060
20 12 5 -1.1622 -0.0120
20 12 6 1.3418 -0.0067
20 13 -3 -4.7048 -0.0060
20 13 -2 -0.0139 0.0006
20 13 -1 -2.5936 0.0054
20 13 0 -0.7577 0.0133
20 13 1 -0.2775 0.0114
20 13 2 -0.2712 0.0110
20 13 3 -1.3519 0.0060
21 1 -15 1.1250 -0.0051
21 1 -14 1.3164 -0.0035
21 1 -13 -0.4044 -0.0014
21 1 -12 -1.2125 -0.0090
21 1 -11 -3.0158 0.0007
21 1 -10 1.1248 -0.0041
21 1 -9 -2.1147 0.0003
21 1 -8 3.5626 0.0015
21 1 -7 -4.6699 -0.0013
21 1 -6 -3.0392 0.0017
21 1 -5 2.5065 0.0100
21 1 -4 -1.9113 0.0066
21 1 -3 1.1468 -0.0001
21 1 -2 2.0933 -0.0068
21 1 -1 -0.2161 -0.0147
21 1 0 -1.5464 -0.0082
21 1 1 -2.1008 -0.0208
21 1 2 -2.8263 -0.0195
21 1 3 -8.7449 -0.0233
21 1 4 -2.7158 -0.0199
21 1 5 -6.0627 -0.0148
21 1 6 -0.7392 0.0070
21 1 7 -2.8719 0.0046
21 1 8 1.3020 0.0147
21 1 9 -3.9700 0.0166
21 1 10 3.8332 0.0054
21 1 11 -3.7146 0.0061
21 1 12 0.6502 -0.0023
21 1 13 -4.2635 -0.0044
21 1 14 -1.7637 -0.0051
21 1 15 -2.4384 -0.0057
21 2 -15 0.5340 0.0005
21 2 -14 0.2970 0.0034
21 2 -13 -1.7094 0.0107
21 2 -12 1.8296 0.0100
21 2 -11 -1.9899 0.0078
21 2 -10 1.7297 0.0018
21 2 -9 -2.5238 -0.0027
21 2 -8 -0.0570 -0.0089
21 2 -7 0.1918 -0.0111
21 2 -6 -0.3007 0.0005
21 2 -5 -2.9935 -0.0078
21 2 -4 1.3738 0.0222
21 2 -3 -0.7936 0.0183
21 2 -2 -1.6802 0.0297
21 2 -1 -2.8324 0.0244
21 2 0 -4.0580 0.0155
21 2 1 -5.4155 -0.0038
21 2 2 -1.9144 -0.0160
21 2 3 2.2821 -0.0186
21 2 4 2.5162 -0.0195
21 2 5 5.2328 -0.0084
21 2 6 1.2547 -0.0046
21 2 7 -1.0219 -0.0030
21 2 8 -2.7353 0.0014
21 2 9 2.2939 -0.0062
21 2 10 -3.4013 0.0056
21 2 11 5.5458 -0.0039
21 2 12 -5.9328 0.0018
21 2 13 3.1805 -0.0029
21 2 14 -0.1042 0.0006
21 2 15 5.3523 -0.0005
21 3 -14 -0.4508 -0.0035
21 3 -13 -4.1696 0.0012
21 3 -12 -0.8574 0.0018
21 3 -11 -1.7957 0.0036
21 3 -10 3.2045 0.0088
21 3 -9 3.3060 0.0012
21 3 -8 1.1431 0.0054
21 3 -7 4.2730 0.0067
21 3 -6 3.7997 0.0088
21 3 -5 1.8556 0.0170
21 3 -4 0.9826 0.0103
21 3 -3 0.7367 0.0101
21 3 -2 -4.2631 0.0038
21 3 -1 -5.9927 -0.0070
21 3 0 -4.4177 -0.0118
21 3 1 -2.4154 -0.0107
21 3 2 1.1006 -0.0188
21 3 3 -0.5419 -0.0117
21 3 4 2.2900 -0.0157
21 3 5 -2.4717 -0.0107
21 3 6 -0.5838 -0.0088
21 3 7 2.6599 -0.0025
21 3 8 2.6269 -0.0023
21 3 9 1.4101 0.0063
21 3 10 4.4923 0.0039
21 3 11 -5.6622 0.0102
21 3 12 1.9107 0.0039
21 3 13 -3.1140 0.0048
21 3 14 -1.0555 0.0055
21 4 -14 0.2897 -0.0035
21 4 -13 -1.2323 -0.0055
21 4 -12 2.9481 -0.0019
21 4 -11 -0.0774 -0.0001
21 4 -10 2.5276 -0.0001
21 4 -9 -0.0338 0.0066
21 4 -8 -0.2562 -0.0022
21 4 -7 -4.7468 -0.0030
21 4 -6 -0.6785 0.0008
21 4 -5 -0.1905 0.0043
21 4 -4 1.5358 0.0093
21 4 -3 -1.6480 0.0159
[truncated: 5,585,868 more chars]
