# Supplementary material for: Supramolecular Macrocyclic Iodine Adsorbents Enable Photothermally Stable Perovskite Solar Cells
Source: Adv Sci (Weinh). 2025 Oct 30;13(4):e16964. doi: 10.1002/advs.202516964 (PMC12822466; doi:10.1002/advs.202516964)
Supplement: Supplementary file 2 — Supplemental DataFile [file ADVS-13-e16964-s001.zip › M3.cif]

data_exp_4348_auto
_audit_creation_date               2024-07-08
_audit_creation_method
;
Olex2 1.5
(compiled 2024.02.16 svn.r378c4104 for OlexSys, GUI svn.r6928)
;
_shelx_SHELXL_version_number       '2018/3'
_audit_contact_author_address      ?
_audit_contact_author_email        ?
_audit_contact_author_name         ''
_audit_contact_author_phone        ?
_publ_contact_author_id_orcid      ?
_publ_section_references
;
Dolomanov, O.V., Bourhis, L.J., Gildea, R.J, Howard, J.A.K. & Puschmann, H.
 (2009), J. Appl. Cryst. 42, 339-341.

Sheldrick, G.M. (2015). Acta Cryst. A71, 3-8.

Sheldrick, G.M. (2015). Acta Cryst. C71, 3-8.
;
_chemical_name_common              ?
_chemical_name_systematic          ?
_chemical_formula_moiety           '3(C96 H60 N6)'
_chemical_formula_sum              'C288 H180 N18'
_chemical_formula_weight           3892.49
_chemical_melting_point            ?
loop_
  _atom_type_symbol
  _atom_type_description
  _atom_type_scat_dispersion_real
  _atom_type_scat_dispersion_imag
  _atom_type_scat_source
 'C' 'C' 0.0181 0.0091 'International Tables Vol C Tables 4.2.6.8 and 6.1.1.4'
 'H' 'H' 0.0000 0.0000 'International Tables Vol C Tables 4.2.6.8 and 6.1.1.4'
 'N' 'N' 0.0311 0.0180 'International Tables Vol C Tables 4.2.6.8 and 6.1.1.4'

_shelx_space_group_comment
;
The symmetry employed for this shelxl refinement is uniquely defined
by the following loop, which should always be used as a source of
symmetry information in preference to the above space-group names.
They are only intended as comments.
;
_space_group_crystal_system        'triclinic'
_space_group_IT_number             2
_space_group_name_H-M_alt          'P -1'
_space_group_name_Hall             '-P 1'
loop_
  _space_group_symop_operation_xyz
 'x, y, z'
 '-x, -y, -z'

_cell_length_a                     19.3678(7)
_cell_length_b                     27.5928(13)
_cell_length_c                     27.6484(12)
_cell_angle_alpha                  60.330(5)
_cell_angle_beta                   89.675(3)
_cell_angle_gamma                  89.110(3)
_cell_volume                       12836.8(11)
_cell_formula_units_Z              2
_cell_measurement_reflns_used      12331
_cell_measurement_temperature      173.00(10)
_cell_measurement_theta_max        66.9120
_cell_measurement_theta_min        2.9040
_shelx_estimated_absorpt_T_max     ?
_shelx_estimated_absorpt_T_min     ?
_exptl_absorpt_coefficient_mu      0.454
_exptl_absorpt_correction_T_max    1.00000
_exptl_absorpt_correction_T_min    0.77470
_exptl_absorpt_correction_type     multi-scan
_exptl_absorpt_process_details
;
CrysAlisPro 1.171.42.100a (Rigaku Oxford Diffraction, 2023)
Empirical absorption correction using spherical harmonics,
implemented in SCALE3 ABSPACK scaling algorithm.
;
_exptl_absorpt_special_details     ?
_exptl_crystal_colour              'clear light yellow'
_exptl_crystal_colour_lustre       clear
_exptl_crystal_colour_modifier     light
_exptl_crystal_colour_primary      yellow
_exptl_crystal_density_diffrn      1.007
_exptl_crystal_density_meas        ?
_exptl_crystal_density_method      ?
_exptl_crystal_description         block
_exptl_crystal_F_000               4068
_exptl_crystal_size_max            0.32
_exptl_crystal_size_mid            0.26
_exptl_crystal_size_min            0.22
_exptl_transmission_factor_max     ?
_exptl_transmission_factor_min     ?
_diffrn_reflns_av_R_equivalents    0.1438
_diffrn_reflns_av_unetI/netI       0.1575
_diffrn_reflns_Laue_measured_fraction_full  0.995
_diffrn_reflns_Laue_measured_fraction_max  0.995
_diffrn_reflns_limit_h_max         23
_diffrn_reflns_limit_h_min         -18
_diffrn_reflns_limit_k_max         32
_diffrn_reflns_limit_k_min         -32
_diffrn_reflns_limit_l_max         33
_diffrn_reflns_limit_l_min         -33
_diffrn_reflns_number              158836
_diffrn_reflns_point_group_measured_fraction_full  0.995
_diffrn_reflns_point_group_measured_fraction_max  0.995
_diffrn_reflns_theta_full          67.080
_diffrn_reflns_theta_max           67.080
_diffrn_reflns_theta_min           2.912
_diffrn_ambient_environment        N~2~
_diffrn_ambient_temperature        173.00(10)
_diffrn_detector                   'Hybrid Pixel Array Detector'
_diffrn_detector_area_resol_mean   5.8140
_diffrn_measured_fraction_theta_full  0.995
_diffrn_measured_fraction_theta_max  0.995
_diffrn_measurement_details
;
List of Runs (angles in degrees, time in seconds):

  # Type    Start    End  Width  t~exp~   \w     \q     \k     \f   Frames
--------------------------------------------------------------------------
  1  \w     22.00  87.00   1.00    1.00    --    0.00  77.00   0.00   65
  2  \w    -80.00 -53.00   1.00    1.00    --    0.00 -82.00  60.00   27
  3  \w    -15.00  23.00   1.00    1.00    --    0.00 -82.00  60.00   38
  4  \w    -62.00  12.00   1.00    1.00    --    0.00 -37.00 -30.00   74
  5  \w    -31.00  18.00   1.00    1.00    --    0.00  77.00   0.00   49
  6  \w     45.00  88.00   1.00    1.00    --    0.00  37.00-120.00   43
  7  \w    -26.00   0.00   1.00    1.00    --    0.00  55.00 -40.99   26
  8  \w    -26.00  36.00   1.00    1.00    --    0.00  37.00-120.00   62
  9  \w     58.00 107.00   1.00    3.00    --   92.10 -82.00 150.00   49
 10  \w      3.00 128.00   1.00    3.00    --   92.10 -82.00-150.00  125
 11  \w     20.00  48.00   1.00    3.00    --   92.10 -82.00 150.00   28
 12  \w     79.00 104.00   1.00    3.00    --   92.10 -82.00 -90.00   25
 13  \w     98.00 124.00   1.00    3.00    --   92.10 -82.00  90.00   26
 14  \w     64.00 103.00   1.00    3.00    --   92.10 -82.00 -60.00   39
 15  \w     15.00  78.00   1.00    3.00    --   92.10 -61.00 150.00   63
 16  \w     65.00 150.00   1.00    3.00    --   92.10  61.00 150.00   85
 17  \w      6.00  55.00   1.00    3.00    --   92.10 -45.00-150.00   49
 18  \w      3.00 118.00   1.00    3.00    --   92.10 -61.00-150.00  115
 19  \w      6.00 127.00   1.00    3.00    --   92.10 -82.00   0.00  121
 20  \w     90.00 115.00   1.00    3.00    --   92.10 -45.00-150.00   25
 21  \w     68.00 170.00   1.00    3.00    --   92.10  45.00 120.00  102
 22  \w     89.00 114.00   1.00    3.00    --   92.10 -82.00  30.00   25
 23  \w     86.00 180.00   1.00    3.00    --   92.10  45.00  60.00   94
 24  \w     85.00 110.00   1.00    3.00    --   92.10 -82.00  60.00   25
 25  \w     66.00 181.00   1.00    3.00    --   92.10  45.00  90.00  115
 26  \w     73.00  99.00   1.00    3.00    --   92.10 -82.00 120.00   26
 27  \w     12.00 120.00   1.00    3.00    --   92.10 -61.00   0.00  108
;
_diffrn_measurement_device         'four-circle diffractometer'
_diffrn_measurement_device_type    'XtaLAB AFC12 (RINC): Kappa dual home/near'
_diffrn_measurement_method         '\w scans'
_diffrn_orient_matrix_type        
 'CrysAlisPro convention (1999,Acta A55,543-557)'
_diffrn_orient_matrix_UB_11        0.0164930000
_diffrn_orient_matrix_UB_12        0.0024613000
_diffrn_orient_matrix_UB_13        -0.0557412000
_diffrn_orient_matrix_UB_21        -0.0189545000
_diffrn_orient_matrix_UB_22        0.0626275000
_diffrn_orient_matrix_UB_23        -0.0313903000
_diffrn_orient_matrix_UB_31        0.0754802000
_diffrn_orient_matrix_UB_32        0.0141980000
_diffrn_orient_matrix_UB_33        0.0044524000
_diffrn_radiation_monochromator    mirror
_diffrn_radiation_probe            x-ray
_diffrn_radiation_type             'Cu K\a'
_diffrn_radiation_wavelength       1.54184
_diffrn_source                     'micro-focus sealed X-ray tube'
_diffrn_source_type                'Rigaku (Cu) X-ray Source'
_reflns_Friedel_coverage           0.000
_reflns_Friedel_fraction_full      .
_reflns_Friedel_fraction_max       .
_reflns_number_gt                  21164
_reflns_number_total               45595
_reflns_special_details
;
 Reflections were merged by SHELXL according to the crystal
 class for the calculation of statistics and refinement.
 
 Structure factors included contributions from the .fab file.
 
 _reflns_Friedel_fraction is defined as the number of unique
 Friedel pairs measured divided by the number that would be
 possible theoretically, ignoring centric projections and
 systematic absences.
;
_reflns_threshold_expression       'I > 2\s(I)'
_computing_cell_refinement         'CrysAlisPro 1.171.42.100a (Rigaku OD, 2023)'
_computing_data_collection         'CrysAlisPro 1.171.42.100a (Rigaku OD, 2023)'
_computing_data_reduction          'CrysAlisPro 1.171.42.100a (Rigaku OD, 2023)'
_computing_molecular_graphics      'Olex2 1.5 (Dolomanov et al., 2009)'
_computing_publication_material    'Olex2 1.5 (Dolomanov et al., 2009)'
_computing_structure_refinement    'SHELXL 2018/3 (Sheldrick, 2015)'
_computing_structure_solution      'SHELXT 2018/2 (Sheldrick, 2018)'
_refine_diff_density_max           0.526
_refine_diff_density_min           -0.389
_refine_diff_density_rms           0.080
_refine_ls_extinction_coef         .
_refine_ls_extinction_method       none
_refine_ls_goodness_of_fit_ref     0.985
_refine_ls_hydrogen_treatment      constr
_refine_ls_matrix_type             full
_refine_ls_number_parameters       2786
_refine_ls_number_reflns           45595
_refine_ls_number_restraints       222
_refine_ls_R_factor_all            0.2142
_refine_ls_R_factor_gt             0.1534
_refine_ls_restrained_S_all        0.983
_refine_ls_shift/su_max            0.000
_refine_ls_shift/su_mean           0.000
_refine_ls_structure_factor_coef   Fsqd
_refine_ls_weighting_details      
 'w=1/[\s^2^(Fo^2^)+(0.1000P)^2^+45.7845P] where P=(Fo^2^+2Fc^2^)/3'
_refine_ls_weighting_scheme        calc
_refine_ls_wR_factor_gt            0.3691
_refine_ls_wR_factor_ref           0.4027
_refine_special_details            ?
_olex2_refinement_description
;
1. Fixed Uiso
 At 1.2 times of:
  All C(H) groups
2. Restrained distances
 N2-C63 \\sim N2-C63A
 with sigma of 0.02
 C61-C62 \\sim C61A-C62A
 with sigma of 0.02
 C61-C66 \\sim C61A-C66A
 with sigma of 0.02
 C61-C67 \\sim C61A-C67
 with sigma of 0.02
 C62-C63 \\sim C62A-C63A
 with sigma of 0.02
 C63-C64 \\sim C63A-C64A
 with sigma of 0.02
 C64-C65 \\sim C64A-C65A
 with sigma of 0.02
 C65-C66 \\sim C65A-C66A
 with sigma of 0.02
 N2-C62 \\sim N2-C62A
 with sigma of 0.04
 N2-C64 \\sim N2-C64A
 with sigma of 0.04
 C61-C63 \\sim C61A-C63A
 with sigma of 0.04
 C61-C65 \\sim C61A-C65A
 with sigma of 0.04
 C62-C64 \\sim C62A-C64A
 with sigma of 0.04
 C62-C66 \\sim C62A-C66A
 with sigma of 0.04
 C62-C67 \\sim C62A-C67
 with sigma of 0.04
 C63-C65 \\sim C63A-C65A
 with sigma of 0.04
 C64-C66 \\sim C64A-C66A
 with sigma of 0.04
 C66-C67 \\sim C66A-C67
 with sigma of 0.04
3. Rigid bond restraints
 C61, C62, C65, C66, C65A, C66A, C61A, C62A, C64, C64A, C63, C63A
 with sigma for 1-2 distances of 0.01 and sigma for 1-3 distances of 0.02
4. Uiso/Uaniso restraints and constraints
C64 \\sim C65 \\sim C66 \\sim C64A \\sim C65A \\sim C66A \\sim C61A \\sim C61
\\sim C62 \\sim C62A \\sim C63 \\sim C63A: within 2A with sigma of 0.01 and
sigma for terminal atoms of 0.02 within 2A
5. Others
 Sof(C65A)=Sof(H65A)=Sof(C64A)=Sof(H64A)=Sof(C63A)=Sof(C62A)=Sof(H62A)=
 Sof(C61A)=Sof(C66A)=Sof(H66A)=1-FVAR(1)
 Sof(C65)=Sof(H65)=Sof(C64)=Sof(H64)=Sof(C63)=Sof(C62)=Sof(H62)=Sof(C61)=
 Sof(C66)=Sof(H66)=FVAR(1)
6.a Aromatic/amide H refined with riding coordinates:
 C2(H2), C3(H3), C4(H4), C5(H5), C7(H7), C10(H10), C13(H13), C15(H15),
 C16(H16), C17(H17), C18(H18), C20(H20), C22(H22), C23(H23), C24(H24), C25(H25),
  C27(H27), C30(H30), C32(H32), C35(H35), C37(H37), C38(H38), C39(H39),
 C40(H40), C42(H42), C43(H43), C44(H44), C45(H45), C47(H47), C50(H50), C53(H53),
  C55(H55), C56(H56), C57(H57), C58(H58), C60(H60), C65(H65), C64(H64),
 C62(H62), C66(H66), C68(H68), C69(H69), C70(H70), C72(H72), C74(H74), C76(H76),
  C77(H77), C78(H78), C80(H80), C81(H81), C82(H82), C84(H84), C86(H86),
 C88(H88), C89(H89), C90(H90), C92(H92), C94(H94), C95(H95), C96(H96),
 C102(H102), C105(H105), C107(H107), C108(H108), C109(H109), C110(H110),
 C111(H111), C114(H114), C116(H116), C117(H117), C118(H118), C119(H119),
 C122(H122), C123(H123), C124(H124), C125(H125), C127(H127), C130(H130),
 C132(H132), C134(H134), C135(H135), C136(H136), C137(H137), C139(H139),
 C142(H142), C143(H143), C144(H144), C145(H145), C147(H147), C150(H150),
 C151(H151), C154(H154), C156(H156), C157(H157), C158(H158), C159(H159),
 C162(H162), C164(H164), C165(H165), C166(H166), C168(H168), C169(H169),
 C170(H170), C172(H172), C174(H174), C176(H176), C177(H177), C178(H178),
 C180(H180), C182(H182), C183(H183), C184(H184), C186(H186), C188(H188),
 C189(H189), C190(H190), C192(H192), C193(H193), C194(H194), C196(H196),
 C202(H202), C203(H203), C204(H204), C205(H205), C207(H207), C211(H211),
 C214(H214), C216(H216), C217(H217), C218(H218), C220(H220), C221(H221),
 C222(H222), C223(H223), C225(H225), C228(H228), C230(H230), C232(H232),
 C233(H233), C234(H234), C235(H235), C237(H237), C240(H240), C241(H241),
 C242(H242), C243(H243), C245(H245), C248(H248), C250(H250), C252(H252),
 C253(H253), C254(H254), C255(H255), C257(H257), C260(H260), C261(H261),
 C262(H262), C264(H264), C266(H266), C268(H268), C269(H269), C270(H270),
 C272(H272), C273(H273), C274(H274), C276(H276), C278(H278), C280(H280),
 C281(H281), C282(H282), C283(H283), C285(H285), C286(H286), C287(H287),
 C289(H289), C291(H291), C293(H293), C294(H294), C295(H295), C296(H296),
 C65A(H65A), C64A(H64A), C62A(H62A), C66A(H66A)
6.b Fitted hexagon refined as free rotating group:
 C65(C64,C63,C62,C61,C66), C65A(C64A,C63A,C62A,C61A,C66A)
;
_atom_sites_solution_hydrogens     geom
_atom_sites_solution_primary       dual
_atom_sites_solution_secondary     ?
loop_
  _atom_site_label
  _atom_site_type_symbol
  _atom_site_fract_x
  _atom_site_fract_y
  _atom_site_fract_z
  _atom_site_U_iso_or_equiv
  _atom_site_adp_type
  _atom_site_occupancy
  _atom_site_site_symmetry_order
  _atom_site_calc_flag
  _atom_site_refinement_flags_posn
  _atom_site_refinement_flags_adp
  _atom_site_refinement_flags_occupancy
  _atom_site_disorder_assembly
  _atom_site_disorder_group
 N1 N -0.2708(3) 0.3323(2) 0.5261(2) 0.0671(15) Uani 1 1 d . . . . .
 N2 N -0.2658(3) 0.4248(3) 0.5360(3) 0.0776(17) Uani 1 1 d D . . . .
 N3 N -0.2782(3) 0.3720(2) 0.2502(2) 0.0665(16) Uani 1 1 d . . . . .
 N4 N -0.2553(4) 0.4763(2) 0.1585(3) 0.0752(17) Uani 1 1 d . . . . .
 N5 N -0.1905(3) 0.6960(2) 0.3055(3) 0.0703(17) Uani 1 1 d . . . . .
 N6 N -0.1707(3) 0.7043(3) 0.2029(3) 0.0779(18) Uani 1 1 d . . . . .
 C1 C -0.4571(4) 0.3504(3) 0.5467(3) 0.078(2) Uani 1 1 d . . . . .
 C2 C -0.5218(4) 0.3289(4) 0.5476(4) 0.111(3) Uani 1 1 d . . . . .
 H2 H -0.524294 0.297125 0.542841 0.133 Uiso 1 1 calc R U . . .
 C3 C -0.5806(5) 0.3506(5) 0.5547(5) 0.126(4) Uani 1 1 d . . . . .
 H3 H -0.623793 0.334624 0.554840 0.151 Uiso 1 1 calc R U . . .
 C4 C -0.5773(5) 0.3983(4) 0.5620(4) 0.102(3) Uani 1 1 d . . . . .
 H4 H -0.618885 0.412478 0.568943 0.122 Uiso 1 1 calc R U . . .
 C5 C -0.5180(4) 0.4239(4) 0.5594(3) 0.087(2) Uani 1 1 d . . . . .
 H5 H -0.518365 0.455981 0.563714 0.104 Uiso 1 1 calc R U . . .
 C6 C -0.4532(4) 0.4026(4) 0.5501(3) 0.082(2) Uani 1 1 d . . . . .
 C7 C -0.3894(4) 0.4241(3) 0.5456(3) 0.0687(19) Uani 1 1 d . . . . .
 H7 H -0.387029 0.457915 0.546620 0.082 Uiso 1 1 calc R U . . .
 C8 C -0.3307(4) 0.4031(3) 0.5398(3) 0.0602(17) Uani 1 1 d . . . . .
 C9 C -0.3332(3) 0.3535(3) 0.5343(2) 0.0609(18) Uani 1 1 d . . . . .
 C10 C -0.3951(4) 0.3316(3) 0.5362(3) 0.076(2) Uani 1 1 d . . . . .
 H10 H -0.396615 0.300799 0.529849 0.092 Uiso 1 1 calc R U . . .
 C11 C -0.2072(4) 0.3534(3) 0.5245(3) 0.069(2) Uani 1 1 d . . . . .
 C12 C -0.2029(4) 0.4025(3) 0.5297(3) 0.074(2) Uani 1 1 d . . . . .
 C13 C -0.1398(4) 0.4224(3) 0.5310(3) 0.081(2) Uani 1 1 d . . . . .
 H13 H -0.138210 0.452942 0.537754 0.097 Uiso 1 1 calc R U . . .
 C14 C -0.0778(4) 0.4022(4) 0.5234(3) 0.092(3) Uani 1 1 d . . . . .
 C15 C -0.0150(5) 0.4207(5) 0.5244(4) 0.120(4) Uani 1 1 d . . . . .
 H15 H -0.012030 0.452598 0.528846 0.144 Uiso 1 1 calc R U . . .
 C16 C 0.0451(7) 0.3974(6) 0.5194(5) 0.128(4) Uani 1 1 d . . . . .
 H16 H 0.088402 0.412274 0.521160 0.153 Uiso 1 1 calc R U . . .
 C17 C 0.0418(5) 0.3531(8) 0.5121(4) 0.140(6) Uani 1 1 d . . . . .
 H17 H 0.083516 0.337215 0.507626 0.168 Uiso 1 1 calc R U . . .
 C18 C -0.0211(5) 0.3293(4) 0.5109(4) 0.099(3) Uani 1 1 d . . . . .
 H18 H -0.021049 0.298300 0.504830 0.118 Uiso 1 1 calc R U . . .
 C19 C -0.0834(4) 0.3501(5) 0.5183(3) 0.088(3) Uani 1 1 d . . . . .
 C20 C -0.1463(4) 0.3292(4) 0.5190(3) 0.088(3) Uani 1 1 d . . . . .
 H20 H -0.148958 0.296576 0.515737 0.106 Uiso 1 1 calc R U . . .
 C21 C -0.4566(4) 0.4319(4) 0.2152(3) 0.073(2) Uani 1 1 d . . . . .
 C22 C -0.5234(5) 0.4164(3) 0.2345(3) 0.081(2) Uani 1 1 d . . . . .
 H22 H -0.529798 0.382740 0.268608 0.098 Uiso 1 1 calc R U . . .
 C23 C -0.5826(5) 0.4485(4) 0.2055(4) 0.094(3) Uani 1 1 d . . . . .
 H23 H -0.628003 0.437323 0.219381 0.112 Uiso 1 1 calc R U . . .
 C24 C -0.5708(5) 0.4956(4) 0.1573(5) 0.103(3) Uani 1 1 d . . . . .
 H24 H -0.609038 0.517467 0.135846 0.124 Uiso 1 1 calc R U . . .
 C25 C -0.5016(6) 0.5143(4) 0.1371(4) 0.098(3) Uani 1 1 d . . . . .
 H25 H -0.494445 0.548361 0.103530 0.118 Uiso 1 1 calc R U . . .
 C26 C -0.4460(4) 0.4812(3) 0.1677(3) 0.0658(19) Uani 1 1 d . . . . .
 C27 C -0.3848(6) 0.4936(3) 0.1523(4) 0.094(3) Uani 1 1 d . . . . .
 H27 H -0.378896 0.528817 0.119844 0.113 Uiso 1 1 calc R U . . .
 C28 C -0.3227(5) 0.4629(3) 0.1763(3) 0.075(2) Uani 1 1 d . . . . .
 C29 C -0.3344(5) 0.4083(4) 0.2255(3) 0.080(2) Uani 1 1 d . . . . .
 C30 C -0.3997(4) 0.3965(3) 0.2444(3) 0.072(2) Uani 1 1 d . . . . .
 H30 H -0.407922 0.363333 0.278571 0.087 Uiso 1 1 calc R U . . .
 C31 C -0.0860(5) 0.3662(6) 0.2354(5) 0.114(4) Uani 1 1 d . . . . .
 C32 C -0.1545(5) 0.3514(4) 0.2547(3) 0.087(2) Uani 1 1 d . . . . .
 H32 H -0.162099 0.315497 0.285838 0.105 Uiso 1 1 calc R U . . .
 C33 C -0.2110(4) 0.3864(4) 0.2308(3) 0.075(2) Uani 1 1 d . . . . .
 C34 C -0.1996(5) 0.4401(3) 0.1851(3) 0.074(2) Uani 1 1 d . . . . .
 C35 C -0.1316(6) 0.4545(5) 0.1649(4) 0.105(3) Uani 1 1 d . . . . .
 H35 H -0.124526 0.490273 0.133438 0.126 Uiso 1 1 calc R U . . .
 C36 C -0.0750(6) 0.4201(4) 0.1875(4) 0.105(3) Uani 1 1 d . . . . .
 C37 C -0.0075(6) 0.4307(7) 0.1746(6) 0.139(5) Uani 1 1 d . . . . .
 H37 H 0.003052 0.467316 0.145940 0.166 Uiso 1 1 calc R U . . .
 C38 C 0.0434(7) 0.3974(6) 0.1965(6) 0.134(4) Uani 1 1 d . . . . .
 H38 H 0.088081 0.408693 0.180916 0.161 Uiso 1 1 calc R U . . .
 C39 C 0.0352(6) 0.3447(6) 0.2430(6) 0.124(4) Uani 1 1 d . . . . .
 H39 H 0.074438 0.322055 0.261560 0.148 Uiso 1 1 calc R U . . .
 C40 C -0.0301(5) 0.3259(5) 0.2614(5) 0.112(4) Uani 1 1 d . . . . .
 H40 H -0.038269 0.288597 0.289734 0.134 Uiso 1 1 calc R U . . .
 C41 C -0.3717(4) 0.7233(3) 0.2542(4) 0.085(2) Uani 1 1 d . . . . .
 C42 C -0.4396(4) 0.7304(4) 0.2706(4) 0.094(3) Uani 1 1 d . . . . .
 H42 H -0.447223 0.727831 0.305739 0.113 Uiso 1 1 calc R U . . .
 C43 C -0.4935(5) 0.7411(5) 0.2346(7) 0.148(5) Uani 1 1 d . . . . .
 H43 H -0.539055 0.744820 0.245427 0.177 Uiso 1 1 calc R U . . .
 C44 C -0.4818(7) 0.7468(6) 0.1794(6) 0.148(5) Uani 1 1 d . . . . .
 H44 H -0.519946 0.750271 0.156361 0.177 Uiso 1 1 calc R U . . .
 C45 C -0.4167(6) 0.7472(5) 0.1614(5) 0.128(4) Uani 1 1 d . . . . .
 H45 H -0.409214 0.757230 0.123616 0.153 Uiso 1 1 calc R U . . .
 C46 C -0.3607(5) 0.7332(4) 0.1969(4) 0.093(3) Uani 1 1 d . . . . .
 C47 C -0.2926(4) 0.7272(3) 0.1831(3) 0.076(2) Uani 1 1 d . . . . .
 H47 H -0.284612 0.734214 0.146292 0.092 Uiso 1 1 calc R U . . .
 C48 C -0.2381(4) 0.7125(3) 0.2167(3) 0.069(2) Uani 1 1 d . . . . .
 C49 C -0.2469(4) 0.7082(3) 0.2705(3) 0.071(2) Uani 1 1 d . . . . .
 C50 C -0.3140(4) 0.7126(3) 0.2870(3) 0.078(2) Uani 1 1 d . . . . .
 H50 H -0.320151 0.707831 0.323208 0.094 Uiso 1 1 calc R U . . .
 C51 C -0.1241(4) 0.6933(3) 0.2896(3) 0.074(2) Uani 1 1 d . . . . .
 C52 C -0.1117(4) 0.6963(3) 0.2347(3) 0.075(2) Uani 1 1 d . . . . .
 C53 C -0.0466(4) 0.6890(3) 0.2209(3) 0.074(2) Uani 1 1 d . . . . .
 H53 H -0.039798 0.689183 0.186800 0.088 Uiso 1 1 calc R U . . .
 C54 C 0.0101(5) 0.6814(3) 0.2538(4) 0.080(2) Uani 1 1 d . . . . .
 C55 C 0.0804(5) 0.6795(3) 0.2392(4) 0.092(3) Uani 1 1 d . . . . .
 H55 H 0.088458 0.681878 0.204119 0.111 Uiso 1 1 calc R U . . .
 C56 C 0.1336(5) 0.6749(4) 0.2682(6) 0.123(4) Uani 1 1 d . . . . .
 H56 H 0.178304 0.670478 0.256530 0.148 Uiso 1 1 calc R U . . .
 C57 C 0.1244(5) 0.6765(4) 0.3193(5) 0.107(3) Uani 1 1 d . . . . .
 H57 H 0.163473 0.674140 0.340993 0.129 Uiso 1 1 calc R U . . .
 C58 C 0.0605(5) 0.6812(4) 0.3362(4) 0.102(3) Uani 1 1 d . . . . .
 H58 H 0.054319 0.682707 0.369502 0.122 Uiso 1 1 calc R U . . .
 C59 C 0.0007(4) 0.6841(3) 0.3027(4) 0.089(3) Uani 1 1 d . . . . .
 C60 C -0.0667(5) 0.6873(3) 0.3210(3) 0.086(3) Uani 1 1 d . . . . .
 H60 H -0.072430 0.685358 0.356125 0.104 Uiso 1 1 calc R U . . .
 C65 C -0.2805(6) 0.5169(4) 0.6002(3) 0.083(3) Uani 0.610(11) 1 d DG U P A 1
 H65 H -0.290171 0.513756 0.635421 0.100 Uiso 0.610(11) 1 calc R U P A 1
 C64 C -0.2779(6) 0.4695(3) 0.5948(3) 0.083(3) Uani 0.610(11) 1 d DG U P A 1
 H64 H -0.285768 0.433883 0.626256 0.099 Uiso 0.610(11) 1 calc R U P A 1
 C63 C -0.2637(8) 0.4742(3) 0.5433(4) 0.075(3) Uani 0.610(11) 1 d DG U P A 1
 C62 C -0.2522(8) 0.5263(4) 0.4973(3) 0.070(2) Uani 0.610(11) 1 d DG U P A 1
 H62 H -0.242479 0.529461 0.462134 0.084 Uiso 0.610(11) 1 calc R U P A 1
 C61 C -0.2548(6) 0.5737(3) 0.5028(3) 0.066(2) Uani 0.610(11) 1 d DG U P A 1
 C66 C -0.2689(6) 0.5691(3) 0.5542(4) 0.080(3) Uani 0.610(11) 1 d DG U P A 1
 H66 H -0.270728 0.601483 0.557941 0.095 Uiso 0.610(11) 1 calc R U P A 1
 C67 C -0.2326(4) 0.6295(3) 0.4563(3) 0.070(2) Uani 1 1 d D . . . .
 C68 C -0.2264(4) 0.6758(4) 0.4650(3) 0.084(2) Uani 1 1 d . . . . .
 H68 H -0.235038 0.671920 0.500550 0.101 Uiso 1 1 calc R U . . .
 C69 C -0.2075(6) 0.7265(4) 0.4207(4) 0.116(4) Uani 1 1 d . . . . .
 H69 H -0.203720 0.757742 0.426219 0.140 Uiso 1 1 calc R U . . .
 C70 C -0.1942(6) 0.7331(4) 0.3700(4) 0.112(4) Uani 1 1 d . . . . .
 H70 H -0.177999 0.767634 0.340843 0.134 Uiso 1 1 calc R U . . .
 C71 C -0.2046(4) 0.6891(3) 0.3612(3) 0.0687(19) Uani 1 1 d . . . . .
 C72 C -0.2213(4) 0.6377(3) 0.4033(3) 0.0677(19) Uani 1 1 d . . . . .
 H72 H -0.225143 0.607440 0.396313 0.081 Uiso 1 1 calc R U . . .
 C73 C -0.1758(4) 0.6694(3) 0.0900(3) 0.081(2) Uani 1 1 d . . . . .
 C74 C -0.1872(4) 0.6670(3) 0.1399(3) 0.069(2) Uani 1 1 d . . . . .
 H74 H -0.212807 0.637438 0.168251 0.083 Uiso 1 1 calc R U . . .
 C75 C -0.1606(4) 0.7088(3) 0.1483(3) 0.070(2) Uani 1 1 d . . . . .
 C76 C -0.1270(5) 0.7523(3) 0.1087(4) 0.101(3) Uani 1 1 d . . . . .
 H76 H -0.114162 0.782210 0.114499 0.121 Uiso 1 1 calc R U . . .
 C77 C -0.1109(5) 0.7537(3) 0.0593(4) 0.104(3) Uani 1 1 d . . . . .
 H77 H -0.079677 0.780270 0.033580 0.125 Uiso 1 1 calc R U . . .
 C78 C -0.1414(5) 0.7156(4) 0.0485(4) 0.102(3) Uani 1 1 d . . . . .
 H78 H -0.139099 0.720628 0.011998 0.123 Uiso 1 1 calc R U . . .
 C79 C -0.2050(4) 0.6262(3) 0.0786(3) 0.074(2) Uani 1 1 d . . . . .
 C80 C -0.2163(5) 0.6359(4) 0.0249(3) 0.099(3) Uani 1 1 d . . . . .
 H80 H -0.204621 0.671057 -0.005890 0.119 Uiso 1 1 calc R U . . .
 C81 C -0.2433(6) 0.5968(4) 0.0153(4) 0.125(4) Uani 1 1 d . . . . .
 H81 H -0.252303 0.605727 -0.021946 0.150 Uiso 1 1 calc R U . . .
 C82 C -0.2581(7) 0.5442(4) 0.0579(4) 0.129(4) Uani 1 1 d . . . . .
 H82 H -0.278366 0.517381 0.050426 0.155 Uiso 1 1 calc R U . . .
 C83 C -0.2430(5) 0.5313(3) 0.1116(3) 0.087(3) Uani 1 1 d . . . . .
 C84 C -0.2182(4) 0.5726(3) 0.1224(3) 0.0632(18) Uani 1 1 d . . . . .
 H84 H -0.210261 0.564069 0.159729 0.076 Uiso 1 1 calc R U . . .
 C85 C -0.2759(4) 0.2831(3) 0.5175(3) 0.076(2) Uani 1 1 d . . . . .
 C86 C -0.2898(4) 0.2923(3) 0.4650(3) 0.067(2) Uani 1 1 d . . . . .
 H86 H -0.298779 0.329325 0.435900 0.080 Uiso 1 1 calc R U . . .
 C87 C -0.2912(4) 0.2487(3) 0.4533(3) 0.076(2) Uani 1 1 d . . . . .
 C88 C -0.2803(5) 0.1936(4) 0.4989(3) 0.089(3) Uani 1 1 d . . . . .
 H88 H -0.282862 0.162043 0.493840 0.107 Uiso 1 1 calc R U . . .
 C89 C -0.2653(5) 0.1873(4) 0.5528(4) 0.097(3) Uani 1 1 d . . . . .
 H89 H -0.258906 0.151275 0.584302 0.117 Uiso 1 1 calc R U . . .
 C90 C -0.2607(5) 0.2329(4) 0.5575(3) 0.090(3) Uani 1 1 d . . . . .
 H90 H -0.245468 0.228565 0.591995 0.108 Uiso 1 1 calc R U . . .
 C91 C -0.3015(4) 0.2591(3) 0.3965(3) 0.069(2) Uani 1 1 d . . . . .
 C92 C -0.2852(4) 0.3107(3) 0.3508(3) 0.072(2) Uani 1 1 d . . . . .
 H92 H -0.269558 0.340191 0.356137 0.086 Uiso 1 1 calc R U . . .
 C93 C -0.2924(4) 0.3187(3) 0.2965(3) 0.075(2) Uani 1 1 d . . . . .
 C94 C -0.3205(5) 0.2773(4) 0.2891(4) 0.100(3) Uani 1 1 d . . . . .
 H94 H -0.327743 0.283761 0.252462 0.120 Uiso 1 1 calc R U . . .
 C95 C -0.3388(5) 0.2257(3) 0.3349(4) 0.105(3) Uani 1 1 d . . . . .
 H95 H -0.357815 0.197324 0.329238 0.126 Uiso 1 1 calc R U . . .
 C96 C -0.3288(4) 0.2171(3) 0.3864(4) 0.090(3) Uani 1 1 d . . . . .
 H96 H -0.340330 0.182010 0.417292 0.108 Uiso 1 1 calc R U . . .
 N7 N 0.2591(3) 0.9608(2) 0.0782(2) 0.0686(16) Uani 1 1 d . . . . .
 N8 N 0.2829(3) 0.8592(2) 0.1750(2) 0.0688(16) Uani 1 1 d . . . . .
 N9 N 0.3050(4) 0.6251(2) 0.1339(3) 0.0769(17) Uani 1 1 d . . . . .
 N10 N 0.2758(4) 0.6364(3) 0.0320(3) 0.0811(18) Uani 1 1 d . . . . .
 N11 N 0.1756(3) 0.9026(3) -0.2015(2) 0.0745(17) Uani 1 1 d . . . . .
 N12 N 0.1991(3) 0.9979(3) -0.1949(3) 0.0829(19) Uani 1 1 d . . . . .
 C101 C 0.0080(4) 0.9977(3) -0.1920(3) 0.075(2) Uani 1 1 d . . . . .
 C102 C 0.0751(4) 1.0110(3) -0.1928(3) 0.074(2) Uani 1 1 d . . . . .
 H102 H 0.083386 1.044212 -0.191604 0.089 Uiso 1 1 calc R U . . .
 C103 C 0.1320(4) 0.9830(3) -0.1950(3) 0.0677(19) Uani 1 1 d . . . . .
 C104 C 0.1178(4) 0.9291(3) -0.1931(3) 0.0627(18) Uani 1 1 d . . . . .
 C105 C 0.0538(4) 0.9137(3) -0.1863(3) 0.071(2) Uani 1 1 d . . . . .
 H105 H 0.045903 0.877825 -0.181953 0.085 Uiso 1 1 calc R U . . .
 C106 C -0.0049(4) 0.9430(3) -0.1846(3) 0.071(2) Uani 1 1 d . . . . .
 C107 C -0.0729(4) 0.9249(4) -0.1790(3) 0.084(2) Uani 1 1 d . . . . .
 H107 H -0.081240 0.888643 -0.173578 0.101 Uiso 1 1 calc R U . . .
 C108 C -0.1273(4) 0.9572(4) -0.1811(4) 0.095(3) Uani 1 1 d . . . . .
 H108 H -0.173265 0.944736 -0.178936 0.113 Uiso 1 1 calc R U . . .
 C109 C -0.1143(4) 1.0087(4) -0.1866(4) 0.090(3) Uani 1 1 d . . . . .
 H109 H -0.152113 1.031118 -0.186711 0.108 Uiso 1 1 calc R U . . .
 C110 C -0.0499(4) 1.0280(4) -0.1917(3) 0.089(3) Uani 1 1 d . . . . .
 H110 H -0.043700 1.063716 -0.195155 0.106 Uiso 1 1 calc R U . . .
 C111 C 0.2942(4) 0.9016(4) -0.2267(3) 0.084(2) Uani 1 1 d . . . . .
 H111 H 0.283572 0.871456 -0.232651 0.101 Uiso 1 1 calc R U . . .
 C112 C 0.2420(4) 0.9212(3) -0.2116(3) 0.075(2) Uani 1 1 d . . . . .
 C113 C 0.2561(4) 0.9709(3) -0.2055(3) 0.069(2) Uani 1 1 d . . . . .
 C114 C 0.3192(4) 0.9880(3) -0.2091(3) 0.075(2) Uani 1 1 d . . . . .
 H114 H 0.328109 1.016849 -0.200763 0.089 Uiso 1 1 calc R U . . .
 C115 C 0.3790(4) 0.9636(4) -0.2261(4) 0.093(3) Uani 1 1 d . . . . .
 C116 C 0.4455(5) 0.9835(4) -0.2333(4) 0.105(3) Uani 1 1 d . . . . .
 H116 H 0.455713 1.014768 -0.229019 0.126 Uiso 1 1 calc R U . . .
 C117 C 0.4964(5) 0.9571(5) -0.2466(4) 0.109(3) Uani 1 1 d . . . . .
 H117 H 0.543202 0.966918 -0.246778 0.131 Uiso 1 1 calc R U . . .
 C118 C 0.4801(5) 0.9158(5) -0.2602(5) 0.131(4) Uani 1 1 d . . . . .
 H118 H 0.514974 0.901362 -0.274063 0.157 Uiso 1 1 calc R U . . .
 C119 C 0.4162(4) 0.8967(4) -0.2536(4) 0.096(3) Uani 1 1 d . . . . .
 H119 H 0.407312 0.867683 -0.261670 0.115 Uiso 1 1 calc R U . . .
 C120 C 0.3614(4) 0.9171(3) -0.2354(3) 0.078(2) Uani 1 1 d . . . . .
 C121 C 0.1007(5) 0.6066(3) 0.0943(5) 0.098(3) Uani 1 1 d . . . . .
 C122 C 0.0315(6) 0.6024(4) 0.0818(5) 0.113(3) Uani 1 1 d . . . . .
 H122 H 0.020367 0.609066 0.045582 0.135 Uiso 1 1 calc R U . . .
 C123 C -0.0190(6) 0.5892(5) 0.1191(6) 0.112(3) Uani 1 1 d . . . . .
 H123 H -0.064872 0.586957 0.108471 0.134 Uiso 1 1 calc R U . . .
 C124 C -0.0063(7) 0.5785(4) 0.1745(6) 0.134(5) Uani 1 1 d . . . . .
 H124 H -0.041978 0.567031 0.201562 0.161 Uiso 1 1 calc R U . . .
 C125 C 0.0627(6) 0.5859(4) 0.1870(5) 0.111(3) Uani 1 1 d . . . . .
 H125 H 0.072225 0.582967 0.222008 0.133 Uiso 1 1 calc R U . . .
 C126 C 0.1171(5) 0.5974(3) 0.1494(4) 0.086(3) Uani 1 1 d . . . . .
 C127 C 0.1839(5) 0.6046(3) 0.1607(4) 0.082(2) Uani 1 1 d . . . . .
 H127 H 0.194141 0.600311 0.196196 0.099 Uiso 1 1 calc R U . . .
 C128 C 0.2363(5) 0.6177(3) 0.1231(4) 0.084(2) Uani 1 1 d . . . . .
 C129 C 0.2208(5) 0.6250(3) 0.0688(4) 0.077(2) Uani 1 1 d . . . . .
 C130 C 0.1550(5) 0.6180(4) 0.0562(4) 0.094(3) Uani 1 1 d . . . . .
 H130 H 0.145698 0.620987 0.021100 0.112 Uiso 1 1 calc R U . . .
 C131 C 0.3584(4) 0.6395(3) 0.0937(3) 0.0675(19) Uani 1 1 d . . . . .
 C132 C 0.4214(5) 0.6500(3) 0.1069(3) 0.077(2) Uani 1 1 d . . . . .
 H132 H 0.428012 0.651930 0.139956 0.093 Uiso 1 1 calc R U . . .
 C133 C 0.4782(5) 0.6582(3) 0.0700(3) 0.085(2) Uani 1 1 d . . . . .
 C134 C 0.5480(5) 0.6645(4) 0.0834(4) 0.089(3) Uani 1 1 d . . . . .
 H134 H 0.557533 0.667126 0.115662 0.106 Uiso 1 1 calc R U . . .
 C135 C 0.6008(6) 0.6667(4) 0.0488(4) 0.108(3) Uani 1 1 d . . . . .
 H135 H 0.646861 0.671365 0.057312 0.130 Uiso 1 1 calc R U . . .
 C136 C 0.5883(5) 0.6623(4) 0.0015(4) 0.098(3) Uani 1 1 d . . . . .
 H136 H 0.625277 0.661172 -0.020625 0.118 Uiso 1 1 calc R U . . .
 C137 C 0.5239(5) 0.6599(4) -0.0115(3) 0.091(3) Uani 1 1 d . . . . .
 H137 H 0.516037 0.661028 -0.045947 0.109 Uiso 1 1 calc R U . . .
 C138 C 0.4669(5) 0.6557(3) 0.0198(3) 0.079(2) Uani 1 1 d . . . . .
 C139 C 0.3977(5) 0.6483(3) 0.0085(3) 0.075(2) Uani 1 1 d . . . . .
 H139 H 0.388268 0.648283 -0.025184 0.091 Uiso 1 1 calc R U . . .
 C140 C 0.3444(5) 0.6412(3) 0.0433(4) 0.077(2) Uani 1 1 d . . . . .
 C141 C 0.0797(4) 0.9073(4) 0.1153(4) 0.081(2) Uani 1 1 d . . . . .
 C142 C 0.0119(4) 0.9267(4) 0.0944(4) 0.084(2) Uani 1 1 d . . . . .
 H142 H 0.003873 0.961137 0.061244 0.100 Uiso 1 1 calc R U . . .
 C143 C -0.0425(5) 0.8920(5) 0.1255(5) 0.116(4) Uani 1 1 d . . . . .
 H143 H -0.088412 0.903012 0.112172 0.140 Uiso 1 1 calc R U . . .
 C144 C -0.0320(5) 0.8419(4) 0.1755(5) 0.102(3) Uani 1 1 d . . . . .
 H144 H -0.070222 0.820174 0.196067 0.122 Uiso 1 1 calc R U . . .
 C145 C 0.0360(4) 0.8239(4) 0.1949(4) 0.090(3) Uani 1 1 d . . . . .
 H145 H 0.043340 0.789594 0.228398 0.109 Uiso 1 1 calc R U . . .
 C146 C 0.0949(4) 0.8574(3) 0.1642(3) 0.074(2) Uani 1 1 d . . . . .
 C147 C 0.1607(3) 0.8438(3) 0.1821(3) 0.0664(19) Uani 1 1 d . . . . .
 H147 H 0.168835 0.809106 0.214963 0.080 Uiso 1 1 calc R U . . .
 C148 C 0.2136(4) 0.8744(3) 0.1579(3) 0.0670(19) Uani 1 1 d . . . . .
 C149 C 0.2030(4) 0.9273(3) 0.1056(3) 0.0651(19) Uani 1 1 d . . . . .
 C150 C 0.1381(4) 0.9426(3) 0.0862(3) 0.069(2) Uani 1 1 d . . . . .
 H150 H 0.130256 0.976920 0.052891 0.083 Uiso 1 1 calc R U . . .
 C151 C 0.3816(4) 0.9826(4) 0.0732(3) 0.092(3) Uani 1 1 d . . . . .
 H151 H 0.372563 1.017656 0.041021 0.111 Uiso 1 1 calc R U . . .
 C152 C 0.3269(4) 0.9458(3) 0.0999(3) 0.0639(18) Uani 1 1 d . . . . .
 C153 C 0.3383(4) 0.8952(3) 0.1500(3) 0.0647(19) Uani 1 1 d . . . . .
 C154 C 0.4053(4) 0.8804(3) 0.1697(3) 0.083(2) Uani 1 1 d . . . . .
 H154 H 0.413218 0.845567 0.202498 0.100 Uiso 1 1 calc R U . . .
 C155 C 0.4632(4) 0.9152(4) 0.1429(5) 0.098(3) Uani 1 1 d . . . . .
 C156 C 0.5257(5) 0.8992(5) 0.1665(5) 0.126(4) Uani 1 1 d . . . . .
 H156 H 0.532872 0.864567 0.199605 0.151 Uiso 1 1 calc R U . . .
 C157 C 0.5831(5) 0.9381(7) 0.1385(7) 0.179(7) Uani 1 1 d . . . . .
 H157 H 0.628149 0.929350 0.154312 0.215 Uiso 1 1 calc R U . . .
 C158 C 0.5708(6) 0.9874(6) 0.0892(8) 0.174(6) Uani 1 1 d . . . . .
 H158 H 0.606875 1.012385 0.069137 0.209 Uiso 1 1 calc R U . . .
 C159 C 0.5061(5) 0.9976(7) 0.0716(6) 0.174(6) Uani 1 1 d . . . . .
 H159 H 0.499287 1.031541 0.037613 0.209 Uiso 1 1 calc R U . . .
 C160 C 0.4482(4) 0.9684(4) 0.0933(5) 0.098(3) Uani 1 1 d . . . . .
 C161 C 0.3238(4) 0.7079(3) 0.2564(3) 0.073(2) Uani 1 1 d . . . . .
 C162 C 0.3091(3) 0.7599(3) 0.2138(3) 0.067(2) Uani 1 1 d . . . . .
 H162 H 0.308068 0.765607 0.176933 0.080 Uiso 1 1 calc R U . . .
 C163 C 0.2954(4) 0.8048(3) 0.2217(3) 0.073(2) Uani 1 1 d . . . . .
 C164 C 0.2940(5) 0.7949(4) 0.2756(3) 0.095(3) Uani 1 1 d . . . . .
 H164 H 0.282059 0.824311 0.282642 0.114 Uiso 1 1 calc R U . . .
 C165 C 0.3095(6) 0.7439(5) 0.3184(4) 0.113(3) Uani 1 1 d . . . . .
 H165 H 0.310565 0.737461 0.355477 0.136 Uiso 1 1 calc R U . . .
 C166 C 0.3239(5) 0.7011(4) 0.3074(3) 0.087(2) Uani 1 1 d . . . . .
 H166 H 0.334421 0.665096 0.337803 0.105 Uiso 1 1 calc R U . . .
 C167 C 0.3343(4) 0.6593(3) 0.2460(3) 0.071(2) Uani 1 1 d . . . . .
 C168 C 0.3710(5) 0.6118(4) 0.2843(3) 0.099(3) Uani 1 1 d . . . . .
 H168 H 0.388147 0.609039 0.317690 0.119 Uiso 1 1 calc R U . . .
 C169 C 0.3819(6) 0.5686(4) 0.2729(3) 0.105(3) Uani 1 1 d . . . . .
 H169 H 0.409669 0.537261 0.297323 0.126 Uiso 1 1 calc R U . . .
 C170 C 0.3529(6) 0.5709(3) 0.2266(3) 0.114(4) Uani 1 1 d . . . . .
 H170 H 0.354759 0.539258 0.221492 0.136 Uiso 1 1 calc R U . . .
 C171 C 0.3223(4) 0.6176(4) 0.1893(3) 0.080(2) Uani 1 1 d . . . . .
 C172 C 0.3104(4) 0.6608(3) 0.1984(3) 0.073(2) Uani 1 1 d . . . . .
 H172 H 0.285339 0.692654 0.171611 0.087 Uiso 1 1 calc R U . . .
 C173 C 0.2442(4) 1.0149(3) 0.0318(3) 0.077(2) Uani 1 1 d . . . . .
 C174 C 0.2476(4) 1.0231(3) -0.0228(3) 0.069(2) Uani 1 1 d . . . . .
 H174 H 0.261972 0.992904 -0.028055 0.083 Uiso 1 1 calc R U . . .
 C175 C 0.2314(4) 1.0715(3) -0.0669(3) 0.069(2) Uani 1 1 d . . . . .
 C176 C 0.2179(5) 1.1189(4) -0.0605(4) 0.107(3) Uani 1 1 d . . . . .
 H176 H 0.212353 1.154875 -0.092244 0.128 Uiso 1 1 calc R U . . .
 C177 C 0.2130(6) 1.1119(4) -0.0065(4) 0.107(3) Uani 1 1 d . . . . .
 H177 H 0.200442 1.142388 -0.001252 0.128 Uiso 1 1 calc R U . . .
 C178 C 0.2272(4) 1.0576(4) 0.0404(4) 0.096(3) Uani 1 1 d . . . . .
 H178 H 0.224737 1.051902 0.077183 0.115 Uiso 1 1 calc R U . . .
 C179 C 0.2327(4) 1.0815(3) -0.1252(3) 0.071(2) Uani 1 1 d . . . . .
 C180 C 0.2185(3) 1.0363(3) -0.1331(3) 0.075(2) Uani 1 1 d . . . . .
 H180 H 0.212065 1.000145 -0.102098 0.090 Uiso 1 1 calc R U . . .
 C181 C 0.2140(4) 1.0456(3) -0.1885(3) 0.069(2) Uani 1 1 d . . . . .
 C182 C 0.2239(5) 1.0983(4) -0.2337(4) 0.099(3) Uani 1 1 d . . . . .
 H182 H 0.221907 1.104595 -0.270693 0.119 Uiso 1 1 calc R U . . .
 C183 C 0.2367(5) 1.1407(4) -0.2234(4) 0.099(3) Uani 1 1 d . . . . .
 H183 H 0.242676 1.177223 -0.254000 0.119 Uiso 1 1 calc R U . . .
 C184 C 0.2411(4) 1.1328(3) -0.1715(3) 0.086(3) Uani 1 1 d . . . . .
 H184 H 0.250488 1.163827 -0.166674 0.103 Uiso 1 1 calc R U . . .
 C185 C 0.2147(4) 0.7004(3) -0.1163(3) 0.069(2) Uani 1 1 d . . . . .
 C186 C 0.2314(4) 0.6919(3) -0.0638(3) 0.070(2) Uani 1 1 d . . . . .
 H186 H 0.223849 0.721359 -0.055931 0.084 Uiso 1 1 calc R U . . .
 C187 C 0.2588(4) 0.6418(3) -0.0227(3) 0.070(2) Uani 1 1 d . . . . .
 C188 C 0.2741(5) 0.6014(4) -0.0331(4) 0.106(3) Uani 1 1 d . . . . .
 H188 H 0.293358 0.567271 -0.004764 0.127 Uiso 1 1 calc R U . . .
 C189 C 0.2619(5) 0.6087(3) -0.0852(4) 0.090(3) Uani 1 1 d . . . . .
 H189 H 0.275635 0.580178 -0.093163 0.108 Uiso 1 1 calc R U . . .
 C190 C 0.2310(6) 0.6556(3) -0.1256(3) 0.101(3) Uani 1 1 d . . . . .
 H190 H 0.220116 0.658352 -0.160363 0.121 Uiso 1 1 calc R U . . .
 C191 C 0.1825(4) 0.7509(3) -0.1580(3) 0.0648(18) Uani 1 1 d . . . . .
 C192 C 0.1444(5) 0.7527(4) -0.2023(3) 0.099(3) Uani 1 1 d . . . . .
 H192 H 0.138814 0.719106 -0.203439 0.118 Uiso 1 1 calc R U . . .
 C193 C 0.1144(5) 0.8020(4) -0.2447(3) 0.096(3) Uani 1 1 d . . . . .
 H193 H 0.087104 0.802012 -0.273187 0.115 Uiso 1 1 calc R U . . .
 C194 C 0.1267(5) 0.8518(4) -0.2433(4) 0.103(3) Uani 1 1 d . . . . .
 H194 H 0.109073 0.886214 -0.272324 0.123 Uiso 1 1 calc R U . . .
 C195 C 0.1631(4) 0.8511(3) -0.2013(3) 0.0658(18) Uani 1 1 d . . . . .
 C196 C 0.1946(4) 0.8032(3) -0.1605(3) 0.072(2) Uani 1 1 d . . . . .
 H196 H 0.224210 0.804818 -0.134086 0.086 Uiso 1 1 calc R U . . .
 N13 N 0.7156(3) 1.0401(2) -0.3720(2) 0.0643(15) Uani 1 1 d . . . . .
 N14 N 0.7465(3) 1.0497(3) -0.4733(3) 0.0680(16) Uani 1 1 d . . . . .
 N15 N 0.7096(3) 0.7621(3) -0.1343(3) 0.0786(18) Uani 1 1 d . . . . .
 N16 N 0.7306(3) 0.6684(2) -0.1420(2) 0.0633(15) Uani 1 1 d . . . . .
 N17 N 0.7780(3) 0.8075(3) -0.5084(3) 0.0743(17) Uani 1 1 d . . . . .
 N18 N 0.7933(3) 0.7045(3) -0.4155(2) 0.0707(16) Uani 1 1 d . . . . .
 C201 C 0.9098(4) 0.6911(5) -0.1089(3) 0.105(3) Uani 1 1 d . . . . .
 C202 C 0.9770(5) 0.6688(6) -0.1021(4) 0.130(4) Uani 1 1 d . . . . .
 H202 H 0.983862 0.637846 -0.107875 0.156 Uiso 1 1 calc R U . . .
 C203 C 1.0308(6) 0.6875(5) -0.0885(6) 0.137(5) Uani 1 1 d . . . . .
 H203 H 1.074929 0.669968 -0.082715 0.164 Uiso 1 1 calc R U . . .
 C204 C 1.0193(6) 0.7376(8) -0.0824(5) 0.188(9) Uani 1 1 d . . . . .
 H204 H 1.057193 0.752554 -0.072698 0.225 Uiso 1 1 calc R U . . .
 C205 C 0.9556(5) 0.7630(4) -0.0905(4) 0.121(4) Uani 1 1 d . . . . .
 H205 H 0.951059 0.795076 -0.086306 0.145 Uiso 1 1 calc R U . . .
 C206 C 0.8967(5) 0.7435(4) -0.1047(3) 0.089(3) Uani 1 1 d . . . . .
 C207 C 0.8320(5) 0.7638(3) -0.1115(3) 0.076(2) Uani 1 1 d . . . . .
 H207 H 0.823337 0.794815 -0.106057 0.092 Uiso 1 1 calc R U . . .
 C208 C 0.7750(4) 0.7411(3) -0.1264(3) 0.076(2) Uani 1 1 d . . . . .
 C209 C 0.7866(4) 0.6904(3) -0.1309(3) 0.0641(18) Uani 1 1 d . . . . .
 C210 C 0.5401(4) 0.6818(3) -0.1545(3) 0.073(2) Uani 1 1 d . . . . .
 C211 C 0.6075(4) 0.6601(3) -0.1500(3) 0.073(2) Uani 1 1 d . . . . .
 H211 H 0.614382 0.625688 -0.149434 0.088 Uiso 1 1 calc R U . . .
 C212 C 0.6635(4) 0.6882(3) -0.1464(3) 0.0608(17) Uani 1 1 d . . . . .
 C213 C 0.6529(4) 0.7386(3) -0.1434(3) 0.0675(19) Uani 1 1 d . . . . .
 C214 C 0.5887(4) 0.7614(3) -0.1510(3) 0.073(2) Uani 1 1 d . . . . .
 H214 H 0.582989 0.796832 -0.153540 0.087 Uiso 1 1 calc R U . . .
 C215 C 0.5290(4) 0.7335(3) -0.1555(3) 0.074(2) Uani 1 1 d . . . . .
 C216 C 0.4616(4) 0.7514(4) -0.1560(3) 0.085(2) Uani 1 1 d . . . . .
 H216 H 0.455000 0.784755 -0.154299 0.102 Uiso 1 1 calc R U . . .
 C217 C 0.4047(5) 0.7254(4) -0.1588(3) 0.091(3) Uani 1 1 d . . . . .
 H217 H 0.359775 0.740955 -0.161800 0.109 Uiso 1 1 calc R U . . .
 C218 C 0.4160(5) 0.6696(6) -0.1568(4) 0.119(4) Uani 1 1 d . . . . .
 H218 H 0.378072 0.647911 -0.156141 0.143 Uiso 1 1 calc R U . . .
 C219 C 0.9740(4) 0.7526(4) -0.4430(4) 0.096(3) Uani 1 1 d . . . . .
 C220 C 1.0428(5) 0.7370(5) -0.4223(4) 0.111(3) Uani 1 1 d . . . . .
 H220 H 1.049868 0.705294 -0.386561 0.133 Uiso 1 1 calc R U . . .
 C221 C 1.1004(5) 0.7672(5) -0.4529(5) 0.117(4) Uani 1 1 d . . . . .
 H221 H 1.145671 0.753363 -0.439926 0.140 Uiso 1 1 calc R U . . .
 C222 C 1.0914(5) 0.8156(5) -0.5006(5) 0.110(3) Uani 1 1 d . . . . .
 H222 H 1.128907 0.839939 -0.518243 0.132 Uiso 1 1 calc R U . . .
 C223 C 1.0239(4) 0.8290(5) -0.5238(5) 0.104(3) Uani 1 1 d . . . . .
 H223 H 1.018977 0.860349 -0.560072 0.125 Uiso 1 1 calc R U . . .
 C224 C 0.9663(4) 0.8011(4) -0.4986(3) 0.074(2) Uani 1 1 d . . . . .
 C225 C 0.8983(4) 0.8187(4) -0.5179(4) 0.084(2) Uani 1 1 d . . . . .
 H225 H 0.891765 0.852433 -0.552099 0.100 Uiso 1 1 calc R U . . .
 C226 C 0.8411(4) 0.7895(3) -0.4896(3) 0.0646(18) Uani 1 1 d . . . . .
 C227 C 0.8530(4) 0.7370(3) -0.4401(3) 0.076(2) Uani 1 1 d . . . . .
 C228 C 0.9179(4) 0.7219(4) -0.4173(4) 0.092(3) Uani 1 1 d . . . . .
 H228 H 0.923502 0.688828 -0.382405 0.111 Uiso 1 1 calc R U . . .
 C229 C 0.7172(4) 0.7774(3) -0.4825(3) 0.0662(19) Uani 1 1 d . . . . .
 C230 C 0.6515(3) 0.7982(3) -0.4971(3) 0.0660(19) Uani 1 1 d . . . . .
 H230 H 0.645204 0.836103 -0.525096 0.079 Uiso 1 1 calc R U . . .
 C231 C 0.5951(5) 0.7669(4) -0.4730(4) 0.094(3) Uani 1 1 d . . . . .
 C232 C 0.5250(4) 0.7869(4) -0.4906(5) 0.107(3) Uani 1 1 d . . . . .
 H232 H 0.518430 0.823174 -0.521701 0.128 Uiso 1 1 calc R U . . .
 C233 C 0.4701(5) 0.7575(5) -0.4658(5) 0.122(4) Uani 1 1 d . . . . .
 H233 H 0.425376 0.773695 -0.477561 0.146 Uiso 1 1 calc R U . . .
 C234 C 0.4773(5) 0.7013(4) -0.4210(5) 0.119(4) Uani 1 1 d . . . . .
 H234 H 0.437684 0.679977 -0.402975 0.143 Uiso 1 1 calc R U . . .
 C235 C 0.5448(5) 0.6781(4) -0.4041(4) 0.114(3) Uani 1 1 d . . . . .
 H235 H 0.550573 0.640492 -0.375316 0.137 Uiso 1 1 calc R U . . .
 C236 C 0.6019(4) 0.7101(4) -0.4293(3) 0.077(2) Uani 1 1 d . . . . .
 C237 C 0.6697(4) 0.6904(3) -0.4137(3) 0.071(2) Uani 1 1 d . . . . .
 H237 H 0.676272 0.652090 -0.386980 0.085 Uiso 1 1 calc R U . . .
 C238 C 0.7277(4) 0.7226(4) -0.4345(3) 0.076(2) Uani 1 1 d . . . . .
 C239 C 0.9060(5) 1.0297(3) -0.3629(4) 0.086(2) Uani 1 1 d . . . . .
 C240 C 0.9595(4) 1.0254(3) -0.3280(3) 0.083(2) Uani 1 1 d . . . . .
 H240 H 0.950002 1.026083 -0.294533 0.100 Uiso 1 1 calc R U . . .
 C241 C 1.0287(5) 1.0200(5) -0.3422(4) 0.115(4) Uani 1 1 d . . . . .
 H241 H 1.065142 1.017428 -0.318096 0.138 Uiso 1 1 calc R U . . .
 C242 C 1.0432(4) 1.0185(4) -0.3864(5) 0.099(3) Uani 1 1 d . . . . .
 H242 H 1.090046 1.012819 -0.392889 0.119 Uiso 1 1 calc R U . . .
 C243 C 0.9917(4) 1.0249(4) -0.4275(4) 0.092(3) Uani 1 1 d . . . . .
 H243 H 1.003738 1.025991 -0.461393 0.111 Uiso 1 1 calc R U . . .
 C244 C 0.9221(4) 1.0295(3) -0.4131(3) 0.071(2) Uani 1 1 d . . . . .
 C245 C 0.8675(4) 1.0352(3) -0.4492(3) 0.071(2) Uani 1 1 d . . . . .
 H245 H 0.877816 1.035195 -0.482880 0.085 Uiso 1 1 calc R U . . .
 C246 C 0.7990(3) 1.0408(3) -0.4372(3) 0.0570(16) Uani 1 1 d . . . . .
 C247 C 0.7839(4) 1.0378(3) -0.3834(3) 0.072(2) Uani 1 1 d . . . . .
 C248 C 0.8358(4) 1.0324(3) -0.3502(3) 0.077(2) Uani 1 1 d . . . . .
 H248 H 0.825133 1.030135 -0.315577 0.092 Uiso 1 1 calc R U . . .
 C249 C 0.6787(3) 1.0512(2) -0.4609(3) 0.0562(16) Uani 1 1 d . . . . .
 C250 C 0.6253(4) 1.0612(3) -0.4963(4) 0.071(2) Uani 1 1 d . . . . .
 H250 H 0.636884 1.069714 -0.533121 0.086 Uiso 1 1 calc R U . . .
 C251 C 0.5550(5) 1.0603(4) -0.4843(4) 0.087(3) Uani 1 1 d . . . . .
 C252 C 0.5015(4) 1.0700(4) -0.5210(5) 0.114(4) Uani 1 1 d . . . . .
 H252 H 0.511236 1.078201 -0.558004 0.136 Uiso 1 1 calc R U . . .
 C253 C 0.4312(5) 1.0678(4) -0.5033(6) 0.118(4) Uani 1 1 d . . . . .
 H253 H 0.395016 1.074387 -0.528983 0.141 Uiso 1 1 calc R U . . .
 C254 C 0.4157(5) 1.0572(4) -0.4533(5) 0.098(3) Uani 1 1 d . . . . .
 H254 H 0.368748 1.055422 -0.442518 0.118 Uiso 1 1 calc R U . . .
 C255 C 0.4677(4) 1.0484(4) -0.4158(5) 0.116(3) Uani 1 1 d . . . . .
 H255 H 0.457035 1.040778 -0.379150 0.139 Uiso 1 1 calc R U . . .
 C256 C 0.5383(4) 1.0511(3) -0.4333(5) 0.096(3) Uani 1 1 d . . . . .
 C257 C 0.5925(4) 1.0425(3) -0.3915(4) 0.076(2) Uani 1 1 d . . . . .
 H257 H 0.580714 1.035338 -0.355160 0.091 Uiso 1 1 calc R U . . .
 C258 C 0.6609(3) 1.0453(3) -0.4080(3) 0.0662(19) Uani 1 1 d . . . . .
 C259 C 0.6796(4) 0.9686(3) -0.2188(3) 0.0673(19) Uani 1 1 d . . . . .
 C260 C 0.6581(5) 1.0151(4) -0.2147(4) 0.109(3) Uani 1 1 d . . . . .
 H260 H 0.647905 1.010888 -0.179133 0.131 Uiso 1 1 calc R U . . .
 C261 C 0.6516(7) 1.0667(4) -0.2612(5) 0.138(5) Uani 1 1 d . . . . .
 H261 H 0.633183 1.097050 -0.257880 0.165 Uiso 1 1 calc R U . . .
 C262 C 0.6716(6) 1.0753(4) -0.3132(4) 0.106(3) Uani 1 1 d . . . . .
 H262 H 0.667736 1.110969 -0.345695 0.127 Uiso 1 1 calc R U . . .
 C263 C 0.6967(4) 1.0305(3) -0.3152(4) 0.078(2) Uani 1 1 d . . . . .
 C264 C 0.7008(3) 0.9801(3) -0.2712(3) 0.0537(16) Uani 1 1 d . . . . .
 H264 H 0.719031 0.950395 -0.275730 0.064 Uiso 1 1 calc R U . . .
 C265 C 0.6804(4) 0.9103(3) -0.1677(3) 0.073(2) Uani 1 1 d . . . . .
 C266 C 0.6976(4) 0.8647(3) -0.1740(3) 0.075(2) Uani 1 1 d . . . . .
 H266 H 0.708944 0.869913 -0.209761 0.090 Uiso 1 1 calc R U . . .
 C267 C 0.6982(4) 0.8115(3) -0.1279(3) 0.081(2) Uani 1 1 d . . . . .
 C268 C 0.6794(7) 0.8014(4) -0.0762(4) 0.122(4) Uani 1 1 d . . . . .
 H268 H 0.670650 0.765256 -0.045925 0.146 Uiso 1 1 calc R U . . .
 C269 C 0.6743(9) 0.8524(5) -0.0726(5) 0.166(6) Uani 1 1 d . . . . .
 H269 H 0.681359 0.850189 -0.037571 0.199 Uiso 1 1 calc R U . . .
 C270 C 0.6599(7) 0.9024(4) -0.1172(4) 0.123(4) Uani 1 1 d . . . . .
 H270 H 0.636387 0.930898 -0.113543 0.147 Uiso 1 1 calc R U . . .
 C271 C 0.7752(4) 0.5864(3) -0.2115(3) 0.075(2) Uani 1 1 d . . . . .
 C272 C 0.7676(5) 0.5311(3) -0.1664(3) 0.101(3) Uani 1 1 d . . . . .
 H272 H 0.779569 0.500178 -0.171122 0.121 Uiso 1 1 calc R U . . .
 C273 C 0.7427(6) 0.5224(3) -0.1155(3) 0.105(3) Uani 1 1 d . . . . .
 H273 H 0.732219 0.485819 -0.086750 0.126 Uiso 1 1 calc R U . . .
 C274 C 0.7332(5) 0.5675(4) -0.1070(4) 0.094(3) Uani 1 1 d . . . . .
 H274 H 0.720287 0.561444 -0.071266 0.112 Uiso 1 1 calc R U . . .
 C275 C 0.7426(4) 0.6222(3) -0.1510(3) 0.0662(19) Uani 1 1 d . . . . .
 C276 C 0.7636(4) 0.6299(3) -0.2039(3) 0.0683(19) Uani 1 1 d . . . . .
 H276 H 0.769323 0.666651 -0.234191 0.082 Uiso 1 1 calc R U . . .
 C277 C 0.7959(4) 0.5951(3) -0.2667(3) 0.0666(19) Uani 1 1 d . . . . .
 C278 C 0.7858(4) 0.6410(3) -0.3149(3) 0.073(2) Uani 1 1 d . . . . .
 H278 H 0.761919 0.670724 -0.313770 0.088 Uiso 1 1 calc R U . . .
 C279 C 0.8057(4) 0.6504(3) -0.3661(3) 0.070(2) Uani 1 1 d . . . . .
 C280 C 0.8394(6) 0.6065(5) -0.3667(4) 0.116(3) Uani 1 1 d . . . . .
 H280 H 0.853269 0.610909 -0.401649 0.139 Uiso 1 1 calc R U . . .
 C281 C 0.8530(6) 0.5608(4) -0.3236(5) 0.124(4) Uani 1 1 d . . . . .
 H281 H 0.876058 0.531820 -0.326707 0.149 Uiso 1 1 calc R U . . .
 C282 C 0.8353(5) 0.5531(4) -0.2740(4) 0.104(3) Uani 1 1 d . . . . .
 H282 H 0.848508 0.519136 -0.241938 0.124 Uiso 1 1 calc R U . . .
 C283 C 0.8503(5) 0.6706(4) -0.1216(4) 0.089(2) Uani 1 1 d . . . . .
 H283 H 0.857279 0.637512 -0.123616 0.107 Uiso 1 1 calc R U . . .
 C284 C 0.7628(4) 1.0539(3) -0.5256(3) 0.072(2) Uani 1 1 d . . . . .
 C285 C 0.7822(4) 1.1031(3) -0.5702(3) 0.082(2) Uani 1 1 d . . . . .
 H285 H 0.788363 1.134673 -0.565613 0.098 Uiso 1 1 calc R U . . .
 C286 C 0.7929(5) 1.1079(3) -0.6212(4) 0.087(2) Uani 1 1 d . . . . .
 H286 H 0.805826 1.142771 -0.651685 0.105 Uiso 1 1 calc R U . . .
 C287 C 0.7851(4) 1.0623(3) -0.6287(3) 0.079(2) Uani 1 1 d . . . . .
 H287 H 0.792557 1.066226 -0.664463 0.095 Uiso 1 1 calc R U . . .
 C288 C 0.7663(3) 1.0104(3) -0.5841(3) 0.0591(16) Uani 1 1 d . . . . .
 C289 C 0.7568(3) 1.0079(3) -0.5337(3) 0.0627(18) Uani 1 1 d . . . . .
 H289 H 0.745493 0.972964 -0.502523 0.075 Uiso 1 1 calc R U . . .
 C290 C 0.7653(4) 0.8650(3) -0.5566(3) 0.0684(19) Uani 1 1 d . . . . .
 C291 C 0.7741(3) 0.9081(3) -0.5487(3) 0.0680(19) Uani 1 1 d . . . . .
 H291 H 0.789446 0.902238 -0.513587 0.082 Uiso 1 1 calc R U . . .
 C292 C 0.7606(4) 0.9630(3) -0.5926(3) 0.0602(17) Uani 1 1 d . . . . .
 C293 C 0.7356(5) 0.9686(3) -0.6426(3) 0.083(2) Uani 1 1 d . . . . .
 H293 H 0.724992 1.004738 -0.672638 0.100 Uiso 1 1 calc R U . . .
 C294 C 0.7262(6) 0.9240(4) -0.6491(4) 0.114(4) Uani 1 1 d . . . . .
 H294 H 0.708976 0.929218 -0.683436 0.137 Uiso 1 1 calc R U . . .
 C295 C 0.7419(6) 0.8679(4) -0.6042(3) 0.116(4) Uani 1 1 d . . . . .
 H295 H 0.736268 0.835711 -0.607886 0.139 Uiso 1 1 calc R U . . .
 C296 C 0.4813(5) 0.6521(4) -0.1559(3) 0.088(3) Uani 1 1 d . . . . .
 H296 H 0.488718 0.618177 -0.156288 0.105 Uiso 1 1 calc R U . . .
 C65A C -0.2316(10) 0.5068(6) 0.6066(4) 0.082(3) Uani 0.390(11) 1 d DG U P A
 2
 H65A H -0.224957 0.500069 0.643478 0.099 Uiso 0.390(11) 1 calc R U P A 2
 C64A C -0.2466(10) 0.4628(4) 0.5976(5) 0.085(3) Uani 0.390(11) 1 d DG U P A
 2
 H64A H -0.250093 0.425996 0.628266 0.102 Uiso 0.390(11) 1 calc R U P A 2
 C63A C -0.2563(13) 0.4726(5) 0.5437(6) 0.076(3) Uani 0.390(11) 1 d DG U P A
 2
 C62A C -0.2512(14) 0.5264(6) 0.4989(5) 0.072(3) Uani 0.390(11) 1 d DG U P A
 2
 H62A H -0.257872 0.533045 0.462025 0.087 Uiso 0.390(11) 1 calc R U P A 2
 C61A C -0.2363(11) 0.5704(4) 0.5079(5) 0.076(3) Uani 0.390(11) 1 d DG U P A
 2
 C66A C -0.2265(10) 0.5606(5) 0.5618(6) 0.085(3) Uani 0.390(11) 1 d DG U P A
 2
 H66A H -0.216279 0.590632 0.567962 0.102 Uiso 0.390(11) 1 calc R U P A 2

loop_
  _atom_site_aniso_label
  _atom_site_aniso_U_11
  _atom_site_aniso_U_22
  _atom_site_aniso_U_33
  _atom_site_aniso_U_23
  _atom_site_aniso_U_13
  _atom_site_aniso_U_12
 N1 0.061(4) 0.059(4) 0.073(4) -0.027(3) -0.017(3) 0.007(3)
 N2 0.069(4) 0.070(4) 0.086(5) -0.033(4) -0.008(3) -0.001(3)
 N3 0.087(4) 0.048(3) 0.053(3) -0.015(3) -0.016(3) -0.007(3)
 N4 0.097(5) 0.056(4) 0.064(4) -0.023(3) -0.014(3) -0.014(3)
 N5 0.064(4) 0.073(4) 0.087(4) -0.049(4) -0.024(3) -0.007(3)
 N6 0.070(4) 0.073(4) 0.091(5) -0.041(4) -0.016(3) 0.002(3)
 C1 0.074(5) 0.058(5) 0.081(5) -0.019(4) -0.013(4) 0.003(4)
 C2 0.064(5) 0.107(7) 0.147(9) -0.052(7) -0.010(5) 0.009(5)
 C3 0.054(5) 0.117(9) 0.204(13) -0.078(9) -0.017(6) 0.001(5)
 C4 0.073(6) 0.094(7) 0.091(7) -0.009(5) 0.009(5) 0.005(5)
 C5 0.071(5) 0.111(7) 0.077(6) -0.046(5) -0.007(4) 0.010(5)
 C6 0.075(5) 0.095(6) 0.056(5) -0.021(4) -0.013(4) 0.006(5)
 C7 0.071(5) 0.057(4) 0.065(5) -0.020(4) -0.014(4) 0.006(4)
 C8 0.069(4) 0.055(4) 0.048(4) -0.019(3) -0.006(3) -0.004(3)
 C9 0.056(4) 0.057(4) 0.039(3) 0.000(3) 0.001(3) -0.012(3)
 C10 0.068(5) 0.066(5) 0.067(5) -0.011(4) -0.006(4) 0.006(4)
 C11 0.061(4) 0.088(6) 0.041(4) -0.020(4) -0.012(3) 0.001(4)
 C12 0.076(5) 0.081(5) 0.044(4) -0.014(4) -0.008(3) -0.021(4)
 C13 0.096(6) 0.068(5) 0.058(5) -0.015(4) -0.020(4) -0.015(4)
 C14 0.060(5) 0.116(8) 0.060(5) -0.013(5) -0.022(4) -0.004(5)
 C15 0.076(6) 0.130(9) 0.109(8) -0.025(7) -0.025(5) 0.004(6)
 C16 0.099(9) 0.146(11) 0.109(9) -0.041(8) -0.015(6) -0.017(8)
 C17 0.062(6) 0.254(18) 0.078(7) -0.063(9) -0.020(5) 0.038(9)
 C18 0.085(6) 0.117(8) 0.095(7) -0.053(6) -0.017(5) 0.012(5)
 C19 0.056(5) 0.144(9) 0.059(5) -0.047(5) -0.018(4) 0.010(5)
 C20 0.093(6) 0.096(6) 0.046(4) -0.012(4) -0.006(4) 0.006(5)
 C21 0.087(5) 0.090(6) 0.073(5) -0.062(5) -0.013(4) 0.001(5)
 C22 0.110(7) 0.066(5) 0.064(5) -0.029(4) -0.021(5) 0.002(5)
 C23 0.108(7) 0.066(6) 0.117(8) -0.053(6) -0.011(6) -0.006(5)
 C24 0.108(7) 0.057(5) 0.140(9) -0.045(6) -0.047(6) 0.019(5)
 C25 0.133(8) 0.065(5) 0.080(6) -0.024(5) -0.034(6) 0.008(5)
 C26 0.075(5) 0.054(5) 0.072(5) -0.033(4) -0.010(4) -0.013(4)
 C27 0.157(9) 0.055(5) 0.078(6) -0.039(4) -0.041(6) 0.004(6)
 C28 0.132(7) 0.046(4) 0.045(4) -0.019(3) -0.020(4) -0.010(4)
 C29 0.092(6) 0.094(6) 0.067(5) -0.049(5) -0.017(4) -0.013(5)
 C30 0.101(6) 0.053(4) 0.067(5) -0.032(4) -0.028(4) 0.003(4)
 C31 0.081(6) 0.171(11) 0.142(10) -0.117(10) -0.026(6) 0.015(7)
 C32 0.101(7) 0.103(7) 0.070(5) -0.052(5) -0.016(5) 0.008(5)
 C33 0.092(6) 0.083(6) 0.074(5) -0.056(5) -0.019(4) -0.002(5)
 C34 0.099(6) 0.065(5) 0.071(5) -0.042(4) -0.012(5) -0.010(4)
 C35 0.112(8) 0.109(8) 0.090(7) -0.048(6) -0.013(6) 0.014(6)
 C36 0.121(9) 0.088(7) 0.080(6) -0.022(6) -0.012(6) -0.017(6)
 C37 0.067(6) 0.213(14) 0.162(12) -0.112(11) 0.021(7) -0.009(8)
 C38 0.101(9) 0.125(10) 0.147(11) -0.044(9) 0.002(8) 0.008(8)
 C39 0.084(7) 0.152(12) 0.162(12) -0.100(10) -0.003(7) 0.026(7)
 C40 0.105(7) 0.150(9) 0.139(9) -0.117(8) -0.028(7) 0.042(7)
 C41 0.071(5) 0.074(5) 0.117(7) -0.052(5) -0.018(5) -0.010(4)
 C42 0.064(5) 0.116(7) 0.118(7) -0.070(6) -0.031(5) 0.018(5)
 C43 0.069(6) 0.126(9) 0.270(18) -0.115(11) -0.034(8) 0.025(6)
 C44 0.124(10) 0.200(14) 0.186(13) -0.148(12) -0.067(9) 0.048(9)
 C45 0.100(8) 0.121(9) 0.156(10) -0.064(8) -0.052(7) 0.026(7)
 C46 0.114(7) 0.082(6) 0.115(7) -0.073(6) -0.039(6) 0.008(5)
 C47 0.068(5) 0.084(5) 0.088(6) -0.050(5) -0.026(4) 0.012(4)
 C48 0.095(6) 0.053(4) 0.062(4) -0.031(4) -0.013(4) -0.004(4)
 C49 0.093(6) 0.042(4) 0.074(5) -0.026(4) -0.023(4) -0.004(4)
 C50 0.091(6) 0.069(5) 0.086(6) -0.048(4) -0.034(5) 0.026(4)
 C51 0.086(5) 0.049(4) 0.066(5) -0.011(4) -0.023(4) -0.008(4)
 C52 0.092(6) 0.043(4) 0.083(5) -0.025(4) -0.032(4) -0.005(4)
 C53 0.069(5) 0.064(5) 0.084(5) -0.034(4) -0.016(4) -0.002(4)
 C54 0.095(6) 0.055(5) 0.076(6) -0.023(4) -0.019(5) -0.004(4)
 C55 0.086(6) 0.071(5) 0.110(7) -0.038(5) -0.022(5) -0.002(5)
 C56 0.083(7) 0.089(7) 0.145(10) -0.018(7) -0.023(7) -0.007(5)
 C57 0.066(6) 0.125(8) 0.098(7) -0.029(6) -0.021(5) -0.011(5)
 C58 0.091(7) 0.100(7) 0.089(6) -0.027(5) -0.025(5) -0.016(5)
 C59 0.073(5) 0.071(5) 0.081(6) -0.006(4) -0.011(4) -0.019(4)
 C60 0.099(6) 0.067(5) 0.058(5) -0.004(4) -0.014(4) -0.016(4)
 C65 0.098(6) 0.084(4) 0.076(4) -0.045(4) 0.004(5) -0.029(5)
 C64 0.092(6) 0.081(4) 0.076(4) -0.038(4) 0.007(5) -0.026(5)
 C63 0.089(5) 0.073(4) 0.073(4) -0.044(4) -0.001(4) -0.023(4)
 C62 0.079(4) 0.068(4) 0.072(4) -0.042(3) -0.008(4) -0.014(4)
 C61 0.075(5) 0.073(4) 0.069(4) -0.048(3) -0.011(4) -0.019(4)
 C66 0.091(6) 0.079(4) 0.082(4) -0.049(4) -0.003(5) -0.030(5)
 C67 0.079(5) 0.057(4) 0.079(5) -0.037(4) -0.019(4) 0.000(4)
 C68 0.108(6) 0.097(7) 0.069(5) -0.059(5) -0.018(5) 0.023(5)
 C69 0.212(11) 0.052(5) 0.105(7) -0.053(5) -0.073(8) 0.034(6)
 C70 0.170(9) 0.068(6) 0.086(6) -0.029(5) -0.072(6) 0.024(6)
 C71 0.080(5) 0.063(5) 0.068(5) -0.035(4) -0.015(4) -0.001(4)
 C72 0.074(5) 0.064(5) 0.074(5) -0.042(4) -0.014(4) 0.002(4)
 C73 0.097(6) 0.069(5) 0.055(4) -0.012(4) -0.015(4) -0.022(4)
 C74 0.104(6) 0.051(4) 0.047(4) -0.019(3) -0.007(4) -0.012(4)
 C75 0.076(5) 0.066(5) 0.073(5) -0.037(4) -0.011(4) -0.016(4)
 C76 0.163(9) 0.051(5) 0.092(7) -0.038(5) -0.041(6) -0.007(5)
 C77 0.151(8) 0.052(5) 0.090(7) -0.020(5) -0.021(6) -0.033(5)
 C78 0.146(8) 0.081(6) 0.068(5) -0.028(5) -0.007(5) -0.032(6)
 C79 0.108(6) 0.060(5) 0.048(4) -0.022(4) -0.012(4) -0.003(4)
 C80 0.172(9) 0.073(5) 0.054(5) -0.032(4) -0.005(5) -0.044(6)
 C81 0.207(11) 0.096(7) 0.052(5) -0.021(5) -0.008(6) -0.062(7)
 C82 0.241(13) 0.095(7) 0.074(6) -0.059(6) -0.016(7) -0.014(8)
 C83 0.120(7) 0.061(5) 0.061(5) -0.016(4) -0.014(5) -0.019(5)
 C84 0.089(5) 0.056(4) 0.046(4) -0.026(3) -0.005(3) -0.009(4)
 C85 0.081(5) 0.068(5) 0.069(5) -0.026(4) -0.010(4) 0.027(4)
 C86 0.080(5) 0.039(4) 0.063(4) -0.010(3) -0.026(4) 0.007(3)
 C87 0.081(5) 0.044(4) 0.089(6) -0.021(4) -0.026(4) 0.006(3)
 C88 0.118(7) 0.086(6) 0.075(6) -0.050(5) -0.014(5) 0.006(5)
 C89 0.111(7) 0.072(6) 0.086(6) -0.022(5) -0.014(5) 0.011(5)
 C90 0.120(7) 0.078(6) 0.050(4) -0.015(4) -0.013(4) 0.016(5)
 C91 0.076(5) 0.054(4) 0.069(5) -0.023(4) -0.020(4) -0.002(3)
 C92 0.082(5) 0.044(4) 0.082(5) -0.024(4) -0.026(4) -0.004(3)
 C93 0.095(5) 0.066(5) 0.059(4) -0.028(4) -0.014(4) -0.007(4)
 C94 0.165(9) 0.065(5) 0.068(5) -0.032(5) -0.022(5) -0.016(5)
 C95 0.150(8) 0.054(5) 0.109(7) -0.038(5) -0.064(6) 0.012(5)
 C96 0.115(6) 0.043(4) 0.086(6) -0.010(4) -0.032(5) -0.019(4)
 N7 0.076(4) 0.059(4) 0.054(3) -0.014(3) -0.007(3) -0.013(3)
 N8 0.078(4) 0.062(4) 0.062(4) -0.028(3) -0.008(3) -0.003(3)
 N9 0.094(5) 0.056(4) 0.078(5) -0.032(3) -0.012(4) 0.005(3)
 N10 0.104(5) 0.067(4) 0.071(4) -0.033(4) -0.005(4) 0.000(4)
 N11 0.073(4) 0.064(4) 0.065(4) -0.016(3) -0.011(3) 0.009(3)
 N12 0.081(4) 0.084(5) 0.072(4) -0.029(4) -0.008(3) -0.019(4)
 C101 0.070(5) 0.063(5) 0.076(5) -0.022(4) -0.006(4) -0.007(4)
 C102 0.077(5) 0.080(5) 0.069(5) -0.039(4) -0.027(4) 0.002(4)
 C103 0.070(5) 0.069(5) 0.049(4) -0.018(4) -0.018(3) -0.001(4)
 C104 0.058(4) 0.071(5) 0.053(4) -0.026(4) -0.014(3) 0.004(4)
 C105 0.086(5) 0.065(5) 0.057(4) -0.027(4) 0.001(4) 0.007(4)
 C106 0.073(5) 0.078(5) 0.058(4) -0.030(4) -0.009(4) 0.005(4)
 C107 0.078(5) 0.115(7) 0.080(6) -0.063(5) -0.005(4) -0.012(5)
 C108 0.057(5) 0.128(8) 0.125(8) -0.083(7) -0.014(5) 0.007(5)
 C109 0.078(6) 0.120(8) 0.088(6) -0.064(6) -0.014(4) 0.016(5)
 C110 0.076(5) 0.122(7) 0.086(6) -0.065(6) -0.020(4) 0.022(5)
 C111 0.087(6) 0.072(5) 0.067(5) -0.013(4) -0.019(4) 0.018(5)
 C112 0.064(5) 0.057(5) 0.079(5) -0.014(4) -0.016(4) 0.014(4)
 C113 0.052(4) 0.094(6) 0.044(4) -0.021(4) -0.007(3) 0.011(4)
 C114 0.081(5) 0.064(5) 0.057(4) -0.013(4) -0.008(4) 0.004(4)
 C115 0.070(5) 0.084(6) 0.096(6) -0.022(5) -0.015(4) 0.002(5)
 C116 0.070(6) 0.104(7) 0.093(7) -0.012(6) 0.005(5) -0.010(5)
 C117 0.072(6) 0.106(8) 0.128(9) -0.041(7) -0.004(5) -0.014(6)
 C118 0.087(7) 0.102(8) 0.139(10) -0.012(7) -0.023(6) 0.010(6)
 C119 0.056(5) 0.098(7) 0.098(7) -0.022(5) -0.007(4) 0.005(5)
 C120 0.072(5) 0.056(5) 0.074(5) -0.007(4) -0.009(4) -0.008(4)
 C121 0.081(6) 0.048(5) 0.136(9) -0.023(5) 0.001(6) -0.019(4)
 C122 0.122(9) 0.087(7) 0.124(9) -0.048(7) 0.015(7) -0.007(6)
 C123 0.092(7) 0.118(9) 0.126(10) -0.062(8) -0.015(7) 0.009(6)
 C124 0.126(10) 0.064(6) 0.168(13) -0.024(7) 0.050(9) -0.003(6)
 C125 0.113(8) 0.096(7) 0.139(10) -0.069(7) 0.029(7) -0.012(6)
 C126 0.103(7) 0.059(5) 0.096(7) -0.039(5) -0.024(6) 0.008(5)
 C127 0.111(7) 0.046(4) 0.082(6) -0.025(4) 0.000(5) 0.003(4)
 C128 0.105(7) 0.045(4) 0.093(7) -0.027(4) 0.003(5) 0.010(4)
 C129 0.108(7) 0.040(4) 0.084(6) -0.031(4) -0.010(5) 0.003(4)
 C130 0.098(7) 0.074(6) 0.095(7) -0.032(5) -0.002(5) 0.015(5)
 C131 0.091(5) 0.054(4) 0.044(4) -0.014(3) -0.007(4) 0.014(4)
 C132 0.110(7) 0.053(4) 0.064(5) -0.025(4) 0.007(5) 0.004(4)
 C133 0.116(7) 0.058(5) 0.062(5) -0.017(4) -0.009(5) 0.013(4)
 C134 0.095(6) 0.101(7) 0.066(5) -0.039(5) -0.018(5) 0.010(5)
 C135 0.135(9) 0.068(6) 0.091(7) -0.017(5) -0.017(7) 0.013(6)
 C136 0.102(7) 0.091(7) 0.062(5) -0.008(5) -0.017(5) -0.002(5)
 C137 0.108(7) 0.082(6) 0.055(5) -0.014(4) -0.001(5) 0.022(5)
 C138 0.116(7) 0.056(5) 0.055(5) -0.019(4) -0.018(5) 0.015(4)
 C139 0.110(6) 0.050(4) 0.058(5) -0.021(4) -0.011(5) 0.010(4)
 C140 0.101(6) 0.042(4) 0.076(6) -0.020(4) -0.003(5) 0.006(4)
 C141 0.053(4) 0.105(7) 0.110(7) -0.072(6) 0.000(4) -0.007(4)
 C142 0.070(5) 0.091(6) 0.089(6) -0.044(5) -0.005(4) 0.001(4)
 C143 0.059(5) 0.129(9) 0.170(11) -0.081(9) 0.009(6) -0.014(6)
 C144 0.086(6) 0.084(7) 0.156(10) -0.075(7) 0.019(6) -0.019(5)
 C145 0.084(6) 0.076(6) 0.121(7) -0.056(5) -0.007(5) -0.017(5)
 C146 0.088(6) 0.066(5) 0.060(5) -0.025(4) -0.014(4) 0.011(4)
 C147 0.056(4) 0.059(4) 0.067(5) -0.018(4) 0.006(3) -0.014(3)
 C148 0.072(5) 0.069(5) 0.061(4) -0.033(4) -0.013(4) 0.000(4)
 C149 0.074(4) 0.072(5) 0.066(4) -0.046(4) -0.013(4) -0.005(4)
 C150 0.077(5) 0.062(4) 0.065(4) -0.029(4) -0.020(4) 0.004(4)
 C151 0.099(6) 0.132(8) 0.053(5) -0.052(5) -0.022(4) 0.016(6)
 C152 0.060(4) 0.066(5) 0.076(5) -0.042(4) -0.004(4) -0.013(4)
 C153 0.071(4) 0.058(4) 0.072(5) -0.038(4) -0.016(4) -0.006(4)
 C154 0.077(5) 0.079(5) 0.083(5) -0.032(4) -0.037(4) 0.016(4)
 C155 0.054(5) 0.107(7) 0.150(9) -0.076(7) -0.018(5) -0.009(5)
 C156 0.092(7) 0.135(10) 0.135(9) -0.055(8) -0.019(6) 0.011(7)
 C157 0.052(6) 0.186(14) 0.222(16) -0.041(12) -0.029(8) -0.007(8)
 C158 0.063(7) 0.143(12) 0.270(19) -0.066(13) -0.012(9) -0.016(7)
 C159 0.073(7) 0.234(16) 0.147(11) -0.040(10) -0.007(7) -0.045(8)
 C160 0.060(5) 0.095(7) 0.150(9) -0.068(7) -0.011(5) -0.018(5)
 C161 0.066(4) 0.086(6) 0.056(4) -0.028(4) -0.014(3) 0.006(4)
 C162 0.074(4) 0.079(5) 0.056(4) -0.039(4) -0.030(3) 0.025(4)
 C163 0.079(5) 0.061(5) 0.065(5) -0.020(4) -0.018(4) 0.002(4)
 C164 0.134(8) 0.093(6) 0.047(4) -0.026(5) -0.013(5) -0.001(5)
 C165 0.167(10) 0.120(8) 0.052(5) -0.042(6) -0.012(5) 0.022(7)
 C166 0.120(7) 0.080(6) 0.051(5) -0.024(4) -0.016(4) 0.009(5)
 C167 0.097(5) 0.058(5) 0.054(4) -0.025(4) -0.002(4) 0.021(4)
 C168 0.149(8) 0.088(6) 0.052(5) -0.029(5) -0.016(5) 0.033(6)
 C169 0.170(9) 0.056(5) 0.056(5) -0.004(4) 0.000(5) 0.022(5)
 C170 0.220(12) 0.051(5) 0.055(5) -0.015(4) -0.015(6) 0.019(6)
 C171 0.110(6) 0.081(6) 0.050(4) -0.033(4) -0.013(4) 0.012(5)
 C172 0.088(5) 0.059(5) 0.051(4) -0.012(4) -0.004(4) 0.001(4)
 C173 0.076(5) 0.074(5) 0.083(6) -0.041(5) -0.024(4) 0.000(4)
 C174 0.089(5) 0.061(4) 0.058(4) -0.030(4) -0.016(4) -0.008(4)
 C175 0.083(5) 0.044(4) 0.074(5) -0.024(4) -0.025(4) 0.000(3)
 C176 0.112(7) 0.084(7) 0.109(8) -0.036(6) -0.032(6) 0.020(5)
 C177 0.177(10) 0.054(5) 0.088(7) -0.033(5) -0.023(6) 0.007(6)
 C178 0.104(6) 0.105(7) 0.104(7) -0.071(6) -0.026(5) 0.029(5)
 C179 0.088(5) 0.048(4) 0.055(4) -0.009(3) -0.021(4) -0.005(4)
 C180 0.065(4) 0.057(4) 0.076(5) -0.011(4) -0.012(4) -0.018(3)
 C181 0.072(4) 0.058(4) 0.063(5) -0.020(4) -0.023(4) -0.001(3)
 C182 0.116(7) 0.080(6) 0.084(6) -0.028(5) -0.023(5) -0.004(5)
 C183 0.132(8) 0.057(5) 0.065(5) 0.003(4) -0.026(5) -0.017(5)
 C184 0.111(6) 0.048(4) 0.080(6) -0.016(4) -0.033(5) -0.006(4)
 C185 0.082(5) 0.069(5) 0.060(4) -0.034(4) -0.014(4) -0.006(4)
 C186 0.073(4) 0.059(4) 0.083(5) -0.039(4) -0.012(4) 0.002(4)
 C187 0.110(6) 0.047(4) 0.042(4) -0.012(3) -0.004(4) -0.010(4)
 C188 0.153(9) 0.072(6) 0.084(6) -0.032(5) -0.032(6) 0.010(6)
 C189 0.141(8) 0.052(5) 0.088(6) -0.042(5) -0.013(5) 0.005(5)
 C190 0.193(10) 0.067(5) 0.061(5) -0.046(5) -0.017(6) -0.001(6)
 C191 0.074(4) 0.075(5) 0.068(5) -0.052(4) -0.004(4) 0.001(4)
 C192 0.149(8) 0.092(6) 0.074(5) -0.057(5) -0.040(5) 0.049(6)
 C193 0.150(8) 0.097(7) 0.054(5) -0.048(5) -0.023(5) 0.026(6)
 C194 0.107(7) 0.110(8) 0.074(6) -0.033(5) -0.042(5) 0.018(6)
 C195 0.071(4) 0.064(5) 0.053(4) -0.021(4) 0.004(3) -0.002(4)
 C196 0.089(5) 0.070(5) 0.057(4) -0.031(4) -0.015(4) 0.006(4)
 N13 0.077(4) 0.056(3) 0.059(4) -0.028(3) 0.004(3) -0.005(3)
 N14 0.049(3) 0.090(4) 0.076(4) -0.049(4) -0.015(3) 0.003(3)
 N15 0.082(4) 0.078(4) 0.099(5) -0.061(4) -0.019(4) 0.003(3)
 N16 0.076(4) 0.048(3) 0.060(4) -0.022(3) 0.001(3) -0.019(3)
 N17 0.065(4) 0.072(4) 0.074(4) -0.028(3) -0.018(3) 0.024(3)
 N18 0.069(4) 0.075(4) 0.057(4) -0.024(3) -0.007(3) 0.009(3)
 C201 0.077(6) 0.140(9) 0.054(5) -0.013(5) 0.002(4) -0.026(6)
 C202 0.067(6) 0.170(11) 0.103(8) -0.030(7) -0.019(5) 0.017(7)
 C203 0.097(8) 0.102(9) 0.155(11) -0.021(8) -0.003(7) -0.042(7)
 C204 0.067(7) 0.245(18) 0.110(9) 0.023(11) -0.019(6) -0.078(10)
 C205 0.093(7) 0.096(7) 0.107(8) 0.002(6) -0.008(6) -0.032(6)
 C206 0.106(7) 0.082(6) 0.057(5) -0.017(4) -0.010(4) -0.030(5)
 C207 0.102(6) 0.065(5) 0.069(5) -0.037(4) -0.007(4) -0.014(4)
 C208 0.087(5) 0.057(5) 0.071(5) -0.021(4) -0.020(4) -0.005(4)
 C209 0.068(4) 0.073(5) 0.045(4) -0.024(4) 0.002(3) -0.004(4)
 C210 0.092(6) 0.084(6) 0.043(4) -0.032(4) 0.001(4) -0.012(4)
 C211 0.107(6) 0.065(5) 0.045(4) -0.024(4) 0.008(4) -0.015(4)
 C212 0.085(5) 0.057(4) 0.044(4) -0.028(3) 0.004(3) -0.015(4)
 C213 0.089(5) 0.039(4) 0.052(4) -0.004(3) -0.003(4) -0.008(4)
 C214 0.101(6) 0.058(4) 0.055(4) -0.025(4) 0.001(4) -0.006(4)
 C215 0.101(6) 0.073(5) 0.046(4) -0.029(4) -0.020(4) 0.010(4)
 C216 0.068(5) 0.119(7) 0.066(5) -0.044(5) -0.004(4) -0.003(5)
 C217 0.092(6) 0.093(7) 0.063(5) -0.019(5) -0.006(4) -0.009(5)
 C218 0.065(6) 0.207(13) 0.116(8) -0.102(9) -0.009(5) -0.006(7)
 C219 0.070(5) 0.137(8) 0.089(6) -0.064(6) -0.033(5) 0.040(6)
 C220 0.087(6) 0.136(9) 0.100(7) -0.052(7) -0.005(5) 0.035(6)
 C221 0.071(6) 0.148(10) 0.117(9) -0.055(8) 0.004(6) 0.034(6)
 C222 0.082(6) 0.118(9) 0.136(9) -0.067(8) -0.003(6) 0.001(6)
 C223 0.069(6) 0.129(8) 0.141(9) -0.088(7) -0.016(6) 0.026(6)
 C224 0.063(5) 0.097(6) 0.075(5) -0.052(5) -0.001(4) 0.010(4)
 C225 0.093(6) 0.078(6) 0.079(5) -0.038(5) -0.021(5) 0.013(5)
 C226 0.055(4) 0.075(5) 0.062(4) -0.033(4) -0.001(3) 0.005(4)
 C227 0.077(5) 0.090(6) 0.057(4) -0.034(4) -0.020(4) 0.025(4)
 C228 0.066(5) 0.117(8) 0.096(7) -0.055(6) 0.010(5) 0.009(5)
 C229 0.097(6) 0.057(4) 0.054(4) -0.035(4) -0.008(4) 0.008(4)
 C230 0.055(4) 0.061(4) 0.085(5) -0.038(4) -0.011(4) -0.010(3)
 C231 0.106(7) 0.095(7) 0.087(6) -0.049(6) -0.030(5) 0.008(5)
 C232 0.070(6) 0.099(7) 0.146(9) -0.057(6) -0.047(6) 0.015(5)
 C233 0.055(5) 0.124(9) 0.160(10) -0.050(8) -0.023(6) -0.003(6)
 C234 0.092(7) 0.077(6) 0.174(10) -0.050(7) -0.048(7) -0.015(5)
 C235 0.109(8) 0.097(7) 0.106(7) -0.028(6) -0.010(6) -0.040(6)
 C236 0.073(5) 0.096(6) 0.069(5) -0.046(5) 0.001(4) 0.001(5)
 C237 0.088(5) 0.068(5) 0.050(4) -0.024(4) 0.002(4) 0.011(4)
 C238 0.074(5) 0.094(6) 0.052(4) -0.030(4) -0.009(4) 0.003(4)
 C239 0.094(6) 0.071(5) 0.080(6) -0.027(4) -0.021(5) -0.010(4)
 C240 0.090(6) 0.095(6) 0.073(5) -0.049(5) -0.031(4) 0.001(5)
 C241 0.100(7) 0.168(11) 0.100(7) -0.086(8) -0.047(6) 0.029(7)
 C242 0.070(5) 0.087(6) 0.142(9) -0.057(7) -0.020(6) 0.005(4)
 C243 0.062(5) 0.094(6) 0.108(7) -0.039(5) -0.018(4) 0.000(4)
 C244 0.074(5) 0.063(5) 0.063(5) -0.021(4) -0.016(4) 0.008(4)
 C245 0.061(4) 0.094(6) 0.067(5) -0.046(4) 0.001(3) -0.015(4)
 C246 0.067(4) 0.065(4) 0.047(4) -0.033(3) -0.006(3) -0.004(3)
 C247 0.071(5) 0.047(4) 0.092(6) -0.030(4) 0.002(4) 0.003(3)
 C248 0.075(5) 0.109(6) 0.080(5) -0.072(5) -0.018(4) 0.007(4)
 C249 0.071(4) 0.038(3) 0.056(4) -0.020(3) -0.001(3) -0.008(3)
 C250 0.059(4) 0.056(4) 0.105(6) -0.044(4) -0.021(4) 0.007(3)
 C251 0.103(7) 0.083(6) 0.094(7) -0.060(6) -0.008(5) 0.024(5)
 C252 0.057(5) 0.090(6) 0.206(11) -0.083(7) -0.048(6) 0.021(4)
 C253 0.094(7) 0.083(7) 0.189(12) -0.076(8) -0.057(8) 0.023(5)
 C254 0.088(6) 0.114(8) 0.104(7) -0.063(7) -0.027(6) 0.016(5)
 C255 0.070(6) 0.113(8) 0.159(10) -0.062(7) 0.001(6) -0.011(5)
 C256 0.048(4) 0.057(5) 0.170(10) -0.046(6) -0.013(5) -0.002(3)
 C257 0.069(5) 0.065(5) 0.100(6) -0.046(5) 0.011(4) -0.011(4)
 C258 0.056(4) 0.065(5) 0.086(5) -0.043(4) -0.003(4) -0.009(3)
 C259 0.084(5) 0.046(4) 0.077(5) -0.035(4) -0.013(4) 0.004(3)
 C260 0.146(9) 0.100(8) 0.101(8) -0.065(7) 0.015(6) 0.003(6)
 C261 0.269(15) 0.059(6) 0.079(7) -0.030(6) 0.028(8) -0.001(7)
 C262 0.162(9) 0.067(6) 0.088(7) -0.038(5) 0.002(6) -0.011(6)
 C263 0.104(6) 0.065(5) 0.094(6) -0.061(5) -0.005(5) -0.003(4)
 C264 0.060(4) 0.056(4) 0.058(4) -0.038(4) -0.005(3) 0.004(3)
 C265 0.079(5) 0.080(5) 0.092(6) -0.065(5) -0.014(4) -0.008(4)
 C266 0.094(5) 0.074(5) 0.064(5) -0.040(4) -0.008(4) 0.001(4)
 C267 0.105(6) 0.069(5) 0.075(5) -0.039(5) -0.028(5) -0.008(4)
 C268 0.238(13) 0.056(5) 0.064(6) -0.024(5) 0.015(7) -0.026(6)
 C269 0.325(19) 0.105(9) 0.113(9) -0.087(8) 0.051(10) -0.035(10)
 C270 0.255(13) 0.041(5) 0.053(5) -0.010(4) 0.036(6) 0.015(6)
 C271 0.099(6) 0.052(5) 0.066(5) -0.023(4) -0.008(4) 0.008(4)
 C272 0.171(9) 0.047(5) 0.064(5) -0.012(4) -0.022(5) -0.003(5)
 C273 0.225(11) 0.052(5) 0.035(4) -0.019(4) 0.008(5) -0.001(6)
 C274 0.140(8) 0.073(6) 0.077(6) -0.045(5) -0.005(5) 0.006(5)
 C275 0.096(5) 0.031(3) 0.058(4) -0.010(3) -0.021(4) 0.001(3)
 C276 0.093(5) 0.041(4) 0.057(4) -0.013(3) -0.010(4) 0.008(3)
 C277 0.088(5) 0.045(4) 0.054(4) -0.015(3) -0.005(4) -0.001(4)
 C278 0.093(5) 0.055(4) 0.060(5) -0.019(4) -0.010(4) 0.012(4)
 C279 0.096(5) 0.056(4) 0.050(4) -0.020(4) -0.009(4) 0.020(4)
 C280 0.153(9) 0.108(8) 0.082(7) -0.045(6) -0.030(6) 0.046(7)
 C281 0.184(11) 0.083(7) 0.096(8) -0.038(6) 0.006(7) 0.062(7)
 C282 0.150(8) 0.093(7) 0.066(6) -0.040(5) -0.021(6) 0.041(6)
 C283 0.093(6) 0.085(6) 0.085(6) -0.038(5) 0.005(5) -0.010(5)
 C284 0.066(4) 0.083(6) 0.078(5) -0.048(5) -0.021(4) 0.011(4)
 C285 0.105(6) 0.058(5) 0.069(5) -0.020(4) -0.023(4) -0.011(4)
 C286 0.118(7) 0.064(5) 0.075(6) -0.031(4) -0.025(5) 0.000(5)
 C287 0.089(5) 0.064(5) 0.071(5) -0.022(4) -0.018(4) 0.002(4)
 C288 0.065(4) 0.050(4) 0.059(4) -0.024(3) 0.005(3) -0.003(3)
 C289 0.065(4) 0.057(4) 0.061(4) -0.025(4) -0.020(3) 0.003(3)
 C290 0.097(5) 0.057(4) 0.043(4) -0.018(3) -0.002(4) 0.001(4)
 C291 0.059(4) 0.078(5) 0.055(4) -0.024(4) -0.017(3) 0.010(4)
 C292 0.082(5) 0.052(4) 0.043(4) -0.022(3) -0.011(3) 0.002(3)
 C293 0.128(7) 0.058(5) 0.052(4) -0.018(4) -0.013(4) 0.018(5)
 C294 0.197(11) 0.074(6) 0.079(6) -0.044(5) -0.060(6) 0.032(6)
 C295 0.211(11) 0.094(7) 0.061(5) -0.054(5) -0.040(6) 0.042(7)
 C296 0.112(7) 0.095(6) 0.078(6) -0.058(5) -0.012(5) -0.011(5)
 C65A 0.096(6) 0.082(5) 0.077(5) -0.045(4) 0.003(5) -0.022(5)
 C64A 0.095(6) 0.082(5) 0.079(5) -0.039(4) 0.007(5) -0.025(5)
 C63A 0.089(5) 0.074(5) 0.074(5) -0.042(4) 0.001(5) -0.022(5)
 C62A 0.081(5) 0.071(4) 0.073(5) -0.041(4) -0.006(4) -0.016(5)
 C61A 0.085(6) 0.075(5) 0.077(5) -0.045(4) -0.003(5) -0.019(5)
 C66A 0.093(6) 0.081(5) 0.081(5) -0.041(4) -0.002(5) -0.021(5)

_geom_special_details
;
 All esds (except the esd in the dihedral angle between two l.s. planes)
 are estimated using the full covariance matrix.  The cell esds are taken
 into account individually in the estimation of esds in distances, angles
 and torsion angles; correlations between esds in cell parameters are only
 used when they are defined by crystal symmetry.  An approximate (isotropic)
 treatment of cell esds is used for estimating esds involving l.s. planes.
;
loop_
  _geom_bond_atom_site_label_1
  _geom_bond_atom_site_label_2
  _geom_bond_distance
  _geom_bond_site_symmetry_2
  _geom_bond_publ_flag
 N1 C9 1.401(9) . ?
 N1 C11 1.361(9) . ?
 N1 C85 1.492(10) . ?
 N2 C8 1.382(9) . ?
 N2 C12 1.405(10) . ?
 N2 C63 1.473(9) . ?
 N2 C63A 1.449(11) . ?
 N3 C29 1.396(10) . ?
 N3 C33 1.393(10) . ?
 N3 C93 1.422(9) . ?
 N4 C28 1.383(10) . ?
 N4 C34 1.395(10) . ?
 N4 C83 1.452(9) . ?
 N5 C49 1.386(8) . ?
 N5 C51 1.371(10) . ?
 N5 C71 1.478(9) . ?
 N6 C48 1.404(10) . ?
 N6 C52 1.391(9) . ?
 N6 C75 1.465(9) . ?
 C1 C2 1.389(11) . ?
 C1 C6 1.493(12) . ?
 C1 C10 1.387(10) . ?
 C2 H2 0.9500 . ?
 C2 C3 1.338(12) . ?
 C3 H3 0.9500 . ?
 C3 C4 1.430(14) . ?
 C4 H4 0.9500 . ?
 C4 C5 1.341(12) . ?
 C5 H5 0.9500 . ?
 C5 C6 1.452(11) . ?
 C6 C7 1.356(10) . ?
 C7 H7 0.9500 . ?
 C7 C8 1.313(9) . ?
 C8 C9 1.451(10) . ?
 C9 C10 1.341(9) . ?
 C10 H10 0.9500 . ?
 C11 C12 1.437(11) . ?
 C11 C20 1.391(11) . ?
 C12 C13 1.356(10) . ?
 C13 H13 0.9500 . ?
 C13 C14 1.373(12) . ?
 C14 C15 1.332(12) . ?
 C14 C19 1.516(13) . ?
 C15 H15 0.9500 . ?
 C15 C16 1.360(15) . ?
 C16 H16 0.9500 . ?
 C16 C17 1.337(17) . ?
 C17 H17 0.9500 . ?
 C17 C18 1.402(16) . ?
 C18 H18 0.9500 . ?
 C18 C19 1.385(12) . ?
 C19 C20 1.353(11) . ?
 C20 H20 0.9500 . ?
 C21 C22 1.387(11) . ?
 C21 C26 1.363(10) . ?
 C21 C30 1.419(10) . ?
 C22 H22 0.9500 . ?
 C22 C23 1.422(11) . ?
 C23 H23 0.9500 . ?
 C23 C24 1.345(12) . ?
 C24 H24 0.9500 . ?
 C24 C25 1.450(13) . ?
 C25 H25 0.9500 . ?
 C25 C26 1.387(11) . ?
 C26 C27 1.251(12) . ?
 C27 H27 0.9500 . ?
 C27 C28 1.422(12) . ?
 C28 C29 1.467(11) . ?
 C29 C30 1.346(11) . ?
 C30 H30 0.9500 . ?
 C31 C32 1.418(13) . ?
 C31 C36 1.438(14) . ?
 C31 C40 1.451(13) . ?
 C32 H32 0.9500 . ?
 C32 C33 1.381(11) . ?
 C33 C34 1.412(11) . ?
 C34 C35 1.413(12) . ?
 C35 H35 0.9500 . ?
 C35 C36 1.370(13) . ?
 C36 C37 1.351(13) . ?
 C37 H37 0.9500 . ?
 C37 C38 1.269(15) . ?
 C38 H38 0.9500 . ?
 C38 C39 1.396(15) . ?
 C39 H39 0.9500 . ?
 C39 C40 1.371(14) . ?
 C40 H40 0.9500 . ?
 C41 C42 1.429(11) . ?
 C41 C46 1.485(12) . ?
 C41 C50 1.376(10) . ?
 C42 H42 0.9500 . ?
 C42 C43 1.371(14) . ?
 C43 H43 0.9500 . ?
 C43 C44 1.472(17) . ?
 C44 H44 0.9500 . ?
 C44 C45 1.351(16) . ?
 C45 H45 0.9500 . ?
 C45 C46 1.383(12) . ?
 C46 C47 1.400(12) . ?
 C47 H47 0.9500 . ?
 C47 C48 1.329(9) . ?
 C48 C49 1.441(10) . ?
 C49 C50 1.398(11) . ?
 C50 H50 0.9500 . ?
 C51 C52 1.497(11) . ?
 C51 C60 1.372(10) . ?
 C52 C53 1.354(11) . ?
 C53 H53 0.9500 . ?
 C53 C54 1.374(10) . ?
 C54 C55 1.425(12) . ?
 C54 C59 1.402(12) . ?
 C55 H55 0.9500 . ?
 C55 C56 1.276(12) . ?
 C56 H56 0.9500 . ?
 C56 C57 1.443(15) . ?
 C57 H57 0.9500 . ?
 C57 C58 1.348(13) . ?
 C58 H58 0.9500 . ?
 C58 C59 1.462(11) . ?
 C59 C60 1.417(12) . ?
 C60 H60 0.9500 . ?
 C65 H65 0.9500 . ?
 C65 C64 1.3900 . ?
 C65 C66 1.3900 . ?
 C64 H64 0.9500 . ?
 C64 C63 1.3900 . ?
 C63 C62 1.3900 . ?
 C62 H62 0.9500 . ?
 C62 C61 1.3900 . ?
 C61 C66 1.3900 . ?
 C61 C67 1.503(10) . ?
 C66 H66 0.9500 . ?
 C67 C68 1.420(10) . ?
 C67 C72 1.383(10) . ?
 C67 C61A 1.549(12) . ?
 C68 H68 0.9500 . ?
 C68 C69 1.381(13) . ?
 C69 H69 0.9500 . ?
 C69 C70 1.345(13) . ?
 C70 H70 0.9500 . ?
 C70 C71 1.368(11) . ?
 C71 C72 1.359(10) . ?
 C72 H72 0.9500 . ?
 C73 C74 1.365(10) . ?
 C73 C78 1.397(11) . ?
 C73 C79 1.493(10) . ?
 C74 H74 0.9500 . ?
 C74 C75 1.390(9) . ?
 C75 C76 1.335(11) . ?
 C76 H76 0.9500 . ?
 C76 C77 1.383(13) . ?
 C77 H77 0.9500 . ?
 C77 C78 1.369(11) . ?
 C78 H78 0.9500 . ?
 C79 C80 1.392(9) . ?
 C79 C84 1.398(9) . ?
 C80 H80 0.9500 . ?
 C80 C81 1.345(11) . ?
 C81 H81 0.9500 . ?
 C81 C82 1.376(13) . ?
 C82 H82 0.9500 . ?
 C82 C83 1.378(11) . ?
 C83 C84 1.406(10) . ?
 C84 H84 0.9500 . ?
 C85 C86 1.373(10) . ?
 C85 C90 1.305(10) . ?
 C86 H86 0.9500 . ?
 C86 C87 1.392(10) . ?
 C87 C88 1.428(10) . ?
 C87 C91 1.467(10) . ?
 C88 H88 0.9500 . ?
 C88 C89 1.442(11) . ?
 C89 H89 0.9500 . ?
 C89 C90 1.332(12) . ?
 C90 H90 0.9500 . ?
 C91 C92 1.398(9) . ?
 C91 C96 1.427(10) . ?
 C92 H92 0.9500 . ?
 C92 C93 1.412(10) . ?
 C93 C94 1.375(10) . ?
 C94 H94 0.9500 . ?
 C94 C95 1.408(12) . ?
 C95 H95 0.9500 . ?
 C95 C96 1.339(11) . ?
 C96 H96 0.9500 . ?
 N7 C149 1.392(9) . ?
 N7 C152 1.415(8) . ?
 N7 C173 1.432(9) . ?
 N8 C148 1.411(8) . ?
 N8 C153 1.401(9) . ?
 N8 C163 1.433(9) . ?
 N9 C128 1.405(10) . ?
 N9 C131 1.425(10) . ?
 N9 C171 1.478(9) . ?
 N10 C129 1.397(11) . ?
 N10 C140 1.389(10) . ?
 N10 C187 1.484(9) . ?
 N11 C104 1.409(9) . ?
 N11 C112 1.368(9) . ?
 N11 C195 1.442(9) . ?
 N12 C103 1.371(9) . ?
 N12 C113 1.431(10) . ?
 N12 C181 1.446(9) . ?
 C101 C102 1.354(10) . ?
 C101 C106 1.443(10) . ?
 C101 C110 1.393(11) . ?
 C102 H102 0.9500 . ?
 C102 C103 1.354(10) . ?
 C103 C104 1.489(10) . ?
 C104 C105 1.298(10) . ?
 C105 H105 0.9500 . ?
 C105 C106 1.401(10) . ?
 C106 C107 1.397(10) . ?
 C107 H107 0.9500 . ?
 C107 C108 1.352(11) . ?
 C108 H108 0.9500 . ?
 C108 C109 1.380(12) . ?
 C109 H109 0.9500 . ?
 C109 C110 1.343(11) . ?
 C110 H110 0.9500 . ?
 C111 H111 0.9500 . ?
 C111 C112 1.300(11) . ?
 C111 C120 1.360(11) . ?
 C112 C113 1.491(11) . ?
 C113 C114 1.303(10) . ?
 C114 H114 0.9500 . ?
 C114 C115 1.515(12) . ?
 C115 C116 1.382(11) . ?
 C115 C120 1.474(12) . ?
 C116 H116 0.9500 . ?
 C116 C117 1.370(14) . ?
 C117 H117 0.9500 . ?
 C117 C118 1.406(15) . ?
 C118 H118 0.9500 . ?
 C118 C119 1.328(12) . ?
 C119 H119 0.9500 . ?
 C119 C120 1.397(12) . ?
 C121 C122 1.408(13) . ?
 C121 C126 1.449(13) . ?
 C121 C130 1.410(12) . ?
 C122 H122 0.9500 . ?
 C122 C123 1.334(14) . ?
 C123 H123 0.9500 . ?
 C123 C124 1.432(16) . ?
 C124 H124 0.9500 . ?
 C124 C125 1.425(16) . ?
 C125 H125 0.9500 . ?
 C125 C126 1.400(13) . ?
 C126 C127 1.374(12) . ?
 C127 H127 0.9500 . ?
 C127 C128 1.368(11) . ?
 C128 C129 1.443(11) . ?
 C129 C130 1.365(12) . ?
 C130 H130 0.9500 . ?
 C131 C132 1.353(11) . ?
 C131 C140 1.398(10) . ?
 C132 H132 0.9500 . ?
 C132 C133 1.439(11) . ?
 C133 C134 1.439(12) . ?
 C133 C138 1.442(11) . ?
 C134 H134 0.9500 . ?
 C134 C135 1.378(13) . ?
 C135 H135 0.9500 . ?
 C135 C136 1.393(13) . ?
 C136 H136 0.9500 . ?
 C136 C137 1.313(12) . ?
 C137 H137 0.9500 . ?
 C137 C138 1.369(11) . ?
 C138 C139 1.417(11) . ?
 C139 H139 0.9500 . ?
 C139 C140 1.357(11) . ?
 C141 C142 1.424(10) . ?
 C141 C146 1.400(11) . ?
 C141 C150 1.456(10) . ?
 C142 H142 0.9500 . ?
 C142 C143 1.404(12) . ?
 C143 H143 0.9500 . ?
 C143 C144 1.403(14) . ?
 C144 H144 0.9500 . ?
 C144 C145 1.410(12) . ?
 C145 H145 0.9500 . ?
 C145 C146 1.458(11) . ?
 C146 C147 1.348(10) . ?
 C147 H147 0.9500 . ?
 C147 C148 1.292(9) . ?
 C148 C149 1.472(10) . ?
 C149 C150 1.347(9) . ?
 C150 H150 0.9500 . ?
 C151 H151 0.9500 . ?
 C151 C152 1.408(11) . ?
 C151 C160 1.379(11) . ?
 C152 C153 1.413(10) . ?
 C153 C154 1.386(9) . ?
 C154 H154 0.9500 . ?
 C154 C155 1.432(12) . ?
 C155 C156 1.339(12) . ?
 C155 C160 1.455(13) . ?
 C156 H156 0.9500 . ?
 C156 C157 1.480(16) . ?
 C157 H157 0.9500 . ?
 C157 C158 1.388(17) . ?
 C158 H158 0.9500 . ?
 C158 C159 1.322(15) . ?
 C159 H159 0.9500 . ?
 C159 C160 1.345(13) . ?
 C161 C162 1.358(10) . ?
 C161 C166 1.329(10) . ?
 C161 C167 1.514(10) . ?
 C162 H162 0.9500 . ?
 C162 C163 1.384(10) . ?
 C163 C164 1.375(10) . ?
 C164 H164 0.9500 . ?
 C164 C165 1.347(12) . ?
 C165 H165 0.9500 . ?
 C165 C166 1.381(12) . ?
 C166 H166 0.9500 . ?
 C167 C168 1.397(10) . ?
 C167 C172 1.379(10) . ?
 C168 H168 0.9500 . ?
 C168 C169 1.388(12) . ?
 C169 H169 0.9500 . ?
 C169 C170 1.375(12) . ?
 C170 H170 0.9500 . ?
 C170 C171 1.320(11) . ?
 C171 C172 1.353(10) . ?
 C172 H172 0.9500 . ?
 C173 C174 1.413(10) . ?
 C173 C178 1.349(11) . ?
 C174 H174 0.9500 . ?
 C174 C175 1.323(9) . ?
 C175 C176 1.423(12) . ?
 C175 C179 1.496(10) . ?
 C176 H176 0.9500 . ?
 C176 C177 1.409(13) . ?
 C177 H177 0.9500 . ?
 C177 C178 1.439(12) . ?
 C178 H178 0.9500 . ?
 C179 C180 1.399(10) . ?
 C179 C184 1.370(9) . ?
 C180 H180 0.9500 . ?
 C180 C181 1.426(10) . ?
 C181 C182 1.385(11) . ?
 C182 H182 0.9500 . ?
 C182 C183 1.361(12) . ?
 C183 H183 0.9500 . ?
 C183 C184 1.344(11) . ?
 C184 H184 0.9500 . ?
 C185 C186 1.389(9) . ?
 C185 C190 1.413(10) . ?
 C185 C191 1.432(10) . ?
 C186 H186 0.9500 . ?
 C186 C187 1.382(9) . ?
 C187 C188 1.310(11) . ?
 C188 H188 0.9500 . ?
 C188 C189 1.374(11) . ?
 C189 H189 0.9500 . ?
 C189 C190 1.353(11) . ?
 C190 H190 0.9500 . ?
 C191 C192 1.414(9) . ?
 C191 C196 1.434(10) . ?
 C192 H192 0.9500 . ?
 C192 C193 1.402(11) . ?
 C193 H193 0.9500 . ?
 C193 C194 1.418(12) . ?
 C194 H194 0.9500 . ?
 C194 C195 1.353(10) . ?
 C195 C196 1.378(9) . ?
 C196 H196 0.9500 . ?
 N13 C247 1.365(9) . ?
 N13 C258 1.414(8) . ?
 N13 C263 1.502(9) . ?
 N14 C246 1.361(7) . ?
 N14 C249 1.360(8) . ?
 N14 C284 1.425(9) . ?
 N15 C208 1.359(9) . ?
 N15 C213 1.373(9) . ?
 N15 C267 1.471(10) . ?
 N16 C209 1.360(8) . ?
 N16 C212 1.384(9) . ?
 N16 C275 1.430(9) . ?
 N17 C226 1.320(8) . ?
 N17 C229 1.423(10) . ?
 N17 C290 1.501(9) . ?
 N18 C227 1.421(10) . ?
 N18 C238 1.367(9) . ?
 N18 C279 1.458(9) . ?
 C201 C202 1.404(13) . ?
 C201 C206 1.525(14) . ?
 C201 C283 1.410(12) . ?
 C202 H202 0.9500 . ?
 C202 C203 1.307(14) . ?
 C203 H203 0.9500 . ?
 C203 C204 1.49(2) . ?
 C204 H204 0.9500 . ?
 C204 C205 1.373(17) . ?
 C205 H205 0.9500 . ?
 C205 C206 1.407(12) . ?
 C206 C207 1.341(12) . ?
 C207 H207 0.9500 . ?
 C207 C208 1.438(10) . ?
 C208 C209 1.476(10) . ?
 C209 C283 1.316(10) . ?
 C210 C211 1.407(11) . ?
 C210 C215 1.425(11) . ?
 C210 C296 1.425(11) . ?
 C211 H211 0.9500 . ?
 C211 C212 1.374(10) . ?
 C212 C213 1.444(10) . ?
 C213 C214 1.353(10) . ?
 C214 H214 0.9500 . ?
 C214 C215 1.439(10) . ?
 C215 C216 1.387(11) . ?
 C216 H216 0.9500 . ?
 C216 C217 1.348(11) . ?
 C217 H217 0.9500 . ?
 C217 C218 1.524(14) . ?
 C218 H218 0.9500 . ?
 C218 C296 1.343(12) . ?
 C219 C220 1.425(11) . ?
 C219 C224 1.462(12) . ?
 C219 C228 1.352(12) . ?
 C220 H220 0.9500 . ?
 C220 C221 1.406(14) . ?
 C221 H221 0.9500 . ?
 C221 C222 1.343(13) . ?
 C222 H222 0.9500 . ?
 C222 C223 1.421(12) . ?
 C223 H223 0.9500 . ?
 C223 C224 1.346(12) . ?
 C224 C225 1.409(10) . ?
 C225 H225 0.9500 . ?
 C225 C226 1.373(10) . ?
 C226 C227 1.433(10) . ?
 C227 C228 1.372(10) . ?
 C228 H228 0.9500 . ?
 C229 C230 1.365(9) . ?
 C229 C238 1.447(10) . ?
 C230 H230 0.9500 . ?
 C230 C231 1.356(11) . ?
 C231 C232 1.450(11) . ?
 C231 C236 1.434(12) . ?
 C232 H232 0.9500 . ?
 C232 C233 1.314(13) . ?
 C233 H233 0.9500 . ?
 C233 C234 1.432(13) . ?
 C234 H234 0.9500 . ?
 C234 C235 1.423(13) . ?
 C235 H235 0.9500 . ?
 C235 C236 1.377(11) . ?
 C236 C237 1.400(10) . ?
 C237 H237 0.9500 . ?
 C237 C238 1.378(10) . ?
 C239 C240 1.384(10) . ?
 C239 C244 1.426(11) . ?
 C239 C248 1.412(11) . ?
 C240 H240 0.9500 . ?
 C240 C241 1.422(13) . ?
 C241 H241 0.9500 . ?
 C241 C242 1.272(12) . ?
 C242 H242 0.9500 . ?
 C242 C243 1.458(12) . ?
 C243 H243 0.9500 . ?
 C243 C244 1.424(11) . ?
 C244 C245 1.412(9) . ?
 C245 H245 0.9500 . ?
 C245 C246 1.391(9) . ?
 C246 C247 1.474(10) . ?
 C247 C248 1.322(10) . ?
 C248 H248 0.9500 . ?
 C249 C250 1.357(9) . ?
 C249 C258 1.430(9) . ?
 C250 H250 0.9500 . ?
 C250 C251 1.397(11) . ?
 C251 C252 1.381(11) . ?
 C251 C256 1.343(12) . ?
 C252 H252 0.9500 . ?
 C252 C253 1.436(14) . ?
 C253 H253 0.9500 . ?
 C253 C254 1.299(14) . ?
 C254 H254 0.9500 . ?
 C254 C255 1.378(12) . ?
 C255 H255 0.9500 . ?
 C255 C256 1.439(12) . ?
 C256 C257 1.492(12) . ?
 C257 H257 0.9500 . ?
 C257 C258 1.390(10) . ?
 C259 C260 1.401(11) . ?
 C259 C264 1.382(9) . ?
 C259 C265 1.527(10) . ?
 C260 H260 0.9500 . ?
 C260 C261 1.372(13) . ?
 C261 H261 0.9500 . ?
 C261 C262 1.390(13) . ?
 C262 H262 0.9500 . ?
 C262 C263 1.350(11) . ?
 C263 C264 1.321(10) . ?
 C264 H264 0.9500 . ?
 C265 C266 1.388(10) . ?
 C265 C270 1.362(11) . ?
 C266 H266 0.9500 . ?
 C266 C267 1.389(10) . ?
 C267 C268 1.362(11) . ?
 C268 H268 0.9500 . ?
 C268 C269 1.461(13) . ?
 C269 H269 0.9500 . ?
 C269 C270 1.344(14) . ?
 C270 H270 0.9500 . ?
 C271 C272 1.423(10) . ?
 C271 C276 1.334(10) . ?
 C271 C277 1.476(10) . ?
 C272 H272 0.9500 . ?
 C272 C273 1.392(11) . ?
 C273 H273 0.9500 . ?
 C273 C274 1.384(11) . ?
 C274 H274 0.9500 . ?
 C274 C275 1.407(10) . ?
 C275 C276 1.428(10) . ?
 C276 H276 0.9500 . ?
 C277 C278 1.321(9) . ?
 C277 C282 1.473(11) . ?
 C278 H278 0.9500 . ?
 C278 C279 1.359(10) . ?
 C279 C280 1.375(12) . ?
 C280 H280 0.9500 . ?
 C280 C281 1.259(12) . ?
 C281 H281 0.9500 . ?
 C281 C282 1.322(12) . ?
 C282 H282 0.9500 . ?
 C283 H283 0.9500 . ?
 C284 C285 1.363(10) . ?
 C284 C289 1.400(10) . ?
 C285 H285 0.9500 . ?
 C285 C286 1.364(11) . ?
 C286 H286 0.9500 . ?
 C286 C287 1.384(11) . ?
 C287 H287 0.9500 . ?
 C287 C288 1.403(10) . ?
 C288 C289 1.372(9) . ?
 C288 C292 1.444(9) . ?
 C289 H289 0.9500 . ?
 C290 C291 1.327(10) . ?
 C290 C295 1.357(10) . ?
 C291 H291 0.9500 . ?
 C291 C292 1.416(9) . ?
 C292 C293 1.402(9) . ?
 C293 H293 0.9500 . ?
 C293 C294 1.341(11) . ?
 C294 H294 0.9500 . ?
 C294 C295 1.456(12) . ?
 C295 H295 0.9500 . ?
 C296 H296 0.9500 . ?
 C65A H65A 0.9500 . ?
 C65A C64A 1.3900 . ?
 C65A C66A 1.3900 . ?
 C64A H64A 0.9500 . ?
 C64A C63A 1.3900 . ?
 C63A C62A 1.3900 . ?
 C62A H62A 0.9500 . ?
 C62A C61A 1.3900 . ?
 C61A C66A 1.3900 . ?
 C66A H66A 0.9500 . ?

loop_
  _geom_angle_atom_site_label_1
  _geom_angle_atom_site_label_2
  _geom_angle_atom_site_label_3
  _geom_angle
  _geom_angle_site_symmetry_1
  _geom_angle_site_symmetry_3
  _geom_angle_publ_flag
 C9 N1 C85 116.2(6) . . ?
 C11 N1 C9 125.3(6) . . ?
 C11 N1 C85 118.5(6) . . ?
 C8 N2 C12 126.6(7) . . ?
 C8 N2 C63 115.1(8) . . ?
 C8 N2 C63A 120.7(11) . . ?
 C12 N2 C63 118.1(8) . . ?
 C12 N2 C63A 112.5(11) . . ?
 C29 N3 C93 117.0(7) . . ?
 C33 N3 C29 122.4(7) . . ?
 C33 N3 C93 120.5(6) . . ?
 C28 N4 C34 122.8(7) . . ?
 C28 N4 C83 117.4(7) . . ?
 C34 N4 C83 119.7(7) . . ?
 C49 N5 C71 116.5(6) . . ?
 C51 N5 C49 123.1(7) . . ?
 C51 N5 C71 120.3(5) . . ?
 C48 N6 C75 117.1(6) . . ?
 C52 N6 C48 126.0(7) . . ?
 C52 N6 C75 116.7(7) . . ?
 C2 C1 C6 118.5(8) . . ?
 C2 C1 C10 125.6(9) . . ?
 C10 C1 C6 115.4(7) . . ?
 C1 C2 H2 118.3 . . ?
 C3 C2 C1 123.4(10) . . ?
 C3 C2 H2 118.3 . . ?
 C2 C3 H3 120.7 . . ?
 C2 C3 C4 118.7(9) . . ?
 C4 C3 H3 120.7 . . ?
 C3 C4 H4 118.6 . . ?
 C5 C4 C3 122.8(9) . . ?
 C5 C4 H4 118.6 . . ?
 C4 C5 H5 119.9 . . ?
 C4 C5 C6 120.1(9) . . ?
 C6 C5 H5 119.9 . . ?
 C5 C6 C1 116.2(8) . . ?
 C7 C6 C1 116.5(8) . . ?
 C7 C6 C5 127.3(9) . . ?
 C6 C7 H7 116.6 . . ?
 C8 C7 C6 126.9(8) . . ?
 C8 C7 H7 116.6 . . ?
 N2 C8 C9 115.6(7) . . ?
 C7 C8 N2 126.5(7) . . ?
 C7 C8 C9 117.8(7) . . ?
 N1 C9 C8 117.9(6) . . ?
 C10 C9 N1 124.1(7) . . ?
 C10 C9 C8 118.0(7) . . ?
 C1 C10 H10 117.5 . . ?
 C9 C10 C1 125.1(8) . . ?
 C9 C10 H10 117.5 . . ?
 N1 C11 C12 118.3(7) . . ?
 N1 C11 C20 123.3(8) . . ?
 C20 C11 C12 118.4(7) . . ?
 N2 C12 C11 116.3(6) . . ?
 C13 C12 N2 124.7(8) . . ?
 C13 C12 C11 118.9(8) . . ?
 C12 C13 H13 117.2 . . ?
 C12 C13 C14 125.6(9) . . ?
 C14 C13 H13 117.2 . . ?
 C13 C14 C19 114.5(7) . . ?
 C15 C14 C13 127.1(11) . . ?
 C15 C14 C19 118.1(10) . . ?
 C14 C15 H15 117.5 . . ?
 C14 C15 C16 125.0(13) . . ?
 C16 C15 H15 117.5 . . ?
 C15 C16 H16 120.9 . . ?
 C17 C16 C15 118.3(12) . . ?
 C17 C16 H16 120.9 . . ?
 C16 C17 H17 118.9 . . ?
 C16 C17 C18 122.3(12) . . ?
 C18 C17 H17 118.9 . . ?
 C17 C18 H18 119.3 . . ?
 C19 C18 C17 121.3(11) . . ?
 C19 C18 H18 119.3 . . ?
 C18 C19 C14 114.9(8) . . ?
 C20 C19 C14 119.6(8) . . ?
 C20 C19 C18 125.5(10) . . ?
 C11 C20 H20 118.7 . . ?
 C19 C20 C11 122.7(9) . . ?
 C19 C20 H20 118.7 . . ?
 C22 C21 C30 120.5(8) . . ?
 C26 C21 C22 119.4(8) . . ?
 C26 C21 C30 120.1(8) . . ?
 C21 C22 H22 118.5 . . ?
 C21 C22 C23 123.0(8) . . ?
 C23 C22 H22 118.5 . . ?
 C22 C23 H23 121.9 . . ?
 C24 C23 C22 116.2(9) . . ?
 C24 C23 H23 121.9 . . ?
 C23 C24 H24 118.9 . . ?
 C23 C24 C25 122.3(8) . . ?
 C25 C24 H24 118.9 . . ?
 C24 C25 H25 120.7 . . ?
 C26 C25 C24 118.5(8) . . ?
 C26 C25 H25 120.7 . . ?
 C21 C26 C25 120.5(8) . . ?
 C27 C26 C21 117.0(8) . . ?
 C27 C26 C25 122.5(9) . . ?
 C26 C27 H27 115.2 . . ?
 C26 C27 C28 129.7(9) . . ?
 C28 C27 H27 115.2 . . ?
 N4 C28 C27 129.5(7) . . ?
 N4 C28 C29 117.1(7) . . ?
 C27 C28 C29 113.3(9) . . ?
 N3 C29 C28 119.0(8) . . ?
 C30 C29 N3 124.0(8) . . ?
 C30 C29 C28 117.0(8) . . ?
 C21 C30 H30 118.8 . . ?
 C29 C30 C21 122.5(8) . . ?
 C29 C30 H30 118.8 . . ?
 C32 C31 C36 118.0(10) . . ?
 C32 C31 C40 119.9(12) . . ?
 C36 C31 C40 122.0(11) . . ?
 C31 C32 H32 118.2 . . ?
 C33 C32 C31 123.5(10) . . ?
 C33 C32 H32 118.2 . . ?
 N3 C33 C34 118.3(7) . . ?
 C32 C33 N3 123.5(8) . . ?
 C32 C33 C34 118.3(9) . . ?
 N4 C34 C33 120.3(8) . . ?
 N4 C34 C35 121.3(8) . . ?
 C35 C34 C33 118.3(8) . . ?
 C34 C35 H35 117.8 . . ?
 C36 C35 C34 124.3(10) . . ?
 C36 C35 H35 117.8 . . ?
 C35 C36 C31 117.5(10) . . ?
 C37 C36 C31 112.7(11) . . ?
 C37 C36 C35 129.5(12) . . ?
 C36 C37 H37 116.3 . . ?
 C38 C37 C36 127.5(15) . . ?
 C38 C37 H37 116.3 . . ?
 C37 C38 H38 119.3 . . ?
 C37 C38 C39 121.5(13) . . ?
 C39 C38 H38 119.3 . . ?
 C38 C39 H39 120.4 . . ?
 C40 C39 C38 119.2(11) . . ?
 C40 C39 H39 120.4 . . ?
 C31 C40 H40 121.9 . . ?
 C39 C40 C31 116.2(12) . . ?
 C39 C40 H40 121.9 . . ?
 C42 C41 C46 119.0(7) . . ?
 C50 C41 C42 123.7(9) . . ?
 C50 C41 C46 117.0(8) . . ?
 C41 C42 H42 120.6 . . ?
 C43 C42 C41 118.9(10) . . ?
 C43 C42 H42 120.6 . . ?
 C42 C43 H43 119.6 . . ?
 C42 C43 C44 120.8(11) . . ?
 C44 C43 H43 119.6 . . ?
 C43 C44 H44 120.0 . . ?
 C45 C44 C43 119.9(10) . . ?
 C45 C44 H44 120.0 . . ?
 C44 C45 H45 119.3 . . ?
 C44 C45 C46 121.4(13) . . ?
 C46 C45 H45 119.3 . . ?
 C45 C46 C41 119.1(10) . . ?
 C45 C46 C47 124.9(10) . . ?
 C47 C46 C41 116.0(7) . . ?
 C46 C47 H47 116.9 . . ?
 C48 C47 C46 126.2(8) . . ?
 C48 C47 H47 116.9 . . ?
 N6 C48 C49 116.3(6) . . ?
 C47 C48 N6 125.4(7) . . ?
 C47 C48 C49 118.2(8) . . ?
 N5 C49 C48 119.9(8) . . ?
 N5 C49 C50 122.2(7) . . ?
 C50 C49 C48 117.7(6) . . ?
 C41 C50 C49 124.3(8) . . ?
 C41 C50 H50 117.8 . . ?
 C49 C50 H50 117.8 . . ?
 N5 C51 C52 119.2(6) . . ?
 N5 C51 C60 124.3(8) . . ?
 C60 C51 C52 116.5(8) . . ?
 N6 C52 C51 115.0(8) . . ?
 C53 C52 N6 125.8(8) . . ?
 C53 C52 C51 119.1(6) . . ?
 C52 C53 H53 118.2 . . ?
 C52 C53 C54 123.5(8) . . ?
 C54 C53 H53 118.2 . . ?
 C53 C54 C55 126.2(9) . . ?
 C53 C54 C59 118.4(9) . . ?
 C59 C54 C55 114.7(7) . . ?
 C54 C55 H55 116.6 . . ?
 C56 C55 C54 126.8(11) . . ?
 C56 C55 H55 116.6 . . ?
 C55 C56 H56 120.7 . . ?
 C55 C56 C57 118.7(11) . . ?
 C57 C56 H56 120.7 . . ?
 C56 C57 H57 120.0 . . ?
 C58 C57 C56 120.0(9) . . ?
 C58 C57 H57 120.0 . . ?
 C57 C58 H58 120.3 . . ?
 C57 C58 C59 119.5(10) . . ?
 C59 C58 H58 120.3 . . ?
 C54 C59 C58 120.1(9) . . ?
 C54 C59 C60 120.1(8) . . ?
 C60 C59 C58 119.8(9) . . ?
 C51 C60 C59 121.8(9) . . ?
 C51 C60 H60 119.1 . . ?
 C59 C60 H60 119.1 . . ?
 C64 C65 H65 120.0 . . ?
 C64 C65 C66 120.0 . . ?
 C66 C65 H65 120.0 . . ?
 C65 C64 H64 120.0 . . ?
 C63 C64 C65 120.0 . . ?
 C63 C64 H64 120.0 . . ?
 C64 C63 N2 120.6(7) . . ?
 C62 C63 N2 119.3(6) . . ?
 C62 C63 C64 120.0 . . ?
 C63 C62 H62 120.0 . . ?
 C63 C62 C61 120.0 . . ?
 C61 C62 H62 120.0 . . ?
 C62 C61 C66 120.0 . . ?
 C62 C61 C67 121.4(6) . . ?
 C66 C61 C67 118.0(6) . . ?
 C65 C66 H66 120.0 . . ?
 C61 C66 C65 120.0 . . ?
 C61 C66 H66 120.0 . . ?
 C68 C67 C61 120.7(7) . . ?
 C68 C67 C61A 118.3(8) . . ?
 C72 C67 C61 121.0(7) . . ?
 C72 C67 C68 118.3(7) . . ?
 C72 C67 C61A 122.1(8) . . ?
 C67 C68 H68 120.6 . . ?
 C69 C68 C67 118.7(7) . . ?
 C69 C68 H68 120.6 . . ?
 C68 C69 H69 119.0 . . ?
 C70 C69 C68 122.0(8) . . ?
 C70 C69 H69 119.0 . . ?
 C69 C70 H70 120.6 . . ?
 C69 C70 C71 118.8(9) . . ?
 C71 C70 H70 120.6 . . ?
 C70 C71 N5 119.2(8) . . ?
 C72 C71 N5 118.6(6) . . ?
 C72 C71 C70 121.9(8) . . ?
 C67 C72 H72 120.0 . . ?
 C71 C72 C67 120.1(7) . . ?
 C71 C72 H72 120.0 . . ?
 C74 C73 C78 118.2(8) . . ?
 C74 C73 C79 120.4(7) . . ?
 C78 C73 C79 121.1(7) . . ?
 C73 C74 H74 120.6 . . ?
 C73 C74 C75 118.8(7) . . ?
 C75 C74 H74 120.6 . . ?
 C74 C75 N6 118.1(7) . . ?
 C76 C75 N6 119.4(7) . . ?
 C76 C75 C74 122.5(8) . . ?
 C75 C76 H76 120.2 . . ?
 C75 C76 C77 119.5(7) . . ?
 C77 C76 H76 120.2 . . ?
 C76 C77 H77 121.0 . . ?
 C78 C77 C76 118.0(9) . . ?
 C78 C77 H77 121.0 . . ?
 C73 C78 H78 119.2 . . ?
 C77 C78 C73 121.6(9) . . ?
 C77 C78 H78 119.2 . . ?
 C80 C79 C73 122.4(7) . . ?
 C84 C79 C73 120.3(6) . . ?
 C84 C79 C80 117.1(7) . . ?
 C79 C80 H80 119.2 . . ?
 C81 C80 C79 121.7(8) . . ?
 C81 C80 H80 119.2 . . ?
 C80 C81 H81 119.0 . . ?
 C80 C81 C82 122.1(8) . . ?
 C82 C81 H81 119.0 . . ?
 C81 C82 H82 120.9 . . ?
 C81 C82 C83 118.3(9) . . ?
 C83 C82 H82 120.9 . . ?
 C82 C83 N4 121.5(8) . . ?
 C82 C83 C84 120.2(8) . . ?
 C84 C83 N4 118.2(6) . . ?
 C79 C84 C83 120.4(6) . . ?
 C79 C84 H84 119.8 . . ?
 C83 C84 H84 119.8 . . ?
 C86 C85 N1 118.5(6) . . ?
 C90 C85 N1 121.1(7) . . ?
 C90 C85 C86 120.0(8) . . ?
 C85 C86 H86 119.2 . . ?
 C85 C86 C87 121.6(6) . . ?
 C87 C86 H86 119.2 . . ?
 C86 C87 C88 117.1(7) . . ?
 C86 C87 C91 121.4(6) . . ?
 C88 C87 C91 121.5(7) . . ?
 C87 C88 H88 121.0 . . ?
 C87 C88 C89 118.1(8) . . ?
 C89 C88 H88 121.0 . . ?
 C88 C89 H89 120.6 . . ?
 C90 C89 C88 118.7(8) . . ?
 C90 C89 H89 120.6 . . ?
 C85 C90 C89 124.0(8) . . ?
 C85 C90 H90 118.0 . . ?
 C89 C90 H90 118.0 . . ?
 C92 C91 C87 120.5(6) . . ?
 C92 C91 C96 118.5(7) . . ?
 C96 C91 C87 121.0(7) . . ?
 C91 C92 H92 120.4 . . ?
 C91 C92 C93 119.3(6) . . ?
 C93 C92 H92 120.4 . . ?
 C92 C93 N3 118.9(6) . . ?
 C94 C93 N3 120.9(7) . . ?
 C94 C93 C92 119.7(7) . . ?
 C93 C94 H94 119.3 . . ?
 C93 C94 C95 121.3(8) . . ?
 C95 C94 H94 119.3 . . ?
 C94 C95 H95 120.5 . . ?
 C96 C95 C94 118.9(7) . . ?
 C96 C95 H95 120.5 . . ?
 C91 C96 H96 119.0 . . ?
 C95 C96 C91 122.1(7) . . ?
 C95 C96 H96 119.0 . . ?
 C149 N7 C152 121.4(6) . . ?
 C149 N7 C173 117.1(6) . . ?
 C152 N7 C173 120.9(6) . . ?
 C148 N8 C163 117.2(6) . . ?
 C153 N8 C148 123.3(6) . . ?
 C153 N8 C163 119.5(6) . . ?
 C128 N9 C131 122.4(7) . . ?
 C128 N9 C171 118.7(7) . . ?
 C131 N9 C171 118.9(6) . . ?
 C129 N10 C187 116.4(7) . . ?
 C140 N10 C129 125.3(7) . . ?
 C140 N10 C187 118.3(7) . . ?
 C104 N11 C195 116.6(6) . . ?
 C112 N11 C104 127.0(7) . . ?
 C112 N11 C195 116.3(6) . . ?
 C103 N12 C113 122.6(7) . . ?
 C103 N12 C181 119.9(7) . . ?
 C113 N12 C181 117.3(6) . . ?
 C102 C101 C106 116.1(7) . . ?
 C102 C101 C110 127.5(8) . . ?
 C110 C101 C106 116.0(7) . . ?
 C101 C102 H102 115.8 . . ?
 C101 C102 C103 128.3(8) . . ?
 C103 C102 H102 115.8 . . ?
 N12 C103 C104 119.1(7) . . ?
 C102 C103 N12 126.0(7) . . ?
 C102 C103 C104 114.8(6) . . ?
 N11 C104 C103 115.4(6) . . ?
 C105 C104 N11 128.0(7) . . ?
 C105 C104 C103 116.6(7) . . ?
 C104 C105 H105 115.8 . . ?
 C104 C105 C106 128.3(8) . . ?
 C106 C105 H105 115.8 . . ?
 C105 C106 C101 115.1(7) . . ?
 C107 C106 C101 119.1(7) . . ?
 C107 C106 C105 125.7(8) . . ?
 C106 C107 H107 119.0 . . ?
 C108 C107 C106 122.1(9) . . ?
 C108 C107 H107 119.0 . . ?
 C107 C108 H108 120.8 . . ?
 C107 C108 C109 118.3(8) . . ?
 C109 C108 H108 120.8 . . ?
 C108 C109 H109 119.0 . . ?
 C110 C109 C108 122.0(9) . . ?
 C110 C109 H109 119.0 . . ?
 C101 C110 H110 118.8 . . ?
 C109 C110 C101 122.3(9) . . ?
 C109 C110 H110 118.8 . . ?
 C112 C111 H111 114.7 . . ?
 C112 C111 C120 130.7(9) . . ?
 C120 C111 H111 114.7 . . ?
 N11 C112 C113 116.0(7) . . ?
 C111 C112 N11 128.2(9) . . ?
 C111 C112 C113 115.8(8) . . ?
 N12 C113 C112 118.3(7) . . ?
 C114 C113 N12 121.9(8) . . ?
 C114 C113 C112 119.8(7) . . ?
 C113 C114 H114 118.8 . . ?
 C113 C114 C115 122.5(8) . . ?
 C115 C114 H114 118.8 . . ?
 C116 C115 C114 123.2(9) . . ?
 C116 C115 C120 121.5(9) . . ?
 C120 C115 C114 115.3(7) . . ?
 C115 C116 H116 120.7 . . ?
 C117 C116 C115 118.5(11) . . ?
 C117 C116 H116 120.7 . . ?
 C116 C117 H117 119.6 . . ?
 C116 C117 C118 120.8(10) . . ?
 C118 C117 H117 119.6 . . ?
 C117 C118 H118 119.8 . . ?
 C119 C118 C117 120.4(12) . . ?
 C119 C118 H118 119.8 . . ?
 C118 C119 H119 118.3 . . ?
 C118 C119 C120 123.4(11) . . ?
 C120 C119 H119 118.3 . . ?
 C111 C120 C115 115.5(8) . . ?
 C111 C120 C119 129.7(9) . . ?
 C119 C120 C115 114.8(8) . . ?
 C122 C121 C126 118.5(10) . . ?
 C130 C121 C122 122.9(11) . . ?
 C130 C121 C126 118.6(9) . . ?
 C121 C122 H122 118.9 . . ?
 C123 C122 C121 122.3(12) . . ?
 C123 C122 H122 118.9 . . ?
 C122 C123 H123 118.9 . . ?
 C122 C123 C124 122.2(11) . . ?
 C124 C123 H123 118.9 . . ?
 C123 C124 H124 121.8 . . ?
 C123 C124 C125 116.4(11) . . ?
 C125 C124 H124 121.8 . . ?
 C124 C125 H125 118.8 . . ?
 C126 C125 C124 122.3(11) . . ?
 C126 C125 H125 118.8 . . ?
 C125 C126 C121 118.1(9) . . ?
 C127 C126 C121 118.6(10) . . ?
 C127 C126 C125 123.1(10) . . ?
 C126 C127 H127 118.6 . . ?
 C128 C127 C126 122.8(9) . . ?
 C128 C127 H127 118.6 . . ?
 N9 C128 C129 117.6(8) . . ?
 C127 C128 N9 123.6(9) . . ?
 C127 C128 C129 118.8(9) . . ?
 N10 C129 C128 117.5(8) . . ?
 C130 C129 N10 122.4(8) . . ?
 C130 C129 C128 120.0(9) . . ?
 C121 C130 H130 119.5 . . ?
 C129 C130 C121 120.9(10) . . ?
 C129 C130 H130 119.5 . . ?
 C132 C131 N9 117.5(7) . . ?
 C132 C131 C140 123.0(8) . . ?
 C140 C131 N9 119.5(8) . . ?
 C131 C132 H132 120.7 . . ?
 C131 C132 C133 118.6(8) . . ?
 C133 C132 H132 120.7 . . ?
 C134 C133 C132 122.3(8) . . ?
 C134 C133 C138 117.8(8) . . ?
 C138 C133 C132 119.8(8) . . ?
 C133 C134 H134 120.4 . . ?
 C135 C134 C133 119.2(9) . . ?
 C135 C134 H134 120.4 . . ?
 C134 C135 H135 119.3 . . ?
 C134 C135 C136 121.5(10) . . ?
 C136 C135 H135 119.3 . . ?
 C135 C136 H136 121.0 . . ?
 C137 C136 C135 118.0(10) . . ?
 C137 C136 H136 121.0 . . ?
 C136 C137 H137 116.8 . . ?
 C136 C137 C138 126.3(9) . . ?
 C138 C137 H137 116.8 . . ?
 C137 C138 C133 116.8(9) . . ?
 C137 C138 C139 126.8(8) . . ?
 C139 C138 C133 116.3(8) . . ?
 C138 C139 H139 118.3 . . ?
 C140 C139 C138 123.4(8) . . ?
 C140 C139 H139 118.3 . . ?
 N10 C140 C131 117.1(8) . . ?
 C139 C140 N10 124.4(8) . . ?
 C139 C140 C131 118.5(8) . . ?
 C142 C141 C150 118.8(8) . . ?
 C146 C141 C142 124.7(8) . . ?
 C146 C141 C150 116.4(7) . . ?
 C141 C142 H142 121.9 . . ?
 C143 C142 C141 116.3(9) . . ?
 C143 C142 H142 121.9 . . ?
 C142 C143 H143 118.6 . . ?
 C142 C143 C144 122.8(9) . . ?
 C144 C143 H143 118.6 . . ?
 C143 C144 H144 120.3 . . ?
 C145 C144 C143 119.4(9) . . ?
 C145 C144 H144 120.3 . . ?
 C144 C145 H145 119.6 . . ?
 C144 C145 C146 120.7(9) . . ?
 C146 C145 H145 119.6 . . ?
 C141 C146 C145 116.1(7) . . ?
 C147 C146 C141 120.4(8) . . ?
 C147 C146 C145 123.4(7) . . ?
 C146 C147 H147 117.5 . . ?
 C148 C147 C146 124.9(7) . . ?
 C148 C147 H147 117.5 . . ?
 N8 C148 C149 115.9(7) . . ?
 C147 C148 N8 125.1(7) . . ?
 C147 C148 C149 118.7(6) . . ?
 N7 C149 C148 120.1(6) . . ?
 C150 C149 N7 121.5(7) . . ?
 C150 C149 C148 118.3(7) . . ?
 C141 C150 H150 119.4 . . ?
 C149 C150 C141 121.1(7) . . ?
 C149 C150 H150 119.4 . . ?
 C152 C151 H151 119.6 . . ?
 C160 C151 H151 119.6 . . ?
 C160 C151 C152 120.8(8) . . ?
 N7 C152 C153 119.5(6) . . ?
 C151 C152 N7 119.9(7) . . ?
 C151 C152 C153 120.5(6) . . ?
 N8 C153 C152 119.0(6) . . ?
 C154 C153 N8 122.1(7) . . ?
 C154 C153 C152 118.6(7) . . ?
 C153 C154 H154 118.6 . . ?
 C153 C154 C155 122.9(8) . . ?
 C155 C154 H154 118.6 . . ?
 C154 C155 C160 116.3(7) . . ?
 C156 C155 C154 119.0(10) . . ?
 C156 C155 C160 124.4(9) . . ?
 C155 C156 H156 121.6 . . ?
 C155 C156 C157 116.8(11) . . ?
 C157 C156 H156 121.6 . . ?
 C156 C157 H157 120.2 . . ?
 C158 C157 C156 119.6(10) . . ?
 C158 C157 H157 120.2 . . ?
 C157 C158 H158 121.9 . . ?
 C159 C158 C157 116.2(12) . . ?
 C159 C158 H158 121.9 . . ?
 C158 C159 H159 114.3 . . ?
 C158 C159 C160 131.3(14) . . ?
 C160 C159 H159 114.3 . . ?
 C151 C160 C155 120.6(8) . . ?
 C159 C160 C151 128.1(11) . . ?
 C159 C160 C155 111.3(9) . . ?
 C162 C161 C167 120.9(6) . . ?
 C166 C161 C162 117.1(8) . . ?
 C166 C161 C167 121.9(7) . . ?
 C161 C162 H162 118.6 . . ?
 C161 C162 C163 122.8(7) . . ?
 C163 C162 H162 118.6 . . ?
 C162 C163 N8 120.4(7) . . ?
 C164 C163 N8 122.2(8) . . ?
 C164 C163 C162 117.4(7) . . ?
 C163 C164 H164 119.6 . . ?
 C165 C164 C163 120.7(9) . . ?
 C165 C164 H164 119.6 . . ?
 C164 C165 H165 120.6 . . ?
 C164 C165 C166 118.7(8) . . ?
 C166 C165 H165 120.6 . . ?
 C161 C166 C165 123.1(8) . . ?
 C161 C166 H166 118.5 . . ?
 C165 C166 H166 118.5 . . ?
 C168 C167 C161 120.2(7) . . ?
 C172 C167 C161 122.0(6) . . ?
 C172 C167 C168 117.8(7) . . ?
 C167 C168 H168 120.4 . . ?
 C169 C168 C167 119.1(8) . . ?
 C169 C168 H168 120.4 . . ?
 C168 C169 H169 119.8 . . ?
 C170 C169 C168 120.3(8) . . ?
 C170 C169 H169 119.8 . . ?
 C169 C170 H170 120.4 . . ?
 C171 C170 C169 119.1(8) . . ?
 C171 C170 H170 120.4 . . ?
 C170 C171 N9 119.5(8) . . ?
 C170 C171 C172 122.1(7) . . ?
 C172 C171 N9 118.2(7) . . ?
 C167 C172 H172 119.6 . . ?
 C171 C172 C167 120.8(7) . . ?
 C171 C172 H172 119.6 . . ?
 C174 C173 N7 119.6(7) . . ?
 C178 C173 N7 119.9(8) . . ?
 C178 C173 C174 120.5(8) . . ?
 C173 C174 H174 119.1 . . ?
 C175 C174 C173 121.9(7) . . ?
 C175 C174 H174 119.1 . . ?
 C174 C175 C176 119.7(8) . . ?
 C174 C175 C179 123.5(7) . . ?
 C176 C175 C179 116.5(7) . . ?
 C175 C176 H176 120.4 . . ?
 C175 C176 C177 119.3(8) . . ?
 C177 C176 H176 120.4 . . ?
 C176 C177 H177 120.7 . . ?
 C176 C177 C178 118.6(8) . . ?
 C178 C177 H177 120.7 . . ?
 C173 C178 C177 119.5(9) . . ?
 C173 C178 H178 120.2 . . ?
 C177 C178 H178 120.2 . . ?
 C180 C179 C175 117.5(6) . . ?
 C184 C179 C175 124.3(7) . . ?
 C184 C179 C180 118.0(7) . . ?
 C179 C180 H180 120.6 . . ?
 C179 C180 C181 118.8(7) . . ?
 C181 C180 H180 120.6 . . ?
 C180 C181 N12 117.1(6) . . ?
 C182 C181 N12 122.3(7) . . ?
 C182 C181 C180 120.6(7) . . ?
 C181 C182 H182 121.0 . . ?
 C183 C182 C181 117.9(8) . . ?
 C183 C182 H182 121.0 . . ?
 C182 C183 H183 118.9 . . ?
 C184 C183 C182 122.3(8) . . ?
 C184 C183 H183 118.9 . . ?
 C179 C184 H184 118.8 . . ?
 C183 C184 C179 122.4(8) . . ?
 C183 C184 H184 118.8 . . ?
 C186 C185 C190 115.5(7) . . ?
 C186 C185 C191 122.4(7) . . ?
 C190 C185 C191 122.1(6) . . ?
 C185 C186 H186 119.0 . . ?
 C187 C186 C185 122.0(7) . . ?
 C187 C186 H186 119.0 . . ?
 C186 C187 N10 118.4(7) . . ?
 C188 C187 N10 120.6(7) . . ?
 C188 C187 C186 120.8(7) . . ?
 C187 C188 H188 120.2 . . ?
 C187 C188 C189 119.6(8) . . ?
 C189 C188 H188 120.2 . . ?
 C188 C189 H189 119.2 . . ?
 C190 C189 C188 121.7(8) . . ?
 C190 C189 H189 119.2 . . ?
 C185 C190 H190 119.9 . . ?
 C189 C190 C185 120.3(7) . . ?
 C189 C190 H190 119.9 . . ?
 C185 C191 C196 121.2(6) . . ?
 C192 C191 C185 121.7(6) . . ?
 C192 C191 C196 116.7(7) . . ?
 C191 C192 H192 118.6 . . ?
 C193 C192 C191 122.8(8) . . ?
 C193 C192 H192 118.6 . . ?
 C192 C193 H193 121.5 . . ?
 C192 C193 C194 117.0(7) . . ?
 C194 C193 H193 121.5 . . ?
 C193 C194 H194 119.4 . . ?
 C195 C194 C193 121.2(8) . . ?
 C195 C194 H194 119.4 . . ?
 C194 C195 N11 119.8(7) . . ?
 C194 C195 C196 122.0(8) . . ?
 C196 C195 N11 117.9(6) . . ?
 C191 C196 H196 120.1 . . ?
 C195 C196 C191 119.8(6) . . ?
 C195 C196 H196 120.1 . . ?
 C247 N13 C258 124.3(7) . . ?
 C247 N13 C263 118.0(6) . . ?
 C258 N13 C263 117.3(6) . . ?
 C246 N14 C249 123.5(6) . . ?
 C246 N14 C284 118.5(6) . . ?
 C249 N14 C284 117.9(5) . . ?
 C208 N15 C213 125.1(6) . . ?
 C208 N15 C267 117.0(6) . . ?
 C213 N15 C267 117.7(6) . . ?
 C209 N16 C212 124.8(6) . . ?
 C209 N16 C275 117.2(6) . . ?
 C212 N16 C275 118.0(5) . . ?
 C226 N17 C229 123.9(6) . . ?
 C226 N17 C290 121.1(7) . . ?
 C229 N17 C290 114.7(5) . . ?
 C227 N18 C279 115.6(6) . . ?
 C238 N18 C227 123.5(6) . . ?
 C238 N18 C279 120.8(7) . . ?
 C202 C201 C206 119.8(10) . . ?
 C283 C201 C202 126.2(12) . . ?
 C283 C201 C206 113.9(9) . . ?
 C201 C202 H202 117.6 . . ?
 C203 C202 C201 124.8(14) . . ?
 C203 C202 H202 117.6 . . ?
 C202 C203 H203 121.8 . . ?
 C202 C203 C204 116.5(13) . . ?
 C204 C203 H203 121.8 . . ?
 C203 C204 H204 119.0 . . ?
 C205 C204 C203 122.0(12) . . ?
 C205 C204 H204 119.0 . . ?
 C204 C205 H205 118.7 . . ?
 C204 C205 C206 122.6(14) . . ?
 C206 C205 H205 118.7 . . ?
 C205 C206 C201 114.0(10) . . ?
 C207 C206 C201 118.5(7) . . ?
 C207 C206 C205 127.3(10) . . ?
 C206 C207 H207 118.4 . . ?
 C206 C207 C208 123.2(8) . . ?
 C208 C207 H207 118.4 . . ?
 N15 C208 C207 123.4(7) . . ?
 N15 C208 C209 117.5(6) . . ?
 C207 C208 C209 119.0(7) . . ?
 N16 C209 C208 117.1(7) . . ?
 C283 C209 N16 127.4(8) . . ?
 C283 C209 C208 115.4(7) . . ?
 C211 C210 C215 120.3(7) . . ?
 C211 C210 C296 121.5(8) . . ?
 C296 C210 C215 118.2(8) . . ?
 C210 C211 H211 119.6 . . ?
 C212 C211 C210 120.8(8) . . ?
 C212 C211 H211 119.6 . . ?
 N16 C212 C213 117.6(6) . . ?
 C211 C212 N16 122.7(7) . . ?
 C211 C212 C213 119.6(7) . . ?
 N15 C213 C212 117.7(7) . . ?
 C214 C213 N15 122.6(7) . . ?
 C214 C213 C212 119.6(7) . . ?
 C213 C214 H214 119.1 . . ?
 C213 C214 C215 121.7(7) . . ?
 C215 C214 H214 119.1 . . ?
 C210 C215 C214 117.4(7) . . ?
 C216 C215 C210 118.5(8) . . ?
 C216 C215 C214 123.9(8) . . ?
 C215 C216 H216 117.4 . . ?
 C217 C216 C215 125.1(10) . . ?
 C217 C216 H216 117.4 . . ?
 C216 C217 H217 121.7 . . ?
 C216 C217 C218 116.7(9) . . ?
 C218 C217 H217 121.7 . . ?
 C217 C218 H218 121.0 . . ?
 C296 C218 C217 117.9(9) . . ?
 C296 C218 H218 121.0 . . ?
 C220 C219 C224 116.6(9) . . ?
 C228 C219 C220 124.0(10) . . ?
 C228 C219 C224 119.0(7) . . ?
 C219 C220 H220 118.9 . . ?
 C221 C220 C219 122.1(10) . . ?
 C221 C220 H220 118.9 . . ?
 C220 C221 H221 120.0 . . ?
 C222 C221 C220 120.1(9) . . ?
 C222 C221 H221 120.0 . . ?
 C221 C222 H222 121.2 . . ?
 C221 C222 C223 117.6(10) . . ?
 C223 C222 H222 121.2 . . ?
 C222 C223 H223 117.3 . . ?
 C224 C223 C222 125.4(11) . . ?
 C224 C223 H223 117.3 . . ?
 C223 C224 C219 117.2(8) . . ?
 C223 C224 C225 125.4(9) . . ?
 C225 C224 C219 116.8(8) . . ?
 C224 C225 H225 118.5 . . ?
 C226 C225 C224 123.1(8) . . ?
 C226 C225 H225 118.5 . . ?
 N17 C226 C225 121.6(7) . . ?
 N17 C226 C227 121.3(7) . . ?
 C225 C226 C227 117.0(7) . . ?
 N18 C227 C226 115.7(6) . . ?
 C228 C227 N18 123.6(7) . . ?
 C228 C227 C226 120.6(8) . . ?
 C219 C228 C227 122.1(9) . . ?
 C219 C228 H228 118.9 . . ?
 C227 C228 H228 118.9 . . ?
 N17 C229 C238 116.0(6) . . ?
 C230 C229 N17 124.6(7) . . ?
 C230 C229 C238 119.2(8) . . ?
 C229 C230 H230 118.8 . . ?
 C231 C230 C229 122.4(8) . . ?
 C231 C230 H230 118.8 . . ?
 C230 C231 C232 123.3(9) . . ?
 C230 C231 C236 121.0(8) . . ?
 C236 C231 C232 115.6(9) . . ?
 C231 C232 H232 118.3 . . ?
 C233 C232 C231 123.5(10) . . ?
 C233 C232 H232 118.3 . . ?
 C232 C233 H233 119.8 . . ?
 C232 C233 C234 120.4(9) . . ?
 C234 C233 H233 119.8 . . ?
 C233 C234 H234 120.6 . . ?
 C235 C234 C233 118.7(9) . . ?
 C235 C234 H234 120.6 . . ?
 C234 C235 H235 119.9 . . ?
 C236 C235 C234 120.2(9) . . ?
 C236 C235 H235 119.9 . . ?
 C235 C236 C231 121.4(8) . . ?
 C235 C236 C237 123.2(9) . . ?
 C237 C236 C231 115.4(8) . . ?
 C236 C237 H237 117.7 . . ?
 C238 C237 C236 124.6(7) . . ?
 C238 C237 H237 117.7 . . ?
 N18 C238 C229 119.3(7) . . ?
 N18 C238 C237 124.4(7) . . ?
 C237 C238 C229 116.1(7) . . ?
 C240 C239 C244 118.6(9) . . ?
 C240 C239 C248 123.1(9) . . ?
 C248 C239 C244 118.2(7) . . ?
 C239 C240 H240 120.1 . . ?
 C239 C240 C241 119.9(8) . . ?
 C241 C240 H240 120.1 . . ?
 C240 C241 H241 119.2 . . ?
 C242 C241 C240 121.6(8) . . ?
 C242 C241 H241 119.2 . . ?
 C241 C242 H242 118.2 . . ?
 C241 C242 C243 123.6(9) . . ?
 C243 C242 H242 118.2 . . ?
 C242 C243 H243 122.5 . . ?
 C244 C243 C242 115.0(9) . . ?
 C244 C243 H243 122.5 . . ?
 C243 C244 C239 121.2(7) . . ?
 C245 C244 C239 118.4(7) . . ?
 C245 C244 C243 120.4(8) . . ?
 C244 C245 H245 118.9 . . ?
 C246 C245 C244 122.2(7) . . ?
 C246 C245 H245 118.9 . . ?
 N14 C246 C245 122.5(6) . . ?
 N14 C246 C247 119.6(6) . . ?
 C245 C246 C247 117.9(6) . . ?
 N13 C247 C246 115.8(6) . . ?
 C248 C247 N13 125.3(8) . . ?
 C248 C247 C246 118.9(7) . . ?
 C239 C248 H248 117.9 . . ?
 C247 C248 C239 124.2(8) . . ?
 C247 C248 H248 117.9 . . ?
 N14 C249 C258 119.0(6) . . ?
 C250 C249 N14 125.0(7) . . ?
 C250 C249 C258 115.9(7) . . ?
 C249 C250 H250 116.6 . . ?
 C249 C250 C251 126.8(8) . . ?
 C251 C250 H250 116.6 . . ?
 C252 C251 C250 125.6(10) . . ?
 C256 C251 C250 116.9(8) . . ?
 C256 C251 C252 117.4(10) . . ?
 C251 C252 H252 120.0 . . ?
 C251 C252 C253 120.0(11) . . ?
 C253 C252 H252 120.0 . . ?
 C252 C253 H253 119.0 . . ?
 C254 C253 C252 121.9(10) . . ?
 C254 C253 H253 119.0 . . ?
 C253 C254 H254 120.1 . . ?
 C253 C254 C255 119.7(11) . . ?
 C255 C254 H254 120.1 . . ?
 C254 C255 H255 120.6 . . ?
 C254 C255 C256 118.8(11) . . ?
 C256 C255 H255 120.6 . . ?
 C251 C256 C255 122.0(9) . . ?
 C251 C256 C257 121.4(8) . . ?
 C255 C256 C257 116.6(10) . . ?
 C256 C257 H257 121.5 . . ?
 C258 C257 C256 117.1(8) . . ?
 C258 C257 H257 121.5 . . ?
 N13 C258 C249 117.5(6) . . ?
 C257 C258 N13 121.0(7) . . ?
 C257 C258 C249 121.4(6) . . ?
 C260 C259 C265 120.8(8) . . ?
 C264 C259 C260 115.1(7) . . ?
 C264 C259 C265 124.0(6) . . ?
 C259 C260 H260 119.5 . . ?
 C261 C260 C259 120.9(9) . . ?
 C261 C260 H260 119.5 . . ?
 C260 C261 H261 119.5 . . ?
 C260 C261 C262 121.0(10) . . ?
 C262 C261 H261 119.5 . . ?
 C261 C262 H262 121.7 . . ?
 C263 C262 C261 116.5(9) . . ?
 C263 C262 H262 121.7 . . ?
 C262 C263 N13 115.8(8) . . ?
 C264 C263 N13 120.9(6) . . ?
 C264 C263 C262 123.2(8) . . ?
 C259 C264 H264 118.6 . . ?
 C263 C264 C259 122.8(7) . . ?
 C263 C264 H264 118.6 . . ?
 C266 C265 C259 119.2(7) . . ?
 C270 C265 C259 120.7(7) . . ?
 C270 C265 C266 119.9(8) . . ?
 C265 C266 H266 120.2 . . ?
 C265 C266 C267 119.7(8) . . ?
 C267 C266 H266 120.2 . . ?
 C266 C267 N15 120.7(7) . . ?
 C268 C267 N15 116.1(7) . . ?
 C268 C267 C266 122.6(8) . . ?
 C267 C268 H268 123.8 . . ?
 C267 C268 C269 112.4(9) . . ?
 C269 C268 H268 123.8 . . ?
 C268 C269 H269 118.9 . . ?
 C270 C269 C268 122.2(10) . . ?
 C270 C269 H269 118.9 . . ?
 C265 C270 H270 121.5 . . ?
 C269 C270 C265 117.1(9) . . ?
 C269 C270 H270 121.5 . . ?
 C272 C271 C277 119.5(7) . . ?
 C276 C271 C272 120.1(8) . . ?
 C276 C271 C277 120.4(7) . . ?
 C271 C272 H272 120.0 . . ?
 C273 C272 C271 120.0(8) . . ?
 C273 C272 H272 120.0 . . ?
 C272 C273 H273 120.2 . . ?
 C274 C273 C272 119.5(8) . . ?
 C274 C273 H273 120.2 . . ?
 C273 C274 H274 119.8 . . ?
 C273 C274 C275 120.4(8) . . ?
 C275 C274 H274 119.8 . . ?
 N16 C275 C276 121.7(6) . . ?
 C274 C275 N16 119.7(7) . . ?
 C274 C275 C276 118.5(7) . . ?
 C271 C276 C275 121.1(7) . . ?
 C271 C276 H276 119.5 . . ?
 C275 C276 H276 119.5 . . ?
 C278 C277 C271 126.2(7) . . ?
 C278 C277 C282 111.0(7) . . ?
 C282 C277 C271 122.8(6) . . ?
 C277 C278 H278 116.4 . . ?
 C277 C278 C279 127.3(8) . . ?
 C279 C278 H278 116.4 . . ?
 C278 C279 N18 120.8(7) . . ?
 C278 C279 C280 115.2(7) . . ?
 C280 C279 N18 124.0(7) . . ?
 C279 C280 H280 118.1 . . ?
 C281 C280 C279 123.8(10) . . ?
 C281 C280 H280 118.1 . . ?
 C280 C281 H281 119.9 . . ?
 C280 C281 C282 120.1(10) . . ?
 C282 C281 H281 119.9 . . ?
 C277 C282 H282 118.7 . . ?
 C281 C282 C277 122.5(8) . . ?
 C281 C282 H282 118.7 . . ?
 C201 C283 H283 115.1 . . ?
 C209 C283 C201 129.7(10) . . ?
 C209 C283 H283 115.1 . . ?
 C285 C284 N14 121.5(7) . . ?
 C285 C284 C289 117.3(7) . . ?
 C289 C284 N14 121.1(7) . . ?
 C284 C285 H285 119.3 . . ?
 C284 C285 C286 121.4(8) . . ?
 C286 C285 H285 119.3 . . ?
 C285 C286 H286 119.8 . . ?
 C285 C286 C287 120.5(8) . . ?
 C287 C286 H286 119.8 . . ?
 C286 C287 H287 119.7 . . ?
 C286 C287 C288 120.6(8) . . ?
 C288 C287 H287 119.7 . . ?
 C287 C288 C292 119.6(7) . . ?
 C289 C288 C287 116.3(7) . . ?
 C289 C288 C292 124.0(6) . . ?
 C284 C289 H289 118.1 . . ?
 C288 C289 C284 123.8(7) . . ?
 C288 C289 H289 118.1 . . ?
 C291 C290 N17 118.1(6) . . ?
 C291 C290 C295 125.6(7) . . ?
 C295 C290 N17 116.2(7) . . ?
 C290 C291 H291 120.0 . . ?
 C290 C291 C292 120.0(6) . . ?
 C292 C291 H291 120.0 . . ?
 C291 C292 C288 121.0(6) . . ?
 C293 C292 C288 121.7(6) . . ?
 C293 C292 C291 117.1(6) . . ?
 C292 C293 H293 119.2 . . ?
 C294 C293 C292 121.5(7) . . ?
 C294 C293 H293 119.2 . . ?
 C293 C294 H294 119.5 . . ?
 C293 C294 C295 121.0(7) . . ?
 C295 C294 H294 119.5 . . ?
 C290 C295 C294 114.8(8) . . ?
 C290 C295 H295 122.6 . . ?
 C294 C295 H295 122.6 . . ?
 C210 C296 H296 118.3 . . ?
 C218 C296 C210 123.4(9) . . ?
 C218 C296 H296 118.3 . . ?
 C64A C65A H65A 120.0 . . ?
 C64A C65A C66A 120.0 . . ?
 C66A C65A H65A 120.0 . . ?
 C65A C64A H64A 120.0 . . ?
 C63A C64A C65A 120.0 . . ?
 C63A C64A H64A 120.0 . . ?
 C64A C63A N2 117.9(10) . . ?
 C64A C63A C62A 120.0 . . ?
 C62A C63A N2 121.8(10) . . ?
 C63A C62A H62A 120.0 . . ?
 C61A C62A C63A 120.0 . . ?
 C61A C62A H62A 120.0 . . ?
 C62A C61A C67 117.5(9) . . ?
 C62A C61A C66A 120.0 . . ?
 C66A C61A C67 122.5(9) . . ?
 C65A C66A H66A 120.0 . . ?
 C61A C66A C65A 120.0 . . ?
 C61A C66A H66A 120.0 . . ?

loop_
  _geom_torsion_atom_site_label_1
  _geom_torsion_atom_site_label_2
  _geom_torsion_atom_site_label_3
  _geom_torsion_atom_site_label_4
  _geom_torsion
  _geom_torsion_site_symmetry_1
  _geom_torsion_site_symmetry_2
  _geom_torsion_site_symmetry_3
  _geom_torsion_site_symmetry_4
  _geom_torsion_publ_flag
 N1 C9 C10 C1 177.0(7) . . . . ?
 N1 C11 C12 N2 -0.1(9) . . . . ?
 N1 C11 C12 C13 176.7(6) . . . . ?
 N1 C11 C20 C19 -179.1(7) . . . . ?
 N1 C85 C86 C87 176.0(7) . . . . ?
 N1 C85 C90 C89 178.8(8) . . . . ?
 N2 C8 C9 N1 0.4(8) . . . . ?
 N2 C8 C9 C10 -178.3(6) . . . . ?
 N2 C12 C13 C14 -178.1(7) . . . . ?
 N2 C63 C62 C61 175.5(11) . . . . ?
 N2 C63A C62A C61A -174.5(19) . . . . ?
 N3 C29 C30 C21 -173.4(6) . . . . ?
 N3 C33 C34 N4 -3.4(10) . . . . ?
 N3 C33 C34 C35 -178.9(7) . . . . ?
 N3 C93 C94 C95 -175.9(8) . . . . ?
 N4 C28 C29 N3 -2.9(9) . . . . ?
 N4 C28 C29 C30 176.7(6) . . . . ?
 N4 C34 C35 C36 -177.2(8) . . . . ?
 N4 C83 C84 C79 179.6(7) . . . . ?
 N5 C49 C50 C41 -178.5(7) . . . . ?
 N5 C51 C52 N6 2.8(9) . . . . ?
 N5 C51 C52 C53 -174.7(6) . . . . ?
 N5 C51 C60 C59 179.2(7) . . . . ?
 N5 C71 C72 C67 178.0(6) . . . . ?
 N6 C48 C49 N5 -0.5(9) . . . . ?
 N6 C48 C49 C50 -176.0(6) . . . . ?
 N6 C52 C53 C54 179.7(7) . . . . ?
 N6 C75 C76 C77 173.1(8) . . . . ?
 C1 C2 C3 C4 -0.2(17) . . . . ?
 C1 C6 C7 C8 -1.8(11) . . . . ?
 C2 C1 C6 C5 5.7(11) . . . . ?
 C2 C1 C6 C7 -175.9(8) . . . . ?
 C2 C1 C10 C9 178.4(8) . . . . ?
 C2 C3 C4 C5 3.2(17) . . . . ?
 C3 C4 C5 C6 -1.4(14) . . . . ?
 C4 C5 C6 C1 -3.0(11) . . . . ?
 C4 C5 C6 C7 178.8(8) . . . . ?
 C5 C6 C7 C8 176.4(7) . . . . ?
 C6 C1 C2 C3 -4.2(15) . . . . ?
 C6 C1 C10 C9 6.5(11) . . . . ?
 C6 C7 C8 N2 -179.0(7) . . . . ?
 C6 C7 C8 C9 4.1(11) . . . . ?
 C7 C8 C9 N1 177.6(6) . . . . ?
 C7 C8 C9 C10 -1.0(9) . . . . ?
 C8 N2 C12 C11 2.7(10) . . . . ?
 C8 N2 C12 C13 -173.9(7) . . . . ?
 C8 N2 C63 C64 68.4(10) . . . . ?
 C8 N2 C63 C62 -107.2(7) . . . . ?
 C8 N2 C63A C64A 87.0(15) . . . . ?
 C8 N2 C63A C62A -98.4(11) . . . . ?
 C8 C9 C10 C1 -4.4(10) . . . . ?
 C9 N1 C11 C12 -2.2(9) . . . . ?
 C9 N1 C11 C20 176.6(6) . . . . ?
 C9 N1 C85 C86 83.9(8) . . . . ?
 C9 N1 C85 C90 -102.9(8) . . . . ?
 C10 C1 C2 C3 -175.9(10) . . . . ?
 C10 C1 C6 C5 178.2(7) . . . . ?
 C10 C1 C6 C7 -3.4(10) . . . . ?
 C11 N1 C9 C8 2.1(9) . . . . ?
 C11 N1 C9 C10 -179.3(6) . . . . ?
 C11 N1 C85 C86 -95.1(8) . . . . ?
 C11 N1 C85 C90 78.1(10) . . . . ?
 C11 C12 C13 C14 5.4(11) . . . . ?
 C12 N2 C8 C7 -179.8(7) . . . . ?
 C12 N2 C8 C9 -2.8(10) . . . . ?
 C12 N2 C63 C64 -107.5(9) . . . . ?
 C12 N2 C63 C62 77.0(8) . . . . ?
 C12 N2 C63A C64A -87.8(14) . . . . ?
 C12 N2 C63A C62A 86.8(11) . . . . ?
 C12 C11 C20 C19 -0.3(10) . . . . ?
 C12 C13 C14 C15 180.0(8) . . . . ?
 C12 C13 C14 C19 -5.5(11) . . . . ?
 C13 C14 C15 C16 176.4(10) . . . . ?
 C13 C14 C19 C18 -179.7(7) . . . . ?
 C13 C14 C19 C20 2.7(10) . . . . ?
 C14 C15 C16 C17 1.2(18) . . . . ?
 C14 C19 C20 C11 -0.1(11) . . . . ?
 C15 C14 C19 C18 -4.6(11) . . . . ?
 C15 C14 C19 C20 177.8(8) . . . . ?
 C15 C16 C17 C18 -1.7(19) . . . . ?
 C16 C17 C18 C19 -1.2(17) . . . . ?
 C17 C18 C19 C14 4.2(12) . . . . ?
 C17 C18 C19 C20 -178.3(8) . . . . ?
 C18 C19 C20 C11 -177.4(8) . . . . ?
 C19 C14 C15 C16 2.1(15) . . . . ?
 C20 C11 C12 N2 -179.0(6) . . . . ?
 C20 C11 C12 C13 -2.1(10) . . . . ?
 C21 C22 C23 C24 0.2(12) . . . . ?
 C21 C26 C27 C28 2.2(12) . . . . ?
 C22 C21 C26 C25 -3.6(11) . . . . ?
 C22 C21 C26 C27 179.2(7) . . . . ?
 C22 C21 C30 C29 176.0(7) . . . . ?
 C22 C23 C24 C25 -2.7(13) . . . . ?
 C23 C24 C25 C26 2.2(14) . . . . ?
 C24 C25 C26 C21 1.1(12) . . . . ?
 C24 C25 C26 C27 178.2(8) . . . . ?
 C25 C26 C27 C28 -175.0(7) . . . . ?
 C26 C21 C22 C23 3.0(11) . . . . ?
 C26 C21 C30 C29 -3.5(10) . . . . ?
 C26 C27 C28 N4 178.5(8) . . . . ?
 C26 C27 C28 C29 1.4(12) . . . . ?
 C27 C28 C29 N3 174.6(6) . . . . ?
 C27 C28 C29 C30 -5.8(9) . . . . ?
 C28 N4 C34 C33 2.7(10) . . . . ?
 C28 N4 C34 C35 178.0(7) . . . . ?
 C28 N4 C83 C82 -76.1(12) . . . . ?
 C28 N4 C83 C84 100.7(8) . . . . ?
 C28 C29 C30 C21 7.0(10) . . . . ?
 C29 N3 C33 C32 179.6(6) . . . . ?
 C29 N3 C33 C34 0.9(9) . . . . ?
 C29 N3 C93 C92 -95.4(8) . . . . ?
 C29 N3 C93 C94 76.8(10) . . . . ?
 C30 C21 C22 C23 -176.5(7) . . . . ?
 C30 C21 C26 C25 175.9(7) . . . . ?
 C30 C21 C26 C27 -1.3(10) . . . . ?
 C31 C32 C33 N3 -179.6(7) . . . . ?
 C31 C32 C33 C34 -0.9(11) . . . . ?
 C31 C36 C37 C38 6.7(19) . . . . ?
 C32 C31 C36 C35 2.1(14) . . . . ?
 C32 C31 C36 C37 176.7(9) . . . . ?
 C32 C31 C40 C39 -175.5(9) . . . . ?
 C32 C33 C34 N4 177.9(6) . . . . ?
 C32 C33 C34 C35 2.4(10) . . . . ?
 C33 N3 C29 C28 2.2(9) . . . . ?
 C33 N3 C29 C30 -177.3(6) . . . . ?
 C33 N3 C93 C92 84.7(9) . . . . ?
 C33 N3 C93 C94 -103.1(9) . . . . ?
 C33 C34 C35 C36 -1.7(13) . . . . ?
 C34 N4 C28 C27 -176.5(7) . . . . ?
 C34 N4 C28 C29 0.5(10) . . . . ?
 C34 N4 C83 C82 106.4(10) . . . . ?
 C34 N4 C83 C84 -76.8(10) . . . . ?
 C34 C35 C36 C31 -0.6(15) . . . . ?
 C34 C35 C36 C37 -174.2(11) . . . . ?
 C35 C36 C37 C38 -179.5(13) . . . . ?
 C36 C31 C32 C33 -1.4(13) . . . . ?
 C36 C31 C40 C39 8.7(13) . . . . ?
 C36 C37 C38 C39 -7(2) . . . . ?
 C37 C38 C39 C40 8(2) . . . . ?
 C38 C39 C40 C31 -8.3(15) . . . . ?
 C40 C31 C32 C33 -177.3(7) . . . . ?
 C40 C31 C36 C35 177.9(8) . . . . ?
 C40 C31 C36 C37 -7.4(14) . . . . ?
 C41 C42 C43 C44 -1.8(16) . . . . ?
 C41 C46 C47 C48 1.5(12) . . . . ?
 C42 C41 C46 C45 -2.1(12) . . . . ?
 C42 C41 C46 C47 178.1(7) . . . . ?
 C42 C41 C50 C49 -176.8(8) . . . . ?
 C42 C43 C44 C45 -6.6(19) . . . . ?
 C43 C44 C45 C46 10.8(19) . . . . ?
 C44 C45 C46 C41 -6.4(15) . . . . ?
 C44 C45 C46 C47 173.4(10) . . . . ?
 C45 C46 C47 C48 -178.3(9) . . . . ?
 C46 C41 C42 C43 5.9(13) . . . . ?
 C46 C41 C50 C49 -2.7(12) . . . . ?
 C46 C47 C48 N6 177.0(7) . . . . ?
 C46 C47 C48 C49 -7.4(12) . . . . ?
 C47 C48 C49 N5 -176.5(7) . . . . ?
 C47 C48 C49 C50 8.0(10) . . . . ?
 C48 N6 C52 C51 3.5(10) . . . . ?
 C48 N6 C52 C53 -179.2(7) . . . . ?
 C48 N6 C75 C74 -70.2(9) . . . . ?
 C48 N6 C75 C76 109.5(8) . . . . ?
 C48 C49 C50 C41 -3.1(11) . . . . ?
 C49 N5 C51 C52 -8.0(10) . . . . ?
 C49 N5 C51 C60 172.6(7) . . . . ?
 C49 N5 C71 C70 -97.7(8) . . . . ?
 C49 N5 C71 C72 88.3(8) . . . . ?
 C50 C41 C42 C43 179.9(9) . . . . ?
 C50 C41 C46 C45 -176.5(8) . . . . ?
 C50 C41 C46 C47 3.7(11) . . . . ?
 C51 N5 C49 C48 6.8(10) . . . . ?
 C51 N5 C49 C50 -177.9(7) . . . . ?
 C51 N5 C71 C70 78.9(9) . . . . ?
 C51 N5 C71 C72 -95.1(8) . . . . ?
 C51 C52 C53 C54 -3.1(11) . . . . ?
 C52 N6 C48 C47 171.0(7) . . . . ?
 C52 N6 C48 C49 -4.7(10) . . . . ?
 C52 N6 C75 C74 114.2(7) . . . . ?
 C52 N6 C75 C76 -66.1(10) . . . . ?
 C52 C51 C60 C59 -0.2(11) . . . . ?
 C52 C53 C54 C55 -172.8(7) . . . . ?
 C52 C53 C54 C59 -3.3(12) . . . . ?
 C53 C54 C55 C56 176.7(9) . . . . ?
 C53 C54 C59 C58 -174.5(7) . . . . ?
 C53 C54 C59 C60 8.0(12) . . . . ?
 C54 C55 C56 C57 -5.9(15) . . . . ?
 C54 C59 C60 C51 -6.2(12) . . . . ?
 C55 C54 C59 C58 -3.8(11) . . . . ?
 C55 C54 C59 C60 178.7(7) . . . . ?
 C55 C56 C57 C58 1.8(16) . . . . ?
 C56 C57 C58 C59 0.7(15) . . . . ?
 C57 C58 C59 C54 0.5(13) . . . . ?
 C57 C58 C59 C60 178.1(9) . . . . ?
 C58 C59 C60 C51 176.2(7) . . . . ?
 C59 C54 C55 C56 6.9(13) . . . . ?
 C60 C51 C52 N6 -177.7(6) . . . . ?
 C60 C51 C52 C53 4.8(10) . . . . ?
 C65 C64 C63 N2 -175.5(11) . . . . ?
 C65 C64 C63 C62 0.0 . . . . ?
 C64 C65 C66 C61 0.0 . . . . ?
 C64 C63 C62 C61 0.0 . . . . ?
 C63 N2 C8 C7 4.7(11) . . . . ?
 C63 N2 C8 C9 -178.3(6) . . . . ?
 C63 N2 C12 C11 178.1(7) . . . . ?
 C63 N2 C12 C13 1.4(11) . . . . ?
 C63 C62 C61 C66 0.0 . . . . ?
 C63 C62 C61 C67 171.1(8) . . . . ?
 C62 C61 C66 C65 0.0 . . . . ?
 C62 C61 C67 C68 -171.1(7) . . . . ?
 C62 C61 C67 C72 12.2(10) . . . . ?
 C61 C67 C68 C69 -178.5(9) . . . . ?
 C61 C67 C72 C71 176.8(8) . . . . ?
 C66 C65 C64 C63 0.0 . . . . ?
 C66 C61 C67 C68 0.1(11) . . . . ?
 C66 C61 C67 C72 -176.6(7) . . . . ?
 C67 C61 C66 C65 -171.4(8) . . . . ?
 C67 C68 C69 C70 -0.7(14) . . . . ?
 C67 C61A C66A C65A 178.8(15) . . . . ?
 C68 C67 C72 C71 0.0(10) . . . . ?
 C68 C67 C61A C62A 172.0(9) . . . . ?
 C68 C67 C61A C66A -6.8(18) . . . . ?
 C68 C69 C70 C71 4.7(15) . . . . ?
 C69 C70 C71 N5 179.7(8) . . . . ?
 C69 C70 C71 C72 -6.5(13) . . . . ?
 C70 C71 C72 C67 4.2(11) . . . . ?
 C71 N5 C49 C48 -176.7(6) . . . . ?
 C71 N5 C49 C50 -1.4(10) . . . . ?
 C71 N5 C51 C52 175.7(6) . . . . ?
 C71 N5 C51 C60 -3.7(11) . . . . ?
 C72 C67 C68 C69 -1.7(11) . . . . ?
 C72 C67 C61A C62A -21.4(13) . . . . ?
 C72 C67 C61A C66A 159.8(11) . . . . ?
 C73 C74 C75 N6 -177.3(7) . . . . ?
 C73 C74 C75 C76 3.0(12) . . . . ?
 C73 C79 C80 C81 -179.4(10) . . . . ?
 C73 C79 C84 C83 -177.3(8) . . . . ?
 C74 C73 C78 C77 9.3(14) . . . . ?
 C74 C73 C79 C80 157.1(9) . . . . ?
 C74 C73 C79 C84 -27.1(12) . . . . ?
 C74 C75 C76 C77 -7.2(13) . . . . ?
 C75 N6 C48 C47 -4.2(11) . . . . ?
 C75 N6 C48 C49 -179.8(6) . . . . ?
 C75 N6 C52 C51 178.7(6) . . . . ?
 C75 N6 C52 C53 -4.0(10) . . . . ?
 C75 C76 C77 C78 12.2(14) . . . . ?
 C76 C77 C78 C73 -13.4(15) . . . . ?
 C78 C73 C74 C75 -3.8(12) . . . . ?
 C78 C73 C79 C80 -17.3(13) . . . . ?
 C78 C73 C79 C84 158.6(8) . . . . ?
 C79 C73 C74 C75 -178.3(7) . . . . ?
 C79 C73 C78 C77 -176.2(9) . . . . ?
 C79 C80 C81 C82 -3.2(19) . . . . ?
 C80 C79 C84 C83 -1.3(12) . . . . ?
 C80 C81 C82 C83 -1.8(19) . . . . ?
 C81 C82 C83 N4 -178.2(10) . . . . ?
 C81 C82 C83 C84 5.0(17) . . . . ?
 C82 C83 C84 C79 -3.5(14) . . . . ?
 C83 N4 C28 C27 6.1(11) . . . . ?
 C83 N4 C28 C29 -176.9(6) . . . . ?
 C83 N4 C34 C33 -180.0(7) . . . . ?
 C83 N4 C34 C35 -4.6(11) . . . . ?
 C84 C79 C80 C81 4.6(15) . . . . ?
 C85 N1 C9 C8 -176.8(6) . . . . ?
 C85 N1 C9 C10 1.7(9) . . . . ?
 C85 N1 C11 C12 176.7(6) . . . . ?
 C85 N1 C11 C20 -4.5(9) . . . . ?
 C85 C86 C87 C88 2.6(12) . . . . ?
 C85 C86 C87 C91 -175.9(7) . . . . ?
 C86 C85 C90 C89 -8.1(15) . . . . ?
 C86 C87 C88 C89 -3.1(12) . . . . ?
 C86 C87 C91 C92 23.7(11) . . . . ?
 C86 C87 C91 C96 -155.7(8) . . . . ?
 C87 C88 C89 C90 -1.5(13) . . . . ?
 C87 C91 C92 C93 176.8(7) . . . . ?
 C87 C91 C96 C95 180.0(8) . . . . ?
 C88 C87 C91 C92 -154.7(8) . . . . ?
 C88 C87 C91 C96 25.9(12) . . . . ?
 C88 C89 C90 C85 7.4(15) . . . . ?
 C90 C85 C86 C87 2.8(12) . . . . ?
 C91 C87 C88 C89 175.4(8) . . . . ?
 C91 C92 C93 N3 177.6(7) . . . . ?
 C91 C92 C93 C94 5.4(12) . . . . ?
 C92 C91 C96 C95 0.5(13) . . . . ?
 C92 C93 C94 C95 -3.8(14) . . . . ?
 C93 N3 C29 C28 -177.6(6) . . . . ?
 C93 N3 C29 C30 2.8(10) . . . . ?
 C93 N3 C33 C32 -0.6(10) . . . . ?
 C93 N3 C33 C34 -179.2(6) . . . . ?
 C93 C94 C95 C96 0.5(15) . . . . ?
 C94 C95 C96 C91 1.2(15) . . . . ?
 C96 C91 C92 C93 -3.7(11) . . . . ?
 N7 C149 C150 C141 -179.6(7) . . . . ?
 N7 C152 C153 N8 4.4(10) . . . . ?
 N7 C152 C153 C154 178.0(6) . . . . ?
 N7 C173 C174 C175 177.0(7) . . . . ?
 N7 C173 C178 C177 179.4(8) . . . . ?
 N8 C148 C149 N7 -4.5(9) . . . . ?
 N8 C148 C149 C150 177.2(6) . . . . ?
 N8 C153 C154 C155 176.2(8) . . . . ?
 N8 C163 C164 C165 -176.5(9) . . . . ?
 N9 C128 C129 N10 2.8(10) . . . . ?
 N9 C128 C129 C130 179.7(7) . . . . ?
 N9 C131 C132 C133 172.8(6) . . . . ?
 N9 C131 C140 N10 8.9(10) . . . . ?
 N9 C131 C140 C139 -172.1(6) . . . . ?
 N9 C171 C172 C167 -170.8(7) . . . . ?
 N10 C129 C130 C121 -179.9(7) . . . . ?
 N10 C187 C188 C189 -175.8(8) . . . . ?
 N11 C104 C105 C106 -171.5(7) . . . . ?
 N11 C112 C113 N12 -5.4(9) . . . . ?
 N11 C112 C113 C114 173.5(6) . . . . ?
 N11 C195 C196 C191 178.7(7) . . . . ?
 N12 C103 C104 N11 -11.1(9) . . . . ?
 N12 C103 C104 C105 171.8(6) . . . . ?
 N12 C113 C114 C115 -173.7(6) . . . . ?
 N12 C181 C182 C183 179.0(8) . . . . ?
 C101 C102 C103 N12 -179.1(7) . . . . ?
 C101 C102 C103 C104 -3.8(11) . . . . ?
 C101 C106 C107 C108 0.9(12) . . . . ?
 C102 C101 C106 C105 -7.9(10) . . . . ?
 C102 C101 C106 C107 175.0(7) . . . . ?
 C102 C101 C110 C109 -174.7(8) . . . . ?
 C102 C103 C104 N11 173.3(6) . . . . ?
 C102 C103 C104 C105 -3.9(9) . . . . ?
 C103 N12 C113 C112 -6.0(10) . . . . ?
 C103 N12 C113 C114 175.2(6) . . . . ?
 C103 N12 C181 C180 85.7(8) . . . . ?
 C103 N12 C181 C182 -94.5(9) . . . . ?
 C103 C104 C105 C106 5.2(11) . . . . ?
 C104 N11 C112 C111 -170.0(7) . . . . ?
 C104 N11 C112 C113 8.6(10) . . . . ?
 C104 N11 C195 C194 68.8(9) . . . . ?
 C104 N11 C195 C196 -117.2(7) . . . . ?
 C104 C105 C106 C101 0.8(11) . . . . ?
 C104 C105 C106 C107 177.7(7) . . . . ?
 C105 C106 C107 C108 -175.9(8) . . . . ?
 C106 C101 C102 C103 9.8(12) . . . . ?
 C106 C101 C110 C109 -2.1(12) . . . . ?
 C106 C107 C108 C109 -2.9(13) . . . . ?
 C107 C108 C109 C110 2.3(14) . . . . ?
 C108 C109 C110 C101 0.2(13) . . . . ?
 C110 C101 C102 C103 -177.6(8) . . . . ?
 C110 C101 C106 C105 178.7(7) . . . . ?
 C110 C101 C106 C107 1.5(10) . . . . ?
 C111 C112 C113 N12 173.3(6) . . . . ?
 C111 C112 C113 C114 -7.8(10) . . . . ?
 C112 N11 C104 C103 -0.6(10) . . . . ?
 C112 N11 C104 C105 176.2(7) . . . . ?
 C112 N11 C195 C194 -109.4(9) . . . . ?
 C112 N11 C195 C196 64.7(9) . . . . ?
 C112 C111 C120 C115 0.3(12) . . . . ?
 C112 C111 C120 C119 -177.5(8) . . . . ?
 C112 C113 C114 C115 7.5(10) . . . . ?
 C113 N12 C103 C102 -170.5(7) . . . . ?
 C113 N12 C103 C104 14.4(10) . . . . ?
 C113 N12 C181 C180 -99.3(8) . . . . ?
 C113 N12 C181 C182 80.5(9) . . . . ?
 C113 C114 C115 C116 176.1(8) . . . . ?
 C113 C114 C115 C120 -3.1(11) . . . . ?
 C114 C115 C116 C117 177.6(8) . . . . ?
 C114 C115 C120 C111 -1.0(10) . . . . ?
 C114 C115 C120 C119 177.1(7) . . . . ?
 C115 C116 C117 C118 8.5(15) . . . . ?
 C116 C115 C120 C111 179.8(8) . . . . ?
 C116 C115 C120 C119 -2.1(11) . . . . ?
 C116 C117 C118 C119 -8.3(16) . . . . ?
 C117 C118 C119 C120 2.5(15) . . . . ?
 C118 C119 C120 C111 -179.7(9) . . . . ?
 C118 C119 C120 C115 2.4(12) . . . . ?
 C120 C111 C112 N11 -177.6(7) . . . . ?
 C120 C111 C112 C113 3.9(12) . . . . ?
 C120 C115 C116 C117 -3.3(13) . . . . ?
 C121 C122 C123 C124 -0.1(17) . . . . ?
 C121 C126 C127 C128 -3.0(12) . . . . ?
 C122 C121 C126 C125 -1.4(12) . . . . ?
 C122 C121 C126 C127 -176.4(8) . . . . ?
 C122 C121 C130 C129 176.2(8) . . . . ?
 C122 C123 C124 C125 3.8(16) . . . . ?
 C123 C124 C125 C126 -6.5(15) . . . . ?
 C124 C125 C126 C121 5.3(13) . . . . ?
 C124 C125 C126 C127 -179.9(8) . . . . ?
 C125 C126 C127 C128 -177.7(8) . . . . ?
 C126 C121 C122 C123 -1.2(14) . . . . ?
 C126 C121 C130 C129 -5.4(12) . . . . ?
 C126 C127 C128 N9 -179.9(7) . . . . ?
 C126 C127 C128 C129 0.8(11) . . . . ?
 C127 C128 C129 N10 -177.9(7) . . . . ?
 C127 C128 C129 C130 -0.9(11) . . . . ?
 C128 N9 C131 C132 174.8(7) . . . . ?
 C128 N9 C131 C140 -6.3(10) . . . . ?
 C128 N9 C171 C170 101.9(10) . . . . ?
 C128 N9 C171 C172 -82.7(10) . . . . ?
 C128 C129 C130 C121 3.3(12) . . . . ?
 C129 N10 C140 C131 -6.2(10) . . . . ?
 C129 N10 C140 C139 174.9(7) . . . . ?
 C129 N10 C187 C186 81.0(9) . . . . ?
 C129 N10 C187 C188 -103.8(10) . . . . ?
 C130 C121 C122 C123 177.2(9) . . . . ?
 C130 C121 C126 C125 -179.8(8) . . . . ?
 C130 C121 C126 C127 5.2(12) . . . . ?
 C131 N9 C128 C127 -179.1(7) . . . . ?
 C131 N9 C128 C129 0.2(10) . . . . ?
 C131 N9 C171 C170 -78.0(11) . . . . ?
 C131 N9 C171 C172 97.4(9) . . . . ?
 C131 C132 C133 C134 -174.2(7) . . . . ?
 C131 C132 C133 C138 0.7(11) . . . . ?
 C132 C131 C140 N10 -172.2(7) . . . . ?
 C132 C131 C140 C139 6.7(11) . . . . ?
 C132 C133 C134 C135 173.7(8) . . . . ?
 C132 C133 C138 C137 -175.4(7) . . . . ?
 C132 C133 C138 C139 3.6(10) . . . . ?
 C133 C134 C135 C136 -0.8(13) . . . . ?
 C133 C138 C139 C140 -2.9(11) . . . . ?
 C134 C133 C138 C137 -0.3(11) . . . . ?
 C134 C133 C138 C139 178.7(7) . . . . ?
 C134 C135 C136 C137 4.6(14) . . . . ?
 C135 C136 C137 C138 -6.8(14) . . . . ?
 C136 C137 C138 C133 4.6(13) . . . . ?
 C136 C137 C138 C139 -174.3(8) . . . . ?
 C137 C138 C139 C140 175.9(8) . . . . ?
 C138 C133 C134 C135 -1.4(12) . . . . ?
 C138 C139 C140 N10 176.9(7) . . . . ?
 C138 C139 C140 C131 -2.0(11) . . . . ?
 C140 N10 C129 C128 0.2(10) . . . . ?
 C140 N10 C129 C130 -176.7(7) . . . . ?
 C140 N10 C187 C186 -101.1(9) . . . . ?
 C140 N10 C187 C188 74.1(10) . . . . ?
 C140 C131 C132 C133 -6.0(11) . . . . ?
 C141 C142 C143 C144 2.0(14) . . . . ?
 C141 C146 C147 C148 1.6(13) . . . . ?
 C142 C141 C146 C145 -0.1(12) . . . . ?
 C142 C141 C146 C147 -176.9(8) . . . . ?
 C142 C141 C150 C149 177.1(7) . . . . ?
 C142 C143 C144 C145 -2.2(16) . . . . ?
 C143 C144 C145 C146 1.2(13) . . . . ?
 C144 C145 C146 C141 -0.1(12) . . . . ?
 C144 C145 C146 C147 176.6(8) . . . . ?
 C145 C146 C147 C148 -175.0(8) . . . . ?
 C146 C141 C142 C143 -0.9(13) . . . . ?
 C146 C141 C150 C149 0.3(11) . . . . ?
 C146 C147 C148 N8 -176.8(7) . . . . ?
 C146 C147 C148 C149 -2.6(12) . . . . ?
 C147 C148 C149 N7 -179.2(7) . . . . ?
 C147 C148 C149 C150 2.5(10) . . . . ?
 C148 N8 C153 C152 -10.5(10) . . . . ?
 C148 N8 C153 C154 176.0(7) . . . . ?
 C148 N8 C163 C162 91.9(9) . . . . ?
 C148 N8 C163 C164 -87.8(9) . . . . ?
 C148 C149 C150 C141 -1.3(10) . . . . ?
 C149 N7 C152 C151 -175.4(7) . . . . ?
 C149 N7 C152 C153 1.2(10) . . . . ?
 C149 N7 C173 C174 -97.6(8) . . . . ?
 C149 N7 C173 C178 82.6(9) . . . . ?
 C150 C141 C142 C143 -177.4(8) . . . . ?
 C150 C141 C146 C145 176.5(7) . . . . ?
 C150 C141 C146 C147 -0.3(11) . . . . ?
 C151 C152 C153 N8 -179.1(7) . . . . ?
 C151 C152 C153 C154 -5.4(11) . . . . ?
 C152 N7 C149 C148 -1.0(10) . . . . ?
 C152 N7 C149 C150 177.3(6) . . . . ?
 C152 N7 C173 C174 91.4(8) . . . . ?
 C152 N7 C173 C178 -88.4(10) . . . . ?
 C152 C151 C160 C155 -0.6(13) . . . . ?
 C152 C151 C160 C159 177.1(12) . . . . ?
 C152 C153 C154 C155 2.7(12) . . . . ?
 C153 N8 C148 C147 -175.3(7) . . . . ?
 C153 N8 C148 C149 10.4(9) . . . . ?
 C153 N8 C163 C162 -90.6(8) . . . . ?
 C153 N8 C163 C164 89.7(9) . . . . ?
 C153 C154 C155 C156 176.1(9) . . . . ?
 C153 C154 C155 C160 0.9(13) . . . . ?
 C154 C155 C156 C157 -177.0(11) . . . . ?
 C154 C155 C160 C151 -2.0(14) . . . . ?
 C154 C155 C160 C159 180.0(10) . . . . ?
 C155 C156 C157 C158 -2(2) . . . . ?
 C156 C155 C160 C151 -176.9(10) . . . . ?
 C156 C155 C160 C159 5.1(16) . . . . ?
 C156 C157 C158 C159 3(3) . . . . ?
 C157 C158 C159 C160 0(3) . . . . ?
 C158 C159 C160 C151 177.9(16) . . . . ?
 C158 C159 C160 C155 -4(2) . . . . ?
 C160 C151 C152 N7 -179.1(7) . . . . ?
 C160 C151 C152 C153 4.4(12) . . . . ?
 C160 C155 C156 C157 -2.2(18) . . . . ?
 C161 C162 C163 N8 177.4(7) . . . . ?
 C161 C162 C163 C164 -2.9(12) . . . . ?
 C161 C167 C168 C169 -177.8(9) . . . . ?
 C161 C167 C172 C171 177.9(8) . . . . ?
 C162 C161 C166 C165 0.4(13) . . . . ?
 C162 C161 C167 C168 158.6(8) . . . . ?
 C162 C161 C167 C172 -19.3(12) . . . . ?
 C162 C163 C164 C165 3.8(13) . . . . ?
 C163 N8 C148 C147 2.1(11) . . . . ?
 C163 N8 C148 C149 -172.2(6) . . . . ?
 C163 N8 C153 C152 172.2(7) . . . . ?
 C163 N8 C153 C154 -1.3(10) . . . . ?
 C163 C164 C165 C166 -2.7(16) . . . . ?
 C164 C165 C166 C161 0.6(16) . . . . ?
 C166 C161 C162 C163 0.8(11) . . . . ?
 C166 C161 C167 C168 -26.1(12) . . . . ?
 C166 C161 C167 C172 156.0(8) . . . . ?
 C167 C161 C162 C163 176.4(7) . . . . ?
 C167 C161 C166 C165 -175.1(9) . . . . ?
 C167 C168 C169 C170 -4.6(16) . . . . ?
 C168 C167 C172 C171 0.0(13) . . . . ?
 C168 C169 C170 C171 9.0(17) . . . . ?
 C169 C170 C171 N9 166.3(9) . . . . ?
 C169 C170 C171 C172 -9.0(16) . . . . ?
 C170 C171 C172 C167 4.5(14) . . . . ?
 C171 N9 C128 C127 1.0(11) . . . . ?
 C171 N9 C128 C129 -179.7(6) . . . . ?
 C171 N9 C131 C132 -5.3(10) . . . . ?
 C171 N9 C131 C140 173.6(7) . . . . ?
 C172 C167 C168 C169 0.2(14) . . . . ?
 C173 N7 C149 C148 -171.9(6) . . . . ?
 C173 N7 C149 C150 6.4(10) . . . . ?
 C173 N7 C152 C151 -4.9(10) . . . . ?
 C173 N7 C152 C153 171.7(7) . . . . ?
 C173 C174 C175 C176 7.6(12) . . . . ?
 C173 C174 C175 C179 -178.4(7) . . . . ?
 C174 C173 C178 C177 -0.3(13) . . . . ?
 C174 C175 C176 C177 -8.5(13) . . . . ?
 C174 C175 C179 C180 30.4(11) . . . . ?
 C174 C175 C179 C184 -155.1(8) . . . . ?
 C175 C176 C177 C178 5.0(14) . . . . ?
 C175 C179 C180 C181 175.2(6) . . . . ?
 C175 C179 C184 C183 -174.8(8) . . . . ?
 C176 C175 C179 C180 -155.4(7) . . . . ?
 C176 C175 C179 C184 19.0(11) . . . . ?
 C176 C177 C178 C173 -0.7(14) . . . . ?
 C178 C173 C174 C175 -3.2(12) . . . . ?
 C179 C175 C176 C177 177.2(8) . . . . ?
 C179 C180 C181 N12 -179.7(7) . . . . ?
 C179 C180 C181 C182 0.4(11) . . . . ?
 C180 C179 C184 C183 -0.3(13) . . . . ?
 C180 C181 C182 C183 -1.2(12) . . . . ?
 C181 N12 C103 C102 4.1(11) . . . . ?
 C181 N12 C103 C104 -171.0(6) . . . . ?
 C181 N12 C113 C112 179.2(6) . . . . ?
 C181 N12 C113 C114 0.4(10) . . . . ?
 C181 C182 C183 C184 1.3(14) . . . . ?
 C182 C183 C184 C179 -0.5(15) . . . . ?
 C184 C179 C180 C181 0.3(11) . . . . ?
 C185 C186 C187 N10 179.5(7) . . . . ?
 C185 C186 C187 C188 4.3(13) . . . . ?
 C185 C191 C192 C193 -177.7(9) . . . . ?
 C185 C191 C196 C195 179.7(7) . . . . ?
 C186 C185 C190 C189 -1.2(13) . . . . ?
 C186 C185 C191 C192 -157.5(8) . . . . ?
 C186 C185 C191 C196 30.3(11) . . . . ?
 C186 C187 C188 C189 -0.7(15) . . . . ?
 C187 N10 C129 C128 178.0(6) . . . . ?
 C187 N10 C129 C130 1.1(10) . . . . ?
 C187 N10 C140 C131 176.1(6) . . . . ?
 C187 N10 C140 C139 -2.8(10) . . . . ?
 C187 C188 C189 C190 -3.8(16) . . . . ?
 C188 C189 C190 C185 4.7(16) . . . . ?
 C190 C185 C186 C187 -3.2(12) . . . . ?
 C190 C185 C191 C192 21.9(13) . . . . ?
 C190 C185 C191 C196 -150.3(8) . . . . ?
 C191 C185 C186 C187 176.1(7) . . . . ?
 C191 C185 C190 C189 179.5(9) . . . . ?
 C191 C192 C193 C194 3.1(15) . . . . ?
 C192 C191 C196 C195 7.1(11) . . . . ?
 C192 C193 C194 C195 -3.0(15) . . . . ?
 C193 C194 C195 N11 179.1(8) . . . . ?
 C193 C194 C195 C196 5.3(14) . . . . ?
 C194 C195 C196 C191 -7.4(12) . . . . ?
 C195 N11 C104 C103 -178.5(5) . . . . ?
 C195 N11 C104 C105 -1.7(10) . . . . ?
 C195 N11 C112 C111 7.9(11) . . . . ?
 C195 N11 C112 C113 -173.5(6) . . . . ?
 C196 C191 C192 C193 -5.2(13) . . . . ?
 N13 C247 C248 C239 179.6(7) . . . . ?
 N13 C263 C264 C259 -175.6(6) . . . . ?
 N14 C246 C247 N13 4.9(9) . . . . ?
 N14 C246 C247 C248 -176.0(7) . . . . ?
 N14 C249 C250 C251 176.5(7) . . . . ?
 N14 C249 C258 N13 2.2(9) . . . . ?
 N14 C249 C258 C257 -175.3(6) . . . . ?
 N14 C284 C285 C286 -175.2(7) . . . . ?
 N14 C284 C289 C288 174.5(6) . . . . ?
 N15 C208 C209 N16 -0.7(10) . . . . ?
 N15 C208 C209 C283 -178.2(7) . . . . ?
 N15 C213 C214 C215 -174.2(7) . . . . ?
 N15 C267 C268 C269 175.7(10) . . . . ?
 N16 C209 C283 C201 -178.7(8) . . . . ?
 N16 C212 C213 N15 -2.6(9) . . . . ?
 N16 C212 C213 C214 175.8(6) . . . . ?
 N16 C275 C276 C271 179.3(7) . . . . ?
 N17 C226 C227 N18 4.3(11) . . . . ?
 N17 C226 C227 C228 -172.1(7) . . . . ?
 N17 C229 C230 C231 176.5(7) . . . . ?
 N17 C229 C238 N18 3.2(10) . . . . ?
 N17 C229 C238 C237 -171.7(7) . . . . ?
 N17 C290 C291 C292 -178.1(6) . . . . ?
 N17 C290 C295 C294 176.5(8) . . . . ?
 N18 C227 C228 C219 177.1(8) . . . . ?
 N18 C279 C280 C281 176.4(11) . . . . ?
 C201 C202 C203 C204 -2.9(18) . . . . ?
 C201 C206 C207 C208 -4.7(12) . . . . ?
 C202 C201 C206 C205 -3.8(12) . . . . ?
 C202 C201 C206 C207 180.0(8) . . . . ?
 C202 C201 C283 C209 -176.7(9) . . . . ?
 C202 C203 C204 C205 0.3(19) . . . . ?
 C203 C204 C205 C206 0.3(17) . . . . ?
 C204 C205 C206 C201 1.4(13) . . . . ?
 C204 C205 C206 C207 177.3(9) . . . . ?
 C205 C206 C207 C208 179.6(8) . . . . ?
 C206 C201 C202 C203 4.8(15) . . . . ?
 C206 C201 C283 C209 1.2(13) . . . . ?
 C206 C207 C208 N15 -178.8(8) . . . . ?
 C206 C207 C208 C209 4.5(12) . . . . ?
 C207 C208 C209 N16 176.3(6) . . . . ?
 C207 C208 C209 C283 -1.3(10) . . . . ?
 C208 N15 C213 C212 -1.6(11) . . . . ?
 C208 N15 C213 C214 -179.9(7) . . . . ?
 C208 N15 C267 C266 96.4(9) . . . . ?
 C208 N15 C267 C268 -92.1(10) . . . . ?
 C208 C209 C283 C201 -1.5(13) . . . . ?
 C209 N16 C212 C211 -170.8(6) . . . . ?
 C209 N16 C212 C213 5.2(9) . . . . ?
 C209 N16 C275 C274 97.5(8) . . . . ?
 C209 N16 C275 C276 -82.9(8) . . . . ?
 C210 C211 C212 N16 -179.8(6) . . . . ?
 C210 C211 C212 C213 4.2(10) . . . . ?
 C210 C215 C216 C217 -3.8(11) . . . . ?
 C211 C210 C215 C214 -0.6(10) . . . . ?
 C211 C210 C215 C216 -175.5(6) . . . . ?
 C211 C210 C296 C218 175.8(8) . . . . ?
 C211 C212 C213 N15 173.6(6) . . . . ?
 C211 C212 C213 C214 -8.0(10) . . . . ?
 C212 N16 C209 C208 -3.6(10) . . . . ?
 C212 N16 C209 C283 173.6(7) . . . . ?
 C212 N16 C275 C274 -84.0(8) . . . . ?
 C212 N16 C275 C276 95.7(8) . . . . ?
 C212 C213 C214 C215 7.6(10) . . . . ?
 C213 N15 C208 C207 -173.6(7) . . . . ?
 C213 N15 C208 C209 3.2(11) . . . . ?
 C213 N15 C267 C266 -88.3(10) . . . . ?
 C213 N15 C267 C268 83.2(10) . . . . ?
 C213 C214 C215 C210 -3.3(10) . . . . ?
 C213 C214 C215 C216 171.3(7) . . . . ?
 C214 C215 C216 C217 -178.3(7) . . . . ?
 C215 C210 C211 C212 0.0(10) . . . . ?
 C215 C210 C296 C218 -1.6(12) . . . . ?
 C215 C216 C217 C218 4.8(12) . . . . ?
 C216 C217 C218 C296 -4.0(13) . . . . ?
 C217 C218 C296 C210 2.6(14) . . . . ?
 C219 C220 C221 C222 7.3(17) . . . . ?
 C219 C224 C225 C226 -6.7(12) . . . . ?
 C220 C219 C224 C223 -4.3(12) . . . . ?
 C220 C219 C224 C225 -176.1(8) . . . . ?
 C220 C219 C228 C227 -176.8(9) . . . . ?
 C220 C221 C222 C223 -12.0(16) . . . . ?
 C221 C222 C223 C224 9.0(15) . . . . ?
 C222 C223 C224 C219 -0.6(14) . . . . ?
 C222 C223 C224 C225 170.4(8) . . . . ?
 C223 C224 C225 C226 -177.8(8) . . . . ?
 C224 C219 C220 C221 1.2(14) . . . . ?
 C224 C219 C228 C227 -4.6(14) . . . . ?
 C224 C225 C226 N17 179.1(7) . . . . ?
 C224 C225 C226 C227 -4.0(11) . . . . ?
 C225 C226 C227 N18 -172.5(7) . . . . ?
 C225 C226 C227 C228 11.0(11) . . . . ?
 C226 N17 C229 C230 171.2(7) . . . . ?
 C226 N17 C229 C238 -3.4(10) . . . . ?
 C226 N17 C290 C291 -70.8(10) . . . . ?
 C226 N17 C290 C295 112.6(9) . . . . ?
 C226 C227 C228 C219 -6.7(13) . . . . ?
 C227 N18 C238 C229 0.7(11) . . . . ?
 C227 N18 C238 C237 175.2(7) . . . . ?
 C227 N18 C279 C278 109.4(8) . . . . ?
 C227 N18 C279 C280 -68.4(11) . . . . ?
 C228 C219 C220 C221 173.5(10) . . . . ?
 C228 C219 C224 C223 -177.1(9) . . . . ?
 C228 C219 C224 C225 11.1(12) . . . . ?
 C229 N17 C226 C225 176.3(7) . . . . ?
 C229 N17 C226 C227 -0.5(11) . . . . ?
 C229 N17 C290 C291 103.5(8) . . . . ?
 C229 N17 C290 C295 -73.0(10) . . . . ?
 C229 C230 C231 C232 -175.3(8) . . . . ?
 C229 C230 C231 C236 2.0(12) . . . . ?
 C230 C229 C238 N18 -171.7(6) . . . . ?
 C230 C229 C238 C237 13.4(10) . . . . ?
 C230 C231 C232 C233 -176.9(10) . . . . ?
 C230 C231 C236 C235 179.2(8) . . . . ?
 C230 C231 C236 C237 0.4(12) . . . . ?
 C231 C232 C233 C234 -4.1(18) . . . . ?
 C231 C236 C237 C238 4.9(11) . . . . ?
 C232 C231 C236 C235 -3.3(13) . . . . ?
 C232 C231 C236 C237 177.9(7) . . . . ?
 C232 C233 C234 C235 0.0(17) . . . . ?
 C233 C234 C235 C236 2.1(16) . . . . ?
 C234 C235 C236 C231 -0.3(14) . . . . ?
 C234 C235 C236 C237 178.3(9) . . . . ?
 C235 C236 C237 C238 -173.8(9) . . . . ?
 C236 C231 C232 C233 5.7(14) . . . . ?
 C236 C237 C238 N18 173.7(7) . . . . ?
 C236 C237 C238 C229 -11.7(11) . . . . ?
 C238 N18 C227 C226 -4.5(11) . . . . ?
 C238 N18 C227 C228 171.8(8) . . . . ?
 C238 N18 C279 C278 -67.9(10) . . . . ?
 C238 N18 C279 C280 114.2(10) . . . . ?
 C238 C229 C230 C231 -9.1(11) . . . . ?
 C239 C240 C241 C242 -0.6(16) . . . . ?
 C239 C244 C245 C246 -0.3(11) . . . . ?
 C240 C239 C244 C243 -0.1(12) . . . . ?
 C240 C239 C244 C245 -178.6(7) . . . . ?
 C240 C239 C248 C247 178.4(8) . . . . ?
 C240 C241 C242 C243 3.3(17) . . . . ?
 C241 C242 C243 C244 -4.0(14) . . . . ?
 C242 C243 C244 C239 2.3(11) . . . . ?
 C242 C243 C244 C245 -179.2(7) . . . . ?
 C243 C244 C245 C246 -178.8(7) . . . . ?
 C244 C239 C240 C241 -0.9(13) . . . . ?
 C244 C239 C248 C247 -4.0(12) . . . . ?
 C244 C245 C246 N14 175.8(7) . . . . ?
 C244 C245 C246 C247 -3.0(11) . . . . ?
 C245 C246 C247 N13 -176.2(6) . . . . ?
 C245 C246 C247 C248 2.9(10) . . . . ?
 C246 N14 C249 C250 178.5(7) . . . . ?
 C246 N14 C249 C258 2.5(10) . . . . ?
 C246 N14 C284 C285 -85.3(9) . . . . ?
 C246 N14 C284 C289 97.3(8) . . . . ?
 C246 C247 C248 C239 0.6(12) . . . . ?
 C247 N13 C258 C249 -3.2(10) . . . . ?
 C247 N13 C258 C257 174.3(6) . . . . ?
 C247 N13 C263 C262 111.3(8) . . . . ?
 C247 N13 C263 C264 -72.8(9) . . . . ?
 C248 C239 C240 C241 176.7(9) . . . . ?
 C248 C239 C244 C243 -177.8(7) . . . . ?
 C248 C239 C244 C245 3.7(11) . . . . ?
 C249 N14 C246 C245 175.0(7) . . . . ?
 C249 N14 C246 C247 -6.2(10) . . . . ?
 C249 N14 C284 C285 99.0(8) . . . . ?
 C249 N14 C284 C289 -78.4(8) . . . . ?
 C249 C250 C251 C252 -179.2(8) . . . . ?
 C249 C250 C251 C256 3.3(12) . . . . ?
 C250 C249 C258 N13 -174.2(6) . . . . ?
 C250 C249 C258 C257 8.4(10) . . . . ?
 C250 C251 C252 C253 -180.0(8) . . . . ?
 C250 C251 C256 C255 -179.1(7) . . . . ?
 C250 C251 C256 C257 0.2(12) . . . . ?
 C251 C252 C253 C254 0.4(14) . . . . ?
 C251 C256 C257 C258 1.1(11) . . . . ?
 C252 C251 C256 C255 3.3(13) . . . . ?
 C252 C251 C256 C257 -177.5(7) . . . . ?
 C252 C253 C254 C255 1.0(16) . . . . ?
 C253 C254 C255 C256 -0.3(15) . . . . ?
 C254 C255 C256 C251 -1.9(14) . . . . ?
 C254 C255 C256 C257 178.8(8) . . . . ?
 C255 C256 C257 C258 -179.6(7) . . . . ?
 C256 C251 C252 C253 -2.5(13) . . . . ?
 C256 C257 C258 N13 177.2(6) . . . . ?
 C256 C257 C258 C249 -5.5(10) . . . . ?
 C258 N13 C247 C246 -0.2(9) . . . . ?
 C258 N13 C247 C248 -179.3(7) . . . . ?
 C258 N13 C263 C262 -75.0(9) . . . . ?
 C258 N13 C263 C264 100.8(8) . . . . ?
 C258 C249 C250 C251 -7.4(10) . . . . ?
 C259 C260 C261 C262 -5.4(19) . . . . ?
 C259 C265 C266 C267 -179.7(7) . . . . ?
 C259 C265 C270 C269 -167.6(10) . . . . ?
 C260 C259 C264 C263 -4.5(11) . . . . ?
 C260 C259 C265 C266 175.7(8) . . . . ?
 C260 C259 C265 C270 0.4(12) . . . . ?
 C260 C261 C262 C263 0.6(18) . . . . ?
 C261 C262 C263 N13 177.9(9) . . . . ?
 C261 C262 C263 C264 2.1(15) . . . . ?
 C262 C263 C264 C259 -0.1(12) . . . . ?
 C263 N13 C247 C246 172.9(6) . . . . ?
 C263 N13 C247 C248 -6.2(11) . . . . ?
 C263 N13 C258 C249 -176.4(6) . . . . ?
 C263 N13 C258 C257 1.0(10) . . . . ?
 C264 C259 C260 C261 7.1(14) . . . . ?
 C264 C259 C265 C266 -5.8(10) . . . . ?
 C264 C259 C265 C270 178.9(8) . . . . ?
 C265 C259 C260 C261 -174.3(10) . . . . ?
 C265 C259 C264 C263 176.9(7) . . . . ?
 C265 C266 C267 N15 174.0(7) . . . . ?
 C265 C266 C267 C268 3.1(13) . . . . ?
 C266 C265 C270 C269 17.1(16) . . . . ?
 C266 C267 C268 C269 -13.0(15) . . . . ?
 C267 N15 C208 C207 1.3(11) . . . . ?
 C267 N15 C208 C209 178.1(7) . . . . ?
 C267 N15 C213 C212 -176.4(6) . . . . ?
 C267 N15 C213 C214 5.3(11) . . . . ?
 C267 C268 C269 C270 27(2) . . . . ?
 C268 C269 C270 C265 -29(2) . . . . ?
 C270 C265 C266 C267 -4.3(12) . . . . ?
 C271 C272 C273 C274 -7.6(15) . . . . ?
 C271 C277 C278 C279 178.4(8) . . . . ?
 C271 C277 C282 C281 179.2(10) . . . . ?
 C272 C271 C276 C275 -0.7(12) . . . . ?
 C272 C271 C277 C278 158.6(8) . . . . ?
 C272 C271 C277 C282 -25.2(12) . . . . ?
 C272 C273 C274 C275 5.8(15) . . . . ?
 C273 C274 C275 N16 178.1(8) . . . . ?
 C273 C274 C275 C276 -1.5(12) . . . . ?
 C274 C275 C276 C271 -1.1(11) . . . . ?
 C275 N16 C209 C208 174.9(6) . . . . ?
 C275 N16 C209 C283 -7.9(11) . . . . ?
 C275 N16 C212 C211 10.7(9) . . . . ?
 C275 N16 C212 C213 -173.2(6) . . . . ?
 C276 C271 C272 C273 5.1(13) . . . . ?
 C276 C271 C277 C278 -21.2(12) . . . . ?
 C276 C271 C277 C282 154.9(8) . . . . ?
 C277 C271 C272 C273 -174.7(8) . . . . ?
 C277 C271 C276 C275 179.1(7) . . . . ?
 C277 C278 C279 N18 -177.3(7) . . . . ?
 C277 C278 C279 C280 0.8(13) . . . . ?
 C278 C277 C282 C281 -4.1(14) . . . . ?
 C278 C279 C280 C281 -1.6(16) . . . . ?
 C279 N18 C227 C226 178.2(6) . . . . ?
 C279 N18 C227 C228 -5.4(11) . . . . ?
 C279 N18 C238 C229 177.9(7) . . . . ?
 C279 N18 C238 C237 -7.7(11) . . . . ?
 C279 C280 C281 C282 -1(2) . . . . ?
 C280 C281 C282 C277 3.7(19) . . . . ?
 C282 C277 C278 C279 1.8(12) . . . . ?
 C283 C201 C202 C203 -177.4(11) . . . . ?
 C283 C201 C206 C205 178.2(7) . . . . ?
 C283 C201 C206 C207 1.9(11) . . . . ?
 C284 N14 C246 C245 -0.5(10) . . . . ?
 C284 N14 C246 C247 178.4(6) . . . . ?
 C284 N14 C249 C250 -6.0(10) . . . . ?
 C284 N14 C249 C258 178.0(6) . . . . ?
 C284 C285 C286 C287 -0.8(12) . . . . ?
 C285 C284 C289 C288 -3.0(10) . . . . ?
 C285 C286 C287 C288 -0.2(12) . . . . ?
 C286 C287 C288 C289 -0.4(10) . . . . ?
 C286 C287 C288 C292 -178.0(7) . . . . ?
 C287 C288 C289 C284 2.0(10) . . . . ?
 C287 C288 C292 C291 150.0(7) . . . . ?
 C287 C288 C292 C293 -36.1(10) . . . . ?
 C288 C292 C293 C294 -175.6(9) . . . . ?
 C289 C284 C285 C286 2.3(11) . . . . ?
 C289 C288 C292 C291 -27.4(10) . . . . ?
 C289 C288 C292 C293 146.5(7) . . . . ?
 C290 N17 C226 C225 -9.9(11) . . . . ?
 C290 N17 C226 C227 173.4(7) . . . . ?
 C290 N17 C229 C230 -3.0(10) . . . . ?
 C290 N17 C229 C238 -177.6(6) . . . . ?
 C290 C291 C292 C288 176.7(7) . . . . ?
 C290 C291 C292 C293 2.4(11) . . . . ?
 C291 C290 C295 C294 0.3(15) . . . . ?
 C291 C292 C293 C294 -1.4(13) . . . . ?
 C292 C288 C289 C284 179.5(6) . . . . ?
 C292 C293 C294 C295 -0.2(16) . . . . ?
 C293 C294 C295 C290 0.8(16) . . . . ?
 C295 C290 C291 C292 -1.9(13) . . . . ?
 C296 C210 C211 C212 -177.3(6) . . . . ?
 C296 C210 C215 C214 176.8(6) . . . . ?
 C296 C210 C215 C216 1.9(10) . . . . ?
 C65A C64A C63A N2 174.7(18) . . . . ?
 C65A C64A C63A C62A 0.0 . . . . ?
 C64A C65A C66A C61A 0.0 . . . . ?
 C64A C63A C62A C61A 0.0 . . . . ?
 C63A N2 C8 C7 6.2(12) . . . . ?
 C63A N2 C8 C9 -176.9(8) . . . . ?
 C63A N2 C12 C11 177.2(8) . . . . ?
 C63A N2 C12 C13 0.5(11) . . . . ?
 C63A C62A C61A C67 -178.8(15) . . . . ?
 C63A C62A C61A C66A 0.0 . . . . ?
 C62A C61A C66A C65A 0.0 . . . . ?
 C61A C67 C68 C69 165.4(11) . . . . ?
 C61A C67 C72 C71 -166.6(11) . . . . ?
 C66A C65A C64A C63A 0.0 . . . . ?

_smtbx_masks_special_details       ?
loop_
  _smtbx_masks_void_nr
  _smtbx_masks_void_average_x
  _smtbx_masks_void_average_y
  _smtbx_masks_void_average_z
  _smtbx_masks_void_volume
  _smtbx_masks_void_count_electrons
  _smtbx_masks_void_content
 1 -0.275 0.162 -0.000 562.6 185.6 ?
 2 0.275 -0.162 0.000 562.6 185.6 ?
 3 0.236 0.166 0.337 515.9 181.9 ?
 4 -0.033 0.166 0.667 160.7 50.7 ?
 5 -0.263 0.499 0.333 540.1 175.4 ?
 6 0.263 0.501 0.667 540.1 175.4 ?
 7 0.000 0.500 0.000 201.8 50.7 ?
 8 0.033 0.834 0.333 160.7 50.7 ?
 9 -0.236 0.834 0.663 515.9 181.9 ?
 10 0.464 0.170 0.656 155.3 48.8 ?
 11 0.500 0.500 0.000 148.1 39.6 ?
 12 0.536 0.830 0.344 155.3 48.8 ?

_smtbx_masks_void_probe_radius     1.2
_smtbx_masks_void_truncation_radius  1.2
_shelx_res_file
;
TITL exp_4348_auto_a.res in P-1
    exp_4348_auto.res
    created by SHELXL-2018/3 at 16:45:21 on 08-Jul-2024
REM Old TITL exp_4348_auto in P-1
REM SHELXT solution in P-1: R1 0.342, Rweak 0.110, Alpha 0.165
REM <I/s> 0.000 for 0 systematic absences, Orientation as input
REM Formula found by SHELXT: C298 N35 O18
CELL 1.54184 19.3678 27.5928 27.6484 60.33 89.675 89.11
ZERR 2 0.0007 0.0013 0.0012 0.005 0.003 0.003
LATT 1
SFAC C H N
UNIT 576 360 36
SADI N2 C63 N2 C63A
SADI C61 C62 C61A C62A
SADI C61 C66 C61A C66A
SADI C61 C67 C61A C67
SADI C62 C63 C62A C63A
SADI C63 C64 C63A C64A
SADI C64 C65 C64A C65A
SADI C65 C66 C65A C66A
SADI 0.04 N2 C62 N2 C62A
SADI 0.04 N2 C64 N2 C64A
SADI 0.04 C61 C63 C61A C63A
SADI 0.04 C61 C65 C61A C65A
SADI 0.04 C62 C64 C62A C64A
SADI 0.04 C62 C66 C62A C66A
SADI 0.04 C62 C67 C62A C67
SADI 0.04 C63 C65 C63A C65A
SADI 0.04 C64 C66 C64A C66A
SADI 0.04 C66 C67 C66A C67
SIMU 0.01 0.02 2 C64 C65 C66 C64A C65A C66A C61A C61 C62 C62A C63 C63A
DELU 0.01 0.02 C61 C62 C65 C66 C65A C66A C61A C62A C64 C64A C63 C63A

L.S. 12 0 0
PLAN  6
TEMP -100
CONF
list 4
MORE -1
ABIN
BOND $H
fmap 2 53
acta
SHEL 999 0.837
OMIT -5 4 6
OMIT -5 4 9
OMIT -4 -4 1
OMIT -3 -1 1
OMIT -2 1 0
OMIT -2 1 1
OMIT -2 11 11
OMIT -1 -2 1
OMIT -1 -1 1
OMIT -1 1 2
OMIT -1 1 3
OMIT -1 1 4
OMIT -1 2 2
OMIT -1 3 1
OMIT -1 3 2
OMIT 0 -3 3
OMIT 0 -2 1
OMIT 0 -2 2
OMIT 0 -1 1
OMIT 0 -1 2
OMIT 0 0 3
OMIT 0 1 2
OMIT 0 2 2
OMIT 0 3 0
OMIT 0 3 3
OMIT 1 -1 2
OMIT 1 0 2
OMIT 1 1 2
OMIT 1 1 3
OMIT 1 2 2
OMIT 2 -1 1
OMIT 2 -1 4
OMIT 2 0 0
OMIT 2 2 3
OMIT 2 3 1
OMIT 2 3 4
OMIT 4 -1 1
OMIT 4 0 0
OMIT 5 -2 6
REM <olex2.extras>
REM <HklSrc "%.\\exp_4348_auto.hkl">
REM </olex2.extras>

WGHT    0.100000   45.784527
FVAR       0.12456   0.61047
N1    3   -0.270787    0.332273    0.526071    11.00000    0.06130    0.05877 =
         0.07316   -0.02653   -0.01660    0.00684
N2    3   -0.265806    0.424829    0.536018    11.00000    0.06869    0.06983 =
         0.08634   -0.03262   -0.00778   -0.00094
N3    3   -0.278246    0.372000    0.250168    11.00000    0.08676    0.04754 =
         0.05317   -0.01536   -0.01619   -0.00735
N4    3   -0.255291    0.476255    0.158546    11.00000    0.09679    0.05644 =
         0.06400   -0.02301   -0.01435   -0.01415
N5    3   -0.190523    0.696016    0.305515    11.00000    0.06435    0.07293 =
         0.08716   -0.04944   -0.02366   -0.00692
N6    3   -0.170686    0.704344    0.202934    11.00000    0.07041    0.07263 =
         0.09127   -0.04092   -0.01650    0.00177
C1    1   -0.457121    0.350400    0.546718    11.00000    0.07438    0.05776 =
         0.08135   -0.01854   -0.01273    0.00307
C2    1   -0.521754    0.328896    0.547557    11.00000    0.06422    0.10655 =
         0.14726   -0.05223   -0.01015    0.00858
AFIX  43
H2    2   -0.524294    0.297125    0.542841    11.00000   -1.20000
AFIX   0
C3    1   -0.580625    0.350596    0.554660    11.00000    0.05423    0.11702 =
         0.20423   -0.07837   -0.01669    0.00143
AFIX  43
H3    2   -0.623793    0.334624    0.554840    11.00000   -1.20000
AFIX   0
C4    1   -0.577285    0.398296    0.561975    11.00000    0.07344    0.09368 =
         0.09058   -0.00900    0.00889    0.00543
AFIX  43
H4    2   -0.618885    0.412478    0.568943    11.00000   -1.20000
AFIX   0
C5    1   -0.517989    0.423878    0.559426    11.00000    0.07137    0.11101 =
         0.07666   -0.04564   -0.00666    0.01049
AFIX  43
H5    2   -0.518365    0.455981    0.563714    11.00000   -1.20000
AFIX   0
C6    1   -0.453181    0.402608    0.550123    11.00000    0.07514    0.09460 =
         0.05574   -0.02072   -0.01291    0.00583
C7    1   -0.389440    0.424090    0.545564    11.00000    0.07102    0.05705 =
         0.06492   -0.02023   -0.01360    0.00589
AFIX  43
H7    2   -0.387029    0.457915    0.546620    11.00000   -1.20000
AFIX   0
C8    1   -0.330679    0.403075    0.539841    11.00000    0.06852    0.05511 =
         0.04830   -0.01875   -0.00649   -0.00372
C9    1   -0.333173    0.353513    0.534291    11.00000    0.05620    0.05716 =
         0.03916   -0.00047    0.00062   -0.01195
C10   1   -0.395104    0.331599    0.536198    11.00000    0.06821    0.06564 =
         0.06672   -0.01096   -0.00633    0.00628
AFIX  43
H10   2   -0.396615    0.300799    0.529849    11.00000   -1.20000
AFIX   0
C11   1   -0.207242    0.353351    0.524484    11.00000    0.06127    0.08801 =
         0.04113   -0.02020   -0.01198    0.00057
C12   1   -0.202903    0.402514    0.529720    11.00000    0.07600    0.08050 =
         0.04428   -0.01378   -0.00799   -0.02144
C13   1   -0.139754    0.422397    0.531008    11.00000    0.09601    0.06830 =
         0.05803   -0.01460   -0.01969   -0.01478
AFIX  43
H13   2   -0.138210    0.452942    0.537754    11.00000   -1.20000
AFIX   0
C14   1   -0.077835    0.402178    0.523400    11.00000    0.05988    0.11563 =
         0.05964   -0.01302   -0.02193   -0.00443
C15   1   -0.015025    0.420706    0.524372    11.00000    0.07578    0.12954 =
         0.10920   -0.02464   -0.02541    0.00384
AFIX  43
H15   2   -0.012030    0.452598    0.528846    11.00000   -1.20000
AFIX   0
C16   1    0.045139    0.397428    0.519446    11.00000    0.09897    0.14602 =
         0.10917   -0.04055   -0.01484   -0.01734
AFIX  43
H16   2    0.088402    0.412274    0.521160    11.00000   -1.20000
AFIX   0
C17   1    0.041812    0.353121    0.512130    11.00000    0.06162    0.25380 =
         0.07809   -0.06253   -0.02000    0.03793
AFIX  43
H17   2    0.083516    0.337215    0.507626    11.00000   -1.20000
AFIX   0
C18   1   -0.021117    0.329325    0.510877    11.00000    0.08485    0.11684 =
         0.09473   -0.05271   -0.01679    0.01244
AFIX  43
H18   2   -0.021049    0.298300    0.504830    11.00000   -1.20000
AFIX   0
C19   1   -0.083381    0.350146    0.518280    11.00000    0.05580    0.14417 =
         0.05890   -0.04712   -0.01815    0.01037
C20   1   -0.146297    0.329164    0.519047    11.00000    0.09290    0.09558 =
         0.04552   -0.01237   -0.00567    0.00578
AFIX  43
H20   2   -0.148958    0.296576    0.515737    11.00000   -1.20000
AFIX   0
C21   1   -0.456559    0.431855    0.215244    11.00000    0.08662    0.08962 =
         0.07265   -0.06211   -0.01338    0.00114
C22   1   -0.523350    0.416375    0.234482    11.00000    0.11010    0.06586 =
         0.06443   -0.02939   -0.02122    0.00158
AFIX  43
H22   2   -0.529798    0.382740    0.268608    11.00000   -1.20000
AFIX   0
C23   1   -0.582615    0.448502    0.205509    11.00000    0.10776    0.06634 =
         0.11704   -0.05302   -0.01055   -0.00588
AFIX  43
H23   2   -0.628003    0.437323    0.219381    11.00000   -1.20000
AFIX   0
C24   1   -0.570752    0.495632    0.157331    11.00000    0.10790    0.05744 =
         0.13995   -0.04547   -0.04665    0.01883
AFIX  43
H24   2   -0.609038    0.517467    0.135846    11.00000   -1.20000
AFIX   0
C25   1   -0.501557    0.514264    0.137054    11.00000    0.13284    0.06523 =
         0.08046   -0.02416   -0.03366    0.00824
AFIX  43
H25   2   -0.494445    0.548361    0.103530    11.00000   -1.20000
AFIX   0
C26   1   -0.445992    0.481195    0.167695    11.00000    0.07479    0.05430 =
         0.07153   -0.03318   -0.01034   -0.01320
C27   1   -0.384793    0.493607    0.152349    11.00000    0.15691    0.05487 =
         0.07824   -0.03913   -0.04120    0.00442
AFIX  43
H27   2   -0.378896    0.528817    0.119844    11.00000   -1.20000
AFIX   0
C28   1   -0.322745    0.462915    0.176267    11.00000    0.13178    0.04555 =
         0.04537   -0.01926   -0.02002   -0.01035
C29   1   -0.334405    0.408278    0.225539    11.00000    0.09240    0.09430 =
         0.06661   -0.04898   -0.01741   -0.01282
C30   1   -0.399659    0.396525    0.244426    11.00000    0.10054    0.05298 =
         0.06673   -0.03218   -0.02761    0.00262
AFIX  43
H30   2   -0.407922    0.363333    0.278571    11.00000   -1.20000
AFIX   0
C31   1   -0.085975    0.366178    0.235352    11.00000    0.08136    0.17106 =
         0.14185   -0.11714   -0.02599    0.01462
C32   1   -0.154544    0.351417    0.254737    11.00000    0.10079    0.10265 =
         0.06964   -0.05177   -0.01605    0.00828
AFIX  43
H32   2   -0.162099    0.315497    0.285838    11.00000   -1.20000
AFIX   0
C33   1   -0.210961    0.386440    0.230848    11.00000    0.09206    0.08275 =
         0.07437   -0.05604   -0.01862   -0.00197
C34   1   -0.199645    0.440143    0.185134    11.00000    0.09919    0.06468 =
         0.07103   -0.04193   -0.01203   -0.00953
C35   1   -0.131558    0.454462    0.164852    11.00000    0.11189    0.10925 =
         0.09027   -0.04788   -0.01340    0.01433
AFIX  43
H35   2   -0.124526    0.490273    0.133438    11.00000   -1.20000
AFIX   0
C36   1   -0.075040    0.420111    0.187502    11.00000    0.12069    0.08833 =
         0.07990   -0.02164   -0.01202   -0.01725
C37   1   -0.007516    0.430725    0.174649    11.00000    0.06678    0.21283 =
         0.16168   -0.11227    0.02095   -0.00916
AFIX  43
H37   2    0.003052    0.467316    0.145940    11.00000   -1.20000
AFIX   0
C38   1    0.043408    0.397443    0.196514    11.00000    0.10057    0.12506 =
         0.14692   -0.04405    0.00227    0.00836
AFIX  43
H38   2    0.088081    0.408693    0.180916    11.00000   -1.20000
AFIX   0
C39   1    0.035234    0.344679    0.242967    11.00000    0.08412    0.15205 =
         0.16215   -0.09955   -0.00335    0.02616
AFIX  43
H39   2    0.074438    0.322055    0.261560    11.00000   -1.20000
AFIX   0
C40   1   -0.030080    0.325886    0.261447    11.00000    0.10526    0.15028 =
         0.13903   -0.11724   -0.02832    0.04205
AFIX  43
H40   2   -0.038269    0.288597    0.289734    11.00000   -1.20000
AFIX   0
C41   1   -0.371725    0.723342    0.254243    11.00000    0.07094    0.07431 =
         0.11739   -0.05209   -0.01832   -0.01026
C42   1   -0.439603    0.730445    0.270555    11.00000    0.06423    0.11572 =
         0.11817   -0.07017   -0.03102    0.01756
AFIX  43
H42   2   -0.447223    0.727831    0.305739    11.00000   -1.20000
AFIX   0
C43   1   -0.493537    0.741093    0.234576    11.00000    0.06875    0.12613 =
         0.26984   -0.11528   -0.03413    0.02539
AFIX  43
H43   2   -0.539055    0.744820    0.245427    11.00000   -1.20000
AFIX   0
C44   1   -0.481794    0.746820    0.179357    11.00000    0.12362    0.20042 =
         0.18626   -0.14770   -0.06726    0.04811
AFIX  43
H44   2   -0.519946    0.750271    0.156361    11.00000   -1.20000
AFIX   0
C45   1   -0.416682    0.747163    0.161416    11.00000    0.10045    0.12088 =
         0.15611   -0.06406   -0.05222    0.02643
AFIX  43
H45   2   -0.409214    0.757230    0.123616    11.00000   -1.20000
AFIX   0
C46   1   -0.360680    0.733178    0.196888    11.00000    0.11358    0.08250 =
         0.11501   -0.07252   -0.03921    0.00781
C47   1   -0.292602    0.727164    0.183137    11.00000    0.06754    0.08359 =
         0.08785   -0.05028   -0.02604    0.01213
AFIX  43
H47   2   -0.284612    0.734214    0.146292    11.00000   -1.20000
AFIX   0
C48   1   -0.238105    0.712534    0.216718    11.00000    0.09542    0.05318 =
         0.06164   -0.03128   -0.01330   -0.00420
C49   1   -0.246906    0.708166    0.270526    11.00000    0.09323    0.04216 =
         0.07364   -0.02579   -0.02341   -0.00420
C50   1   -0.314004    0.712577    0.287006    11.00000    0.09133    0.06895 =
         0.08614   -0.04812   -0.03381    0.02586
AFIX  43
H50   2   -0.320151    0.707831    0.323208    11.00000   -1.20000
AFIX   0
C51   1   -0.124074    0.693258    0.289558    11.00000    0.08554    0.04913 =
         0.06584   -0.01066   -0.02290   -0.00793
C52   1   -0.111669    0.696275    0.234660    11.00000    0.09207    0.04288 =
         0.08284   -0.02495   -0.03200   -0.00514
C53   1   -0.046611    0.689007    0.220940    11.00000    0.06892    0.06421 =
         0.08405   -0.03391   -0.01579   -0.00157
AFIX  43
H53   2   -0.039798    0.689183    0.186800    11.00000   -1.20000
AFIX   0
C54   1    0.010082    0.681390    0.253757    11.00000    0.09527    0.05537 =
         0.07586   -0.02251   -0.01880   -0.00372
C55   1    0.080370    0.679474    0.239159    11.00000    0.08598    0.07126 =
         0.11034   -0.03772   -0.02172   -0.00200
AFIX  43
H55   2    0.088458    0.681878    0.204119    11.00000   -1.20000
AFIX   0
C56   1    0.133571    0.674865    0.268242    11.00000    0.08264    0.08935 =
         0.14540   -0.01759   -0.02284   -0.00680
AFIX  43
H56   2    0.178304    0.670478    0.256530    11.00000   -1.20000
AFIX   0
C57   1    0.124418    0.676452    0.319275    11.00000    0.06602    0.12521 =
         0.09779   -0.02921   -0.02097   -0.01107
AFIX  43
H57   2    0.163473    0.674140    0.340993    11.00000   -1.20000
AFIX   0
C58   1    0.060497    0.681213    0.336151    11.00000    0.09132    0.09966 =
         0.08918   -0.02678   -0.02485   -0.01593
AFIX  43
H58   2    0.054319    0.682707    0.369502    11.00000   -1.20000
AFIX   0
C59   1    0.000747    0.684058    0.302710    11.00000    0.07308    0.07121 =
         0.08052   -0.00573   -0.01076   -0.01868
C60   1   -0.066730    0.687327    0.321048    11.00000    0.09922    0.06731 =
         0.05822   -0.00421   -0.01395   -0.01587
AFIX  43
H60   2   -0.072430    0.685358    0.356125    11.00000   -1.20000
AFIX  66
PART 1
C65   1   -0.280490    0.516944    0.600245    21.00000    0.09759    0.08406 =
         0.07609   -0.04498    0.00375   -0.02894
AFIX  43
H65   2   -0.290171    0.513756    0.635421    21.00000   -1.20000
AFIX  65
C64   1   -0.277874    0.469498    0.594801    21.00000    0.09180    0.08054 =
         0.07556   -0.03821    0.00658   -0.02572
AFIX  43
H64   2   -0.285768    0.433883    0.626256    21.00000   -1.20000
AFIX  65
C63   1   -0.263709    0.474163    0.543333    21.00000    0.08885    0.07259 =
         0.07313   -0.04366   -0.00082   -0.02295
C62   1   -0.252160    0.526273    0.497310    21.00000    0.07890    0.06799 =
         0.07190   -0.04159   -0.00754   -0.01445
AFIX  43
H62   2   -0.242479    0.529461    0.462134    21.00000   -1.20000
AFIX  65
C61   1   -0.254775    0.573719    0.502754    21.00000    0.07490    0.07281 =
         0.06907   -0.04816   -0.01112   -0.01882
C66   1   -0.268940    0.569055    0.554221    21.00000    0.09112    0.07877 =
         0.08180   -0.04879   -0.00294   -0.03037
AFIX  43
H66   2   -0.270728    0.601483    0.557941    21.00000   -1.20000
AFIX   0
PART 0
C67   1   -0.232648    0.629460    0.456254    11.00000    0.07867    0.05747 =
         0.07865   -0.03728   -0.01939    0.00041
C68   1   -0.226390    0.675770    0.464966    11.00000    0.10837    0.09722 =
         0.06938   -0.05853   -0.01796    0.02290
AFIX  43
H68   2   -0.235038    0.671920    0.500550    11.00000   -1.20000
AFIX   0
C69   1   -0.207484    0.726532    0.420696    11.00000    0.21150    0.05179 =
         0.10464   -0.05344   -0.07283    0.03429
AFIX  43
H69   2   -0.203720    0.757742    0.426219    11.00000   -1.20000
AFIX   0
C70   1   -0.194239    0.733102    0.369990    11.00000    0.17040    0.06805 =
         0.08558   -0.02918   -0.07201    0.02445
AFIX  43
H70   2   -0.177999    0.767634    0.340843    11.00000   -1.20000
AFIX   0
C71   1   -0.204586    0.689140    0.361164    11.00000    0.07983    0.06262 =
         0.06799   -0.03543   -0.01497   -0.00081
C72   1   -0.221279    0.637729    0.403274    11.00000    0.07425    0.06449 =
         0.07429   -0.04194   -0.01367    0.00223
AFIX  43
H72   2   -0.225143    0.607440    0.396313    11.00000   -1.20000
AFIX   0
C73   1   -0.175774    0.669371    0.089985    11.00000    0.09714    0.06904 =
         0.05499   -0.01237   -0.01506   -0.02232
C74   1   -0.187190    0.667030    0.139868    11.00000    0.10434    0.05089 =
         0.04735   -0.01945   -0.00728   -0.01244
AFIX  43
H74   2   -0.212807    0.637438    0.168251    11.00000   -1.20000
AFIX   0
C75   1   -0.160629    0.708758    0.148346    11.00000    0.07578    0.06590 =
         0.07298   -0.03735   -0.01064   -0.01553
C76   1   -0.126977    0.752343    0.108750    11.00000    0.16344    0.05057 =
         0.09183   -0.03795   -0.04145   -0.00664
AFIX  43
H76   2   -0.114162    0.782210    0.114499    11.00000   -1.20000
AFIX   0
C77   1   -0.110917    0.753688    0.059311    11.00000    0.15058    0.05177 =
         0.09026   -0.01969   -0.02108   -0.03339
AFIX  43
H77   2   -0.079677    0.780270    0.033580    11.00000   -1.20000
AFIX   0
C78   1   -0.141392    0.715554    0.048550    11.00000    0.14614    0.08092 =
         0.06846   -0.02777   -0.00723   -0.03186
AFIX  43
H78   2   -0.139099    0.720628    0.011998    11.00000   -1.20000
AFIX   0
C79   1   -0.205040    0.626229    0.078621    11.00000    0.10776    0.05983 =
         0.04789   -0.02248   -0.01222   -0.00296
C80   1   -0.216285    0.635915    0.024856    11.00000    0.17242    0.07330 =
         0.05392   -0.03154   -0.00479   -0.04353
AFIX  43
H80   2   -0.204621    0.671057   -0.005890    11.00000   -1.20000
AFIX   0
C81   1   -0.243256    0.596766    0.015331    11.00000    0.20693    0.09605 =
         0.05246   -0.02099   -0.00837   -0.06192
AFIX  43
H81   2   -0.252303    0.605727   -0.021946    11.00000   -1.20000
AFIX   0
C82   1   -0.258146    0.544159    0.057881    11.00000    0.24096    0.09532 =
         0.07398   -0.05890   -0.01554   -0.01432
AFIX  43
H82   2   -0.278366    0.517381    0.050426    11.00000   -1.20000
AFIX   0
C83   1   -0.242966    0.531335    0.111581    11.00000    0.11979    0.06137 =
         0.06112   -0.01596   -0.01390   -0.01950
C84   1   -0.218156    0.572637    0.122421    11.00000    0.08870    0.05638 =
         0.04609   -0.02622   -0.00534   -0.00921
AFIX  43
H84   2   -0.210261    0.564069    0.159729    11.00000   -1.20000
AFIX   0
C85   1   -0.275901    0.283133    0.517520    11.00000    0.08081    0.06799 =
         0.06877   -0.02610   -0.01048    0.02665
C86   1   -0.289832    0.292322    0.464992    11.00000    0.08009    0.03869 =
         0.06281   -0.01024   -0.02610    0.00652
AFIX  43
H86   2   -0.298779    0.329325    0.435900    11.00000   -1.20000
AFIX   0
C87   1   -0.291162    0.248710    0.453337    11.00000    0.08078    0.04367 =
         0.08929   -0.02108   -0.02645    0.00593
C88   1   -0.280304    0.193612    0.498888    11.00000    0.11804    0.08627 =
         0.07532   -0.04958   -0.01436    0.00609
AFIX  43
H88   2   -0.282862    0.162043    0.493840    11.00000   -1.20000
AFIX   0
C89   1   -0.265345    0.187279    0.552769    11.00000    0.11082    0.07215 =
         0.08579   -0.02162   -0.01416    0.01150
AFIX  43
H89   2   -0.258906    0.151275    0.584302    11.00000   -1.20000
AFIX   0
C90   1   -0.260730    0.232874    0.557468    11.00000    0.12034    0.07753 =
         0.04960   -0.01535   -0.01311    0.01577
AFIX  43
H90   2   -0.245468    0.228565    0.591995    11.00000   -1.20000
AFIX   0
C91   1   -0.301507    0.259091    0.396453    11.00000    0.07561    0.05382 =
         0.06868   -0.02325   -0.01963   -0.00204
C92   1   -0.285244    0.310747    0.350751    11.00000    0.08151    0.04375 =
         0.08228   -0.02433   -0.02625   -0.00413
AFIX  43
H92   2   -0.269558    0.340191    0.356137    11.00000   -1.20000
AFIX   0
C93   1   -0.292385    0.318682    0.296510    11.00000    0.09507    0.06636 =
         0.05857   -0.02763   -0.01353   -0.00681
C94   1   -0.320494    0.277339    0.289142    11.00000    0.16532    0.06547 =
         0.06806   -0.03214   -0.02155   -0.01585
AFIX  43
H94   2   -0.327743    0.283761    0.252462    11.00000   -1.20000
AFIX   0
C95   1   -0.338754    0.225671    0.334869    11.00000    0.14999    0.05442 =
         0.10860   -0.03795   -0.06399    0.01218
AFIX  43
H95   2   -0.357815    0.197324    0.329238    11.00000   -1.20000
AFIX   0
C96   1   -0.328826    0.217118    0.386424    11.00000    0.11492    0.04297 =
         0.08552   -0.01030   -0.03193   -0.01874
AFIX  43
H96   2   -0.340330    0.182010    0.417292    11.00000   -1.20000
AFIX   0

N7    3    0.259071    0.960827    0.078174    11.00000    0.07593    0.05856 =
         0.05414   -0.01442   -0.00738   -0.01333
N8    3    0.282866    0.859201    0.174953    11.00000    0.07767    0.06240 =
         0.06231   -0.02761   -0.00842   -0.00315
N9    3    0.304966    0.625091    0.133943    11.00000    0.09424    0.05641 =
         0.07813   -0.03194   -0.01154    0.00455
N10   3    0.275828    0.636430    0.031966    11.00000    0.10374    0.06725 =
         0.07106   -0.03320   -0.00497    0.00033
N11   3    0.175560    0.902596   -0.201534    11.00000    0.07316    0.06410 =
         0.06506   -0.01598   -0.01119    0.00891
N12   3    0.199093    0.997892   -0.194890    11.00000    0.08102    0.08429 =
         0.07186   -0.02936   -0.00838   -0.01864
C101  1    0.007983    0.997655   -0.192022    11.00000    0.06971    0.06290 =
         0.07571   -0.02231   -0.00640   -0.00729
C102  1    0.075110    1.010961   -0.192773    11.00000    0.07718    0.08031 =
         0.06877   -0.03908   -0.02652    0.00236
AFIX  43
H102  2    0.083386    1.044212   -0.191604    11.00000   -1.20000
AFIX   0
C103  1    0.131955    0.982950   -0.194975    11.00000    0.07035    0.06934 =
         0.04911   -0.01820   -0.01817   -0.00124
C104  1    0.117776    0.929150   -0.193083    11.00000    0.05763    0.07126 =
         0.05280   -0.02592   -0.01429    0.00415
C105  1    0.053843    0.913660   -0.186309    11.00000    0.08608    0.06521 =
         0.05711   -0.02679    0.00111    0.00737
AFIX  43
H105  2    0.045903    0.877825   -0.181953    11.00000   -1.20000
AFIX   0
C106  1   -0.004938    0.943002   -0.184600    11.00000    0.07289    0.07803 =
         0.05783   -0.02985   -0.00851    0.00546
C107  1   -0.072931    0.924851   -0.179026    11.00000    0.07824    0.11483 =
         0.08015   -0.06334   -0.00478   -0.01248
AFIX  43
H107  2   -0.081240    0.888643   -0.173578    11.00000   -1.20000
AFIX   0
C108  1   -0.127288    0.957169   -0.181137    11.00000    0.05681    0.12800 =
         0.12546   -0.08307   -0.01435    0.00657
AFIX  43
H108  2   -0.173265    0.944736   -0.178936    11.00000   -1.20000
AFIX   0
C109  1   -0.114338    1.008671   -0.186571    11.00000    0.07829    0.11992 =
         0.08805   -0.06381   -0.01439    0.01633
AFIX  43
H109  2   -0.152113    1.031118   -0.186711    11.00000   -1.20000
AFIX   0
C110  1   -0.049947    1.028042   -0.191669    11.00000    0.07578    0.12197 =
         0.08565   -0.06515   -0.01951    0.02164
AFIX  43
H110  2   -0.043700    1.063716   -0.195155    11.00000   -1.20000
AFIX   0
C111  1    0.294187    0.901603   -0.226699    11.00000    0.08659    0.07150 =
         0.06676   -0.01302   -0.01931    0.01796
AFIX  43
H111  2    0.283572    0.871456   -0.232651    11.00000   -1.20000
AFIX   0
C112  1    0.242017    0.921183   -0.211555    11.00000    0.06440    0.05716 =
         0.07896   -0.01437   -0.01573    0.01417
C113  1    0.256102    0.970899   -0.205540    11.00000    0.05194    0.09355 =
         0.04447   -0.02131   -0.00734    0.01114
C114  1    0.319238    0.988015   -0.209116    11.00000    0.08065    0.06372 =
         0.05680   -0.01272   -0.00840    0.00398
AFIX  43
H114  2    0.328109    1.016849   -0.200763    11.00000   -1.20000
AFIX   0
C115  1    0.379018    0.963641   -0.226100    11.00000    0.06988    0.08355 =
         0.09584   -0.02186   -0.01508    0.00238
C116  1    0.445504    0.983514   -0.233268    11.00000    0.07031    0.10383 =
         0.09320   -0.01165    0.00513   -0.01013
AFIX  43
H116  2    0.455713    1.014768   -0.229019    11.00000   -1.20000
AFIX   0
C117  1    0.496358    0.957139   -0.246637    11.00000    0.07176    0.10572 =
         0.12772   -0.04071   -0.00441   -0.01420
AFIX  43
H117  2    0.543202    0.966918   -0.246778    11.00000   -1.20000
AFIX   0
C118  1    0.480074    0.915760   -0.260156    11.00000    0.08689    0.10207 =
         0.13946   -0.01154   -0.02267    0.00954
AFIX  43
H118  2    0.514974    0.901362   -0.274063    11.00000   -1.20000
AFIX   0
C119  1    0.416211    0.896704   -0.253595    11.00000    0.05641    0.09774 =
         0.09797   -0.02196   -0.00746    0.00490
AFIX  43
H119  2    0.407312    0.867683   -0.261670    11.00000   -1.20000
AFIX   0
C120  1    0.361430    0.917126   -0.235432    11.00000    0.07214    0.05643 =
         0.07424   -0.00744   -0.00944   -0.00814
C121  1    0.100742    0.606590    0.094346    11.00000    0.08083    0.04789 =
         0.13633   -0.02318    0.00141   -0.01902
C122  1    0.031506    0.602352    0.081827    11.00000    0.12161    0.08720 =
         0.12409   -0.04787    0.01460   -0.00687
AFIX  43
H122  2    0.020367    0.609066    0.045582    11.00000   -1.20000
AFIX   0
C123  1   -0.018991    0.589240    0.119074    11.00000    0.09197    0.11832 =
         0.12622   -0.06210   -0.01450    0.00879
AFIX  43
H123  2   -0.064872    0.586957    0.108471    11.00000   -1.20000
AFIX   0
C124  1   -0.006314    0.578486    0.174535    11.00000    0.12627    0.06372 =
         0.16762   -0.02374    0.05025   -0.00339
AFIX  43
H124  2   -0.041978    0.567031    0.201562    11.00000   -1.20000
AFIX   0
C125  1    0.062734    0.585909    0.186970    11.00000    0.11314    0.09559 =
         0.13933   -0.06912    0.02871   -0.01157
AFIX  43
H125  2    0.072225    0.582967    0.222008    11.00000   -1.20000
AFIX   0
C126  1    0.117065    0.597385    0.149361    11.00000    0.10318    0.05891 =
         0.09557   -0.03851   -0.02372    0.00816
C127  1    0.183900    0.604594    0.160713    11.00000    0.11092    0.04552 =
         0.08228   -0.02517    0.00029    0.00288
AFIX  43
H127  2    0.194141    0.600311    0.196196    11.00000   -1.20000
AFIX   0
C128  1    0.236306    0.617675    0.123077    11.00000    0.10527    0.04533 =
         0.09286   -0.02736    0.00263    0.00987
C129  1    0.220845    0.624972    0.068849    11.00000    0.10779    0.04043 =
         0.08413   -0.03082   -0.00954    0.00288
C130  1    0.155044    0.618047    0.056156    11.00000    0.09809    0.07435 =
         0.09527   -0.03220   -0.00161    0.01468
AFIX  43
H130  2    0.145698    0.620987    0.021100    11.00000   -1.20000
AFIX   0
C131  1    0.358388    0.639470    0.093679    11.00000    0.09132    0.05376 =
         0.04386   -0.01420   -0.00744    0.01351
C132  1    0.421399    0.649996    0.106937    11.00000    0.10972    0.05335 =
         0.06356   -0.02492    0.00747    0.00355
AFIX  43
H132  2    0.428012    0.651930    0.139956    11.00000   -1.20000
AFIX   0
C133  1    0.478218    0.658204    0.070004    11.00000    0.11604    0.05835 =
         0.06238   -0.01667   -0.00899    0.01308
C134  1    0.547995    0.664516    0.083367    11.00000    0.09485    0.10104 =
         0.06593   -0.03858   -0.01781    0.01017
AFIX  43
H134  2    0.557533    0.667126    0.115662    11.00000   -1.20000
AFIX   0
C135  1    0.600842    0.666734    0.048759    11.00000    0.13490    0.06832 =
         0.09122   -0.01698   -0.01707    0.01314
AFIX  43
H135  2    0.646861    0.671365    0.057312    11.00000   -1.20000
AFIX   0
C136  1    0.588300    0.662337    0.001518    11.00000    0.10237    0.09139 =
         0.06159   -0.00755   -0.01650   -0.00230
AFIX  43
H136  2    0.625277    0.661172   -0.020625    11.00000   -1.20000
AFIX   0
C137  1    0.523869    0.659851   -0.011490    11.00000    0.10762    0.08245 =
         0.05490   -0.01371   -0.00111    0.02151
AFIX  43
H137  2    0.516037    0.661028   -0.045947    11.00000   -1.20000
AFIX   0
C138  1    0.466872    0.655728    0.019760    11.00000    0.11561    0.05570 =
         0.05541   -0.01894   -0.01795    0.01549
C139  1    0.397744    0.648301    0.008482    11.00000    0.11021    0.05026 =
         0.05825   -0.02127   -0.01080    0.01015
AFIX  43
H139  2    0.388268    0.648283   -0.025184    11.00000   -1.20000
AFIX   0
C140  1    0.344397    0.641215    0.043297    11.00000    0.10053    0.04160 =
         0.07636   -0.01952   -0.00333    0.00636
C141  1    0.079728    0.907311    0.115331    11.00000    0.05260    0.10520 =
         0.10978   -0.07231    0.00050   -0.00661
C142  1    0.011878    0.926686    0.094405    11.00000    0.07020    0.09072 =
         0.08906   -0.04386   -0.00546    0.00145
AFIX  43
H142  2    0.003873    0.961137    0.061244    11.00000   -1.20000
AFIX   0
C143  1   -0.042526    0.892028    0.125521    11.00000    0.05934    0.12896 =
         0.17014   -0.08085    0.00913   -0.01366
AFIX  43
H143  2   -0.088412    0.903012    0.112172    11.00000   -1.20000
AFIX   0
C144  1   -0.031963    0.841854    0.175502    11.00000    0.08639    0.08411 =
         0.15600   -0.07524    0.01918   -0.01900
AFIX  43
H144  2   -0.070222    0.820174    0.196067    11.00000   -1.20000
AFIX   0
C145  1    0.035952    0.823894    0.194938    11.00000    0.08378    0.07598 =
         0.12128   -0.05566   -0.00676   -0.01747
AFIX  43
H145  2    0.043340    0.789594    0.228398    11.00000   -1.20000
AFIX   0
C146  1    0.094948    0.857391    0.164242    11.00000    0.08846    0.06625 =
         0.05962   -0.02494   -0.01432    0.01060
C147  1    0.160734    0.843808    0.182106    11.00000    0.05593    0.05929 =
         0.06677   -0.01776    0.00609   -0.01429
AFIX  43
H147  2    0.168835    0.809106    0.214963    11.00000   -1.20000
AFIX   0
C148  1    0.213609    0.874426    0.157911    11.00000    0.07181    0.06929 =
         0.06082   -0.03275   -0.01318   -0.00029
C149  1    0.203029    0.927258    0.105603    11.00000    0.07364    0.07156 =
         0.06605   -0.04609   -0.01256   -0.00483
C150  1    0.138104    0.942553    0.086179    11.00000    0.07706    0.06196 =
         0.06534   -0.02920   -0.01982    0.00394
AFIX  43
H150  2    0.130256    0.976920    0.052891    11.00000   -1.20000
AFIX   0
C151  1    0.381608    0.982621    0.073230    11.00000    0.09898    0.13244 =
         0.05250   -0.05154   -0.02180    0.01600
AFIX  43
H151  2    0.372563    1.017656    0.041021    11.00000   -1.20000
AFIX   0
C152  1    0.326859    0.945806    0.099912    11.00000    0.06027    0.06607 =
         0.07553   -0.04245   -0.00395   -0.01270
C153  1    0.338301    0.895200    0.149985    11.00000    0.07133    0.05790 =
         0.07245   -0.03767   -0.01606   -0.00640
C154  1    0.405336    0.880374    0.169713    11.00000    0.07743    0.07904 =
         0.08253   -0.03175   -0.03693    0.01552
AFIX  43
H154  2    0.413218    0.845567    0.202498    11.00000   -1.20000
AFIX   0
C155  1    0.463225    0.915213    0.142850    11.00000    0.05399    0.10747 =
         0.15002   -0.07644   -0.01813   -0.00866
C156  1    0.525725    0.899218    0.166481    11.00000    0.09207    0.13504 =
         0.13466   -0.05496   -0.01865    0.01100
AFIX  43
H156  2    0.532872    0.864567    0.199605    11.00000   -1.20000
AFIX   0
C157  1    0.583124    0.938094    0.138537    11.00000    0.05150    0.18583 =
         0.22172   -0.04109   -0.02852   -0.00695
AFIX  43
H157  2    0.628149    0.929350    0.154312    11.00000   -1.20000
AFIX   0
C158  1    0.570816    0.987391    0.089165    11.00000    0.06312    0.14265 =
         0.26966   -0.06647   -0.01229   -0.01619
AFIX  43
H158  2    0.606875    1.012385    0.069137    11.00000   -1.20000
AFIX   0
C159  1    0.506094    0.997617    0.071568    11.00000    0.07256    0.23351 =
         0.14665   -0.04038   -0.00658   -0.04535
AFIX  43
H159  2    0.499287    1.031541    0.037613    11.00000   -1.20000
AFIX   0
C160  1    0.448199    0.968419    0.093302    11.00000    0.06044    0.09489 =
         0.15034   -0.06788   -0.01059   -0.01836
C161  1    0.323836    0.707885    0.256367    11.00000    0.06600    0.08576 =
         0.05643   -0.02785   -0.01368    0.00579
C162  1    0.309050    0.759867    0.213757    11.00000    0.07367    0.07929 =
         0.05554   -0.03939   -0.02989    0.02472
AFIX  43
H162  2    0.308068    0.765607    0.176933    11.00000   -1.20000
AFIX   0
C163  1    0.295356    0.804821    0.221683    11.00000    0.07915    0.06118 =
         0.06535   -0.01999   -0.01776    0.00216
C164  1    0.294037    0.794887    0.275555    11.00000    0.13433    0.09262 =
         0.04676   -0.02637   -0.01325   -0.00131
AFIX  43
H164  2    0.282059    0.824311    0.282642    11.00000   -1.20000
AFIX   0
C165  1    0.309549    0.743877    0.318410    11.00000    0.16718    0.11959 =
         0.05150   -0.04226   -0.01166    0.02174
AFIX  43
H165  2    0.310565    0.737461    0.355477    11.00000   -1.20000
AFIX   0
C166  1    0.323948    0.701081    0.307427    11.00000    0.11960    0.07997 =
         0.05128   -0.02379   -0.01550    0.00909
AFIX  43
H166  2    0.334421    0.665096    0.337803    11.00000   -1.20000
AFIX   0
C167  1    0.334297    0.659315    0.245991    11.00000    0.09697    0.05842 =
         0.05371   -0.02466   -0.00217    0.02069
C168  1    0.370955    0.611772    0.284302    11.00000    0.14906    0.08758 =
         0.05203   -0.02947   -0.01613    0.03302
AFIX  43
H168  2    0.388147    0.609039    0.317690    11.00000   -1.20000
AFIX   0
C169  1    0.381932    0.568572    0.272943    11.00000    0.17031    0.05576 =
         0.05580   -0.00352    0.00044    0.02216
AFIX  43
H169  2    0.409669    0.537261    0.297323    11.00000   -1.20000
AFIX   0
C170  1    0.352870    0.570865    0.226592    11.00000    0.21951    0.05106 =
         0.05531   -0.01547   -0.01533    0.01920
AFIX  43
H170  2    0.354759    0.539258    0.221492    11.00000   -1.20000
AFIX   0
C171  1    0.322304    0.617560    0.189266    11.00000    0.10991    0.08149 =
         0.04973   -0.03317   -0.01286    0.01227
C172  1    0.310436    0.660824    0.198370    11.00000    0.08809    0.05865 =
         0.05104   -0.01188   -0.00365    0.00055
AFIX  43
H172  2    0.285339    0.692654    0.171611    11.00000   -1.20000
AFIX   0
C173  1    0.244180    1.014880    0.031778    11.00000    0.07592    0.07429 =
         0.08342   -0.04067   -0.02413   -0.00035
C174  1    0.247614    1.023072   -0.022830    11.00000    0.08922    0.06084 =
         0.05840   -0.02970   -0.01649   -0.00760
AFIX  43
H174  2    0.261972    0.992904   -0.028055    11.00000   -1.20000
AFIX   0
C175  1    0.231405    1.071547   -0.066882    11.00000    0.08295    0.04352 =
         0.07383   -0.02390   -0.02544    0.00036
C176  1    0.217932    1.118916   -0.060480    11.00000    0.11210    0.08405 =
         0.10863   -0.03579   -0.03197    0.01995
AFIX  43
H176  2    0.212353    1.154875   -0.092244    11.00000   -1.20000
AFIX   0
C177  1    0.212959    1.111906   -0.006539    11.00000    0.17658    0.05378 =
         0.08755   -0.03254   -0.02265    0.00715
AFIX  43
H177  2    0.200442    1.142388   -0.001252    11.00000   -1.20000
AFIX   0
C178  1    0.227232    1.057609    0.040400    11.00000    0.10397    0.10534 =
         0.10409   -0.07130   -0.02579    0.02882
AFIX  43
H178  2    0.224737    1.051902    0.077183    11.00000   -1.20000
AFIX   0
C179  1    0.232658    1.081539   -0.125208    11.00000    0.08847    0.04840 =
         0.05514   -0.00947   -0.02129   -0.00493
C180  1    0.218537    1.036332   -0.133087    11.00000    0.06537    0.05677 =
         0.07575   -0.01108   -0.01199   -0.01751
AFIX  43
H180  2    0.212065    1.000145   -0.102098    11.00000   -1.20000
AFIX   0
C181  1    0.214044    1.045610   -0.188514    11.00000    0.07195    0.05800 =
         0.06299   -0.01959   -0.02335   -0.00132
C182  1    0.223950    1.098283   -0.233688    11.00000    0.11565    0.07974 =
         0.08418   -0.02753   -0.02282   -0.00382
AFIX  43
H182  2    0.221907    1.104595   -0.270693    11.00000   -1.20000
AFIX   0
C183  1    0.236701    1.140717   -0.223407    11.00000    0.13250    0.05702 =
         0.06548    0.00311   -0.02569   -0.01685
AFIX  43
H183  2    0.242676    1.177223   -0.254000    11.00000   -1.20000
AFIX   0
C184  1    0.241133    1.132769   -0.171472    11.00000    0.11106    0.04755 =
         0.08001   -0.01587   -0.03271   -0.00585
AFIX  43
H184  2    0.250488    1.163827   -0.166674    11.00000   -1.20000
AFIX   0
C185  1    0.214706    0.700375   -0.116268    11.00000    0.08208    0.06882 =
         0.06022   -0.03418   -0.01351   -0.00603
C186  1    0.231444    0.691875   -0.063816    11.00000    0.07310    0.05918 =
         0.08305   -0.03933   -0.01214    0.00169
AFIX  43
H186  2    0.223849    0.721359   -0.055931    11.00000   -1.20000
AFIX   0
C187  1    0.258826    0.641788   -0.022748    11.00000    0.10955    0.04702 =
         0.04230   -0.01241   -0.00443   -0.01046
C188  1    0.274057    0.601400   -0.033109    11.00000    0.15330    0.07215 =
         0.08379   -0.03205   -0.03162    0.00985
AFIX  43
H188  2    0.293358    0.567271   -0.004764    11.00000   -1.20000
AFIX   0
C189  1    0.261932    0.608727   -0.085246    11.00000    0.14061    0.05153 =
         0.08832   -0.04208   -0.01280    0.00477
AFIX  43
H189  2    0.275635    0.580178   -0.093163    11.00000   -1.20000
AFIX   0
C190  1    0.230969    0.655571   -0.125603    11.00000    0.19342    0.06670 =
         0.06062   -0.04592   -0.01713   -0.00137
AFIX  43
H190  2    0.220116    0.658352   -0.160363    11.00000   -1.20000
AFIX   0
C191  1    0.182478    0.750864   -0.157994    11.00000    0.07383    0.07480 =
         0.06794   -0.05222   -0.00442    0.00136
C192  1    0.144367    0.752692   -0.202332    11.00000    0.14945    0.09181 =
         0.07385   -0.05691   -0.03979    0.04932
AFIX  43
H192  2    0.138814    0.719106   -0.203439    11.00000   -1.20000
AFIX   0
C193  1    0.114421    0.801974   -0.244738    11.00000    0.14984    0.09688 =
         0.05354   -0.04765   -0.02255    0.02599
AFIX  43
H193  2    0.087104    0.802012   -0.273187    11.00000   -1.20000
AFIX   0
C194  1    0.126705    0.851753   -0.243290    11.00000    0.10741    0.11021 =
         0.07378   -0.03276   -0.04241    0.01838
AFIX  43
H194  2    0.109073    0.886214   -0.272324    11.00000   -1.20000
AFIX   0
C195  1    0.163081    0.851100   -0.201317    11.00000    0.07094    0.06366 =
         0.05251   -0.02088    0.00400   -0.00233
C196  1    0.194577    0.803183   -0.160489    11.00000    0.08864    0.07011 =
         0.05653   -0.03120   -0.01501    0.00646
AFIX  43
H196  2    0.224210    0.804818   -0.134086    11.00000   -1.20000
AFIX   0

N13   3    0.715613    1.040104   -0.372033    11.00000    0.07705    0.05578 =
         0.05896   -0.02753    0.00376   -0.00546
N14   3    0.746474    1.049719   -0.473348    11.00000    0.04926    0.08951 =
         0.07595   -0.04903   -0.01523    0.00340
N15   3    0.709611    0.762142   -0.134266    11.00000    0.08204    0.07796 =
         0.09877   -0.06123   -0.01941    0.00326
N16   3    0.730594    0.668392   -0.142000    11.00000    0.07612    0.04833 =
         0.06004   -0.02224    0.00078   -0.01861
N17   3    0.778021    0.807497   -0.508418    11.00000    0.06532    0.07231 =
         0.07388   -0.02808   -0.01811    0.02435
N18   3    0.793324    0.704541   -0.415488    11.00000    0.06864    0.07494 =
         0.05738   -0.02440   -0.00692    0.00921
C201  1    0.909789    0.691072   -0.108950    11.00000    0.07690    0.13968 =
         0.05373   -0.01348    0.00215   -0.02628
C202  1    0.976981    0.668794   -0.102138    11.00000    0.06749    0.17008 =
         0.10295   -0.03038   -0.01878    0.01690
AFIX  43
H202  2    0.983862    0.637846   -0.107875    11.00000   -1.20000
AFIX   0
C203  1    1.030792    0.687497   -0.088479    11.00000    0.09718    0.10244 =
         0.15527   -0.02052   -0.00268   -0.04219
AFIX  43
H203  2    1.074929    0.669968   -0.082715    11.00000   -1.20000
AFIX   0
C204  1    1.019290    0.737628   -0.082440    11.00000    0.06703    0.24459 =
         0.10963    0.02279   -0.01944   -0.07802
AFIX  43
H204  2    1.057193    0.752554   -0.072698    11.00000   -1.20000
AFIX   0
C205  1    0.955578    0.763023   -0.090507    11.00000    0.09332    0.09602 =
         0.10691    0.00166   -0.00848   -0.03249
AFIX  43
H205  2    0.951059    0.795076   -0.086306    11.00000   -1.20000
AFIX   0
C206  1    0.896728    0.743496   -0.104739    11.00000    0.10641    0.08233 =
         0.05652   -0.01733   -0.01026   -0.03034
C207  1    0.831985    0.763842   -0.111462    11.00000    0.10161    0.06474 =
         0.06855   -0.03722   -0.00674   -0.01364
AFIX  43
H207  2    0.823337    0.794815   -0.106057    11.00000   -1.20000
AFIX   0
C208  1    0.775036    0.741069   -0.126446    11.00000    0.08694    0.05676 =
         0.07144   -0.02144   -0.01953   -0.00486
C209  1    0.786601    0.690431   -0.130941    11.00000    0.06790    0.07291 =
         0.04504   -0.02431    0.00233   -0.00393
C210  1    0.540144    0.681812   -0.154525    11.00000    0.09153    0.08417 =
         0.04345   -0.03157    0.00102   -0.01241
C211  1    0.607518    0.660128   -0.149994    11.00000    0.10665    0.06479 =
         0.04509   -0.02413    0.00845   -0.01541
AFIX  43
H211  2    0.614382    0.625688   -0.149434    11.00000   -1.20000
AFIX   0
C212  1    0.663512    0.688160   -0.146370    11.00000    0.08491    0.05717 =
         0.04441   -0.02791    0.00431   -0.01466
C213  1    0.652859    0.738560   -0.143423    11.00000    0.08860    0.03879 =
         0.05163   -0.00426   -0.00322   -0.00788
C214  1    0.588724    0.761407   -0.151043    11.00000    0.10132    0.05819 =
         0.05460   -0.02514    0.00129   -0.00564
AFIX  43
H214  2    0.582989    0.796832   -0.153540    11.00000   -1.20000
AFIX   0
C215  1    0.528990    0.733452   -0.155465    11.00000    0.10051    0.07305 =
         0.04632   -0.02904   -0.01963    0.01024
C216  1    0.461596    0.751445   -0.156005    11.00000    0.06833    0.11912 =
         0.06642   -0.04437   -0.00392   -0.00259
AFIX  43
H216  2    0.455000    0.784755   -0.154299    11.00000   -1.20000
AFIX   0
C217  1    0.404694    0.725361   -0.158764    11.00000    0.09177    0.09251 =
         0.06325   -0.01878   -0.00593   -0.00902
AFIX  43
H217  2    0.359775    0.740955   -0.161800    11.00000   -1.20000
AFIX   0
C218  1    0.416029    0.669611   -0.156769    11.00000    0.06450    0.20701 =
         0.11555   -0.10177   -0.00894   -0.00647
AFIX  43
H218  2    0.378072    0.647911   -0.156141    11.00000   -1.20000
AFIX   0
C219  1    0.974028    0.752555   -0.442985    11.00000    0.07016    0.13683 =
         0.08935   -0.06406   -0.03313    0.04047
C220  1    1.042757    0.737046   -0.422262    11.00000    0.08730    0.13624 =
         0.09955   -0.05184   -0.00496    0.03549
AFIX  43
H220  2    1.049868    0.705294   -0.386561    11.00000   -1.20000
AFIX   0
C221  1    1.100368    0.767217   -0.452946    11.00000    0.07073    0.14755 =
         0.11665   -0.05488    0.00384    0.03444
AFIX  43
H221  2    1.145671    0.753363   -0.439926    11.00000   -1.20000
AFIX   0
C222  1    1.091432    0.815591   -0.500634    11.00000    0.08160    0.11810 =
         0.13605   -0.06699   -0.00337    0.00113
AFIX  43
H222  2    1.128907    0.839939   -0.518243    11.00000   -1.20000
AFIX   0
C223  1    1.023884    0.829027   -0.523789    11.00000    0.06896    0.12872 =
         0.14076   -0.08759   -0.01637    0.02596
AFIX  43
H223  2    1.018977    0.860349   -0.560072    11.00000   -1.20000
AFIX   0
C224  1    0.966274    0.801078   -0.498604    11.00000    0.06345    0.09654 =
         0.07475   -0.05226   -0.00072    0.01033
C225  1    0.898303    0.818719   -0.517895    11.00000    0.09255    0.07771 =
         0.07869   -0.03769   -0.02088    0.01278
AFIX  43
H225  2    0.891765    0.852433   -0.552099    11.00000   -1.20000
AFIX   0
C226  1    0.841093    0.789476   -0.489583    11.00000    0.05459    0.07526 =
         0.06205   -0.03268   -0.00125    0.00494
C227  1    0.852952    0.737015   -0.440102    11.00000    0.07723    0.08955 =
         0.05717   -0.03384   -0.01962    0.02504
C228  1    0.917858    0.721895   -0.417322    11.00000    0.06571    0.11733 =
         0.09646   -0.05539    0.00969    0.00861
AFIX  43
H228  2    0.923502    0.688828   -0.382405    11.00000   -1.20000
AFIX   0
C229  1    0.717195    0.777364   -0.482480    11.00000    0.09723    0.05711 =
         0.05393   -0.03496   -0.00776    0.00806
C230  1    0.651543    0.798246   -0.497064    11.00000    0.05479    0.06122 =
         0.08453   -0.03769   -0.01147   -0.00960
AFIX  43
H230  2    0.645204    0.836103   -0.525096    11.00000   -1.20000
AFIX   0
C231  1    0.595075    0.766908   -0.472986    11.00000    0.10572    0.09501 =
         0.08669   -0.04903   -0.03025    0.00797
C232  1    0.524999    0.786916   -0.490581    11.00000    0.07031    0.09852 =
         0.14637   -0.05661   -0.04692    0.01504
AFIX  43
H232  2    0.518430    0.823174   -0.521701    11.00000   -1.20000
AFIX   0
C233  1    0.470096    0.757548   -0.465754    11.00000    0.05514    0.12351 =
         0.16012   -0.05004   -0.02337   -0.00338
AFIX  43
H233  2    0.425376    0.773695   -0.477561    11.00000   -1.20000
AFIX   0
C234  1    0.477262    0.701348   -0.421008    11.00000    0.09186    0.07701 =
         0.17375   -0.05036   -0.04769   -0.01465
AFIX  43
H234  2    0.437684    0.679977   -0.402975    11.00000   -1.20000
AFIX   0
C235  1    0.544824    0.678117   -0.404067    11.00000    0.10946    0.09719 =
         0.10640   -0.02751   -0.00994   -0.03970
AFIX  43
H235  2    0.550573    0.640492   -0.375316    11.00000   -1.20000
AFIX   0
C236  1    0.601871    0.710055   -0.429255    11.00000    0.07310    0.09589 =
         0.06875   -0.04635    0.00095    0.00118
C237  1    0.669723    0.690380   -0.413718    11.00000    0.08770    0.06787 =
         0.04952   -0.02424    0.00180    0.01093
AFIX  43
H237  2    0.676272    0.652090   -0.386980    11.00000   -1.20000
AFIX   0
C238  1    0.727694    0.722609   -0.434452    11.00000    0.07352    0.09379 =
         0.05207   -0.03046   -0.00912    0.00277
C239  1    0.905977    1.029745   -0.362878    11.00000    0.09375    0.07140 =
         0.07966   -0.02705   -0.02145   -0.01005
C240  1    0.959499    1.025422   -0.327951    11.00000    0.09014    0.09545 =
         0.07319   -0.04874   -0.03083    0.00086
AFIX  43
H240  2    0.950002    1.026083   -0.294533    11.00000   -1.20000
AFIX   0
C241  1    1.028749    1.019986   -0.342181    11.00000    0.09998    0.16817 =
         0.10031   -0.08561   -0.04660    0.02908
AFIX  43
H241  2    1.065142    1.017428   -0.318096    11.00000   -1.20000
AFIX   0
C242  1    1.043178    1.018464   -0.386353    11.00000    0.06991    0.08682 =
         0.14182   -0.05663   -0.01962    0.00534
AFIX  43
H242  2    1.090046    1.012819   -0.392889    11.00000   -1.20000
AFIX   0
C243  1    0.991730    1.024909   -0.427513    11.00000    0.06162    0.09382 =
         0.10765   -0.03888   -0.01752    0.00046
AFIX  43
H243  2    1.003738    1.025991   -0.461393    11.00000   -1.20000
AFIX   0
C244  1    0.922141    1.029461   -0.413138    11.00000    0.07404    0.06256 =
         0.06335   -0.02091   -0.01586    0.00759
C245  1    0.867471    1.035170   -0.449240    11.00000    0.06067    0.09379 =
         0.06732   -0.04622    0.00101   -0.01487
AFIX  43
H245  2    0.877816    1.035195   -0.482880    11.00000   -1.20000
AFIX   0
C246  1    0.798965    1.040760   -0.437184    11.00000    0.06668    0.06469 =
         0.04717   -0.03325   -0.00613   -0.00372
C247  1    0.783864    1.037754   -0.383447    11.00000    0.07142    0.04652 =
         0.09164   -0.03003    0.00154    0.00283
C248  1    0.835759    1.032375   -0.350207    11.00000    0.07487    0.10881 =
         0.08005   -0.07186   -0.01834    0.00674
AFIX  43
H248  2    0.825133    1.030135   -0.315577    11.00000   -1.20000
AFIX   0
C249  1    0.678707    1.051218   -0.460908    11.00000    0.07123    0.03755 =
         0.05581   -0.01982   -0.00063   -0.00849
C250  1    0.625280    1.061214   -0.496341    11.00000    0.05931    0.05626 =
         0.10460   -0.04434   -0.02075    0.00672
AFIX  43
H250  2    0.636884    1.069714   -0.533121    11.00000   -1.20000
AFIX   0
C251  1    0.554976    1.060302   -0.484347    11.00000    0.10289    0.08264 =
         0.09423   -0.05978   -0.00839    0.02378
C252  1    0.501512    1.070042   -0.521030    11.00000    0.05702    0.09021 =
         0.20595   -0.08289   -0.04807    0.02147
AFIX  43
H252  2    0.511236    1.078201   -0.558004    11.00000   -1.20000
AFIX   0
C253  1    0.431230    1.067848   -0.503333    11.00000    0.09363    0.08288 =
         0.18864   -0.07601   -0.05689    0.02317
AFIX  43
H253  2    0.395016    1.074387   -0.528983    11.00000   -1.20000
AFIX   0
C254  1    0.415721    1.057185   -0.453277    11.00000    0.08782    0.11418 =
         0.10371   -0.06265   -0.02673    0.01640
AFIX  43
H254  2    0.368748    1.055422   -0.442518    11.00000   -1.20000
AFIX   0
C255  1    0.467673    1.048439   -0.415833    11.00000    0.06996    0.11309 =
         0.15897   -0.06228    0.00113   -0.01115
AFIX  43
H255  2    0.457035    1.040778   -0.379150    11.00000   -1.20000
AFIX   0
C256  1    0.538309    1.051117   -0.433285    11.00000    0.04765    0.05667 =
         0.16996   -0.04629   -0.01266   -0.00230
C257  1    0.592477    1.042467   -0.391486    11.00000    0.06913    0.06497 =
         0.10022   -0.04616    0.01120   -0.01143
AFIX  43
H257  2    0.580714    1.035338   -0.355160    11.00000   -1.20000
AFIX   0
C258  1    0.660918    1.045296   -0.408014    11.00000    0.05612    0.06524 =
         0.08567   -0.04347   -0.00350   -0.00922
C259  1    0.679619    0.968583   -0.218783    11.00000    0.08426    0.04636 =
         0.07654   -0.03453   -0.01339    0.00388
C260  1    0.658119    1.015126   -0.214661    11.00000    0.14648    0.10002 =
         0.10099   -0.06525    0.01528    0.00263
AFIX  43
H260  2    0.647905    1.010888   -0.179133    11.00000   -1.20000
AFIX   0
C261  1    0.651613    1.066741   -0.261232    11.00000    0.26902    0.05917 =
         0.07924   -0.03017    0.02779   -0.00112
AFIX  43
H261  2    0.633183    1.097050   -0.257880    11.00000   -1.20000
AFIX   0
C262  1    0.671580    1.075343   -0.313229    11.00000    0.16226    0.06671 =
         0.08795   -0.03759    0.00183   -0.01051
AFIX  43
H262  2    0.667736    1.110969   -0.345695    11.00000   -1.20000
AFIX   0
C263  1    0.696721    1.030457   -0.315219    11.00000    0.10424    0.06519 =
         0.09376   -0.06079   -0.00489   -0.00323
C264  1    0.700781    0.980052   -0.271191    11.00000    0.05996    0.05564 =
         0.05803   -0.03771   -0.00530    0.00398
AFIX  43
H264  2    0.719031    0.950395   -0.275730    11.00000   -1.20000
AFIX   0
C265  1    0.680442    0.910313   -0.167732    11.00000    0.07867    0.08013 =
         0.09186   -0.06539   -0.01394   -0.00760
C266  1    0.697635    0.864737   -0.174043    11.00000    0.09367    0.07449 =
         0.06449   -0.04049   -0.00799    0.00062
AFIX  43
H266  2    0.708944    0.869913   -0.209761    11.00000   -1.20000
AFIX   0
C267  1    0.698228    0.811533   -0.127897    11.00000    0.10466    0.06904 =
         0.07496   -0.03866   -0.02842   -0.00786
C268  1    0.679433    0.801418   -0.076225    11.00000    0.23772    0.05640 =
         0.06429   -0.02387    0.01540   -0.02630
AFIX  43
H268  2    0.670650    0.765256   -0.045925    11.00000   -1.20000
AFIX   0
C269  1    0.674286    0.852419   -0.072595    11.00000    0.32468    0.10479 =
         0.11267   -0.08676    0.05062   -0.03468
AFIX  43
H269  2    0.681359    0.850189   -0.037571    11.00000   -1.20000
AFIX   0
C270  1    0.659878    0.902380   -0.117161    11.00000    0.25533    0.04124 =
         0.05290   -0.01031    0.03609    0.01492
AFIX  43
H270  2    0.636387    0.930898   -0.113543    11.00000   -1.20000
AFIX   0
C271  1    0.775247    0.586402   -0.211541    11.00000    0.09935    0.05203 =
         0.06615   -0.02298   -0.00814    0.00768
C272  1    0.767625    0.531131   -0.166447    11.00000    0.17136    0.04688 =
         0.06447   -0.01199   -0.02237   -0.00294
AFIX  43
H272  2    0.779569    0.500178   -0.171122    11.00000   -1.20000
AFIX   0
C273  1    0.742673    0.522420   -0.115497    11.00000    0.22453    0.05178 =
         0.03503   -0.01917    0.00782   -0.00138
AFIX  43
H273  2    0.732219    0.485819   -0.086750    11.00000   -1.20000
AFIX   0
C274  1    0.733198    0.567495   -0.107016    11.00000    0.13995    0.07329 =
         0.07749   -0.04486   -0.00534    0.00639
AFIX  43
H274  2    0.720287    0.561444   -0.071266    11.00000   -1.20000
AFIX   0
C275  1    0.742568    0.622204   -0.151003    11.00000    0.09553    0.03071 =
         0.05768   -0.01045   -0.02137    0.00082
C276  1    0.763572    0.629926   -0.203924    11.00000    0.09304    0.04076 =
         0.05688   -0.01350   -0.01040    0.00753
AFIX  43
H276  2    0.769323    0.666651   -0.234191    11.00000   -1.20000
AFIX   0
C277  1    0.795947    0.595090   -0.266716    11.00000    0.08829    0.04464 =
         0.05409   -0.01468   -0.00548   -0.00143
C278  1    0.785802    0.640993   -0.314947    11.00000    0.09302    0.05464 =
         0.05978   -0.01894   -0.00996    0.01235
AFIX  43
H278  2    0.761919    0.670724   -0.313770    11.00000   -1.20000
AFIX   0
C279  1    0.805718    0.650449   -0.366089    11.00000    0.09606    0.05628 =
         0.05020   -0.02043   -0.00941    0.02015
C280  1    0.839439    0.606511   -0.366693    11.00000    0.15337    0.10779 =
         0.08189   -0.04470   -0.02990    0.04627
AFIX  43
H280  2    0.853269    0.610909   -0.401649    11.00000   -1.20000
AFIX   0
C281  1    0.853033    0.560812   -0.323608    11.00000    0.18388    0.08295 =
         0.09554   -0.03780    0.00613    0.06182
AFIX  43
H281  2    0.876058    0.531820   -0.326707    11.00000   -1.20000
AFIX   0
C282  1    0.835327    0.553081   -0.274046    11.00000    0.14962    0.09344 =
         0.06643   -0.03971   -0.02052    0.04070
AFIX  43
H282  2    0.848508    0.519136   -0.241938    11.00000   -1.20000
AFIX   0
C283  1    0.850310    0.670606   -0.121570    11.00000    0.09301    0.08469 =
         0.08496   -0.03819    0.00512   -0.01019
AFIX  43
H283  2    0.857279    0.637512   -0.123616    11.00000   -1.20000
AFIX   0
C284  1    0.762757    1.053875   -0.525598    11.00000    0.06619    0.08253 =
         0.07780   -0.04803   -0.02106    0.01058
C285  1    0.782171    1.103068   -0.570156    11.00000    0.10494    0.05751 =
         0.06853   -0.02035   -0.02315   -0.01146
AFIX  43
H285  2    0.788363    1.134673   -0.565613    11.00000   -1.20000
AFIX   0
C286  1    0.792901    1.107885   -0.621153    11.00000    0.11820    0.06406 =
         0.07499   -0.03057   -0.02457   -0.00006
AFIX  43
H286  2    0.805826    1.142771   -0.651685    11.00000   -1.20000
AFIX   0
C287  1    0.785091    1.062317   -0.628720    11.00000    0.08889    0.06390 =
         0.07057   -0.02242   -0.01805    0.00194
AFIX  43
H287  2    0.792557    1.066226   -0.664463    11.00000   -1.20000
AFIX   0
C288  1    0.766253    1.010391   -0.584123    11.00000    0.06468    0.04988 =
         0.05902   -0.02418    0.00487   -0.00317
C289  1    0.756773    1.007912   -0.533718    11.00000    0.06502    0.05676 =
         0.06059   -0.02470   -0.01969    0.00321
AFIX  43
H289  2    0.745493    0.972964   -0.502523    11.00000   -1.20000
AFIX   0
C290  1    0.765308    0.864988   -0.556628    11.00000    0.09701    0.05707 =
         0.04265   -0.01825   -0.00168    0.00105
C291  1    0.774106    0.908137   -0.548698    11.00000    0.05896    0.07813 =
         0.05533   -0.02431   -0.01683    0.01050
AFIX  43
H291  2    0.789446    0.902238   -0.513587    11.00000   -1.20000
AFIX   0
C292  1    0.760618    0.962995   -0.592604    11.00000    0.08242    0.05224 =
         0.04316   -0.02153   -0.01095    0.00235
C293  1    0.735564    0.968568   -0.642612    11.00000    0.12752    0.05847 =
         0.05186   -0.01816   -0.01278    0.01805
AFIX  43
H293  2    0.724992    1.004738   -0.672638    11.00000   -1.20000
AFIX   0
C294  1    0.726173    0.924035   -0.649055    11.00000    0.19724    0.07400 =
         0.07854   -0.04352   -0.06042    0.03158
AFIX  43
H294  2    0.708976    0.929218   -0.683436    11.00000   -1.20000
AFIX   0
C295  1    0.741924    0.867855   -0.604172    11.00000    0.21144    0.09446 =
         0.06121   -0.05406   -0.03966    0.04198
AFIX  43
H295  2    0.736268    0.835711   -0.607886    11.00000   -1.20000
AFIX   0
C296  1    0.481338    0.652115   -0.155928    11.00000    0.11180    0.09484 =
         0.07761   -0.05797   -0.01163   -0.01147
AFIX  43
H296  2    0.488718    0.618177   -0.156288    11.00000   -1.20000
AFIX  66

PART 2
C65A  1   -0.231639    0.506763    0.606645   -21.00000    0.09557    0.08162 =
         0.07729   -0.04457    0.00342   -0.02212
AFIX  43
H65A  2   -0.224957    0.500069    0.643478   -21.00000   -1.20000
AFIX  65
C64A  1   -0.246570    0.462763    0.597608   -21.00000    0.09479    0.08221 =
         0.07855   -0.03905    0.00715   -0.02507
AFIX  43
H64A  2   -0.250093    0.425996    0.628266   -21.00000   -1.20000
AFIX  65
C63A  1   -0.256346    0.472557    0.543715   -21.00000    0.08893    0.07370 =
         0.07433   -0.04189    0.00066   -0.02226
C62A  1   -0.251191    0.526352    0.498858   -21.00000    0.08052    0.07076 =
         0.07328   -0.04109   -0.00558   -0.01557
AFIX  43
H62A  2   -0.257872    0.533045    0.462025   -21.00000   -1.20000
AFIX  65
C61A  1   -0.236260    0.570353    0.507894   -21.00000    0.08494    0.07515 =
         0.07688   -0.04488   -0.00291   -0.01876
C66A  1   -0.226484    0.560559    0.561786   -21.00000    0.09277    0.08147 =
         0.08124   -0.04095   -0.00190   -0.02132
AFIX  43
H66A  2   -0.216279    0.590632    0.567962   -21.00000   -1.20000
AFIX   0
HKLF 4


REM  exp_4348_auto_a.res in P-1
REM wR2 = 0.4027, GooF = S = 0.985, Restrained GooF = 0.983 for all data
REM R1 = 0.1534 for 21164 Fo > 4sig(Fo) and 0.2142 for all 45595 data
REM 2786 parameters refined using 222 restraints

END

WGHT      0.2000      0.0000

REM Highest difference peak  0.526,  deepest hole -0.389,  1-sigma level  0.080
Q1    1   0.4861  0.8614 -0.1009  11.00000  0.05    0.53
Q2    1   0.8968  0.9119 -0.4428  11.00000  0.05    0.50
Q3    1  -0.6112  0.2783  0.2975  11.00000  0.05    0.50
Q4    1   0.4723  0.4599  0.4010  11.00000  0.05    0.47
Q5    1   0.4255  0.5599 -0.3400  11.00000  0.05    0.46
Q6    1   0.0976  0.9393 -0.0351  11.00000  0.05    0.46
;
_shelx_res_checksum                60306
_shelx_hkl_file
;
   2   0   0  648.25  112.78
   2   0   0  574.23  112.81
   2   0   0  592.49  112.83
  -2   0   0  601.90  112.83
  -2   0   0  675.27  112.81
   3   0   0    2.23    0.63
   3   0   0    2.60    0.57
   3   0   0    3.08    1.05
  -3   0   0    3.90    0.94
   3   0   0    2.41    0.79
  -3   0   0    3.08    0.80
  -3   0   0    1.88    0.59
   4   0   0 3691.24  603.93
   4   0   0 3367.50  603.85
   4   0   0 3316.00  604.03
  -4   0   0 3576.01  603.97
  -4   0   0 3226.55  603.86
  -4   0   0 3344.45  603.99
  -4   0   0 2891.62  603.96
   5   0   0  120.41   19.97
  -5   0   0   98.55   20.01
  -5   0   0  107.00   19.86
   5   0   0  115.33   20.14
  -5   0   0  113.45   20.06
  -5   0   0  108.76   20.06
   6   0   0  279.81   51.12
  -6   0   0  276.64   51.06
  -6   0   0  282.08   51.02
   6   0   0  290.80   50.95
  -6   0   0  269.48   51.01
  -7   0   0   38.52    7.55
  -7   0   0   44.62    7.56
   7   0   0   35.83    7.64
   7   0   0   48.39    7.47
  -7   0   0   30.33    7.48
  -8   0   0    4.23    1.62
   8   0   0    5.27    1.30
  -8   0   0    2.97    1.42
   9   0   0   54.78    9.96
   9   0   0   55.65    9.93
   9   0   0   51.22    9.95
  -9   0   0   63.02   10.43
   9   0   0   63.22   10.20
  -9   0   0   41.84   10.25
  10   0   0    9.48    1.80
 -10   0   0    8.09    2.39
 -10   0   0   12.03    2.61
  10   0   0    6.24    2.35
  10   0   0    9.27    1.87
  10   0   0    9.56    1.82
  10   0   0    8.41    1.84
  11   0   0   79.25   13.22
  11   0   0   68.74   13.26
  11   0   0   54.62   13.49
  11   0   0   64.44   13.27
  11   0   0   77.44   13.23
 -11   0   0   90.33   13.93
  12   0   0    6.45    1.35
 -12   0   0    4.29    2.24
  12   0   0    5.44    1.43
  12   0   0    2.59    2.14
  12   0   0    7.93    1.45
  12   0   0    6.49    1.37
  13   0   0    1.16    0.73
  13   0   0    1.38    1.68
  13   0   0    1.26    0.60
  13   0   0    0.67    0.66
  14   0   0    4.14    1.14
  14   0   0    2.62    1.89
  14   0   0    3.55    0.94
  14   0   0    3.72    1.06
  15   0   0    2.09    1.80
  15   0   0    0.17    0.77
  15   0   0   -0.32    0.69
  15   0   0    0.33    0.60
  16   0   0   23.78    6.86
  16   0   0   36.27    6.57
  16   0   0   36.61    6.55
  16   0   0   35.32    6.43
  17   0   0    0.56    0.89
  17   0   0    1.70    1.93
  17   0   0    2.01    0.69
  17   0   0    1.44    0.95
  18   0   0    0.74    0.84
  18   0   0    0.90    0.80
  19   0   0    0.17    0.67
  19   0   0    0.46    1.75
  19   0   0    0.70    0.66
  20   0   0    2.09    1.51
  20   0   0    1.28    0.81
  21   0   0    1.78    1.36
  21   0   0    1.16    1.09
  21   0   0    0.83    0.70
  22   0   0   -1.40    1.27
  22   0   0   -1.17    1.03
  22   0   0    0.34    0.59
  23   0   0    0.17    0.80
  23   0   0    0.95    0.93
  23   0   0   -0.16    0.45
  23   0   1   -0.16    0.73
  23   0   1    1.31    0.53
  22   0   1    1.82    1.12
  22   0   1    0.52    1.15
  22   0   1   -0.23    0.54
  21   0   1    3.06    1.60
  21   0   1    4.26    1.58
  21   0   1    3.49    1.01
  20   0   1    0.75    0.67
  20   0   1   -0.81    1.44
  20   0   1   -0.32    0.64
  19   0   1    2.08    0.86
  19   0   1    0.45    1.72
  19   0   1    1.40    0.87
  18   0   1    1.45    0.85
  18   0   1    0.23    0.56
  18   0   1    1.48    0.89
  17   0   1   15.53    3.13
  17   0   1   16.44    3.00
  17   0   1   13.16    3.09
  16   0   1    1.45    0.82
  16   0   1    0.35    0.94
  16   0   1    1.47    0.96
  15   0   1   18.46    3.02
  15   0   1   14.06    3.09
  15   0   1   16.41    3.04
  15   0   1   14.72    3.12
  15   0   1    7.55    3.46
  14   0   1    2.10    0.70
  14   0   1    1.05    0.75
  14   0   1    0.89    0.62
  14   0   1    0.79    1.50
  14   0   1    2.24    0.82
  13   0   1    3.45    0.96
  13   0   1    3.79    1.07
  13   0   1    4.29    1.87
  13   0   1    5.06    1.04
  13   0   1    3.40    1.04
  12   0   1   39.23    7.06
 -12   0  -1   29.66    7.57
  12   0   1   40.27    7.00
  12   0   1   37.93    7.07
  12   0   1   23.90    7.22
  12   0   1   42.46    7.02
  11   0   1    8.14    1.35
  11   0   1    6.15    1.34
 -11   0  -1    4.20    1.98
 -11   0  -1    4.47    1.89
  11   0   1    8.43    1.35
  11   0   1    5.43    1.36
  11   0   1    2.84    1.78
  11   0   1    4.49    1.31
  10   0   1   21.84    3.70
  10   0   1   20.42    3.65
 -10   0  -1   10.35    3.98
 -10   0  -1   16.52    4.14
  10   0   1   20.43    3.63
  10   0   1   13.40    3.94
  10   0   1   21.27    3.70
  10   0   1   20.86    3.63
  10   0   1   17.07    3.66
   9   0   1   67.76   12.35
   9   0   1   67.65   12.35
   9   0   1   68.40   12.32
  -9   0  -1   72.52   12.79
  -9   0  -1   58.83   12.66
  -8   0  -1    2.12    1.31
  -8   0  -1    1.36    1.24
   7   0   1  128.72   20.74
   7   0   1  116.08   20.56
  -7   0  -1  120.67   20.79
  -7   0  -1   96.22   20.57
  -7   0  -1  136.26   20.90
   6   0   1  555.66  101.10
  -6   0  -1  505.28  101.11
  -6   0  -1  584.28  101.31
   6   0   1  582.51  101.20
   6   0   1  595.63  101.27
  -6   0  -1  595.33  101.26
   5   0   1  376.97   69.82
  -5   0  -1  383.87   69.95
   5   0   1  406.33   69.89
  -5   0  -1  356.53   69.83
  -5   0  -1  439.65   69.93
   5   0   1  377.52   69.90
   4   0   1 1787.32  325.83
  -4   0  -1 1672.74  325.90
   4   0   1 1878.50  325.87
   4   0   1 1916.70  325.86
  -4   0  -1 1741.52  325.84
   3   0   1  166.76   10.06
  -3   0  -1  167.15   10.05
   3   0   1  182.40   10.09
   2   0   1   44.97    8.43
   2   0   1   47.05    8.41
   1   0   1   26.63    4.89
  -2   0   1   17.40    3.81
   2   0  -1   22.77    3.71
   2   0  -1   18.25    3.81
  -2   0   1   20.05    3.71
   2   0  -1   18.92    3.68
  -3   0   1   29.00    3.76
   3   0  -1   25.81    3.72
   3   0  -1   23.06    3.89
   3   0  -1   11.80    3.62
  -3   0   1   14.09    3.80
  -4   0   1  674.38  108.53
  -4   0   1  549.43  108.57
  -4   0   1  490.19  108.47
   4   0  -1  600.27  108.51
   4   0  -1  710.77  108.50
   4   0  -1  575.44  108.62
   5   0  -1  157.74   27.59
  -5   0   1  149.07   27.69
  -5   0   1  141.85   27.77
   5   0  -1  155.87   27.89
   5   0  -1  143.24   27.69
  -5   0   1  159.08   27.73
   6   0  -1  308.87   52.69
   6   0  -1  281.47   52.80
   6   0  -1  274.70   52.94
  -6   0   1  299.95   52.84
  -6   0   1  298.76   52.89
  -6   0   1  266.70   52.78
  -7   0   1   12.42    3.51
  -7   0   1   14.74    3.56
   7   0  -1   24.04    3.41
  -7   0   1   12.41    3.44
   7   0  -1   20.64    4.19
  -8   0   1    1.06    1.39
   8   0  -1    3.08    1.06
   8   0  -1    1.82    1.66
  -8   0   1   -0.27    1.13
  -8   0   1    3.44    1.29
   9   0  -1    3.09    0.88
   9   0  -1    2.72    1.91
   9   0  -1    2.26    0.85
  -9   0   1   10.92    1.98
   9   0  -1    6.66    1.39
  -9   0   1    7.60    1.85
  10   0  -1    5.43    2.18
 -10   0   1    6.22    2.01
  10   0  -1    4.97    1.62
  10   0  -1    3.27    2.05
  10   0  -1    6.19    1.37
  10   0  -1    7.24    1.37
  10   0  -1    6.62    1.31
 -11   0   1   19.34    5.94
  11   0  -1   29.37    5.51
  11   0  -1   23.59    5.92
  11   0  -1   33.92    5.59
  11   0  -1   32.14    5.57
  12   0  -1    1.11    1.90
  12   0  -1    0.65    0.64
  12   0  -1    2.49    0.62
  12   0  -1    1.55    0.73
  13   0  -1    1.16    0.72
  13   0  -1    0.60    1.89
  13   0  -1    0.27    0.52
  13   0  -1    1.47    0.68
  14   0  -1    1.60    0.75
  14   0  -1    1.58    1.91
  14   0  -1    1.78    0.83
  14   0  -1    1.26    0.58
  15   0  -1    5.23    2.21
  15   0  -1    3.81    1.19
  15   0  -1    2.74    1.17
  15   0  -1    5.11    1.06
  16   0  -1   36.66    9.35
  16   0  -1   54.37    9.07
  16   0  -1   50.09    8.91
  16   0  -1   45.35    9.01
  17   0  -1   -1.12    0.83
  17   0  -1    0.63    1.97
  17   0  -1    0.36    0.78
  18   0  -1   -1.14    1.73
  18   0  -1    0.37    0.74
  18   0  -1   -0.90    0.78
  19   0  -1    0.34    0.68
  19   0  -1    0.17    0.73
  20   0  -1    1.11    0.79
  20   0  -1    1.72    1.70
  21   0  -1    1.09    0.69
  21   0  -1    3.31    1.69
  21   0  -1    2.05    1.22
  22   0  -1   -0.99    0.61
  22   0  -1    0.29    1.23
  22   0  -1   -0.47    1.03
  23   0  -1    0.85    0.50
  23   0  -1    0.41    0.93
  23   0  -1    0.35    0.81
  23   0   2   -0.41    0.44
  23   0   2    0.31    0.77
  22   0   2    1.02    0.60
  22   0   2    0.44    0.95
  22   0   2    0.24    1.04
  21   0   2    3.64    1.02
  21   0   2    2.23    1.62
  20   0   2    0.75    0.70
  20   0   2    0.16    0.68
  20   0   2   -0.38    1.42
  19   0   2   -0.17    0.77
  19   0   2   -0.88    0.81
  19   0   2   -1.29    1.66
  18   0   2    1.67    0.88
  18   0   2   -0.18    0.75
  18   0   2   -0.49    0.58
  17   0   2   11.92    2.28
  17   0   2   10.83    2.13
  17   0   2    8.02    2.20
  16   0   2   10.30    2.38
  16   0   2    9.58    2.25
  16   0   2   13.37    2.44
  15   0   2    0.35    0.79
  15   0   2    1.49    0.76
  15   0   2    0.83    0.83
  15   0   2    0.21    0.59
  14   0   2    1.30    0.80
  14   0   2    1.37    0.84
  14   0   2    0.94    0.64
  14   0   2    1.65    0.63
  13   0   2    4.42    1.27
  13   0   2    4.01    1.20
  13   0   2    5.90    1.19
  13   0   2    5.48    1.16
  12   0   2   13.26    3.06
  12   0   2   16.14    3.08
  12   0   2   20.35    3.11
  12   0   2   15.58    3.12
  12   0   2   14.45    3.08
  11   0   2    4.27    0.90
  11   0   2    3.41    0.91
  11   0   2    3.04    0.82
 -11   0  -2    2.13    1.57
 -11   0  -2    1.83    1.57
  11   0   2    4.08    0.88
  11   0   2    2.70    0.92
  11   0   2    3.53    1.65
  11   0   2    2.45    0.91
  10   0   2   81.05   14.95
  10   0   2   87.97   14.93
 -10   0  -2   60.99   15.21
 -10   0  -2   94.43   15.49
  10   0   2   90.54   14.93
  10   0   2   82.05   14.96
  10   0   2   71.58   14.93
  10   0   2   81.68   14.91
   9   0   2   40.85    7.66
   9   0   2   43.70    7.65
  -9   0  -2   46.48    8.06
  -9   0  -2   49.41    8.18
   9   0   2   42.66    7.64
   9   0   2   36.16    7.65
   9   0   2   41.67    7.63
   8   0   2  105.15   20.82
   8   0   2  136.36   20.90
  -8   0  -2  125.10   21.20
  -8   0  -2  108.62   21.08
  -8   0  -2  108.34   20.90
   7   0   2   15.16    2.58
  -7   0  -2   11.83    2.59
  -7   0  -2   14.46    2.75
  -7   0  -2    8.29    2.69
   6   0   2  863.44  154.67
  -6   0  -2  813.54  154.68
  -6   0  -2  906.48  154.82
   5   0   2   41.66    8.45
  -5   0  -2   40.31    8.56
  -5   0  -2   56.63    8.55
   4   0   2  256.34   48.79
  -4   0  -2  313.41   48.84
  -4   0  -2  250.06   48.76
   3   0   2   35.68    6.68
  -3   0  -2   35.91    6.62
   2   0   2   39.66    7.33
   1   0   2    2.01    0.70
   1   0   2    2.44    0.69
  -1   0  -2    3.03    0.74
   0   0   2    8.29    1.74
  -1   0   2    4.17    0.90
  -2   0   2  129.80   23.29
   2   0  -2  133.71   23.34
   2   0  -2  146.34   23.54
   2   0  -2  120.47   23.29
  -3   0   2  131.24   25.34
   3   0  -2  166.20   25.49
   3   0  -2  163.27   25.71
   3   0  -2  134.14   25.47
  -3   0   2  155.32   25.66
   4   0  -2 2096.02  390.46
  -4   0   2 2272.31  390.44
  -4   0   2 2021.58  390.27
   4   0  -2 2287.23  390.30
   4   0  -2 2148.88  390.27
   5   0  -2   50.72    8.62
  -5   0   2   39.06    8.24
   5   0  -2   57.09    8.24
  -5   0   2   31.09    8.37
   5   0  -2   40.86    8.23
  -6   0   2  541.76   95.78
   6   0  -2  500.31   95.64
  -6   0   2  545.52   95.67
   6   0  -2  528.06   95.91
  -7   0   2    9.42    1.97
   7   0  -2    7.27    1.94
  -7   0   2    3.70    2.07
   7   0  -2    9.37    2.57
   7   0  -2    7.95    1.68
  -8   0   2  211.49   35.53
   8   0  -2  184.98   35.26
   8   0  -2  194.47   35.75
  -8   0   2  195.71   35.58
   9   0  -2    3.39    1.89
   9   0  -2    2.16    0.78
   9   0  -2    2.03    0.72
  -9   0   2    0.69    1.54
  -9   0   2    1.29    1.48
   9   0  -2    4.94    1.39
  10   0  -2   -1.18    1.21
  10   0  -2    0.35    1.73
  10   0  -2    2.17    1.03
 -10   0   2    3.25    1.65
 -10   0   2    1.85    1.40
  10   0  -2    0.74    0.53
  10   0  -2    0.56    0.42
  10   0  -2    0.21    0.53
  10   0  -2    2.26    1.73
 -11   0   2    2.12    1.36
  11   0  -2    1.65    1.84
  11   0  -2    0.82    0.65
  11   0  -2    1.91    0.72
  11   0  -2    1.32    0.49
  12   0  -2    0.30    1.81
  12   0  -2    2.77    0.86
  12   0  -2    1.92    0.60
  12   0  -2    1.68    0.72
  13   0  -2   15.57    3.39
  13   0  -2   11.27    3.86
  13   0  -2   17.26    3.38
  13   0  -2   20.01    3.32
  14   0  -2    1.70    1.79
  14   0  -2    1.61    0.76
  14   0  -2    1.08    0.54
  14   0  -2    0.59    0.63
  15   0  -2    2.80    0.95
  15   0  -2    2.11    1.94
  15   0  -2    0.16    0.75
  15   0  -2    1.69    0.66
  16   0  -2   62.43   14.22
  16   0  -2   75.52   13.93
  16   0  -2   81.63   13.93
  17   0  -2   14.70    3.14
  17   0  -2    9.59    2.26
  17   0  -2    9.93    2.25
  18   0  -2    0.95    1.92
  18   0  -2    0.37    0.84
  18   0  -2    2.31    0.94
  18   0  -2    0.51    1.96
  19   0  -2    1.62    1.64
  19   0  -2   -0.34    0.66
  19   0  -2   -0.17    0.70
  19   0  -2    0.48    1.65
  20   0  -2    0.16    0.66
  20   0  -2   -0.44    1.71
  20   0  -2    2.72    1.54
  21   0  -2    1.74    0.77
  21   0  -2    2.64    1.47
  21   0  -2    3.39    1.75
  22   0  -2   -0.11    0.55
  22   0  -2    2.41    1.35
  22   0  -2    0.48    0.97
  23   0  -2   -0.15    0.42
  23   0  -2   -1.08    1.00
  23   0  -2   -1.41    0.85
  23   0   3    0.25    0.47
  23   0   3    0.57    0.68
  22   0   3   -0.34    0.56
  22   0   3   -0.21    0.90
  21   0   3    0.56    0.66
  21   0   3   -0.59    1.21
  20   0   3    0.30    0.69
  20   0   3    0.48    0.64
  20   0   3    0.72    1.60
  19   0   3    0.52    0.76
  19   0   3   -0.18    0.77
  19   0   3   -0.12    0.56
  19   0   3    0.41    1.55
  18   0   3    2.97    1.02
  18   0   3    2.69    0.84
  18   0   3    1.84    0.97
  17   0   3    1.14    0.91
  17   0   3    0.18    0.81
  17   0   3    1.61    0.75
  16   0   3   30.51    5.88
  16   0   3   32.24    5.81
  16   0   3   28.86    5.84
  15   0   3    1.24    0.82
  15   0   3   -0.17    0.77
  15   0   3    0.65    0.58
  15   0   3    1.15    0.74
  14   0   3    1.64    0.84
  14   0   3    2.23    0.75
  14   0   3    1.40    0.79
  14   0   3    1.77    0.79
  13   0   3    6.91    1.79
  13   0   3    8.64    1.79
  13   0   3    8.23    1.83
  13   0   3    7.72    1.79
  13   0   3   10.67    1.81
  12   0   3  101.16   20.00
  12   0   3  120.15   20.00
  12   0   3  117.15   19.98
  12   0   3  112.94   20.03
  12   0   3  109.08   19.96
  12   0   3   96.97   19.99
  11   0   3    0.91    0.72
  11   0   3    0.19    0.56
  11   0   3    0.87    0.50
 -11   0  -3    0.43    1.23
 -11   0  -3   -1.44    1.21
  11   0   3    0.53    0.58
  11   0   3    2.05    0.71
  11   0   3    1.37    0.66
  10   0   3  147.19   25.80
  10   0   3  149.87   25.78
 -10   0  -3  100.45   26.01
 -10   0  -3  140.05   26.25
  10   0   3  155.87   25.78
  10   0   3  139.87   25.81
  10   0   3  142.51   25.76
  10   0   3  131.21   25.79
   9   0   3   60.05   10.22
   9   0   3   55.64   10.23
  -9   0  -3   41.13   10.30
  -9   0  -3   48.41   10.49
  -9   0  -3   63.47   10.72
   9   0   3   62.05   10.33
   9   0   3   59.90   10.21
   9   0   3   54.83   10.23
   9   0   3   54.38   10.20
   8   0   3   61.26   13.45
   8   0   3   87.33   13.37
   8   0   3   79.50   13.38
  -8   0  -3   50.50   13.46
  -8   0  -3   74.12   13.72
  -8   0  -3   73.40   13.62
  -7   0  -3    9.08    1.84
   7   0   3    8.19    1.68
   6   0   3  226.73   39.94
  -6   0  -3  238.89   40.04
  -6   0  -3  197.93   39.94
   5   0   3   57.32   11.15
  -5   0  -3   76.36   11.27
  -5   0  -3   53.00   11.12
   4   0   3  134.77   24.88
  -4   0  -3  129.05   24.90
  -4   0  -3  142.64   24.83
   3   0   3  195.75   35.63
   2   0   3  565.21  105.43
   2   0   3  592.60  105.36
  -1   0  -3  666.47  119.41
   1   0   3  652.51  119.40
   0   0  -3 1073.79  215.61
   0   0   3 1309.74  215.62
  -1   0   3  648.77  117.66
   1   0  -3  650.72  117.66
  -2   0   3  385.16   71.29
   2   0  -3  402.02   71.30
  -3   0   3  341.09   63.88
   3   0  -3  344.55   64.23
  -3   0   3  337.60   64.16
   3   0  -3  334.29   63.95
   3   0  -3  381.08   63.88
  -4   0   3    6.58    1.73
   4   0  -3   19.32    3.19
   4   0  -3    5.56    2.06
   4   0  -3   21.56    2.44
  -4   0   3   11.40    2.74
   5   0  -3  278.09   40.27
   5   0  -3  209.42   40.52
  -5   0   3  194.39   40.18
  -5   0   3  207.02   40.40
   5   0  -3  217.47   40.21
   6   0  -3  100.34   17.50
   6   0  -3   87.30   17.81
   6   0  -3   93.34   17.43
  -6   0   3   98.79   17.72
  -6   0   3   92.56   17.46
  -7   0   3    3.65    1.25
  -7   0   3    1.10    1.69
   7   0  -3    3.27    1.39
   7   0  -3    2.43    1.22
   7   0  -3    0.46    1.99
   8   0  -3   -0.57    0.95
  -8   0   3   -0.39    1.57
   8   0  -3    2.01    1.80
   8   0  -3   -0.14    0.70
  -8   0   3    0.57    1.10
   8   0  -3    2.39    1.80
   8   0  -3    0.78    0.48
   9   0  -3   20.39    3.62
  -9   0   3   22.68    4.12
   9   0  -3   15.14    4.02
   9   0  -3   18.70    3.77
  -9   0   3   19.06    4.30
   9   0  -3   13.84    4.05
   9   0  -3   19.01    3.63
   9   0  -3   23.11    4.36
  10   0  -3    6.16    2.51
  10   0  -3   15.40    3.14
  10   0  -3   19.87    3.82
  10   0  -3    9.47    2.20
  10   0  -3    5.10    2.71
  10   0  -3    9.59    2.18
  10   0  -3   20.12    2.61
 -10   0   3   15.50    2.97
 -10   0   3   25.05    3.52
  11   0  -3    2.46    1.68
  11   0  -3    4.41    2.37
  11   0  -3    6.23    1.42
  11   0  -3    8.76    1.46
  11   0  -3    6.63    1.62
  12   0  -3    3.12    1.66
  12   0  -3    1.60    2.01
  12   0  -3    4.98    1.19
  12   0  -3    5.18    1.15
  13   0  -3    1.20    0.63
  13   0  -3   -0.34    1.91
  13   0  -3    0.54    0.67
  14   0  -3    1.81    1.91
  14   0  -3    1.81    0.84
  14   0  -3    1.63    0.73
  15   0  -3    2.83    1.10
  15   0  -3    4.50    2.48
  15   0  -3    4.18    1.13
  16   0  -3   44.10    9.10
  16   0  -3   42.83    8.42
  16   0  -3   47.29    8.44
  17   0  -3    2.20    2.03
  17   0  -3    2.45    1.02
  17   0  -3    1.94    0.94
  18   0  -3   -0.68    1.96
  18   0  -3    0.37    0.68
  18   0  -3    0.18    0.69
  18   0  -3   -2.05    1.75
  19   0  -3   -1.18    1.84
  19   0  -3   -0.17    0.69
  19   0  -3    0.50    0.73
  19   0  -3    1.49    1.36
  19   0  -3   -0.49    1.94
  20   0  -3    1.37    0.83
  20   0  -3    2.38    1.49
  20   0  -3    2.66    1.93
  21   0  -3    1.17    0.68
  21   0  -3    0.38    1.56
  21   0  -3    3.23    1.39
  22   0  -3    1.12    0.62
  22   0  -3    3.67    1.47
  22   0  -3    1.19    1.06
  23   0  -3   -0.07    0.38
  23   0  -3   -0.52    0.79
  23   0   4    0.08    0.44
  23   0   4   -0.77    0.66
  22   0   4    0.22    0.53
  22   0   4    0.39    0.91
  21   0   4    1.11    0.66
  21   0   4   -0.26    1.12
  20   0   4    0.89    0.69
  20   0   4    0.64    0.70
  20   0   4    0.33    1.33
  19   0   4    0.17    0.78
  19   0   4    0.18    0.73
  19   0   4    0.73    0.56
  19   0   4    0.39    1.41
  18   0   4   -0.19    0.75
  18   0   4    0.37    0.70
  18   0   4    0.13    0.58
  17   0   4    5.93    1.72
  17   0   4    5.94    1.69
  17   0   4    9.51    1.69
  16   0   4   89.11   17.26
  16   0   4  103.54   17.23
  16   0   4   87.71   17.25
  15   0   4    8.95    1.85
  15   0   4    6.49    1.76
  15   0   4    7.24    1.73
  15   0   4    7.94    1.68
  14   0   4    4.17    1.20
  14   0   4    3.64    0.99
  14   0   4    2.22    0.96
  14   0   4    5.18    1.06
  13   0   4    3.51    0.87
  13   0   4    2.03    0.80
  13   0   4    2.14    0.86
  13   0   4    1.42    0.77
  13   0   4    1.84    0.73
  13   0   4    3.12    0.83
  12   0   4   65.64   12.44
  12   0   4   67.35   12.42
  12   0   4   74.65   12.43
  12   0   4   66.05   12.46
  12   0   4   69.02   12.41
  12   0   4   62.69   12.44
  11   0   4    5.34    1.17
  11   0   4    7.21    1.24
 -11   0  -4    4.92    1.90
 -11   0  -4    6.12    1.81
  11   0   4    3.63    1.17
  11   0   4    5.58    1.21
  11   0   4    5.10    1.21
  11   0   4    4.22    1.23
  10   0   4    7.53    1.40
  10   0   4    7.59    1.42
  10   0   4    8.30    1.46
  10   0   4    6.19    1.42
  10   0   4    6.22    1.41
  10   0   4    8.97    1.46
 -10   0  -4    5.68    1.87
 -10   0  -4    3.54    1.74
 -10   0  -4    3.49    1.59
  10   0   4    3.84    1.49
   9   0   4  128.46   21.82
   9   0   4  129.28   21.83
   9   0   4  130.44   21.81
   9   0   4  120.47   21.83
   9   0   4  127.26   21.81
   9   0   4  119.65   21.83
   9   0   4  100.35   21.93
  -9   0  -4   80.74   21.92
  -9   0  -4  113.61   22.10
  -9   0  -4  114.45   22.20
   8   0   4  371.54   62.96
   8   0   4  344.00   62.96
   8   0   4  328.63   63.12
   8   0   4  372.00   62.95
   8   0   4  338.40   62.97
   8   0   4  357.13   62.95
  -8   0  -4  325.94   63.28
  -8   0  -4  266.71   63.10
  -7   0  -4   21.20    3.55
   7   0   4   19.33    3.35
   6   0   4   25.01    4.90
  -6   0  -4   26.03    5.01
  -6   0  -4   24.65    4.87
   5   0   4   73.71   14.36
  -5   0  -4   74.94   14.29
  -5   0  -4   87.56   14.45
   4   0   4   38.50    7.97
  -4   0  -4   47.03    8.07
   3   0   4   29.66    5.70
   3   0   4   27.95    5.44
  -3   0  -4   31.68    5.74
   2   0   4   87.67   14.85
  -2   0  -4   95.35   14.95
   2   0   4   67.57   14.75
   1   0   4   26.05    5.79
  -1   0  -4   36.43    5.93
   0   0   4    7.85    2.36
   0   0  -4   11.82    2.55
  -1   0   4   38.62    6.87
  -1   0   4   36.97    7.18
   1   0  -4   34.41    6.87
  -2   0   4  187.39   32.52
   2   0  -4  188.80   32.53
   2   0  -4  163.24   32.49
  -3   0   4   68.57   12.78
   3   0  -4   75.17   12.85
   3   0  -4   66.25   12.78
   3   0  -4   72.37   13.34
  -4   0   4  479.07   89.42
  -4   0   4  621.49   89.95
   4   0  -4  559.31   89.57
   4   0  -4  450.09   89.57
   4   0  -4  557.12   89.95
  -4   0   4  555.73   89.56
   4   0  -4  442.90   89.41
  -5   0   4  268.21   47.85
   5   0  -4  284.20   48.51
   5   0  -4  235.48   48.06
  -5   0   4  264.56   48.33
  -5   0   4  270.13   48.06
   5   0  -4  262.60   48.05
  -6   0   4    6.33    2.35
   6   0  -4    6.81    2.05
   6   0  -4    9.41    2.67
  -6   0   4    8.86    2.06
   6   0  -4    9.91    2.09
   7   0  -4   57.82   10.12
   7   0  -4   46.58    9.47
  -7   0   4   52.47    9.87
   7   0  -4   50.20    9.55
   8   0  -4    2.66    2.05
  -8   0   4    2.27    2.03
   8   0  -4    6.31    2.70
   8   0  -4    3.39    1.26
   8   0  -4    3.26    1.63
   8   0  -4    5.83    2.14
   8   0  -4    6.17    1.13
   9   0  -4   -0.74    1.89
   9   0  -4   -0.85    1.30
   9   0  -4    3.48    0.95
   9   0  -4    0.62    2.27
   9   0  -4    0.68    1.33
  -9   0   4    1.92    1.73
   9   0  -4    0.47    2.82
   9   0  -4    1.08    0.54
   9   0  -4    2.59    1.93
   9   0  -4    1.26    0.61
  10   0  -4   17.17    3.22
  10   0  -4   19.92    4.50
  10   0  -4   18.88    3.26
  10   0  -4   19.77    3.99
  10   0  -4    8.46    3.42
 -10   0   4   19.07    4.05
  10   0  -4   21.44    3.89
  10   0  -4   16.33    3.37
  11   0  -4   -0.20    1.39
  11   0  -4    0.63    1.98
  11   0  -4    0.25    0.56
  11   0  -4    0.65    0.52
 -11   0   4    0.83    1.29
 -11   0   4    0.52    1.41
  11   0  -4    1.02    0.78
  12   0  -4    4.73    1.90
  12   0  -4   10.13    1.60
  12   0  -4    4.75    2.70
  12   0  -4    5.43    1.51
  13   0  -4    0.21    1.38
  13   0  -4    0.54    0.60
  13   0  -4    0.15    0.65
  13   0  -4    0.37    2.08
  14   0  -4    1.47    1.46
  14   0  -4    1.01    0.83
  14   0  -4    3.08    2.20
  14   0  -4    3.29    0.86
  15   0  -4    5.57    2.61
  15   0  -4    3.42    1.18
  15   0  -4    3.56    1.12
  16   0  -4   15.60    4.33
  16   0  -4   14.25    3.28
  16   0  -4   18.97    3.36
  17   0  -4    0.39    1.96
  17   0  -4   -0.57    0.71
  17   0  -4    1.75    0.85
  18   0  -4    0.73    0.83
  18   0  -4    1.45    2.20
  18   0  -4    1.74    0.83
  18   0  -4    1.04    1.82
  19   0  -4   -0.50    0.73
  19   0  -4   -0.32    1.85
  19   0  -4    0.33    0.71
  19   0  -4   -1.97    2.02
  19   0  -4   -0.37    1.35
  20   0  -4   -0.77    1.68
  20   0  -4    0.15    0.68
  20   0  -4   -0.34    1.21
  20   0  -4   -0.45    1.72
  21   0  -4    0.75    0.64
  21   0  -4   -0.29    1.22
  21   0  -4   -0.38    1.50
  22   0  -4    1.45    0.61
  22   0  -4    0.31    1.29
  22   0  -4    1.18    1.04
  23   0  -4   -0.67    1.07
  23   0  -4   -0.34    0.77
  23   0   5    0.08    0.43
  22   0   5   -0.11    0.52
  22   0   5    0.54    0.88
  21   0   5    0.14    0.61
  20   0   5   -0.59    0.64
  20   0   5    1.43    0.72
  20   0   5    0.90    1.24
  19   0   5    3.25    1.15
  19   0   5    5.41    1.09
  19   0   5    3.50    1.17
  19   0   5    2.14    1.57
  18   0   5    0.37    0.78
  18   0   5    0.55    0.87
  18   0   5    0.83    0.63
  17   0   5    4.41    1.24
  17   0   5    4.20    1.19
  17   0   5    3.37    1.31
  16   0   5   61.80   12.05
  16   0   5   69.69   12.01
  16   0   5   62.73   12.04
  15   0   5    3.74    1.08
  15   0   5    1.46    1.06
  15   0   5    4.52    1.23
  15   0   5    3.70    1.12
  15   0   5    2.86    1.01
  14   0   5    6.24    1.24
  14   0   5    2.92    1.16
  14   0   5    5.48    1.19
  14   0   5    4.62    1.27
  14   0   5    3.57    1.16
  14   0   5    4.60    1.12
  13   0   5    0.13    0.58
  13   0   5    0.60    0.64
  13   0   5    0.12    0.62
  13   0   5    1.10    0.71
  13   0   5   -0.15    0.66
  13   0   5   -0.12    0.52
  12   0   5   27.18    5.40
  12   0   5   29.05    5.44
  12   0   5   34.10    5.43
  12   0   5   28.03    5.45
  12   0   5   26.02    5.42
  12   0   5   28.50    5.38
  11   0   5    0.91    0.61
  11   0   5    1.11    0.62
 -11   0  -5    2.22    1.43
 -11   0  -5    1.39    1.36
  11   0   5    0.12    0.61
  11   0   5    1.18    0.65
  11   0   5    0.99    0.62
  11   0   5    0.77    0.62
  10   0   5   11.26    2.04
  10   0   5   11.57    2.06
 -10   0  -5    8.07    2.37
 -10   0  -5   12.44    2.67
 -10   0  -5    7.38    2.50
  10   0   5   10.13    2.32
  10   0   5   10.83    2.08
  10   0   5    9.59    2.04
  10   0   5    8.22    2.04
  10   0   5   10.99    2.09
   9   0   5    4.45    1.04
   9   0   5    4.57    1.05
   9   0   5    4.44    1.11
   9   0   5    4.15    1.08
   9   0   5    3.39    1.04
   9   0   5    4.37    1.04
  -9   0  -5    7.60    1.86
  -9   0  -5    4.81    1.72
   9   0   5    5.68    1.53
   8   0   5  329.04   58.61
   8   0   5  271.02   58.79
   8   0   5  352.87   58.61
   8   0   5  342.00   58.60
   8   0   5  326.46   58.62
  -8   0  -5  273.03   58.90
  -8   0  -5  233.05   58.79
   8   0   5  338.23   58.60
   7   0   5  146.89   24.29
   7   0   5  130.27   24.28
   7   0   5  135.09   24.56
   7   0   5  125.90   24.29
  -7   0  -5  138.30   24.51
  -7   0  -5  120.23   24.59
   6   0   5  220.92   38.99
  -6   0  -5  205.65   39.02
  -6   0  -5  213.55   38.91
   5   0   5    2.22    1.26
  -5   0  -5    1.73    1.43
  -4   0  -5   24.75    3.69
   4   0   5   14.07    3.12
   4   0   5   23.23    3.62
   3   0   5   26.97    5.82
  -3   0  -5   28.27    5.98
   3   0   5   33.97    5.70
  -3   0  -5   28.23    5.89
   2   0   5    9.40    2.37
  -2   0  -5   13.48    2.70
   2   0   5    4.20    2.09
  -1   0  -5   18.20    3.44
   1   0   5   10.82    3.23
   0   0   5   13.78    3.11
   0   0  -5   17.72    3.24
   0   0   5   12.75    3.33
   0   0  -5   12.08    3.61
  -1   0   5   18.32    3.74
   1   0  -5   13.20    4.39
  -1   0   5   15.69    4.28
   1   0  -5   21.33    3.84
  -2   0   5    7.08    1.74
  -2   0   5    8.08    2.52
   2   0  -5    6.74    1.80
   2   0  -5    4.57    1.54
  -3   0   5    2.81    1.29
   3   0  -5    5.98    1.44
  -4   0   5  107.86   18.63
  -4   0   5  103.26   19.12
   4   0  -5  125.06   19.35
   4   0  -5  118.78   18.64
  -4   0   5   92.14   18.70
   4   0  -5   78.15   18.66
  -5   0   5   29.07    4.58
   5   0  -5   22.94    4.61
  -5   0   5   18.91    4.29
   5   0  -5   28.95    5.24
   5   0  -5   27.47    4.55
   5   0  -5   20.90    4.29
  -5   0   5   33.49    5.24
   6   0  -5   35.85    6.08
  -6   0   5   34.78    6.50
  -6   0   5   28.49    5.65
   6   0  -5   39.60    6.77
   6   0  -5   30.52    5.98
  -6   0   5   37.44    6.07
   7   0  -5   52.95   11.35
   7   0  -5   63.93   12.22
  -7   0   5   68.29   11.88
   7   0  -5   59.35   11.43
  -7   0   5   63.88   11.41
   7   0  -5   62.86   11.45
   8   0  -5    2.30    0.67
   8   0  -5    0.36    1.96
  -8   0   5    1.18    1.30
  -8   0   5    0.52    2.45
   8   0  -5    2.18    1.46
   8   0  -5   -0.65    2.81
   8   0  -5    3.86    1.57
   8   0  -5    4.78    3.08
   8   0  -5    2.50    1.76
   8   0  -5    2.49    0.74
   8   0  -5    5.90    2.67
   9   0  -5   18.46    3.11
   9   0  -5   16.62    4.52
   9   0  -5   20.87    4.49
   9   0  -5   16.40    3.12
   9   0  -5   14.68    3.70
   9   0  -5   14.58    3.54
   9   0  -5   12.84    3.18
   9   0  -5   18.16    4.63
  -9   0   5   12.10    4.03
  -9   0   5   18.18    3.64
  10   0  -5    5.44    1.88
  10   0  -5    4.48    2.90
  10   0  -5    4.89    1.27
  10   0  -5    4.26    2.26
  10   0  -5    4.86    2.04
  10   0  -5    5.82    1.41
 -10   0   5    6.30    2.41
 -10   0   5    4.21    1.68
  10   0  -5    6.22    1.24
 -11   0   5    1.30    1.33
 -11   0   5    1.78    1.69
  11   0  -5    1.29    1.45
  11   0  -5    0.67    0.63
  11   0  -5    3.00    1.88
  11   0  -5    2.22    0.76
  12   0  -5    4.98    1.95
  12   0  -5    5.98    1.32
  12   0  -5    4.33    2.37
  12   0  -5    5.06    1.31
  13   0  -5    2.31    1.48
  13   0  -5    0.83    0.64
  13   0  -5    1.54    2.22
  13   0  -5   -0.32    0.63
  14   0  -5    5.11    2.19
  14   0  -5   10.14    1.87
  14   0  -5    7.77    1.88
  14   0  -5   10.59    3.06
  15   0  -5    0.45    1.65
  15   0  -5    0.84    2.55
  15   0  -5    2.02    0.97
  15   0  -5    1.63    0.95
  16   0  -5   40.04    8.14
  16   0  -5   42.64    8.85
  16   0  -5   47.00    8.15
  17   0  -5   18.04    4.74
  17   0  -5   16.74    3.78
  17   0  -5   23.32    4.94
  17   0  -5   21.44    3.82
  18   0  -5   -0.38    1.96
  18   0  -5    0.18    0.66
  18   0  -5   -0.39    1.34
  18   0  -5   -0.52    2.14
  18   0  -5    1.03    0.81
  19   0  -5   -0.67    1.95
  19   0  -5    1.97    2.07
  19   0  -5    1.48    1.52
  19   0  -5    1.45    0.80
  20   0  -5    1.09    1.69
  20   0  -5    0.33    1.13
  20   0  -5    0.44    1.80
  20   0  -5    1.15    0.73
  21   0  -5   -1.18    1.37
  21   0  -5   -0.38    1.59
  21   0  -5   -0.57    1.12
  21   0  -5    0.72    0.61
  22   0  -5    0.23    0.99
  22   0  -5    2.45    1.42
  22   0  -5    0.90    0.54
  23   0  -5   -0.22    0.97
  23   0  -5    1.34    0.78
  23   0   6    0.44    0.41
  22   0   6   -0.33    0.75
  22   0   6    0.42    0.52
  21   0   6    1.06    0.70
  20   0   6    1.16    0.67
  20   0   6    1.25    0.72
  19   0   6    0.17    0.69
  19   0   6   -0.97    1.47
  19   0   6    0.17    0.73
  19   0   6   -0.26    0.56
  18   0   6    3.17    1.17
  18   0   6    3.96    1.04
  18   0   6    4.06    1.23
  17   0   6    3.28    1.07
  17   0   6    1.13    0.92
  17   0   6    2.09    0.89
  16   0   6   71.71   14.56
  16   0   6   80.21   14.59
  16   0   6   84.67   14.55
  15   0   6    9.02    1.63
  15   0   6    4.08    1.57
  15   0   6    8.89    1.56
  15   0   6    7.46    1.60
  15   0   6    6.15    1.61
  15   0   6    4.43    1.52
  14   0   6    2.33    1.02
  14   0   6    2.54    0.98
  14   0   6    3.26    0.93
  14   0   6    3.41    0.95
  14   0   6    2.28    1.00
  14   0   6    3.37    0.87
  14   0   6    2.40    0.94
  13   0   6    0.80    0.65
  13   0   6    1.69    0.76
  13   0   6    1.24    0.66
  13   0   6   -0.16    0.70
  13   0   6    2.28    0.83
  13   0   6    1.49    0.68
  12   0   6   39.28    8.03
  12   0   6   50.74    8.06
  12   0   6   46.15    8.04
  12   0   6   42.56    8.05
  12   0   6   39.99    8.04
  12   0   6   41.62    8.01
 -11   0  -6   -1.14    1.24
  11   0   6    0.97    0.59
  11   0   6    0.96    0.63
  11   0   6    0.34    0.55
  11   0   6   -0.13    0.57
  11   0   6    0.26    0.56
  11   0   6    0.95    0.63
  10   0   6    3.39    1.23
 -10   0  -6    4.01    1.49
 -10   0  -6    1.72    1.45
  10   0   6    2.73    0.78
  10   0   6    0.10    0.64
  10   0   6    1.94    0.67
  10   0   6    1.60    0.72
  10   0   6    0.24    0.68
  10   0   6    1.66    0.71
   9   0   6    3.55    1.79
  -9   0  -6    4.79    2.14
  -9   0  -6    4.57    1.88
   9   0   6    6.85    1.26
   9   0   6    6.55    1.27
   9   0   6    4.18    1.20
   9   0   6    5.34    1.26
   9   0   6    4.72    1.25
   9   0   6    6.58    1.30
   9   0   6    6.12    1.32
  -8   0  -6   15.16    2.88
   8   0   6   14.70    2.60
   8   0   6    8.99    1.90
   8   0   6   12.13    1.94
   8   0   6    6.16    1.90
   8   0   6    9.39    1.95
   7   0   6   16.82    2.79
   7   0   6   11.74    2.78
   7   0   6   14.34    2.78
  -7   0  -6   16.33    3.49
  -7   0  -6   16.95    3.16
   7   0   6   13.99    3.35
   6   0   6   26.43    5.19
  -6   0  -6   26.11    5.34
  -6   0  -6   25.15    5.04
   5   0   6   59.61   10.93
  -5   0  -6   55.89   10.99
   4   0   6   58.79   10.39
  -4   0  -6   60.46   10.48
   4   0   6   47.91   10.10
  -4   0  -6   70.14   10.58
   3   0   6   34.58    6.58
   3   0   6   35.12    6.70
  -3   0  -6   32.69    6.77
  -3   0  -6   35.92    6.84
   2   0   6  169.46   30.68
  -2   0  -6  148.92   30.71
   2   0   6  183.05   30.69
   1   0   6 1575.60  291.17
  -1   0  -6 1645.66  291.24
   0   0   6  416.48   77.68
   0   0   6  483.24   77.89
   0   0  -6  456.84   77.93
   0   0  -6  389.15   77.68
  -1   0   6 1152.50  210.02
   1   0  -6 1151.34  210.28
   1   0  -6 1190.18  210.03
  -1   0   6 1130.53  210.20
  -2   0   6   51.39    8.48
  -2   0   6   65.07    8.88
   2   0  -6   30.55    8.32
  -2   0   6   35.42    8.83
   2   0  -6   60.05    8.55
   3   0  -6   10.34    2.05
   3   0  -6    6.04    1.89
  -3   0   6    8.18    1.95
  -3   0   6   11.16    2.74
  -4   0   6   28.32    5.52
   4   0  -6   20.97    5.54
  -4   0   6   17.51    6.00
  -5   0   6   69.75   13.86
   5   0  -6   67.54   14.11
  -5   0   6   73.20   14.45
   5   0  -6   71.24   13.86
   5   0  -6   79.04   14.05
  -5   0   6   97.49   14.11
   5   0  -6   95.42   14.87
  -6   0   6    4.89    1.44
  -6   0   6    3.57    2.09
   6   0  -6    1.82    2.28
   6   0  -6    4.09    1.64
   6   0  -6    3.59    1.39
  -6   0   6    4.00    1.03
  -7   0   6  212.17   32.91
   7   0  -6  153.10   32.81
   7   0  -6  163.18   33.42
  -7   0   6  205.14   33.42
   7   0  -6  172.67   32.84
   7   0  -6  195.21   33.29
   7   0  -6  158.72   32.93
   7   0  -6  199.98   33.21
   8   0  -6   20.42    4.04
   8   0  -6   21.92    4.57
   8   0  -6   17.56    4.45
   8   0  -6   22.36    5.38
  -8   0   6   23.96    4.60
  -8   0   6   17.50    4.95
   8   0  -6   27.76    5.57
   8   0  -6   23.05    4.29
   8   0  -6   21.17    4.07
   8   0  -6   25.92    4.73
   8   0  -6   27.95    5.39
   9   0  -6   48.00    9.88
   9   0  -6   70.96   11.15
   9   0  -6   72.04   10.21
   9   0  -6   59.49   11.06
   9   0  -6   48.24    9.91
   9   0  -6   40.99   10.24
   9   0  -6   53.34   10.31
   9   0  -6   63.78   11.33
  -9   0   6   57.59   10.90
  -9   0   6   73.45   10.53
   9   0  -6   65.59   10.48
  10   0  -6    9.89    3.06
  10   0  -6   15.89    4.32
  10   0  -6   18.20    3.11
  10   0  -6   16.10    3.43
 -10   0   6   21.75    3.60
  10   0  -6   15.54    2.87
 -10   0   6   25.27    4.44
  10   0  -6   12.98    3.54
  10   0  -6   11.03    2.72
  10   0  -6   13.44    2.72
  11   0  -6   -0.47    1.38
  11   0  -6    0.25    1.05
 -11   0   6    1.33    1.60
  11   0  -6    0.14    0.63
  11   0  -6    0.23    0.52
  12   0  -6    7.62    2.36
  12   0  -6    9.40    2.02
  12   0  -6    4.94    2.79
  12   0  -6    9.85    1.99
  12   0  -6   12.57    2.40
  13   0  -6    3.04    1.66
  13   0  -6    2.44    2.63
  13   0  -6    3.13    1.06
  13   0  -6    4.08    1.04
  13   0  -6    5.13    1.61
  14   0  -6    2.04    1.51
  14   0  -6   -0.15    0.76
  14   0  -6    0.53    0.77
  14   0  -6   -0.85    2.30
  15   0  -6    4.48    2.01
  15   0  -6    5.06    1.56
  15   0  -6    7.02    3.19
  15   0  -6    7.21    1.57
  16   0  -6   53.80    9.65
  16   0  -6   43.90   10.29
  16   0  -6   55.40    9.61
  16   0  -6   62.16   10.44
  16   0  -6   42.16    9.75
  17   0  -6    1.53    0.84
  17   0  -6   -1.70    2.35
  17   0  -6    1.99    1.44
  17   0  -6   -1.60    2.10
  17   0  -6    2.42    0.89
  18   0  -6    1.26    0.82
  18   0  -6    1.97    2.20
  18   0  -6    1.56    1.90
  18   0  -6    3.90    1.68
  18   0  -6   -0.34    0.80
  19   0  -6   -1.04    2.14
  19   0  -6    0.73    1.32
  19   0  -6    3.91    2.08
  19   0  -6    1.42    0.79
  20   0  -6    0.85    1.81
  20   0  -6    1.32    1.30
  20   0  -6    0.44    1.72
  20   0  -6    0.55    0.64
  21   0  -6   -0.21    1.43
  21   0  -6    0.37    1.52
  21   0  -6    0.28    1.04
  21   0  -6   -0.11    0.55
  22   0  -6    0.49    0.47
  22   0  -6   -0.30    1.19
  22   0  -6    1.34    1.00
  23   0  -6    0.21    0.98
  23   0   7    0.07    0.39
  22   0   7    0.28    0.74
  22   0   7    1.82    0.62
  21   0   7    1.03    0.63
  20   0   7   -0.42    0.64
  20   0   7    1.37    0.77
  19   0   7   -0.33    0.74
  19   0   7    1.17    0.66
  19   0   7    0.17    0.71
  18   0   7    1.11    0.79
  18   0   7    0.14    0.65
  18   0   7    0.92    0.81
  17   0   7    8.92    1.87
  17   0   7    7.61    1.80
  17   0   7    7.17    1.85
  16   0   7   12.11    2.59
  16   0   7   14.02    2.46
  16   0   7   12.39    2.54
  16   0   7    9.00    2.51
  15   0   7   26.05    4.93
  15   0   7   25.35    4.89
  15   0   7   33.49    4.88
  15   0   7   27.31    4.87
  15   0   7   23.41    4.90
  15   0   7   18.16    4.82
  14   0   7   -0.34    0.83
  14   0   7    1.17    0.73
  14   0   7   -0.12    0.65
  14   0   7    1.37    0.72
  14   0   7    0.41    0.68
  14   0   7    1.80    0.83
  14   0   7    1.65    0.81
  13   0   7    3.26    0.97
  13   0   7    3.18    1.01
  13   0   7    2.70    0.99
  13   0   7    2.70    1.10
  13   0   7    4.26    1.08
  13   0   7    2.75    0.97
  13   0   7    3.94    0.96
  12   0   7    2.57    0.82
  12   0   7    2.33    0.78
  12   0   7    0.90    0.70
  12   0   7    1.48    0.74
  12   0   7    1.71    0.74
  12   0   7    1.98    0.70
  11   0   7   18.31    3.17
  11   0   7   15.02    3.17
  11   0   7   19.37    3.19
  11   0   7   12.09    3.15
  11   0   7   16.00    3.21
  11   0   7   17.54    3.16
  10   0   7    6.63    1.32
  10   0   7    5.91    1.29
  10   0   7    2.78    1.64
 -10   0  -7    3.17    1.79
 -10   0  -7    2.19    1.76
 -10   0  -7    8.28    2.42
  10   0   7    8.95    1.35
  10   0   7    4.80    1.30
  10   0   7    6.69    1.36
  10   0   7    5.37    1.29
  10   0   7    4.70    1.26
   9   0   7   34.60    5.59
   9   0   7   33.10    5.55
   9   0   7   30.02    6.03
  -9   0  -7   16.96    5.86
  -9   0  -7   22.42    6.01
   9   0   7   30.05    5.61
   9   0   7   28.91    5.57
   9   0   7   29.35    5.61
   8   0   7   11.23    2.27
  -8   0  -7   12.78    2.74
   8   0   7   11.53    2.86
  -8   0  -7   10.04    3.11
   8   0   7   11.00    2.27
   8   0   7   11.97    2.32
   8   0   7   12.71    2.34
   8   0   7   11.16    2.26
   7   0   7   29.27    5.37
   7   0   7   30.71    5.36
  -7   0  -7   22.40    5.91
   7   0   7   26.42    5.87
  -7   0  -7   29.33    5.68
   7   0   7   26.99    5.38
   7   0   7   29.94    5.37
   6   0   7    2.42    0.76
  -6   0  -7    3.84    1.26
  -6   0  -7    3.43    1.95
  -6   0  -7   14.97    2.45
   6   0   7   11.19    2.08
   6   0   7    2.44    0.74
   6   0   7    1.71    0.77
   5   0   7   11.42    3.11
  -5   0  -7   15.69    3.33
  -5   0  -7   14.98    3.39
   4   0   7    9.47    2.32
   4   0   7    9.61    2.68
  -4   0  -7    9.76    2.79
  -4   0  -7   15.18    2.56
  -4   0  -7   12.40    2.94
   3   0   7  136.51   26.03
  -3   0  -7  150.86   26.10
   3   0   7  136.00   25.91
  -3   0  -7  146.57   26.13
   2   0   7   32.81    5.55
  -2   0  -7   29.16    5.68
   2   0   7   21.41    5.47
  -1   0  -7  444.26   82.53
   1   0   7  462.24   82.52
   0   0   7   71.29   14.39
   0   0   7   93.12   14.73
   0   0  -7   73.16   14.41
   0   0  -7   79.17   14.69
  -1   0   7  356.28   66.26
   1   0  -7  376.94   66.60
  -1   0   7  384.23   66.53
   1   0  -7  354.32   66.26
  -2   0   7   22.90    4.23
  -2   0   7   22.76    4.11
   2   0  -7   12.52    3.47
  -2   0   7   19.87    3.69
   2   0  -7   19.83    3.75
   2   0  -7   13.84    4.15
  -3   0   7  134.22   24.68
   3   0  -7  124.41   24.66
   3   0  -7  137.70   24.67
  -3   0   7  149.66   24.97
   4   0  -7   17.79    3.48
   4   0  -7   18.63    3.47
  -4   0   7   10.19    3.85
  -4   0   7   17.06    3.45
   5   0  -7    9.27    2.11
   5   0  -7    8.07    1.96
   5   0  -7   10.61    3.22
  -5   0   7    5.47    2.59
  -5   0   7    9.53    3.22
  -5   0   7    9.98    2.11
  -5   0   7    7.77    1.95
   6   0  -7   68.51   18.11
   6   0  -7  123.40   18.88
   6   0  -7  104.84   18.26
  -6   0   7  130.63   19.01
   6   0  -7   74.19   18.22
   6   0  -7   98.83   18.96
  -6   0   7  134.70   18.38
   6   0  -7  118.25   18.71
  -6   0   7  100.19   18.02
   7   0  -7   12.94    3.59
   7   0  -7   12.65    3.96
  -7   0   7   11.08    2.77
   7   0  -7    9.29    2.82
   7   0  -7   17.05    4.11
   7   0  -7   12.91    2.77
  -7   0   7    8.49    3.46
  -7   0   7   10.44    2.24
   7   0  -7   12.11    2.30
   7   0  -7   12.29    2.25
   8   0  -7    8.73    3.21
   8   0  -7    5.60    3.03
   8   0  -7    6.29    1.93
   8   0  -7    4.95    1.77
  -8   0   7    3.37    1.54
  -8   0   7    4.54    2.32
   8   0  -7    5.15    3.14
   8   0  -7    7.22    1.60
   8   0  -7    3.81    1.13
   8   0  -7    4.36    1.06
   9   0  -7   35.63    8.05
   9   0  -7   56.86    8.76
  -9   0   7   60.45    9.47
  -9   0   7   65.91    8.85
   9   0  -7   45.15    8.55
   9   0  -7   61.69    8.45
   9   0  -7   63.01    9.66
   9   0  -7   33.89    8.47
   9   0  -7   39.48    8.10
   9   0  -7   58.17    9.35
  10   0  -7   51.08   15.43
  10   0  -7   90.47   15.31
  10   0  -7   70.18   15.66
  10   0  -7  105.71   15.63
  10   0  -7  100.18   16.46
  10   0  -7  111.66   16.60
  10   0  -7   79.68   15.33
  10   0  -7   86.84   15.85
  10   0  -7   73.11   15.68
 -10   0   7  122.77   16.73
 -10   0   7  114.67   16.04
  11   0  -7    1.02    1.62
  11   0  -7    2.89    1.25
 -11   0   7    2.97    2.10
  11   0  -7   -0.37    1.97
  11   0  -7    0.88    0.78
  11   0  -7    1.07    0.68
  12   0  -7    1.07    1.58
  12   0  -7    4.43    2.37
  12   0  -7    1.11    0.72
  12   0  -7    1.05    0.63
  12   0  -7   -0.28    1.29
  13   0  -7    1.10    1.56
  13   0  -7   -0.17    0.71
  13   0  -7    3.84    2.58
  13   0  -7    0.14    0.65
  13   0  -7    0.30    1.21
  14   0  -7    2.49    1.85
  14   0  -7    3.89    1.07
  14   0  -7    3.57    2.74
  14   0  -7    3.12    1.02
  15   0  -7    1.34    1.59
  15   0  -7    0.96    0.98
  15   0  -7    0.92    2.59
  15   0  -7    2.64    0.96
  16   0  -7   -1.58    1.77
  16   0  -7   -0.25    1.73
  16   0  -7   -0.46    2.75
  16   0  -7    0.39    0.79
  16   0  -7    0.17    0.74
  17   0  -7   -0.88    2.55
  17   0  -7   -0.19    0.76
  17   0  -7    2.79    1.67
  17   0  -7    3.73    2.39
  17   0  -7    2.06    0.88
  18   0  -7    4.07    2.56
  18   0  -7    5.11    1.28
  18   0  -7    5.18    2.52
  18   0  -7    1.94    1.83
  18   0  -7    4.80    1.27
  19   0  -7    0.35    2.08
  19   0  -7   -0.48    1.83
  19   0  -7   -0.36    1.51
  19   0  -7    1.07    0.68
  20   0  -7    0.87    1.75
  20   0  -7    0.96    1.42
  20   0  -7    0.86    1.57
  20   0  -7   -0.39    0.57
  21   0  -7    1.94    1.50
  21   0  -7    1.36    1.19
  21   0  -7    0.73    1.41
  21   0  -7    0.21    0.57
  22   0  -7   -0.21    0.85
  22   0  -7    1.44    1.29
  23   0  -7    0.20    0.88
  23   0   8    0.32    0.36
  22   0   8    0.77    0.53
  21   0   8    0.74    0.62
  20   0   8    2.42    0.68
  20   0   8    2.07    0.79
  19   0   8    0.16    0.73
  19   0   8    1.18    0.76
  19   0   8    1.43    0.67
  18   0   8    5.69    1.42
  18   0   8    5.50    1.33
  18   0   8    4.37    1.38
  17   0   8    0.39    0.80
  17   0   8    1.32    0.95
  17   0   8    0.62    0.83
  16   0   8    1.78    0.96
  16   0   8    1.37    0.76
  16   0   8    0.32    0.82
  16   0   8    0.57    0.92
  15   0   8   17.70    3.69
  15   0   8   18.20    3.64
  15   0   8   23.23    3.65
  15   0   8   19.84    3.63
  15   0   8   14.96    3.62
  15   0   8   16.87    3.63
  14   0   8    8.34    1.71
  14   0   8    3.86    1.61
  14   0   8    8.66    1.68
  14   0   8    9.23    1.69
  14   0   8    6.88    1.67
  14   0   8    7.43    1.75
  14   0   8    6.66    1.70
  13   0   8    0.55    0.71
  13   0   8    0.66    0.70
  13   0   8    0.14    0.68
  13   0   8   -0.33    0.75
  13   0   8    0.52    0.72
  13   0   8    0.13    0.70
  13   0   8    0.56    0.63
  12   0   8    0.51    0.65
  12   0   8    0.96    0.65
  12   0   8    0.53    0.63
  12   0   8    0.94    0.69
  12   0   8    1.82    0.75
  12   0   8    0.33    0.65
  12   0   8    0.16    0.64
  11   0   8    1.43    0.78
  11   0   8    1.57    0.83
  11   0   8    2.59    0.70
  11   0   8    1.12    0.74
  11   0   8    0.75    0.68
  11   0   8    2.61    0.80
  10   0   8    2.49    0.79
 -10   0  -8    1.70    1.92
 -10   0  -8    2.10    1.48
  10   0   8    2.52    1.28
 -10   0  -8   -0.96    1.52
  10   0   8    3.54    0.81
  10   0   8    2.96    0.79
  10   0   8    1.50    0.73
  10   0   8    1.61    0.76
   9   0   8   10.50    2.08
  -9   0  -8   12.20    3.09
  -9   0  -8    6.82    2.83
   9   0   8    8.02    2.49
   9   0   8    9.87    2.06
   9   0   8   13.83    2.14
   9   0   8    8.83    2.10
   9   0   8   10.29    2.10
   8   0   8   15.47    3.19
   8   0   8   16.33    3.18
  -8   0  -8   13.96    3.85
  -8   0  -8   12.87    3.95
   8   0   8   10.65    3.60
  -8   0  -8   15.13    3.57
   8   0   8   16.94    3.23
   8   0   8   17.74    3.25
   8   0   8   19.04    3.22
   8   0   8   18.98    3.21
   7   0   8    2.00    0.71
   7   0   8    0.72    1.42
  -7   0  -8   -1.64    1.76
  -7   0  -8    0.82    1.08
  -7   0  -8    2.31    1.97
   7   0   8    1.23    0.69
   7   0   8    1.00    0.63
   7   0   8    1.93    0.62
   6   0   8   63.20   11.23
  -6   0  -8   55.42   11.77
  -6   0  -8   74.42   12.06
   6   0   8   62.46   11.27
   6   0   8   52.41   11.65
   6   0   8   67.08   11.23
   6   0   8   54.63   11.23
  -5   0  -8   -0.82    1.80
   5   0   8    0.10    0.64
  -5   0  -8    0.47    1.00
  -5   0  -8    1.90    1.49
   5   0   8   -1.03    1.50
   5   0   8    0.07    0.37
   5   0   8    0.36    0.44
   5   0   8    0.62    0.45
   4   0   8   49.76    8.71
  -4   0  -8   59.49    8.82
  -4   0  -8   43.17    9.00
  -4   0  -8   38.93    8.97
   4   0   8   35.13    8.86
  -3   0  -8   13.41    3.15
   3   0   8   12.89    2.79
   3   0   8    7.67    2.84
  -3   0  -8   16.62    3.25
  -2   0  -8   90.24   14.38
   2   0   8   66.12   14.04
   1   0   8    6.66    2.26
   0   0  -8   58.25   13.64
   0   0   8   70.46   13.67
   0   0  -8   81.28   13.58
   0   0   8   75.75   13.54
   1   0  -8    7.99    3.29
   1   0  -8   13.81    3.10
  -1   0   8   19.02    3.59
  -1   0   8   12.25    3.02
   2   0  -8  238.26   41.75
   2   0  -8  186.80   41.59
  -2   0   8  255.01   42.15
   2   0  -8  247.67   42.27
  -2   0   8  257.07   42.00
  -2   0   8  244.91   41.75
   3   0  -8   21.48    4.60
  -3   0   8   25.75    4.72
  -3   0   8   20.64    5.00
  -3   0   8   18.93    5.13
   3   0  -8   26.88    4.72
  -4   0   8    3.17    1.33
   4   0  -8    4.27    1.41
  -4   0   8    1.64    2.10
  -4   0   8    1.58    1.15
   5   0  -8    0.60    0.75
  -5   0   8    1.77    2.28
  -5   0   8    0.81    1.04
   5   0  -8   -1.40    2.65
  -5   0   8    0.78    1.23
   5   0  -8    0.39    1.09
  -5   0   8    1.76    2.22
   5   0  -8    1.39    1.10
   5   0  -8    1.12    1.57
   5   0  -8    3.23    2.40
   6   0  -8   23.19    4.37
   6   0  -8   11.04    2.31
   6   0  -8   19.52    2.56
   6   0  -8   13.84    2.68
   6   0  -8    5.33    3.44
  -6   0   8   18.40    3.84
  -6   0   8   10.80    2.43
  -6   0   8   18.43    3.78
  -6   0   8   12.61    2.67
   6   0  -8   12.24    3.07
   6   0  -8   14.86    3.72
   6   0  -8   12.57    2.52
   6   0  -8    8.96    2.16
   6   0  -8    7.98    2.93
   6   0  -8    8.62    2.10
   7   0  -8    6.86    3.83
   7   0  -8    6.92    1.73
  -7   0   8    5.48    1.48
   7   0  -8    9.32    2.44
   7   0  -8    9.03    3.58
   7   0  -8    8.20    2.06
  -7   0   8    6.10    2.70
  -7   0   8    6.05    2.93
  -7   0   8    9.70    2.22
   7   0  -8    9.25    1.85
   7   0  -8   13.82    3.75
   7   0  -8    7.18    2.40
   7   0  -8    5.61    1.44
   7   0  -8    5.78    1.36
   8   0  -8   28.23    5.05
   8   0  -8   20.65    4.79
   8   0  -8   31.47    5.42
   8   0  -8   25.62    6.38
  -8   0   8   30.09    6.23
  -8   0   8   26.80    5.81
  -8   0   8   39.19    5.60
   8   0  -8   21.43    5.38
   8   0  -8   31.17    5.17
   8   0  -8   38.59    6.60
   8   0  -8   25.46    4.87
   8   0  -8   25.35    6.08
   9   0  -8   -1.20    3.05
   9   0  -8    0.70    0.95
   9   0  -8    0.49    1.13
   9   0  -8    0.67    2.92
   9   0  -8    0.10    0.52
   9   0  -8    0.26    0.61
   9   0  -8    0.42    1.19
  -9   0   8    1.76    2.05
  -9   0   8   -1.51    2.13
  -9   0   8    0.80    1.34
   9   0  -8   -1.20    1.27
  10   0  -8    8.42    1.71
 -10   0   8    6.32    2.96
  10   0  -8    7.85    2.28
 -10   0   8   12.08    2.58
 -10   0   8    5.04    2.68
  10   0  -8    9.43    2.09
  10   0  -8    5.42    2.22
  10   0  -8    8.53    1.77
  10   0  -8    4.37    2.68
  10   0  -8    9.55    3.49
  11   0  -8    5.21    2.18
  11   0  -8    5.11    1.55
  11   0  -8   10.62    2.78
  11   0  -8    7.69    1.54
  11   0  -8    8.41    2.02
  12   0  -8    0.29    1.56
  12   0  -8    0.89    1.11
  12   0  -8   -0.42    2.22
  12   0  -8    1.00    0.77
  12   0  -8    0.68    0.60
  13   0  -8   36.52    5.30
  13   0  -8   14.15    5.02
  13   0  -8   27.38    4.87
  13   0  -8   22.33    5.60
  13   0  -8   25.69    4.78
  14   0  -8   12.32    3.02
  14   0  -8    3.84    2.43
  14   0  -8    7.06    1.81
  14   0  -8    6.07    2.99
  14   0  -8    9.35    1.83
  14   0  -8    8.63    2.37
  15   0  -8    3.17    1.85
  15   0  -8    4.12    1.12
  15   0  -8    0.48    2.86
  15   0  -8    1.17    0.95
  16   0  -8   17.89    5.51
  16   0  -8   27.27    4.81
  16   0  -8   20.54    5.02
  16   0  -8   25.99    4.77
  17   0  -8    9.26    2.54
  17   0  -8    7.57    2.05
  17   0  -8   11.26    3.33
  17   0  -8   10.51    2.09
  17   0  -8   11.53    3.02
  18   0  -8    5.37    2.41
  18   0  -8    2.90    1.08
  18   0  -8    6.89    1.97
  19   0  -8   -0.36    2.05
  19   0  -8    0.29    0.67
  19   0  -8    3.18    1.53
  20   0  -8    1.17    1.68
  20   0  -8   -0.12    0.62
  20   0  -8    0.62    1.24
  20   0  -8    1.67    1.85
  21   0  -8    0.43    1.48
  21   0  -8   -0.26    0.97
  21   0  -8   -0.35    1.40
  22   0  -8   -1.10    1.19
  22   0  -8   -0.61    0.86
  23   0  -8    0.76    0.88
  22   0   9    0.09    0.48
  21   0   9   -0.23    0.51
  20   0   9   -0.26    0.67
  20   0   9    1.71    0.77
  20   0   9    0.86    0.55
  19   0   9    1.60    0.69
  19   0   9    0.33    0.73
  19   0   9    0.77    0.67
  18   0   9    0.36    0.81
  18   0   9    1.08    0.84
  18   0   9    0.58    0.77
  17   0   9    2.14    0.85
  17   0   9    0.47    0.85
  17   0   9    0.75    0.80
  17   0   9   -0.35    0.63
  16   0   9    5.06    1.45
  16   0   9    6.77    1.57
  16   0   9    4.48    1.49
  16   0   9    5.34    1.52
  16   0   9    7.87    1.48
  15   0   9    2.99    1.14
  15   0   9    3.96    1.22
  15   0   9    3.69    1.17
  15   0   9    2.06    1.16
  15   0   9    6.09    1.20
  14   0   9    0.76    0.59
  14   0   9    1.09    0.81
  14   0   9    0.47    0.80
  14   0   9   -0.54    0.94
  14   0   9   -0.18    0.71
  14   0   9   -0.57    0.82
  14   0   9   -0.45    0.82
  13   0   9    2.20    0.77
  13   0   9    0.27    0.69
  13   0   9    0.74    0.77
  13   0   9    0.68    0.80
  13   0   9    1.63    0.80
  13   0   9    0.34    0.82
  13   0   9    0.71    0.78
  12   0   9    0.64    0.72
  12   0   9    0.56    0.67
  12   0   9    0.63    0.78
  12   0   9   -0.51    0.69
  12   0   9    0.33    0.63
  12   0   9    1.62    0.80
  11   0   9    0.25    0.67
  11   0   9    0.73    0.70
  11   0   9    1.70    0.74
  11   0   9    0.79    0.73
  11   0   9    0.62    0.70
 -10   0  -9    3.14    2.37
 -10   0  -9    7.59    2.53
  10   0   9    8.00    1.56
  10   0   9    6.47    1.60
  10   0   9    7.54    1.64
  10   0   9    6.67    1.57
  10   0   9    7.56    1.56
   9   0   9    3.27    0.90
   9   0   9    4.15    0.93
   9   0   9    2.06    1.51
  -9   0  -9    1.78    1.86
  -9   0  -9   -0.95    1.69
   9   0   9    2.12    0.91
   9   0   9    2.81    0.95
   9   0   9    4.75    0.92
  -8   0  -9    7.11    1.74
   8   0   9    5.34    2.04
  -8   0  -9    9.46    2.78
   8   0   9    4.63    1.15
   8   0   9    4.70    1.14
   8   0   9    3.21    1.08
   7   0   9  179.48   31.42
   7   0   9  144.69   31.77
   7   0   9  172.45   31.39
   7   0   9  204.84   31.39
  -7   0  -9  148.49   31.98
  -7   0  -9  143.22   31.62
  -7   0  -9  129.63   31.79
   6   0   9    4.84    1.01
  -6   0  -9    6.58    1.66
   6   0   9    5.16    2.10
  -6   0  -9    5.97    2.27
   6   0   9    3.24    0.99
   6   0   9    4.74    1.00
   6   0   9    2.37    1.00
   5   0   9    0.15    0.48
   5   0   9    1.03    0.48
   5   0   9    1.00    0.47
   5   0   9    0.17    0.54
   5   0   9    1.06    0.46
  -5   0  -9    0.43    1.84
   5   0   9    1.15    1.82
   5   0   9    0.73    0.69
  -5   0  -9   -0.52    1.10
  -5   0  -9    3.33    2.08
   4   0   9    1.80    0.57
  -4   0  -9    5.95    2.33
   4   0   9    0.75    1.48
   4   0   9    1.40    1.10
  -4   0  -9    5.33    2.21
  -4   0  -9   -0.24    1.07
  -4   0  -9    3.52    1.16
   4   0   9    1.70    0.60
   4   0   9    1.65    0.51
   3   0   9    5.65    1.88
  -3   0  -9    7.60    2.63
   3   0   9    4.34    1.89
  -3   0  -9    5.89    2.27
   2   0   9   89.69   14.49
  -2   0  -9   63.23   14.48
   1   0   9   66.42   12.68
   0   0  -9   16.72    2.87
   0   0   9    5.88    2.49
   0   0  -9    9.90    3.14
   0   0   9    7.97    2.80
  -1   0   9   25.71    6.70
  -1   0   9   33.23    6.51
   1   0  -9   38.31    6.63
   1   0  -9   33.06    7.04
   2   0  -9   55.16   11.31
  -2   0   9   71.60   11.08
   2   0  -9   54.64   10.71
  -2   0   9   68.18   11.27
   2   0  -9   51.95   10.55
  -2   0   9   50.63   10.67
  -3   0   9   22.65    5.25
   3   0  -9   19.36    4.70
  -3   0   9   32.91    5.64
  -3   0   9   22.18    4.82
   3   0  -9   32.89    5.92
   3   0  -9   25.31    4.90
   4   0  -9    6.91    2.91
  -4   0   9    2.47    1.43
  -4   0   9    6.39    1.74
   4   0  -9    4.24    1.69
  -4   0   9    6.40    2.39
   4   0  -9    4.13    1.21
   5   0  -9    6.63    3.05
   5   0  -9    1.30    0.78
  -5   0   9   -0.49    2.11
   5   0  -9    1.56    2.62
  -5   0   9    1.93    1.10
  -5   0   9    3.57    1.22
   5   0  -9    2.77    1.38
   5   0  -9    4.48    1.44
   5   0  -9   -0.21    1.06
   5   0  -9    0.64    0.64
   5   0  -9    2.90    1.76
   5   0  -9    0.91    0.53
   6   0  -9    6.52    3.00
   6   0  -9    8.40    1.81
   6   0  -9    5.59    1.61
  -6   0   9    9.52    1.79
  -6   0   9    7.82    2.89
  -6   0   9    9.57    2.07
   6   0  -9    9.79    2.11
  -6   0   9    9.04    3.00
   6   0  -9   13.11    1.96
   6   0  -9    5.89    3.03
   6   0  -9    5.15    2.18
   6   0  -9   11.83    1.93
   6   0  -9    8.70    3.57
   6   0  -9    4.55    1.38
   6   0  -9    4.29    2.20
   6   0  -9    4.02    1.32
   7   0  -9   24.58    4.34
   7   0  -9   19.52    4.05
   7   0  -9   24.15    4.45
  -7   0   9   30.73    4.72
  -7   0   9   28.16    5.59
   7   0  -9   22.62    4.57
   7   0  -9   17.05    4.63
   7   0  -9   28.07    6.18
  -7   0   9   22.04    4.22
  -7   0   9   11.77    4.84
   7   0  -9   22.79    4.41
   7   0  -9   37.61    5.99
   7   0  -9   19.19    4.11
   7   0  -9   21.89    4.74
   7   0  -9   27.22    5.64
   8   0  -9   12.34    3.46
   8   0  -9    4.43    1.53
   8   0  -9    2.22    1.87
  -8   0   9   11.34    2.36
   8   0  -9    6.80    3.40
  -8   0   9    3.59    2.46
  -8   0   9   12.53    3.29
   8   0  -9    5.72    1.89
   8   0  -9    7.45    1.79
   8   0  -9    6.75    3.53
   8   0  -9    8.78    2.52
   8   0  -9    5.66    1.37
   8   0  -9    5.40    1.28
   9   0  -9   47.45    7.34
   9   0  -9   34.20    7.00
  -9   0   9   34.47    7.90
  -9   0   9   53.31    7.76
   9   0  -9   33.98    7.49
  -9   0   9   39.88    8.33
   9   0  -9   35.16    7.57
   9   0  -9   49.50    7.44
   9   0  -9   49.98    8.69
   9   0  -9   31.07    7.04
   9   0  -9   47.09    8.53
  10   0  -9   15.21    4.06
  10   0  -9    6.52    2.11
  10   0  -9    5.90    2.39
 -10   0   9    8.83    3.08
  10   0  -9   11.29    2.40
  10   0  -9    9.84    2.01
  10   0  -9   11.03    1.98
  11   0  -9   13.49    3.25
  11   0  -9   16.74    3.14
  11   0  -9    8.54    3.14
  11   0  -9   16.21    3.17
  11   0  -9   13.94    2.78
  11   0  -9    7.46    3.44
  11   0  -9   14.38    2.71
  12   0  -9    9.11    2.34
  12   0  -9    3.91    1.52
  12   0  -9    1.85    1.77
  12   0  -9    4.42    1.60
  12   0  -9    3.10    2.43
  12   0  -9    2.49    1.11
  12   0  -9    3.66    1.04
  13   0  -9   -0.47    1.84
  13   0  -9   -0.63    1.68
  13   0  -9    1.63    1.41
  13   0  -9   -0.19    0.79
  13   0  -9   -1.40    2.56
  13   0  -9   -0.30    0.67
  14   0  -9    2.50    2.00
  14   0  -9   -0.32    1.83
  14   0  -9   -0.33    1.51
  14   0  -9    2.91    2.57
  14   0  -9    1.58    0.98
  14   0  -9    0.48    0.70
  15   0  -9    3.35    1.99
  15   0  -9    2.94    2.75
  15   0  -9    1.21    0.94
  15   0  -9    1.34    0.87
  15   0  -9    0.52    1.92
  16   0  -9    5.40    1.99
  16   0  -9    9.62    3.28
  16   0  -9    3.17    1.29
  16   0  -9    6.63    1.38
  16   0  -9    1.06    2.18
  17   0  -9    0.25    1.58
  17   0  -9    1.11    0.85
  17   0  -9   -1.37    2.30
  17   0  -9    0.50    0.71
  18   0  -9    3.32    2.43
  18   0  -9    1.09    0.79
  19   0  -9    1.80    2.14
  19   0  -9   -0.14    0.63
  19   0  -9    1.37    1.30
  20   0  -9    0.30    1.21
  20   0  -9    0.91    0.66
  21   0  -9    0.64    1.43
  21   0  -9   -0.25    0.93
  22   0  -9    1.06    1.12
  22   0  -9    1.03    1.18
  23   0  -9    0.52    0.81
  22   0  10    0.73    0.48
  21   0  10    0.44    0.59
  20   0  10    0.74    0.67
  20   0  10    0.68    0.68
  19   0  10    1.23    0.70
  19   0  10    1.00    0.68
  19   0  10    0.48    0.74
  18   0  10    1.42    0.86
  18   0  10    1.05    0.84
  18   0  10    2.42    0.87
  17   0  10   -0.38    0.76
  17   0  10    0.75    0.83
  17   0  10    0.31    0.83
  17   0  10    0.83    0.68
  16   0  10   22.71    4.53
  16   0  10   23.58    4.59
  16   0  10   24.65    4.55
  16   0  10   20.63    4.55
  16   0  10   25.20    4.51
  15   0  10    1.44    0.97
  15   0  10    2.41    1.10
  15   0  10    4.37    1.22
  15   0  10    5.53    1.18
  15   0  10    3.93    1.11
  14   0  10    1.26    0.74
  14   0  10    1.57    0.86
  14   0  10   -0.37    0.95
  14   0  10   -0.16    0.86
  14   0  10   -0.20    0.86
  14   0  10    2.36    0.92
  14   0  10    0.31    0.83
  13   0  10   -0.14    0.72
  13   0  10    1.69    0.84
  13   0  10    1.61    0.84
  13   0  10   -0.57    0.78
  13   0  10   -0.30    0.72
  12   0  10    1.63    0.88
  12   0  10    2.06    0.84
  12   0  10    2.24    0.92
  12   0  10    2.85    0.96
  12   0  10    2.11    0.85
  11   0  10   10.82    1.96
  11   0  10    8.24    1.93
  11   0  10    8.18    1.87
  11   0  10    9.57    1.90
  11   0  10    8.65    1.95
  11   0  10    7.99    1.91
  10   0  10   21.78    3.61
  10   0  10   17.24    3.54
 -10   0 -10    9.75    4.21
  10   0  10   20.25    3.58
  10   0  10   15.86    3.56
  10   0  10   15.99    3.59
  10   0  10   22.25    3.59
  -9   0 -10    1.32    1.93
   9   0  10   -0.46    1.47
  -9   0 -10   -1.07    1.70
   9   0  10    1.88    0.71
   9   0  10    1.00    0.62
   9   0  10    1.02    0.73
   9   0  10    0.72    0.63
   9   0  10    1.02    0.59
  -8   0 -10    2.51    2.25
  -8   0 -10    2.81    1.46
   8   0  10    7.81    2.35
  -8   0 -10    3.37    1.54
  -8   0 -10    3.16    2.17
   8   0  10    1.05    0.86
   8   0  10    3.10    0.88
   8   0  10    2.64    0.93
   8   0  10    5.67    1.04
   7   0  10  115.29   18.81
   7   0  10  113.10   18.79
  -7   0 -10   78.85   19.42
  -7   0 -10   79.74   19.32
  -7   0 -10  108.85   19.21
   7   0  10  100.41   18.82
   7   0  10   97.31   18.79
   7   0  10  104.19   18.78
   7   0  10   81.18   19.22
   6   0  10   43.55    7.73
   6   0  10   32.73    8.23
  -6   0 -10   39.21    8.59
  -6   0 -10   41.12    8.12
  -6   0 -10   24.85    8.18
   6   0  10   42.99    7.74
   6   0  10   44.22    7.76
   6   0  10   40.45    7.72
   6   0  10   46.36    7.75
  -5   0 -10    0.29    1.03
   5   0  10   -0.19    0.80
  -5   0 -10    1.44    1.74
  -5   0 -10    3.28    2.18
   5   0  10    1.30    1.67
  -5   0 -10   -0.28    1.10
   5   0  10    0.09    0.47
   5   0  10   -0.09    0.50
   5   0  10    0.98    0.46
   5   0  10    0.61    0.45
   4   0  10    6.31    2.27
  -4   0 -10    6.79    1.96
   4   0  10    3.57    1.91
  -4   0 -10    6.16    1.98
  -4   0 -10    8.44    2.89
  -4   0 -10    5.97    2.67
   4   0  10    7.25    1.52
   4   0  10    8.19    1.52
   4   0  10    8.80    1.59
   4   0  10    8.03    1.52
   3   0  10   87.70   16.05
   3   0  10   92.80   16.05
   3   0  10   82.47   16.59
   3   0  10   79.36   16.45
  -3   0 -10   78.35   16.74
   2   0  10    6.30    1.32
   2   0  10    4.36    2.28
  -2   0 -10    8.53    2.86
   1   0  10  500.15   80.89
  -1   0 -10  404.31   80.68
   1   0  10  439.17   80.69
   0   0  10    1.85    1.66
   0   0  10    2.48    2.05
   0   0 -10    5.42    2.12
   1   0 -10  139.44   24.59
   1   0 -10  136.86   25.04
  -1   0  10  123.09   24.79
  -1   0  10  130.27   24.53
   2   0 -10   14.44    3.60
   2   0 -10    7.00    2.74
  -2   0  10   10.51    3.21
   2   0 -10    9.04    3.68
   2   0 -10   11.77    2.52
  -2   0  10    7.55    2.68
  -2   0  10   18.73    3.60
   3   0 -10    8.49    3.36
  -3   0  10   19.21    3.43
   3   0 -10   11.24    3.55
   3   0 -10    2.27    1.73
  -3   0  10    1.25    2.58
   3   0 -10   12.22    2.57
  -3   0  10    6.49    2.14
   3   0 -10    7.94    3.64
   4   0 -10    3.88    1.41
  -4   0  10    5.71    1.78
  -4   0  10    2.70    2.31
   4   0 -10    7.63    2.03
  -4   0  10    7.35    2.08
  -4   0  10    8.08    2.73
   4   0 -10    9.21    3.53
   4   0 -10    5.63    1.98
   4   0 -10    6.87    3.30
   5   0 -10    5.27    3.30
   5   0 -10    4.44    1.52
  -5   0  10    7.49    2.68
   5   0 -10    7.40    1.66
  -5   0  10    4.16    1.58
  -5   0  10    4.50    1.57
   5   0 -10    1.82    1.81
   5   0 -10    4.24    1.22
   5   0 -10    0.21    1.12
   6   0 -10    4.18    3.20
   6   0 -10    2.33    1.08
  -6   0  10    6.13    2.92
   6   0 -10    6.50    3.31
   6   0 -10    8.53    1.67
   6   0 -10   -0.48    1.81
   6   0 -10    4.83    1.73
  -6   0  10    5.41    1.42
  -6   0  10    9.57    1.98
  -6   0  10    6.85    2.48
   6   0 -10    4.38    1.53
   6   0 -10    7.77    2.50
   6   0 -10    2.42    0.89
   7   0 -10    3.80    3.55
   7   0 -10    3.64    1.19
   7   0 -10    0.27    1.16
  -7   0  10    2.44    2.33
  -7   0  10    0.98    0.97
   7   0 -10    5.97    3.25
   7   0 -10    1.62    1.31
  -7   0  10    1.09    1.30
  -7   0  10    2.42    2.58
   7   0 -10    2.95    1.95
   7   0 -10    4.08    3.14
   7   0 -10    2.06    1.20
   7   0 -10    6.01    2.29
   7   0 -10    1.34    0.70
   7   0 -10    1.26    0.65
   8   0 -10   50.92   10.14
   8   0 -10   54.75   10.36
   8   0 -10   59.94   10.52
  -8   0  10   72.90   11.83
  -8   0  10   88.76   10.99
   8   0 -10   49.75   10.73
   8   0 -10   65.07   10.79
  -8   0  10   69.25   11.33
   8   0 -10   77.40   11.79
   8   0 -10   58.46   10.47
   8   0 -10   45.21   10.18
   8   0 -10   46.29   10.58
   8   0 -10   67.09   11.56
   9   0 -10    0.26    0.97
   9   0 -10    1.01    1.27
  -9   0  10    2.74    2.29
   9   0 -10    3.00    1.55
   9   0 -10    0.86    1.15
   9   0 -10    0.31    0.70
   9   0 -10   -1.50    1.84
   9   0 -10    0.46    0.57
  10   0 -10    0.13    0.60
  10   0 -10    0.30    1.74
  10   0 -10    1.86    1.24
  10   0 -10    2.57    1.25
 -10   0  10   -0.73    1.90
  10   0 -10   -1.52    1.26
  10   0 -10    0.99    0.73
  10   0 -10    2.99    3.52
  11   0 -10    2.18    1.29
  11   0 -10    4.08    1.76
  11   0 -10    0.95    1.69
  11   0 -10    2.56    1.38
  11   0 -10   -0.35    0.81
  11   0 -10    0.95    0.64
  12   0 -10    0.44    1.71
  12   0 -10    0.34    1.28
  12   0 -10    0.66    1.71
  12   0 -10    0.33    1.35
  12   0 -10   -0.56    0.77
  12   0 -10   -0.46    2.43
  12   0 -10    0.44    0.68
  13   0 -10    2.38    2.09
  13   0 -10    3.62    1.77
  13   0 -10    1.34    2.12
  13   0 -10    2.73    1.45
  13   0 -10   -0.97    2.31
  13   0 -10    1.18    0.95
  13   0 -10    2.97    0.93
  14   0 -10   -0.33    1.71
  14   0 -10    1.62    0.89
  14   0 -10    0.50    2.37
  14   0 -10    1.15    0.94
  14   0 -10    0.50    1.73
  15   0 -10    5.15    2.56
  15   0 -10    4.01    3.39
  15   0 -10    8.11    1.87
  15   0 -10    8.07    1.78
  15   0 -10    6.80    2.67
  16   0 -10    1.48    1.94
  16   0 -10   -0.49    2.31
  16   0 -10    2.85    0.96
  16   0 -10    3.17    2.34
  17   0 -10   -0.78    1.63
  17   0 -10    1.83    2.48
  17   0 -10    0.65    0.77
  17   0 -10    4.14    2.26
  18   0 -10   -0.85    1.36
  18   0 -10    1.24    2.31
  18   0 -10    0.30    0.62
  18   0 -10    0.49    1.84
  19   0 -10   -1.42    2.08
  19   0 -10    0.64    0.60
  20   0 -10   -2.27    1.75
  21   0 -10    1.26    1.47
  22   0  11   -0.07    0.39
  21   0  11   -0.10    0.50
  20   0  11    0.11    0.58
  20   0  11   -0.39    0.56
  19   0  11    0.15    0.62
  19   0  11    0.12    0.68
  19   0  11    0.15    0.72
  18   0  11    0.52    0.71
  18   0  11    1.53    0.81
  18   0  11    0.34    0.78
  17   0  11    1.51    0.92
  17   0  11    1.10    0.98
  17   0  11    3.04    0.96
  17   0  11    3.46    0.91
  16   0  11    1.35    0.93
  16   0  11    3.80    1.15
  16   0  11    2.48    1.01
  16   0  11    5.14    1.17
  16   0  11    2.70    0.99
  15   0  11    1.45    0.89
  15   0  11    1.63    0.97
  15   0  11    0.96    1.05
  15   0  11    3.32    1.00
  14   0  11    0.59    0.81
  14   0  11    3.09    0.97
  14   0  11    2.02    1.01
  14   0  11    0.19    0.76
  13   0  11    3.08    1.03
  13   0  11    2.88    0.98
  13   0  11    0.20    0.87
  13   0  11    1.48    0.91
  13   0  11    1.84    0.95
  12   0  11    0.86    0.88
  12   0  11    0.31    0.72
  12   0  11    1.20    0.83
  12   0  11    1.30    0.86
  12   0  11    1.44    0.88
  12   0  11    2.49    0.83
  11   0  11    2.35    0.94
  11   0  11    2.87    0.95
  11   0  11    3.08    0.92
  11   0  11    1.90    0.93
  11   0  11    2.10    0.92
  11   0  11    2.07    0.88
  10   0  11   11.86    2.32
  10   0  11    9.35    2.27
  10   0  11   10.85    2.25
  10   0  11    9.23    2.22
  10   0  11   14.02    2.31
  -9   0 -11    4.72    2.19
  -9   0 -11    6.66    2.54
   9   0  11    4.09    1.85
   9   0  11    3.81    1.24
   9   0  11    7.81    1.45
   9   0  11    4.73    1.29
   9   0  11    6.32    1.29
   9   0  11    5.82    1.35
   8   0  11   60.18    9.91
   8   0  11   59.70    9.90
  -8   0 -11   28.48   10.30
   8   0  11   38.29   10.35
  -8   0 -11   37.34   10.63
   8   0  11   52.62    9.93
   8   0  11   50.39    9.90
   8   0  11   62.96    9.92
   7   0  11   75.94   15.61
   7   0  11   69.14   16.12
   7   0  11   92.37   15.62
   7   0  11   97.21   15.63
   7   0  11   82.05   15.59
  -7   0 -11   60.34   16.27
  -7   0 -11   64.63   16.19
  -7   0 -11   94.08   16.09
   7   0  11   85.69   15.66
   7   0  11   93.84   15.63
  -6   0 -11    8.39    2.90
  -6   0 -11    4.97    2.52
  -6   0 -11    3.63    1.76
   6   0  11    6.90    2.48
  -6   0 -11    5.14    1.87
   6   0  11    5.39    1.38
   6   0  11    6.86    1.44
   6   0  11    7.99    1.44
   6   0  11    6.40    1.39
   6   0  11    7.52    1.41
  -5   0 -11    1.54    1.09
   5   0  11    1.98    1.03
  -5   0 -11    0.95    1.17
   5   0  11    0.48    1.57
  -5   0 -11    1.85    2.02
  -5   0 -11    2.13    2.26
   5   0  11    1.31    0.58
   5   0  11    0.40    0.56
   5   0  11    0.80    0.53
   5   0  11    1.15    0.51
   4   0  11   17.77    3.51
  -4   0 -11   10.22    4.17
  -4   0 -11   19.38    3.99
   4   0  11   13.90    3.84
  -4   0 -11   15.02    3.86
   4   0  11    8.40    4.00
  -4   0 -11   19.26    4.77
   4   0  11   17.87    3.54
   4   0  11   21.24    3.53
   4   0  11   22.31    3.58
   4   0  11   21.84    3.56
   3   0  11   81.38   14.62
   3   0  11   77.13   14.63
   3   0  11   97.45   14.66
   3   0  11   64.62   15.14
  -3   0 -11   61.63   14.89
   3   0  11   76.40   15.13
  -3   0 -11   61.87   15.32
  -2   0 -11  145.08   36.14
   2   0  11  188.69   36.22
   2   0  11  187.37   35.66
   2   0  11  218.39   35.67
   1   0  11   52.45    9.44
   1   0  11   61.82   10.33
  -1   0 -11   39.92   10.01
   1   0  11   50.66   10.08
   0   0  11   11.00    3.76
   0   0  11   18.72    3.64
   0   0 -11   18.72    3.73
   0   0 -11   17.92    4.26
   0   0  11   12.57    2.59
   1   0 -11   86.84   16.68
   1   0 -11   69.32   16.40
  -1   0  11   99.69   16.97
   1   0 -11   95.56   16.82
  -1   0  11   98.11   16.59
   2   0 -11   77.68   12.80
   2   0 -11   52.92   12.10
   2   0 -11   57.87   12.29
  -2   0  11   67.67   12.88
  -2   0  11   82.80   12.79
   2   0 -11   89.44   12.98
  -2   0  11   57.29   12.26
   3   0 -11    2.24    1.74
  -3   0  11    2.75    2.51
   3   0 -11    1.60    1.31
  -3   0  11    4.43    1.75
   3   0 -11    1.66    2.95
  -3   0  11    3.19    2.36
   3   0 -11    5.47    2.95
   3   0 -11    4.10    1.75
   3   0 -11    7.13    3.29
   4   0 -11    7.33    1.86
   4   0 -11    7.27    2.26
   4   0 -11   14.26    4.05
  -4   0  11    5.56    2.17
  -4   0  11    9.81    2.28
  -4   0  11   14.78    3.58
  -4   0  11   15.73    3.28
   4   0 -11   13.02    3.76
   4   0 -11    2.79    2.29
   4   0 -11   13.37    3.71
   5   0 -11   33.18    6.55
   5   0 -11   24.07    5.39
   5   0 -11   21.46    5.04
   5   0 -11   26.50    5.06
   5   0 -11   24.60    5.38
  -5   0  11   33.28    5.42
  -5   0  11   25.47    6.01
  -5   0  11   32.40    5.43
   5   0 -11   23.36    5.24
   6   0 -11    1.25    1.12
   6   0 -11    0.21    0.95
   6   0 -11    1.54    1.87
   6   0 -11    4.56    3.12
   6   0 -11    0.54    1.71
  -6   0  11    1.24    2.03
   6   0 -11    3.32    1.33
  -6   0  11   -1.42    1.35
   6   0 -11    1.63    1.37
  -6   0  11    1.70    1.23
   7   0 -11   28.40    5.65
   7   0 -11   28.66    5.55
   7   0 -11   24.60    5.33
   7   0 -11   29.53    5.93
  -7   0  11   39.99    6.04
  -7   0  11   43.29    7.23
  -7   0  11   29.20    5.59
  -7   0  11   31.74    6.53
   7   0 -11   24.48    6.04
   7   0 -11   26.28    5.92
   7   0 -11   44.21    7.29
   8   0 -11    8.74    4.05
   8   0 -11    9.54    2.12
   8   0 -11   10.68    2.37
  -8   0  11    4.88    2.87
   8   0 -11    8.76    2.72
   8   0 -11   15.74    4.55
   8   0 -11    7.71    3.03
   8   0 -11    7.70    1.74
   9   0 -11    2.78    1.44
   9   0 -11    3.29    1.32
   9   0 -11    4.61    3.20
   9   0 -11    1.10    1.68
  -9   0  11    4.41    2.39
   9   0 -11    2.78    2.22
   9   0 -11    2.98    1.04
   9   0 -11    2.93    0.92
  10   0 -11    5.41    1.29
  10   0 -11    1.92    2.02
  10   0 -11    8.54    2.82
  10   0 -11    4.06    1.36
  10   0 -11   12.07    4.17
  10   0 -11    7.18    1.92
  10   0 -11    8.05    2.12
  11   0 -11    3.69    2.15
  11   0 -11    5.23    1.42
  11   0 -11    6.24    1.35
  11   0 -11    5.84    1.95
  11   0 -11    5.02    1.97
  12   0 -11    1.74    1.88
  12   0 -11    1.96    0.96
  12   0 -11    1.21    0.73
  12   0 -11    1.36    1.73
  12   0 -11    0.70    1.41
  13   0 -11    0.71    1.98
  13   0 -11    1.62    0.98
  13   0 -11    0.48    0.74
  13   0 -11    0.97    1.62
  13   0 -11    1.48    1.49
  14   0 -11    0.70    1.83
  14   0 -11    4.07    2.79
  14   0 -11   -0.33    0.68
  14   0 -11    1.52    1.85
  14   0 -11    2.33    1.76
  15   0 -11   10.68    3.09
  15   0 -11   13.73    3.67
  15   0 -11    9.71    2.37
  15   0 -11   13.01    3.49
  15   0 -11   16.28    3.32
  16   0 -11    1.23    1.71
  16   0 -11    0.98    2.48
  16   0 -11    2.47    0.93
  16   0 -11    5.20    2.40
  17   0 -11   -1.82    2.32
  17   0 -11   -0.53    1.73
  17   0 -11   -0.50    1.83
  17   0 -11   -0.47    0.71
  18   0 -11   -0.81    2.12
  18   0 -11   -1.72    1.48
  18   0 -11    0.47    1.45
  19   0 -11   -0.69    2.00
  19   0 -11    2.52    1.68
  20   0 -11    0.82    1.66
  20   0 -11    0.72    1.41
  21   0 -11   -1.58    1.47
  21   0 -11    1.44    1.35
  22   0  12    2.09    0.59
  21   0  12   -0.09    0.48
  20   0  12   -0.10    0.55
  20   0  12    0.72    0.60
  19   0  12    0.42    0.68
  19   0  12    2.07    0.77
  19   0  12    1.15    0.79
  18   0  12    1.49    0.78
  18   0  12    0.33    0.75
  18   0  12    0.27    0.70
  17   0  12    2.59    1.00
  17   0  12    2.22    0.96
  17   0  12    1.43    0.89
  16   0  12    2.50    0.91
  16   0  12    2.38    1.08
  16   0  12    2.83    1.10
  16   0  12    2.18    0.99
  15   0  12   14.77    3.81
  15   0  12   17.52    3.80
  15   0  12   26.01    3.85
  14   0  12    9.70    2.30
  14   0  12    8.86    2.31
  14   0  12   10.49    2.27
  14   0  12   12.70    2.29
  13   0  12    8.82    1.69
  13   0  12    6.72    1.64
  13   0  12    5.94    1.61
  13   0  12    4.03    1.60
  13   0  12    9.16    1.70
  13   0  12    6.63    1.60
  12   0  12    0.30    0.79
  12   0  12    2.45    0.93
  12   0  12   -0.39    0.79
  12   0  12    0.57    0.80
  12   0  12    0.32    0.70
  12   0  12    0.90    0.79
  11   0  12    7.09    1.53
  11   0  12    5.67    1.56
  11   0  12    6.26    1.67
  11   0  12    4.93    1.49
  11   0  12    8.08    1.58
  10   0  12    6.35    1.68
  10   0  12    7.82    1.62
  10   0  12    5.39    1.65
  10   0  12    8.25    1.71
  10   0  12    7.97    1.69
   9   0  12    0.50    0.69
   9   0  12    0.52    0.72
   9   0  12    0.37    0.59
   9   0  12    0.74    0.73
   9   0  12    1.96    0.81
   9   0  12    0.34    0.69
   8   0  12    5.65    1.31
  -8   0 -12    4.73    2.76
   8   0  12    7.31    1.41
   8   0  12    5.10    1.35
   8   0  12    7.06    1.36
   8   0  12    5.51    1.40
   8   0  12    4.12    1.34
   7   0  12    3.59    0.94
  -7   0 -12    2.26    2.65
   7   0  12    0.55    1.63
  -7   0 -12    2.51    2.18
   7   0  12    3.55    0.96
   7   0  12    4.44    1.06
   7   0  12    3.33    0.92
   7   0  12    3.63    0.94
   7   0  12    3.44    0.98
   6   0  12   34.62    5.93
  -6   0 -12   14.03    6.41
  -6   0 -12   31.91    6.40
  -6   0 -12   21.29    6.20
  -6   0 -12   26.72    6.94
   6   0  12   26.59    6.59
   6   0  12   36.95    5.97
   6   0  12   31.78    5.90
   6   0  12   35.99    5.95
   5   0  12    1.01    0.60
  -5   0 -12   -1.77    2.06
  -5   0 -12    2.09    2.22
  -5   0 -12    0.70    1.13
   5   0  12    0.25    0.90
  -5   0 -12    0.34    1.17
   5   0  12    3.18    1.90
   5   0  12    0.88    0.67
   5   0  12    1.43    0.55
   5   0  12    1.31    0.57
   4   0  12   12.78    2.50
   4   0  12   17.54    2.58
  -4   0 -12   13.17    3.01
   4   0  12   13.89    3.14
  -4   0 -12   11.91    3.58
  -4   0 -12   14.19    3.95
  -4   0 -12   12.11    2.95
   4   0  12   14.47    3.54
   4   0  12   11.98    2.69
   4   0  12   10.46    2.52
   4   0  12   11.84    2.48
   4   0  12   13.98    2.53
   3   0  12   42.94    7.93
   3   0  12   32.75    8.55
  -3   0 -12   38.36    8.28
   3   0  12   45.55    8.59
  -3   0 -12   38.09    8.31
   3   0  12   39.62    7.95
   3   0  12   46.35    7.93
   3   0  12   48.23    7.97
  -2   0 -12  364.52   59.18
   2   0  12  342.15   59.08
   2   0  12  341.72   58.38
   2   0  12  290.55   58.34
   2   0  12  341.56   58.38
  -1   0 -12    7.21    3.07
   1   0  12    7.12    1.25
   1   0  12    5.53    1.19
  -1   0 -12    5.05    2.40
   1   0  12   -0.55    2.25
   1   0  12    4.78    2.24
   0   0  12   32.79    6.26
   0   0  12   28.08    5.79
   0   0 -12   18.44    5.63
   0   0 -12   35.22    6.39
  -1   0  12    7.88    3.45
  -1   0  12    8.49    2.99
   1   0 -12   11.18    3.14
   1   0 -12   15.66    3.93
   2   0 -12  611.17  126.66
  -2   0  12  753.00  127.36
   2   0 -12  644.62  126.84
   2   0 -12  840.43  127.26
  -2   0  12  760.22  126.92
   3   0 -12   18.61    4.20
  -3   0  12   14.08    4.22
   3   0 -12   22.30    4.47
  -3   0  12   21.05    5.00
  -3   0  12   19.01    4.77
   3   0 -12   23.31    5.27
   3   0 -12   20.88    4.15
   3   0 -12   22.37    5.21
   4   0 -12    1.05    1.00
  -4   0  12    1.56    1.54
  -4   0  12    3.08    2.42
  -4   0  12    0.81    2.24
   4   0 -12    5.88    1.88
  -4   0  12    3.29    1.32
   4   0 -12    5.16    3.35
   4   0 -12    2.99    1.97
   4   0 -12   10.22    3.41
  -5   0  12   -0.72    1.21
   5   0 -12    3.21    1.47
   5   0 -12   -0.84    1.26
  -5   0  12    0.35    1.28
  -5   0  12    2.59    2.40
  -5   0  12   -1.71    2.32
   5   0 -12    2.99    1.89
   5   0 -12    0.24    0.88
   6   0 -12   31.18    6.08
  -6   0  12   23.19    5.48
  -6   0  12   29.38    5.07
   6   0 -12   23.92    5.38
   6   0 -12   28.67    5.11
   6   0 -12   22.38    4.81
  -6   0  12   24.60    4.84
   6   0 -12   19.68    5.03
   6   0 -12   16.68    4.57
   6   0 -12   28.31    4.81
   7   0 -12    0.61    1.69
  -7   0  12    3.57    2.46
   7   0 -12    5.25    3.30
   7   0 -12    1.07    2.14
   7   0 -12    2.35    1.24
   7   0 -12    1.72    1.05
   8   0 -12    0.61    1.40
   8   0 -12    0.39    2.05
   8   0 -12    0.79    2.98
   8   0 -12    0.33    1.19
   8   0 -12   -0.53    0.97
   9   0 -12    3.35    2.29
   9   0 -12    4.13    3.41
   9   0 -12   -0.29    1.20
   9   0 -12    2.16    1.38
   9   0 -12    1.43    0.64
  10   0 -12    0.34    1.69
  10   0 -12    0.90    2.44
  10   0 -12    0.86    3.20
  10   0 -12   -0.63    1.09
  10   0 -12   -0.14    0.62
  10   0 -12    0.40    1.18
  11   0 -12    6.41    2.55
  11   0 -12    4.74    2.86
  11   0 -12    6.80    1.56
  11   0 -12    9.87    2.53
  11   0 -12    6.41    2.01
  12   0 -12   -0.73    2.04
  12   0 -12    1.87    0.86
  12   0 -12    2.52    1.48
  12   0 -12    0.92    1.63
  13   0 -12    2.58    2.10
  13   0 -12    3.74    1.14
  13   0 -12    2.65    1.65
  13   0 -12    3.90    2.00
  14   0 -12    5.78    2.49
  14   0 -12    5.57    2.39
  14   0 -12    4.15    1.27
  14   0 -12    4.70    1.90
  15   0 -12    2.03    2.64
  15   0 -12    4.11    2.08
  15   0 -12    0.52    1.75
  15   0 -12    3.14    1.02
  15   0 -12    3.56    1.66
  16   0 -12    5.86    3.05
  16   0 -12    3.13    1.93
  16   0 -12    3.50    1.96
  16   0 -12    4.07    2.29
  17   0 -12    1.79    2.62
  17   0 -12   -0.27    1.69
  17   0 -12    2.22    1.63
  17   0 -12    0.97    1.88
  18   0 -12    2.37    2.09
  18   0 -12   -1.72    1.53
  18   0 -12    0.45    1.72
  19   0 -12    0.66    2.01
  19   0 -12    2.36    1.52
  20   0 -12    0.78    1.61
  20   0 -12   -0.66    1.18
  21   0 -12   -0.73    1.22
  21   0 -12   -0.52    1.05
  22   0 -12    1.43    0.87
  21   0  13   -0.08    0.43
  20   0  13   -0.09    0.48
  20   0  13    0.22    0.51
  19   0  13    3.47    0.96
  19   0  13    3.49    0.97
  19   0  13    2.47    0.87
  18   0  13    0.16    0.66
  18   0  13    1.27    0.78
  18   0  13   -0.16    0.71
  17   0  13   -0.18    0.80
  17   0  13    0.69    0.81
  16   0  13    3.51    1.18
  16   0  13    1.96    1.01
  16   0  13    5.82    1.18
  15   0  13    0.36    0.77
  15   0  13   -0.21    0.89
  15   0  13   -1.04    0.86
  14   0  13    1.47    0.99
  14   0  13    1.16    0.84
  14   0  13    0.21    0.93
  14   0  13    1.02    0.91
  14   0  13    2.95    1.01
  13   0  13    0.48    0.89
  13   0  13    1.66    0.90
  13   0  13    1.18    0.92
  13   0  13    0.17    0.68
  13   0  13    0.31    0.90
  12   0  13   -0.16    0.80
  12   0  13    1.38    0.99
  12   0  13    0.40    0.92
  12   0  13    0.16    0.83
  12   0  13    2.01    0.88
  11   0  13    1.93    0.83
  11   0  13    0.88    1.00
  11   0  13    1.16    0.94
  11   0  13    1.93    1.05
  11   0  13    2.25    0.94
  11   0  13    2.12    0.94
  10   0  13    0.70    0.81
  10   0  13   -0.14    0.72
  10   0  13   -0.50    0.79
  10   0  13    0.19    0.74
  10   0  13   -0.18    0.77
  10   0  13    0.73    0.78
   9   0  13    3.28    0.90
   9   0  13    2.35    0.87
   9   0  13    2.71    0.90
   9   0  13    1.22    0.99
   9   0  13    1.98    0.95
   9   0  13    4.15    1.05
   8   0  13    8.26    1.81
   8   0  13    8.53    1.89
   8   0  13    7.61    1.81
   8   0  13    8.86    1.91
   8   0  13    9.64    1.87
   8   0  13    9.14    1.84
   7   0  13   14.20    2.58
   7   0  13   16.85    2.65
   7   0  13   11.90    2.60
   7   0  13    9.36    2.58
   7   0  13   12.80    2.57
   7   0  13   14.43    2.69
  -6   0 -13    2.42    2.29
   6   0  13    6.35    1.06
   6   0  13    3.44    0.95
   6   0  13    1.80    0.92
   6   0  13    4.50    1.00
   5   0  13   25.06    4.06
   5   0  13   22.86    4.96
  -5   0 -13   20.51    4.51
  -5   0 -13   15.97    4.37
  -5   0 -13   15.60    4.84
   5   0  13   18.82    4.06
   5   0  13   20.70    4.02
   5   0  13   24.65    4.09
   4   0  13   10.44    1.92
   4   0  13   10.59    1.89
  -4   0 -13    7.71    2.35
  -4   0 -13   11.92    3.17
   4   0  13    6.60    2.30
  -4   0 -13    4.20    2.30
   4   0  13    6.83    2.78
   4   0  13    9.89    2.08
   4   0  13    9.54    1.82
   4   0  13    9.31    1.92
   4   0  13    8.68    1.83
   3   0  13    4.28    1.83
  -3   0 -13    4.30    1.57
  -3   0 -13    1.87    1.50
   3   0  13    4.47    0.99
   3   0  13    5.02    1.05
   3   0  13    4.48    1.07
   3   0  13    4.09    0.96
   2   0  13   64.55   12.31
   2   0  13   70.54   12.32
  -2   0 -13   79.60   13.26
   2   0  13   62.12   13.03
  -2   0 -13   59.99   13.10
   2   0  13   65.89   13.10
   1   0  13  349.68   65.47
  -1   0 -13  284.46   65.26
  -1   0 -13  410.40   65.53
   1   0  13  393.24   64.69
   1   0  13  339.57   64.68
   1   0  13  300.31   65.26
   0   0  13   15.49    3.06
   0   0 -13   21.41    4.94
   0   0  13   18.47    4.43
   0   0 -13   25.34    4.52
   0   0  13   13.27    4.02
   1   0 -13  197.47   31.99
  -1   0  13  159.16   31.53
  -1   0  13  178.13   31.98
   1   0 -13  158.52   31.60
   2   0 -13   38.99    6.11
  -2   0  13   36.25    6.77
  -2   0  13   30.10    5.90
   2   0 -13   15.60    5.37
   2   0 -13   27.77    5.46
   2   0 -13   33.94    6.62
  -3   0  13    6.55    2.88
  -3   0  13    6.71    2.19
  -3   0  13   11.98    2.62
   3   0 -13    9.83    2.56
   3   0 -13    6.79    2.19
   3   0 -13    8.61    3.35
   3   0 -13    7.63    2.33
   3   0 -13    6.70    1.85
   4   0 -13    1.31    1.69
  -4   0  13    2.62    2.39
  -4   0  13    5.46    2.59
  -4   0  13    2.17    1.56
  -4   0  13    0.73    1.35
   4   0 -13    2.79    3.49
   4   0 -13    1.16    1.77
   4   0 -13    0.44    0.97
  -5   0  13    4.25    2.67
   5   0 -13    4.16    1.86
   5   0 -13   10.02    2.23
  -5   0  13   12.03    3.54
  -5   0  13    4.43    1.75
  -5   0  13    3.46    1.64
   5   0 -13    8.08    3.57
   5   0 -13    3.47    1.41
   5   0 -13    4.78    2.07
   6   0 -13   -1.98    1.87
  -6   0  13   -0.74    2.22
   6   0 -13    0.35    1.78
   6   0 -13   -0.28    1.04
   7   0 -13    0.38    1.93
   7   0 -13    3.24    3.87
   7   0 -13    0.52    0.89
   7   0 -13   -0.62    1.21
   8   0 -13    2.04    1.97
   8   0 -13   -0.68    1.27
   8   0 -13    1.41    1.10
   9   0 -13   -0.87    2.11
   9   0 -13    1.77    3.23
   9   0 -13    1.86    1.25
   9   0 -13    0.30    1.16
  10   0 -13    0.36    1.82
  10   0 -13    4.19    2.51
  10   0 -13    0.92    3.68
  10   0 -13    4.25    1.70
  10   0 -13    0.41    1.57
  11   0 -13    3.93    3.08
  11   0 -13    5.25    2.81
  11   0 -13   11.82    2.63
  11   0 -13    8.03    2.36
  12   0 -13   -1.02    2.44
  12   0 -13   -0.38    2.17
  12   0 -13    2.58    1.64
  12   0 -13    3.73    1.79
  13   0 -13   -0.76    1.95
  13   0 -13    3.42    1.98
  13   0 -13   -0.38    1.31
  14   0 -13    4.08    2.33
  14   0 -13    5.88    2.19
  14   0 -13    5.03    2.17
  15   0 -13    6.61    2.68
  15   0 -13    5.08    2.39
  16   0 -13    2.38    2.56
  16   0 -13    1.57    1.60
  16   0 -13    0.38    1.55
  16   0 -13    1.47    1.87
  17   0 -13   -0.86    2.09
  17   0 -13   -0.53    1.67
  17   0 -13   -0.35    1.40
  17   0 -13   -1.38    1.84
  18   0 -13    0.38    1.91
  18   0 -13    0.42    1.43
  18   0 -13   -0.42    1.64
  19   0 -13   -1.24    1.85
  19   0 -13    0.60    1.04
  19   0 -13   -0.73    1.29
  20   0 -13    0.24    1.58
  20   0 -13   -2.38    1.40
  21   0 -13    0.83    1.16
  21   0 -13    0.45    0.93
  21   0  14    1.07    0.47
  20   0  14    0.99    0.55
  20   0  14   -0.08    0.45
  19   0  14   -0.12    0.61
  19   0  14    0.10    0.55
  19   0  14   -0.70    0.59
  18   0  14    1.02    0.78
  18   0  14    0.88    0.71
  17   0  14    6.35    1.58
  16   0  14   -0.31    0.72
  16   0  14    0.38    0.70
  16   0  14    0.15    0.80
  15   0  14    1.10    0.91
  15   0  14    0.61    0.83
  15   0  14    0.36    0.76
  15   0  14    1.03    0.85
  14   0  14    0.64    0.83
  14   0  14    0.58    0.77
  14   0  14    0.47    0.90
  14   0  14    0.68    0.89
  13   0  14    1.77    0.83
  13   0  14    0.80    0.90
  13   0  14    0.63    0.88
  13   0  14    0.17    0.86
  13   0  14    0.32    0.83
  12   0  14   -0.16    0.81
  12   0  14    1.51    1.06
  12   0  14    0.41    0.82
  12   0  14    1.66    0.98
  12   0  14   -0.17    0.92
  12   0  14    0.65    0.87
  11   0  14    4.53    1.19
  11   0  14    4.57    1.29
  11   0  14    3.83    1.24
  11   0  14    2.22    1.25
  11   0  14    4.59    1.27
  10   0  14    5.24    1.26
  10   0  14    5.85    1.28
  10   0  14    5.60    1.32
  10   0  14    4.54    1.37
  10   0  14    2.33    1.22
  10   0  14    3.68    1.28
   9   0  14   10.66    2.14
   9   0  14   10.12    2.15
   9   0  14   10.65    2.10
   9   0  14   10.72    2.27
   9   0  14    8.85    2.19
   9   0  14    7.04    2.10
   9   0  14   12.81    2.18
   8   0  14    3.31    1.08
   8   0  14    3.29    1.15
   8   0  14    4.68    1.11
   8   0  14    3.52    1.23
   8   0  14    5.74    1.17
   8   0  14    3.21    1.14
   7   0  14    1.18    0.62
   7   0  14    1.77    0.74
   7   0  14    0.11    0.56
   7   0  14    0.84    0.75
   7   0  14    0.40    0.58
   7   0  14    1.45    0.80
   6   0  14    2.87    0.92
   6   0  14    3.89    1.04
   6   0  14    3.89    0.92
   6   0  14    3.52    0.93
   5   0  14   37.88    7.02
   5   0  14   37.03    7.06
   5   0  14   40.37    7.07
   5   0  14   36.77    7.00
   5   0  14   38.00    7.08
   4   0  14   10.08    2.25
   4   0  14    9.77    2.01
   4   0  14   15.11    2.12
   4   0  14    7.57    1.94
   4   0  14    9.55    2.04
  -3   0 -14   10.92    3.67
   3   0  14   17.15    4.13
  -3   0 -14   17.26    3.98
   3   0  14   21.77    3.42
   3   0  14   19.15    3.42
   3   0  14   16.46    3.32
   2   0  14   13.74    2.96
   2   0  14   19.80    2.98
  -2   0 -14   16.37    4.32
  -2   0 -14    9.01    3.89
   2   0  14   10.70    3.87
   2   0  14   10.06    3.74
  -1   0 -14   60.58    8.07
   1   0  14   28.46    6.08
   1   0  14   33.51    7.31
  -1   0 -14   56.53    7.70
   1   0  14   50.34    7.54
   0   0 -14   14.21    4.62
   0   0  14   19.95    3.45
   0   0  14   15.20    4.35
   0   0 -14   14.83    4.34
   0   0  14   13.66    4.46
   1   0 -14  154.94   23.39
  -1   0  14  116.04   22.81
  -1   0  14  112.37   23.13
   1   0 -14  113.63   22.83
   2   0 -14   15.23    3.14
   2   0 -14    8.72    3.21
  -2   0  14   13.40    3.86
  -2   0  14    7.38    3.00
   2   0 -14   11.50    2.81
  -3   0  14    2.36    1.59
  -3   0  14    4.07    1.84
   3   0 -14    3.54    1.52
  -3   0  14    0.89    2.29
   3   0 -14    1.03    1.67
   3   0 -14    3.06    1.88
   3   0 -14    7.22    3.71
  -4   0  14    0.48    1.37
   4   0 -14    4.34    1.80
   4   0 -14    3.39    1.79
   4   0 -14   -0.23    0.85
  -5   0  14   36.27    5.45
   5   0 -14   23.92    5.17
   5   0 -14   17.88    5.10
   5   0 -14   38.20    6.76
   5   0 -14   20.76    4.79
   6   0 -14    1.47    2.04
   6   0 -14    4.61    1.51
   7   0 -14    5.17    2.87
   7   0 -14   12.76    2.56
   8   0 -14    1.71    2.16
   8   0 -14   -0.35    1.38
   9   0 -14    2.74    2.17
   9   0 -14    4.72    4.16
   9   0 -14    3.05    1.55
  10   0 -14   -0.38    1.88
  10   0 -14    1.92    2.32
  10   0 -14   -0.97    3.61
  10   0 -14   -0.41    1.56
  10   0 -14    0.34    1.24
  11   0 -14    1.00    2.63
  11   0 -14    1.96    2.08
  11   0 -14    1.33    1.55
  11   0 -14    2.87    1.56
  12   0 -14    2.59    3.10
  12   0 -14   -0.40    2.17
  12   0 -14    0.47    1.94
  12   0 -14    3.38    1.75
  13   0 -14    4.20    2.82
  13   0 -14    1.17    1.88
  13   0 -14    3.86    1.84
  13   0 -14   -0.48    1.89
  14   0 -14    1.12    1.95
  14   0 -14    0.78    1.41
  14   0 -14    2.94    2.00
  15   0 -14    0.35    2.39
  15   0 -14    7.29    2.44
  16   0 -14    0.92    1.81
  16   0 -14    0.47    1.90
  17   0 -14   -2.07    2.03
  17   0 -14   -2.08    1.66
  17   0 -14    0.43    1.46
  18   0 -14    1.06    1.95
  18   0 -14    0.41    1.38
  18   0 -14   -4.23    1.59
  19   0 -14    0.58    1.77
  19   0 -14    0.71    1.05
  19   0 -14   -0.98    1.28
  20   0 -14   -1.30    1.41
  20   0 -14   -0.26    1.11
  21   0 -14    0.14    1.01
  20   0  15    0.26    0.44
  19   0  15    0.73    0.58
  18   0  15    1.35    0.73
  17   0  15    1.13    0.79
  17   0  15    1.46    0.81
  16   0  15   -0.59    0.73
  16   0  15   -0.14    0.72
  16   0  15    0.55    0.79
  15   0  15    8.86    1.95
  15   0  15    6.33    1.93
  15   0  15   10.98    2.00
  14   0  15    0.19    0.76
  14   0  15    2.08    1.01
  14   0  15    1.41    0.83
  14   0  15    1.09    0.87
  14   0  15    1.02    0.84
  13   0  15   10.96    2.96
  13   0  15   18.74    3.13
  13   0  15   10.64    2.92
  13   0  15   15.21    2.94
  13   0  15   17.59    3.02
  13   0  15   14.97    2.96
  12   0  15    0.21    0.88
  12   0  15    0.83    0.99
  12   0  15    2.51    0.93
  12   0  15    1.35    0.90
  12   0  15   -0.17    0.90
  11   0  15   40.76    8.99
  11   0  15   45.38    9.04
  11   0  15   49.86    8.99
  11   0  15   54.89    8.98
  11   0  15   48.56    9.02
  10   0  15    8.65    2.06
  10   0  15    8.00    2.07
  10   0  15   11.42    2.05
  10   0  15    9.64    2.13
  10   0  15    9.95    2.16
  10   0  15    7.93    2.07
   9   0  15    0.62    0.82
   9   0  15    0.48    0.82
   9   0  15    0.27    0.65
   9   0  15    0.70    0.79
   9   0  15   -0.20    0.90
   9   0  15    0.61    0.86
   8   0  15   -0.30    0.86
   8   0  15    0.15    0.71
   8   0  15    1.01    0.67
   8   0  15   -0.17    0.80
   8   0  15    1.69    0.96
   7   0  15   -0.14    0.62
   7   0  15    1.89    0.76
   7   0  15    0.93    0.69
   7   0  15    1.08    0.85
   6   0  15    1.06    0.66
   6   0  15    2.09    0.84
   6   0  15    1.34    0.66
   5   0  15    3.15    0.84
   5   0  15    2.98    0.95
   5   0  15    2.78    0.99
   5   0  15    3.37    0.94
   4   0  15    3.91    1.02
   4   0  15    3.99    0.92
   4   0  15    3.99    1.33
   4   0  15    3.36    0.94
   4   0  15    3.94    1.08
   3   0  15   22.10    3.90
   3   0  15   17.95    3.60
   3   0  15   18.31    3.63
  -2   0 -15   15.37    3.92
   2   0  15    8.44    1.85
   1   0  15    3.57    2.35
  -1   0 -15    7.59    3.32
   1   0  15    4.45    1.07
   0   0  15    4.68    2.98
   0   0  15    9.74    1.93
   1   0 -15    5.66    3.13
  -1   0  15    1.68    2.00
   2   0 -15   29.08    5.70
   2   0 -15   10.74    4.05
  -2   0  15   21.97    4.38
  -3   0  15   42.07    7.14
   3   0 -15   35.10    7.03
   3   0 -15   37.53    7.85
   3   0 -15   25.78    6.47
   4   0 -15    2.11    1.74
  -4   0  15    3.67    1.81
   4   0 -15    3.24    2.05
   4   0 -15    8.19    3.72
   5   0 -15    3.89    2.08
   5   0 -15    2.57    3.54
   5   0 -15    0.80    1.07
   6   0 -15    7.67    2.57
   6   0 -15    6.27    4.28
   6   0 -15    4.46    1.64
   7   0 -15    3.32    2.05
   7   0 -15   -0.33    1.12
   8   0 -15    4.87    2.74
   8   0 -15    4.84    4.26
   8   0 -15    2.15    1.35
   9   0 -15   -0.47    2.27
   9   0 -15   -1.00    3.56
   9   0 -15    0.39    1.29
  10   0 -15    6.91    3.31
  10   0 -15   11.26    5.10
  10   0 -15    8.35    2.41
  11   0 -15    7.12    3.34
  11   0 -15    4.05    2.64
  11   0 -15    5.30    2.12
  12   0 -15   -0.52    2.57
  12   0 -15    2.82    2.28
  12   0 -15    0.92    1.51
  13   0 -15    2.60    2.45
  13   0 -15   -0.39    1.86
  13   0 -15    0.47    1.76
  14   0 -15    1.01    2.01
  14   0 -15    1.12    2.01
  14   0 -15   -0.95    1.79
  15   0 -15    2.39    2.01
  15   0 -15    4.62    1.89
  16   0 -15   -0.90    1.81
  16   0 -15    1.31    1.61
  17   0 -15   -0.25    1.44
  17   0 -15    5.15    1.78
  18   0 -15   -0.98    1.97
  18   0 -15   -1.54    1.36
  18   0 -15    0.69    1.49
  19   0 -15    0.52    1.71
  19   0 -15    1.16    0.98
  19   0 -15   -0.29    1.16
  20   0 -15   -0.19    1.32
  20   0 -15   -0.43    0.92
  19   0  16    1.69    0.62
  18   0  16    1.83    0.78
  18   0  16    2.13    0.70
  17   0  16    0.15    0.65
  17   0  16    0.34    0.59
  16   0  16    0.17    0.71
  16   0  16    1.04    0.74
  16   0  16   -0.41    0.61
  15   0  16    0.38    0.87
  15   0  16    0.66    0.73
  14   0  16   29.02    4.91
  14   0  16   24.38    4.94
  14   0  16   20.93    4.89
  14   0  16   23.89    4.96
  14   0  16   29.15    4.93
  13   0  16    9.26    1.79
  13   0  16    5.75    1.75
  13   0  16    9.51    1.70
  13   0  16    8.50    1.78
  13   0  16    3.43    1.58
  12   0  16    1.00    1.02
  12   0  16    0.77    0.92
  12   0  16    0.61    0.83
  12   0  16    1.26    0.99
  12   0  16    1.51    1.03
  11   0  16   48.16    8.25
  11   0  16   48.91    8.34
  11   0  16   41.52    8.17
  11   0  16   41.04    8.23
  11   0  16   44.85    8.28
  11   0  16   40.50    8.20
  10   0  16    2.32    1.13
  10   0  16    2.59    1.19
  10   0  16    2.25    1.06
  10   0  16    1.59    0.94
  10   0  16    1.33    1.09
  10   0  16    2.39    1.04
   9   0  16    3.08    1.16
   9   0  16    1.07    0.95
   9   0  16    0.73    0.91
   9   0  16    1.37    0.83
   9   0  16    1.29    0.99
   9   0  16    1.65    0.86
   8   0  16    1.19    0.87
   8   0  16    0.87    0.79
   8   0  16    1.41    0.72
   8   0  16    0.79    0.77
   8   0  16    2.18    1.00
   7   0  16    6.52    1.40
   7   0  16    4.48    1.18
   7   0  16    3.01    1.14
   7   0  16    3.90    1.10
   6   0  16   14.92    2.83
   6   0  16   14.23    2.87
   6   0  16   13.28    2.76
   6   0  16   14.52    2.89
   5   0  16   10.42    1.83
   5   0  16    7.04    1.84
   5   0  16    7.77    1.83
   5   0  16    8.57    1.75
   4   0  16   -0.13    0.78
   4   0  16    0.49    0.59
   4   0  16    1.04    0.53
   4   0  16    0.58    0.71
   4   0  16    0.21    1.10
   3   0  16    1.37    0.67
   3   0  16    1.68    0.82
   3   0  16    3.12    1.17
   2   0  16    9.18    1.95
  -2   0 -16   13.34    3.80
   1   0  16   72.13   12.85
  -1   0 -16   56.55   13.74
   0   0  16   13.65    2.67
   0   0 -16   17.37    4.61
   1   0 -16   55.01   11.53
   2   0 -16   26.46    6.66
   3   0 -16    5.75    2.29
   3   0 -16    5.89    3.67
   4   0 -16    0.67    1.80
   4   0 -16    0.88    3.45
   5   0 -16    6.61    2.56
   5   0 -16    6.42    4.23
   6   0 -16    1.19    2.16
   6   0 -16   -0.30    1.10
   7   0 -16    1.71    2.22
   7   0 -16    1.66    1.31
   8   0 -16   -0.45    2.32
   8   0 -16   -0.36    1.34
   8   0 -16   -0.39    2.02
   9   0 -16    3.35    2.80
   9   0 -16    3.12    1.75
   9   0 -16    4.19    4.91
  10   0 -16    7.47    3.66
  10   0 -16   10.80    2.75
  11   0 -16    2.56    2.92
  11   0 -16    2.61    1.88
  11   0 -16    2.89    2.40
  12   0 -16    1.02    2.85
  12   0 -16    8.54    2.35
  12   0 -16    2.04    2.41
  13   0 -16   -0.51    2.69
  13   0 -16    1.82    1.77
  13   0 -16    1.57    2.22
  14   0 -16   -1.47    2.36
  14   0 -16    0.90    1.66
  14   0 -16    0.36    1.97
  15   0 -16    4.09    2.34
  15   0 -16    4.73    2.05
  15   0 -16    3.61    2.03
  16   0 -16    0.40    1.40
  16   0 -16   -2.27    1.83
  17   0 -16    1.06    1.32
  17   0 -16    0.23    1.42
  18   0 -16   -0.90    1.18
  18   0 -16    0.53    1.22
  19   0 -16   -0.91    1.50
  19   0 -16    0.96    0.98
  19   0 -16    0.11    0.94
  20   0 -16    0.16    1.13
  18   0  17    0.85    0.60
  17   0  17    1.63    0.73
  17   0  17    1.49    0.76
  16   0  17    0.60    0.80
  16   0  17    0.59    0.67
  16   0  17    0.64    0.72
  15   0  17   -0.31    0.80
  15   0  17   -0.55    0.78
  15   0  17    0.83    0.81
  15   0  17   -0.78    0.68
  14   0  17    0.20    0.84
  14   0  17   -0.18    0.73
  14   0  17   -0.18    0.80
  14   0  17    1.12    0.78
  13   0  17    0.40    0.87
  13   0  17    1.46    0.98
  13   0  17    0.58    0.72
  13   0  17    0.19    0.74
  12   0  17    1.47    0.97
  12   0  17    3.01    1.10
  12   0  17    0.30    0.77
  12   0  17    0.96    0.97
  12   0  17    3.00    1.13
  11   0  17   -0.43    0.94
  11   0  17    0.22    0.95
  11   0  17   -0.15    0.80
  11   0  17    0.39    0.90
  11   0  17    0.34    0.86
  11   0  17    1.40    0.94
  10   0  17   12.34    3.06
  10   0  17   13.50    3.06
  10   0  17   11.86    2.95
  10   0  17   14.24    2.91
  10   0  17   17.79    3.07
  10   0  17   17.63    3.05
   9   0  17    3.34    1.34
   9   0  17    2.98    1.29
   9   0  17    3.37    1.13
   9   0  17    2.85    1.09
   9   0  17    4.84    1.31
   9   0  17    4.38    1.20
   8   0  17    6.25    1.52
   8   0  17    3.71    1.14
   8   0  17    4.54    1.36
   8   0  17    5.03    1.32
   7   0  17    7.91    1.78
   7   0  17    4.34    1.47
   7   0  17    7.55    1.60
   7   0  17    6.16    1.42
   6   0  17    2.94    0.88
   6   0  17    2.26    1.04
   6   0  17    1.52    0.73
   6   0  17   -0.17    0.91
   5   0  17    3.31    0.98
   5   0  17    2.21    0.84
   5   0  17    1.46    0.69
   5   0  17    0.97    0.85
   4   0  17    3.75    0.93
   4   0  17    2.97    0.99
   4   0  17    1.14    1.20
   3   0  17   -0.24    0.59
   3   0  17    0.15    0.69
   3   0  17    0.24    1.04
   2   0  17    3.44    0.94
  -2   0 -17    6.06    3.59
   1   0  17    1.93    0.67
  -1   0 -17    6.54    3.40
   0   0 -17    5.41    3.69
   1   0 -17    5.72    3.57
   2   0 -17   23.99    6.31
   3   0 -17    0.92    1.71
   3   0 -17   -0.90    3.92
   4   0 -17    3.43    2.03
   4   0 -17   17.78    4.81
   5   0 -17    2.24    2.26
   5   0 -17    7.78    4.29
   6   0 -17    7.29    2.78
   6   0 -17   11.09    5.23
   7   0 -17    2.65    1.41
   7   0 -17   -0.39    2.11
   7   0 -17    0.43    2.28
   7   0 -17    3.12    5.14
   8   0 -17   -0.46    2.29
   8   0 -17    2.87    1.43
   8   0 -17    1.21    2.09
   9   0 -17    3.46    1.64
   9   0 -17    2.07    2.42
   9   0 -17    4.80    2.72
   9   0 -17   10.85    5.94
  10   0 -17    3.96    3.30
  10   0 -17    2.43    1.69
  11   0 -17   -0.50    2.81
  11   0 -17   -0.42    1.50
  12   0 -17    1.49    2.23
  12   0 -17    3.01    1.69
  12   0 -17    0.81    2.09
  13   0 -17    2.91    2.85
  13   0 -17    4.70    2.04
  13   0 -17    2.29    2.26
  14   0 -17    3.23    2.80
  14   0 -17    2.07    1.59
  14   0 -17    0.35    1.95
  15   0 -17    3.80    2.52
  15   0 -17    0.39    1.64
  15   0 -17    3.14    1.91
  16   0 -17   -0.38    1.84
  16   0 -17    1.41    1.43
  16   0 -17    0.80    1.60
  17   0 -17    2.24    1.93
  17   0 -17   -0.61    1.11
  17   0 -17   -0.43    1.45
  18   0 -17   -0.95    1.18
  18   0  18   -0.47    0.56
  18   0  18   -0.63    0.52
  17   0  18    0.47    0.61
  17   0  18    0.12    0.64
  16   0  18    2.18    0.78
  16   0  18    0.83    0.63
  16   0  18    2.06    0.79
  15   0  18    0.57    0.73
  15   0  18    1.64    0.70
  15   0  18   -0.77    0.78
  15   0  18   -0.51    0.79
  14   0  18   -0.38    0.65
  14   0  18   -0.51    0.77
  14   0  18    0.38    0.74
  14   0  18   -0.67    0.71
  13   0  18   -1.26    0.88
  13   0  18   -0.27    0.72
  13   0  18    0.61    0.86
  13   0  18   -1.14    0.94
  12   0  18    0.94    0.92
  12   0  18    0.14    0.65
  12   0  18    0.21    0.92
  12   0  18    0.21    0.88
  12   0  18    1.69    0.92
  11   0  18    0.70    0.73
  11   0  18   -0.19    0.88
  11   0  18   -1.52    1.23
  11   0  18    1.30    1.04
  11   0  18   -0.17    0.81
  10   0  18    6.92    1.59
  10   0  18    5.62    1.40
  10   0  18    3.29    1.55
  10   0  18    8.06    1.72
  10   0  18    5.34    1.51
   9   0  18    1.14    0.94
   9   0  18    1.85    0.77
   9   0  18    0.44    0.91
   9   0  18   -0.23    1.02
   9   0  18    0.34    0.90
   9   0  18    0.17    1.02
   8   0  18    5.62    1.46
   8   0  18    5.79    1.60
   8   0  18    6.26    1.73
   8   0  18    7.75    1.63
   7   0  18    0.23    0.66
   7   0  18    1.09    0.86
   7   0  18   -0.42    1.20
   7   0  18    0.16    0.78
   6   0  18   11.78    2.08
   6   0  18    8.72    1.92
   6   0  18    7.97    2.09
   5   0  18    4.99    1.45
   5   0  18    8.23    1.63
   4   0  18    5.90    1.21
   4   0  18    2.49    1.23
   4   0  18    4.34    1.59
   3   0  18   12.86    2.67
   3   0  18   13.54    2.41
   3   0  18    9.47    2.26
   2   0  18    8.76    1.88
   2   0  18    6.43    1.44
  -2   0 -18    9.15    3.31
   2   0  18    4.25    1.24
  -1   0 -18   12.20    3.84
   1   0  18    2.82    0.88
   0   0 -18   17.91    5.49
   0   0 -18   15.26    3.50
   1   0 -18   83.54   16.81
   2   0 -18    6.34    3.90
   3   0 -18    9.47    4.42
   4   0 -18    6.32    2.31
   4   0 -18    8.87    4.35
   4   0 -18    3.76    2.29
   5   0 -18    0.74    2.03
   5   0 -18    0.75    2.15
   6   0 -18    1.54    2.23
   6   0 -18    3.16    4.34
   6   0 -18    0.81    2.15
   7   0 -18    0.80    2.14
   7   0 -18   -0.43    2.29
   8   0 -18    2.72    2.79
   8   0 -18    6.59    2.81
   9   0 -18   -0.47    2.39
   9   0 -18    2.93    2.51
   9   0 -18   -0.74    1.34
  10   0 -18   11.11    3.57
  10   0 -18   11.96    2.97
  11   0 -18    2.91    2.76
  11   0 -18    7.13    2.17
  12   0 -18   -1.42    2.51
  12   0 -18    1.97    2.35
  12   0 -18    0.40    1.39
  13   0 -18    1.36    2.10
  13   0 -18    2.59    2.25
  13   0 -18    0.78    1.29
  14   0 -18    2.98    2.36
  14   0 -18    0.33    1.83
  14   0 -18    4.08    1.68
  15   0 -18    4.98    2.56
  15   0 -18    6.70    2.21
  15   0 -18    3.75    1.66
  16   0 -18    1.68    1.72
  16   0 -18    0.49    1.41
  17   0 -18   -1.95    1.81
  17   0 -18    0.77    1.38
  18   0 -18    2.60    1.59
  18   0 -18    1.21    1.08
  18   0  19    1.31    0.57
  17   0  19    2.37    0.83
  17   0  19    3.62    0.86
  16   0  19   -0.26    0.62
  16   0  19    0.12    0.57
  16   0  19   -0.35    0.47
  15   0  19    0.31    0.77
  15   0  19   -0.14    0.68
  15   0  19   -0.51    0.61
  15   0  19   -0.12    0.62
  14   0  19    3.12    0.92
  14   0  19    3.07    0.88
  14   0  19    1.85    0.86
  14   0  19    2.28    0.97
  13   0  19    0.85    0.94
  13   0  19    2.20    0.71
  13   0  19   -0.54    0.82
  13   0  19    0.19    0.93
  12   0  19    4.33    1.24
  12   0  19    6.25    1.18
  12   0  19    4.48    1.32
  12   0  19    2.66    1.25
  12   0  19    2.98    1.22
  11   0  19    5.15    1.52
  11   0  19    6.74    1.48
  11   0  19    6.70    1.63
  11   0  19    6.16    1.68
  11   0  19    6.19    1.70
  10   0  19   35.22    6.45
  10   0  19   34.73    6.38
  10   0  19   29.83    6.25
  10   0  19   33.91    6.46
  10   0  19   36.07    6.38
   9   0  19    8.73    1.92
   9   0  19   11.06    2.02
   9   0  19    6.49    1.72
   9   0  19    7.59    2.04
   9   0  19    7.51    2.06
   8   0  19   44.14    8.09
   8   0  19   50.41    8.00
   8   0  19   41.28    8.00
   8   0  19   37.93    7.86
   7   0  19    1.76    0.88
   7   0  19    0.75    0.94
   7   0  19    0.11    0.55
   6   0  19   20.49    3.91
   6   0  19   23.79    4.01
   6   0  19   18.01    3.79
   5   0  19   21.79    4.13
   5   0  19   20.90    4.22
   4   0  19    0.27    0.64
   4   0  19   -0.70    0.82
   3   0  19    7.61    2.27
   3   0  19    9.68    2.07
   3   0  19    9.16    1.92
   2   0  19   24.34    4.15
   2   0  19   19.74    3.77
   2   0  19   18.37    3.66
  -2   0 -19    8.65    4.98
   1   0  19    2.96    0.87
  -1   0 -19    3.94    3.39
   0   0 -19    0.85    3.37
   0   0 -19   -1.07    1.67
   1   0 -19    2.69    3.58
   1   0 -19    0.29    1.65
   2   0 -19   16.04    4.91
   2   0 -19    7.98    2.70
   3   0 -19   12.80    4.93
   3   0 -19    3.41    2.23
   4   0 -19   12.28    5.02
   4   0 -19    5.42    2.50
   5   0 -19   -0.73    2.06
   5   0 -19    2.11    4.48
   5   0 -19   -0.38    2.13
   6   0 -19    2.37    2.38
   6   0 -19    3.25    5.12
   6   0 -19    1.58    1.96
   7   0 -19    1.26    2.20
   7   0 -19    3.31    4.35
   7   0 -19    3.24    2.21
   8   0 -19   -0.88    2.31
   8   0 -19    2.07    2.52
   9   0 -19    3.62    2.64
   9   0 -19    1.25    2.34
  10   0 -19    3.66    2.80
  10   0 -19   10.27    3.05
  11   0 -19    1.81    2.38
  12   0 -19    0.44    2.17
  13   0 -19    0.83    2.02
  13   0 -19    1.74    1.95
  14   0 -19    2.30    2.30
  14   0 -19    1.23    1.78
  15   0 -19    0.34    1.81
  15   0 -19    1.32    1.68
  16   0 -19    0.86    1.80
  16   0 -19    0.43    1.32
  17   0 -19   -0.46    1.49
  17   0 -19    0.17    1.14
  18   0 -19   -0.52    1.23
  18   0 -19    0.43    0.84
  17   0  20    1.50    0.56
  17   0  20    0.67    0.51
  16   0  20    0.84    0.57
  16   0  20    1.69    0.67
  15   0  20   -0.10    0.57
  15   0  20    0.62    0.65
  15   0  20    1.62    0.58
  15   0  20    1.38    0.73
  14   0  20   -0.28    0.65
  14   0  20   -0.10    0.50
  14   0  20    0.14    0.63
  14   0  20    0.80    0.71
  13   0  20    5.43    1.22
  13   0  20    4.68    1.34
  13   0  20    4.64    1.38
  13   0  20    5.26    1.38
  12   0  20    0.67    0.95
  12   0  20    2.60    0.83
  12   0  20    1.30    1.01
  11   0  20   -0.35    0.89
  11   0  20    1.28    0.65
  11   0  20    0.20    0.91
  11   0  20    1.44    1.00
  11   0  20    0.16    0.73
  10   0  20    7.93    1.74
  10   0  20    9.55    1.93
  10   0  20    5.13    1.89
  10   0  20    8.26    1.94
  10   0  20    9.34    1.92
   9   0  20    6.97    1.63
   9   0  20    8.99    1.90
   9   0  20    9.11    2.01
   9   0  20    5.69    1.85
   9   0  20    7.80    1.77
   8   0  20    7.72    1.92
   8   0  20    7.64    1.68
   8   0  20    7.74    2.04
   8   0  20    8.95    2.14
   8   0  20    8.05    1.82
   7   0  20    0.47    0.86
   7   0  20    2.06    1.07
   6   0  20    4.25    1.17
   6   0  20    4.83    1.42
   5   0  20   12.58    2.28
   5   0  20    8.79    2.31
   4   0  20   18.69    3.85
   4   0  20   22.10    3.98
   3   0  20    4.56    1.36
   3   0  20    7.04    1.59
   3   0  20    7.50    1.90
   2   0  20   25.90    4.34
   2   0  20   25.32    4.63
   2   0  20   19.50    4.14
  -2   0 -20   18.75    5.58
   1   0  20   28.83    5.30
   1   0  20   27.69    5.58
  -1   0 -20   19.14    6.71
   0   0 -20    6.03    4.56
   1   0 -20    2.75    3.61
   1   0 -20    1.77    1.75
   2   0 -20    2.89    4.46
   2   0 -20    2.25    1.84
   3   0 -20   -1.01    3.47
   3   0 -20    3.78    2.12
   4   0 -20   11.49    4.67
   4   0 -20    4.36    2.44
   5   0 -20    4.30    4.58
   5   0 -20    2.28    2.10
   6   0 -20    1.49    2.31
   6   0 -20    4.39    5.11
   6   0 -20    0.39    2.48
   7   0 -20   11.91    3.53
   7   0 -20   11.65    3.38
   8   0 -20   -0.82    2.36
   8   0 -20    0.40    2.10
   9   0 -20    7.19    3.03
   9   0 -20   11.63    3.15
  10   0 -20    0.85    2.39
  10   0 -20    1.17    2.08
  11   0 -20   -0.41    2.09
  11   0 -20    1.87    2.37
  12   0 -20    1.58    2.02
  13   0 -20   -0.74    1.81
  14   0 -20    2.64    1.93
  14   0 -20    3.06    1.84
  15   0 -20    1.44    1.61
  15   0 -20    0.47    1.54
  16   0 -20   -0.48    1.51
  16   0 -20    1.86    1.33
  17   0 -20   -1.85    1.30
  17   0 -20    0.27    1.03
  17   0  21    0.13    0.36
  16   0  21   -0.37    0.46
  16   0  21   -0.09    0.47
  15   0  21   -0.12    0.64
  15   0  21   -0.11    0.55
  14   0  21    0.47    0.63
  14   0  21    0.57    0.73
  14   0  21    1.12    0.65
  13   0  21    5.27    1.31
  13   0  21    5.69    1.35
  13   0  21    5.02    1.15
  13   0  21    4.06    1.24
  12   0  21    1.88    0.90
  12   0  21    2.69    1.03
  12   0  21    1.90    0.74
  12   0  21    4.77    1.10
  11   0  21    0.19    0.76
  11   0  21    0.97    0.86
  11   0  21   -0.58    0.79
  11   0  21    0.33    0.82
  11   0  21    0.80    0.60
  10   0  21    4.14    1.17
  10   0  21    1.64    1.19
  10   0  21    3.75    0.99
  10   0  21    2.02    0.79
  10   0  21    2.08    0.99
   9   0  21    7.02    1.62
   9   0  21    5.29    1.49
   9   0  21    4.13    1.17
   9   0  21    3.28    1.00
   9   0  21    2.70    1.18
   8   0  21    4.15    1.40
   8   0  21    1.96    1.35
   8   0  21    2.93    1.22
   8   0  21    3.83    1.07
   7   0  21    0.37    0.86
   7   0  21    0.30    0.75
   6   0  21    1.85    1.07
   6   0  21    2.64    0.93
   5   0  21    6.43    1.61
   5   0  21    4.92    1.32
   4   0  21   13.80    2.64
   4   0  21   10.98    2.45
   3   0  21    0.72    1.05
   3   0  21    2.21    0.81
   2   0  21   37.01    6.53
   2   0  21   39.64    6.80
   2   0  21   31.34    6.38
   1   0  21   41.66    7.82
   1   0  21   46.99    8.13
  -1   0 -21   29.09    8.79
   0   0  21    6.32    1.68
   0   0 -21   16.29    4.87
   1   0 -21   16.51    5.20
   1   0 -21    8.52    2.63
   2   0 -21   19.36    5.25
   2   0 -21    6.59    2.45
   3   0 -21    4.04    4.23
   3   0 -21    0.34    1.89
   4   0 -21   32.38    7.59
   4   0 -21   18.89    4.69
   5   0 -21   11.77    5.48
   5   0 -21    4.09    2.41
   6   0 -21    4.57    2.52
   7   0 -21    0.36    1.94
   7   0 -21    1.55    1.92
   8   0 -21    2.97    2.14
   8   0 -21    3.09    2.10
   9   0 -21    2.27    2.06
   9   0 -21    0.38    2.08
  10   0 -21    0.37    1.89
  10   0 -21   -1.10    2.03
  11   0 -21    2.90    1.95
  11   0 -21    1.03    2.05
  12   0 -21   -0.34    1.77
  13   0 -21    2.18    1.86
  14   0 -21   -0.28    1.55
  14   0 -21    0.49    1.60
  15   0 -21    0.23    1.56
  15   0 -21    1.60    1.36
  16   0 -21    0.18    1.27
  16   0 -21    1.85    1.11
  16   0  22    0.26    0.41
  15   0  22    0.78    0.51
  15   0  22    0.49    0.55
  14   0  22    0.47    0.59
  14   0  22    1.83    0.77
  13   0  22    2.07    0.74
  13   0  22    1.29    0.81
  13   0  22    0.75    0.74
  12   0  22    4.24    1.26
  12   0  22    4.40    1.31
  12   0  22    7.63    1.48
  11   0  22   -0.15    0.71
  11   0  22   -0.08    0.46
  11   0  22    0.54    0.85
  11   0  22   -0.17    0.83
  10   0  22    0.16    0.72
  10   0  22    0.38    0.95
  10   0  22   -0.19    0.82
   9   0  22    1.34    0.85
   9   0  22    1.01    0.99
   9   0  22    0.21    0.95
   9   0  22   -0.14    0.70
   8   0  22    3.82    1.30
   8   0  22    5.08    1.42
   8   0  22    3.68    1.10
   7   0  22    2.84    0.93
   7   0  22    1.27    0.79
   6   0  22    1.07    0.93
   6   0  22    1.78    0.78
   5   0  22   13.66    2.20
   5   0  22    9.24    2.33
   5   0  22    7.37    1.94
   4   0  22    6.09    1.47
   4   0  22    6.20    1.66
   4   0  22    4.47    1.19
   3   0  22    4.35    1.15
   3   0  22    5.51    1.42
   2   0  22    3.91    1.79
   2   0  22    5.80    1.49
   1   0  22    0.30    1.41
   1   0  22    2.77    1.03
   0   0  22    0.95    1.54
   0   0  22   -0.34    0.80
  -1   0  22    3.87    1.26
   2   0 -22    2.05    1.87
   3   0 -22    3.81    2.03
   4   0 -22   -0.34    1.73
   5   0 -22   -0.70    1.79
   6   0 -22    5.76    2.64
   7   0 -22    0.72    2.11
   8   0 -22    1.90    1.81
   8   0 -22    0.36    2.07
   9   0 -22    0.64    1.80
   9   0 -22    0.35    1.85
  10   0 -22    1.58    1.80
  10   0 -22    2.66    1.83
  11   0 -22    3.01    1.82
  11   0 -22    2.47    1.74
  12   0 -22    0.56    1.60
  12   0 -22    2.80    1.66
  13   0 -22    1.00    1.63
  14   0 -22    1.07    1.40
  15   0 -22   -1.71    1.28
  15   0 -22   -0.81    1.22
  16   0 -22   -0.95    0.91
  15   0  23    0.39    0.42
  15   0  23    0.76    0.46
  14   0  23    1.77    0.63
  14   0  23    1.01    0.60
  13   0  23    0.61    0.55
  13   0  23   -0.98    0.68
  13   0  23   -0.10    0.56
  12   0  23    0.23    0.59
  12   0  23    0.26    0.65
  12   0  23    0.14    0.66
  11   0  23    0.92    0.74
  11   0  23   -0.15    0.70
  10   0  23    0.14    0.70
  10   0  23    0.17    0.78
  10   0  23   -0.17    0.76
   9   0  23    3.04    1.07
   9   0  23    3.63    1.24
   9   0  23    4.85    1.30
   8   0  23    1.60    0.88
   8   0  23    4.52    1.22
   7   0  23    1.32    0.80
   7   0  23    0.87    1.04
   7   0  23   -0.25    0.60
   6   0  23   13.34    2.60
   6   0  23   11.71    2.46
   5   0  23    6.67    1.51
   5   0  23    5.09    1.62
   5   0  23    4.97    1.26
   4   0  23    2.41    0.99
   4   0  23    2.36    1.22
   4   0  23    2.44    0.78
   3   0  23    4.33    1.44
   3   0  23    4.63    1.30
   2   0  23    0.51    0.94
   1   0  23    2.27    1.49
   1   0  23    4.21    1.27
   0   0  23   12.68    2.96
   0   0  23   12.12    2.60
  -1   0  23    1.59    1.59
  -1   0  23    3.26    1.06
  -2   0  23    1.28    0.87
   2   0 -23   -0.26    1.43
   3   0 -23    1.43    1.51
   4   0 -23   -0.30    1.55
   5   0 -23    0.95    1.78
   6   0 -23    0.65    1.85
   7   0 -23    4.58    2.31
   8   0 -23    0.64    1.55
   9   0 -23    2.15    1.83
  10   0 -23    1.48    1.60
  10   0 -23    0.58    1.66
  11   0 -23   -0.69    1.49
  11   0 -23    1.32    1.58
  12   0 -23   -2.72    1.50
  12   0 -23    1.18    1.64
  13   0 -23   -1.08    1.34
  13   0 -23   -0.20    1.32
  14   0 -23    2.02    1.19
  15   0 -23    0.75    0.96
  14   0  24    0.54    0.45
  14   0  24    0.25    0.36
  13   0  24    1.60    0.70
  13   0  24    2.07    0.66
  12   0  24    0.48    0.63
  12   0  24    0.52    0.56
  12   0  24    0.38    0.55
  11   0  24    1.17    0.74
  11   0  24    1.38    0.76
  11   0  24    1.21    0.66
  10   0  24    1.36    0.92
  10   0  24    4.93    1.12
  10   0  24    3.55    0.94
   9   0  24    4.26    1.40
   9   0  24    5.36    1.42
   9   0  24    5.72    1.32
   8   0  24   -0.19    1.00
   8   0  24    0.71    0.69
   7   0  24    0.60    0.94
   7   0  24    0.60    0.73
   6   0  24    3.39    1.24
   6   0  24    2.77    0.98
   5   0  24   13.39    2.75
   5   0  24   11.80    2.54
   4   0  24    1.02    1.02
   4   0  24    0.48    0.78
   3   0  24    0.21    1.01
   3   0  24    1.28    0.83
   2   0  24    0.62    1.17
   2   0  24    3.51    1.05
   1   0  24    1.81    1.23
   1   0  24   -0.32    0.76
   0   0  24    4.18    1.72
   0   0  24    5.14    1.31
  -1   0  24    1.18    1.41
  -1   0  24    0.15    0.80
  -2   0  24    2.16    1.53
  -2   0  24    1.78    0.81
  -3   0  24    1.01    0.73
   3   0 -24   -0.73    1.44
  -4   0  24    0.55    0.74
   4   0 -24    1.05    1.59
  -5   0  24    0.91    0.70
   5   0 -24    1.95    1.58
   6   0 -24    2.82    1.77
   7   0 -24    1.13    1.56
   8   0 -24    0.55    1.43
   9   0 -24    3.42    1.82
  10   0 -24   -0.24    1.56
  11   0 -24   -0.22    1.41
  12   0 -24   -0.76    1.34
  13   0 -24   -0.32    1.17
  14   0 -24    1.48    1.02
  13   0  25    0.15    0.40
  12   0  25    0.48    0.52
  12   0  25    0.36    0.44
  11   0  25   -0.34    0.61
  11   0  25    0.10    0.55
  11   0  25    0.09    0.46
  10   0  25    0.13    0.66
  10   0  25   -0.13    0.64
  10   0  25   -0.50    0.56
   9   0  25    0.73    0.77
   9   0  25    0.11    0.57
   8   0  25    0.98    0.83
   8   0  25    0.85    0.71
   7   0  25    2.13    1.04
   7   0  25    1.80    0.81
   6   0  25    1.23    1.00
   6   0  25    1.90    0.99
   6   0  25    0.94    0.75
   5   0  25   -0.73    0.94
   5   0  25    0.97    0.72
   4   0  25    1.49    1.13
   4   0  25    2.70    0.91
   3   0  25    8.13    2.11
   3   0  25   10.04    2.01
   2   0  25    1.72    1.00
   2   0  25    1.58    0.82
   1   0  25    4.96    1.62
   1   0  25    7.13    1.50
   0   0  25    3.42    1.38
   0   0  25    3.65    1.08
  -1   0  25    0.26    1.23
  -1   0  25   -0.27    0.65
  -2   0  25   -0.26    0.67
  -2   0  25    0.27    1.34
  -3   0  25    2.78    0.99
  -3   0  25    6.00    1.79
  -4   0  25    0.36    0.62
   4   0 -25    0.21    1.28
  -4   0  25    0.29    1.30
  -5   0  25    0.66    0.60
   5   0 -25    1.35    1.46
   6   0 -25   -0.92    1.45
   7   0 -25    1.39    1.49
   8   0 -25   -1.80    1.48
   9   0 -25   -1.27    1.41
  10   0 -25    0.19    1.37
  11   0 -25   -0.86    1.20
  12   0 -25    2.15    1.21
  13   0 -25   -0.11    0.80
 -13   0  25    0.15    0.85
  11   0  26    0.18    0.50
  10   0  26    1.08    0.62
  10   0  26    0.32    0.56
  10   0  26    0.90    0.48
   9   0  26    0.71    0.67
   9   0  26    1.13    0.56
   8   0  26    1.50    0.79
   8   0  26    1.26    0.64
   7   0  26   -0.61    0.86
   7   0  26    0.21    0.62
   6   0  26    3.96    1.11
   6   0  26    3.06    1.00
   6   0  26    1.12    0.70
   5   0  26    2.88    1.15
   5   0  26    4.22    1.22
   5   0  26    3.86    1.05
   4   0  26    0.33    0.81
   4   0  26    0.60    0.66
   3   0  26    1.35    1.00
   3   0  26    1.96    0.78
   2   0  26    0.17    0.83
   2   0  26    0.61    0.70
   1   0  26    1.70    0.84
   1   0  26    0.85    0.70
   0   0  26    0.68    0.83
   0   0  26   -0.48    0.65
  -1   0  26    2.49    0.95
  -1   0  26    1.09    1.21
  -1   0  26    1.74    0.74
  -2   0  26    0.23    1.13
  -2   0  26    0.66    0.61
  -3   0  26    2.08    0.82
  -3   0  26    3.15    1.39
  -4   0  26    4.21    1.58
  -5   0  26   11.71    2.76
   6   0 -26    2.09    1.37
  -6   0  26    3.44    1.54
   7   0 -26   -0.17    1.16
  -7   0  26    1.19    1.25
   8   0 -26    0.34    1.14
  -8   0  26    4.30    1.45
   9   0 -26    0.16    1.12
  -9   0  26    1.26    1.09
  10   0 -26   -0.42    1.04
 -10   0  26    1.69    1.07
  11   0 -26    1.07    0.93
 -11   0  26    1.29    0.93
  10   0  27    0.24    0.43
   9   0  27   -0.09    0.49
   8   0  27    0.43    0.61
   8   0  27    0.28    0.42
   7   0  27    0.36    0.60
   7   0  27   -0.86    0.71
   7   0  27    0.47    0.46
   6   0  27    0.77    0.72
   6   0  27    0.14    0.70
   6   0  27    0.51    0.52
   5   0  27   -0.15    0.71
   5   0  27   -1.22    0.72
   5   0  27   -0.27    0.50
   4   0  27    0.56    0.72
   4   0  27   -0.94    0.82
   4   0  27   -0.29    0.51
   3   0  27    0.72    0.73
   3   0  27    0.97    0.59
   2   0  27    2.19    0.88
   2   0  27    1.17    0.68
   1   0  27    1.76    0.81
   1   0  27    0.58    0.61
   0   0  27    0.29    0.71
   0   0  27    0.19    0.54
  -1   0  27    0.14    0.91
  -1   0  27    3.24    0.75
  -2   0  27    1.77    0.85
  -3   0  27    1.16    0.75
  -3   0  27    0.38    1.04
  -4   0  27    0.72    0.71
  -4   0  27    0.39    1.03
  -5   0  27   -0.39    1.06
  -5   0  27    1.74    0.73
  -6   0  27   -0.58    1.09
  -6   0  27    0.19    0.55
  -7   0  27    0.19    1.01
  -7   0  27    0.08    0.44
  -8   0  27    1.21    1.07
  -9   0  27    2.64    1.15
   7   0  28    1.91    0.59
   7   0  28    0.09    0.56
   6   0  28    0.53    0.57
   6   0  28    0.40    0.54
   5   0  28    0.76    0.59
   5   0  28    0.24    0.60
   4   0  28    0.45    0.62
   4   0  28   -0.63    0.65
   3   0  28    8.91    1.89
   2   0  28    2.26    0.88
   1   0  28    5.25    1.26
   0   0  28    1.06    0.68
  -1   0  28    0.23    0.63
  -2   0  28    1.19    0.70
  -3   0  28   10.23    2.09
  -4   0  28    0.90    0.54
  -5   0  28    0.77    0.48
  -5   0  28    0.69    0.80
  -6   0  28   -0.94    0.86
   5   0  29    0.60    0.48
   5   0  29    0.47    0.43
   4   0  29    0.50    0.47
   4   0  29    0.66    0.51
   3   0  29    0.53    0.51
   2   0  29    0.45    0.55
   1   0  29    1.62    0.71
   1   0  29    1.07    0.60
   0   0  29    1.40    0.65
   0   0  29    1.40    0.69
  -1   0  29    1.33    0.62
  -2   0  29   -0.15    0.44
  -2   1  30    0.75    0.51
  -1   1  30    1.06    0.58
   0   1  30   -0.27    0.51
   0   1  30    0.07    0.44
   1   1  30    0.36    0.53
   1   1  30    0.08    0.44
   2   1  30    0.53    0.47
   3   1  30   -0.44    0.46
   3   1  30   -0.58    0.53
  -4   1  29   -0.08    0.45
  -3   1  29    2.23    0.73
  -2   1  29    0.29    0.57
  -1   1  29    1.43    0.70
   0   1  29    0.11    0.60
   1   1  29    8.65    1.81
   2   1  29    6.59    1.44
   3   1  29    1.63    0.66
   3   1  29   -0.31    0.58
   4   1  29   -0.10    0.54
   4   1  29    0.22    0.55
   5   1  29    0.60    0.53
   5   1  29    0.47    0.53
   6   1  29    1.21    0.52
   6   1  29    0.09    0.49
  -8   1  28    0.67    0.81
  -7   1  28    0.15    0.81
  -6   1  28   -0.15    0.89
  -6   1  28   -0.26    0.49
  -5   1  28    0.31    0.92
  -5   1  28    1.19    0.64
  -4   1  28    0.44    0.64
  -3   1  28   -0.36    0.65
  -2   1  28    1.13    0.74
  -1   1  28    0.75    0.57
  -1   1  28    1.57    0.78
   0   1  28    0.44    0.55
   0   1  28    0.13    0.59
   1   1  28    0.63    0.60
   1   1  28    0.54    0.75
   2   1  28   -0.09    0.52
   2   1  28   -0.40    0.69
   3   1  28    0.36    0.49
   3   1  28    1.03    0.77
   3   1  28    0.53    0.71
   4   1  28    0.61    0.54
   4   1  28    0.77    0.73
   4   1  28    1.12    0.77
   5   1  28   -0.17    0.48
   5   1  28    0.26    0.65
   5   1  28   -0.49    0.67
   6   1  28   -0.08    0.43
   6   1  28   -0.46    0.62
   6   1  28    0.24    0.63
   7   1  28    0.42    0.46
   7   1  28    0.11    0.59
   8   1  28   -0.44    0.54
   9   1  28    0.40    0.44
  10  -1 -27    0.69    0.90
 -10   1  27    1.24    0.97
   9  -1 -27    0.79    1.02
  -9   1  27    3.53    1.16
   8  -1 -27   -0.71    1.07
  -8   1  27    5.40    1.34
   7  -1 -27   -0.59    1.09
  -7   1  27    1.43    1.15
   6  -1 -27   -0.88    1.08
  -6   1  27    5.92    1.46
  -5   1  27   -0.21    1.08
  -4   1  27    1.69    1.16
  -4   1  27    0.09    0.54
  -3   1  27    0.89    0.58
  -3   1  27    1.43    1.15
  -2   1  27   -0.63    0.65
  -1   1  27    1.72    0.86
  -1   1  27    0.22    0.61
   0   1  27    0.80    0.90
   0   1  27    1.26    0.68
   1   1  27   -0.16    0.71
   1   1  27    0.12    0.63
   2   1  27    0.16    0.87
   2   1  27   -0.58    0.68
   3   1  27    0.16    0.79
   3   1  27    0.12    0.60
   4   1  27    0.15    0.73
   4   1  27    0.11    0.61
   5   1  27    2.22    0.95
   5   1  27    1.76    0.94
   5   1  27    1.97    0.80
   6   1  27    0.30    0.72
   6   1  27    0.21    0.58
   7   1  27    0.13    0.66
   7   1  27    0.48    0.58
   8   1  27    0.71    0.73
   8   1  27    1.23    0.61
   9   1  27   -0.60    0.57
   9   1  27    0.54    0.56
   9   1  27   -0.15    0.47
  10   1  27   -0.46    0.52
  10   1  27   -0.20    0.37
  11   1  27    0.37    0.43
  12  -1 -26   -0.36    0.87
  11  -1 -26    0.59    1.16
  10  -1 -26   -0.34    1.20
   9  -1 -26   -0.19    1.24
   8  -1 -26    1.40    1.40
   7  -1 -26   -1.04    1.39
  -6   1  26    1.16    0.64
   6  -1 -26   -0.42    1.28
  -5   1  26   -0.32    0.63
   5  -1 -26    0.41    1.30
  -5   1  26    2.37    1.41
  -4   1  26    5.80    1.39
  -4   1  26    6.50    1.92
  -3   1  26    1.23    0.66
  -3   1  26    0.51    1.20
  -2   1  26   -0.13    0.67
  -2   1  26   -0.24    1.25
  -1   1  26    2.13    0.86
   0   1  26    1.50    0.80
   1   1  26    4.38    1.25
   1   1  26    2.77    1.02
   2   1  26    2.00    1.02
   2   1  26    1.11    0.83
   3   1  26    0.18    0.88
   3   1  26   -0.41    0.71
   4   1  26    0.18    0.90
   4   1  26    2.04    0.78
   5   1  26    1.88    0.92
   5   1  26    0.27    0.67
   6   1  26    3.67    1.13
   6   1  26    3.19    1.00
   7   1  26    0.65    0.76
   7   1  26    0.73    0.65
   8   1  26   -0.44    0.71
   8   1  26    1.58    0.64
   9   1  26   -0.13    0.69
   9   1  26   -0.41    0.56
  10   1  26    0.65    0.62
  10   1  26    1.06    0.64
  10   1  26   -0.18    0.51
  11   1  26    0.74    0.52
  11   1  26    1.31    0.61
  11   1  26    1.32    0.53
  12   1  26    0.57    0.47
  12   1  26    1.25    0.44
  13  -1 -25    0.68    1.01
  12  -1 -25   -0.17    1.17
  11  -1 -25    0.20    1.23
  10  -1 -25   -0.89    1.41
   9  -1 -25    0.48    1.47
   8  -1 -25    1.02    1.53
   7  -1 -25    1.31    1.47
   6  -1 -25    2.10    1.70
   5  -1 -25    0.26    1.45
  -5   1  25    0.90    0.71
   4  -1 -25    0.50    1.45
  -4   1  25    1.77    0.81
  -3   1  25    4.70    1.73
   3  -1 -25    0.45    1.44
  -3   1  25    5.12    1.15
  -2   1  25    0.88    0.79
  -2   1  25    0.56    1.25
  -1   1  25    0.45    0.78
  -1   1  25    0.80    1.30
   0   1  25    2.00    0.90
   0   1  25    1.48    1.29
   1   1  25    0.47    0.81
   2   1  25    4.08    1.14
   2   1  25    2.80    1.24
   3   1  25    0.94    0.75
   3   1  25    0.40    0.97
   4   1  25    2.80    1.03
   4   1  25    4.10    1.34
   5   1  25    2.59    0.95
   6   1  25    4.75    1.18
   6   1  25    2.78    1.26
   7   1  25    1.28    0.76
   7   1  25    2.04    0.95
   8   1  25   -0.40    0.67
   8   1  25   -0.17    0.89
   8   1  25    1.88    0.91
   9   1  25    0.88    0.64
   9   1  25    0.62    0.75
   9   1  25    0.62    0.82
  10   1  25   -0.68    0.59
  10   1  25   -0.40    0.69
  10   1  25    0.85    0.70
  11   1  25    0.61    0.53
  11   1  25    0.12    0.63
  11   1  25    0.33    0.64
  12   1  25    0.95    0.54
  12   1  25   -0.11    0.54
  12   1  25    0.42    0.47
  13   1  25   -0.49    0.43
  13   1  25   -0.51    0.47
  13  -1 -24    2.38    1.28
  13  -1 -24   -0.59    1.10
  12  -1 -24   -0.43    1.35
  12  -1 -24   -1.61    1.36
  11  -1 -24    1.22    1.49
  11  -1 -24   -0.40    1.45
  10  -1 -24   -0.27    1.43
   9  -1 -24   -0.58    1.46
   8  -1 -24   -0.61    1.59
   7  -1 -24    0.31    1.53
   6  -1 -24    0.62    1.58
   5  -1 -24    0.61    1.73
   4  -1 -24   -0.59    1.59
   3  -1 -24    0.27    1.49
  -2   1  24    0.32    0.76
   2  -1 -24   -0.75    1.39
  -1   1  24    0.29    1.26
  -1   1  24    2.29    0.93
   0   1  24    2.49    1.45
   0   1  24    1.16    0.88
   1   1  24    0.17    0.82
   2   1  24    0.68    0.72
   3   1  24    1.48    1.08
   3   1  24   -0.51    0.80
   4   1  24    0.84    1.14
   4   1  24    1.36    0.86
   4   1  24    0.74    0.62
   5   1  24    0.17    0.75
   5   1  24    0.11    0.56
   6   1  24    4.29    1.18
   6   1  24    2.94    0.93
   7   1  24   -0.41    0.90
   7   1  24    1.44    0.82
   7   1  24    1.19    0.66
   8   1  24    0.92    0.75
   8   1  24    0.19    0.91
   8   1  24    0.36    0.65
   8   1  24    1.15    0.92
   9   1  24    1.16    0.79
   9   1  24    0.70    0.89
   9   1  24    2.29    0.96
  10   1  24   -0.14    0.64
  10   1  24   -0.16    0.73
  11   1  24   -0.12    0.59
  11   1  24    0.88    0.76
  11   1  24    0.14    0.69
  12   1  24    1.09    0.64
  12   1  24    1.42    0.73
  12   1  24    1.88    0.73
  13   1  24    0.65    0.57
  13   1  24    0.44    0.59
  14   1  24    0.52    0.52
  14   1  24    1.81    0.56
  15  -1 -23    0.29    1.02
  14  -1 -23   -0.37    1.34
  13  -1 -23    0.22    1.50
  12  -1 -23    0.25    1.57
  12  -1 -23    1.04    1.49
  11  -1 -23   -0.83    1.47
  11  -1 -23    0.29    1.49
  10  -1 -23    0.29    1.62
  10  -1 -23    1.26    1.99
   9  -1 -23   -0.30    1.57
   9  -1 -23    0.67    1.80
   8  -1 -23    2.09    1.72
   8  -1 -23    1.04    1.84
   7  -1 -23   -0.35    1.85
   6  -1 -23    4.54    2.29
   5  -1 -23   -0.69    1.70
   4  -1 -23   -1.99    1.74
   3  -1 -23    0.98    3.71
   3  -1 -23    1.88    1.59
   2  -1 -23    3.75    3.74
   2  -1 -23   -0.29    1.45
  -1   1  23    3.25    1.15
   1  -1 -23    1.77    3.58
   0   1  23   25.35    5.03
   0   1  23   27.89    5.35
   1   1  23   11.07    2.27
   1   1  23    9.12    2.48
   2   1  23    9.24    2.11
   3   1  23    1.97    0.99
   3   1  23    1.80    0.71
   4   1  23    1.26    0.91
   4   1  23    0.61    0.65
   5   1  23    0.54    0.84
   5   1  23    2.06    0.76
   6   1  23    1.60    0.93
   6   1  23    1.33    0.76
   7   1  23    2.09    1.03
   7   1  23    3.80    0.98
   8   1  23    0.20    0.95
   8   1  23    1.05    0.97
   8   1  23   -0.17    0.80
   8   1  23   -0.54    0.68
   9   1  23    1.16    1.03
   9   1  23    1.17    0.96
   9   1  23    0.81    0.81
   9   1  23    0.40    0.62
  10   1  23    1.08    0.81
  10   1  23    1.60    0.89
  10   1  23    3.08    1.04
  10   1  23    1.15    0.71
  11   1  23   -0.28    0.68
  11   1  23    1.58    0.79
  11   1  23    0.17    0.77
  12   1  23    1.29    0.77
  12   1  23    1.35    0.77
  12   1  23    2.01    0.83
  13   1  23    0.68    0.65
  13   1  23    1.31    0.76
  13   1  23    1.06    0.63
  14   1  23    2.71    0.76
  14   1  23    1.16    0.69
  15   1  23    1.34    0.52
  15   1  23    0.86    0.48
  16  -1 -22    0.32    1.08
  16  -1 -22   -0.81    0.97
  15  -1 -22   -1.24    1.48
  15  -1 -22   -0.37    1.28
  14  -1 -22    1.75    1.47
  14  -1 -22    1.36    1.52
  13  -1 -22    2.58    1.76
  12  -1 -22    1.90    1.89
  11  -1 -22    0.69    1.73
  11  -1 -22   -1.32    1.61
  10  -1 -22    1.07    1.90
  10  -1 -22   -0.71    1.73
   9  -1 -22    1.81    2.12
   9  -1 -22   -0.37    1.85
   8  -1 -22    3.59    2.20
   8  -1 -22    1.52    1.98
   7  -1 -22   -0.35    1.84
   7  -1 -22    1.90    2.07
   6  -1 -22    4.30    4.43
   6  -1 -22    0.76    1.98
   5  -1 -22    3.19    4.61
   5  -1 -22    2.95    2.14
   4  -1 -22   16.70    5.47
   4  -1 -22    3.89    2.38
   3  -1 -22    3.04    4.58
   3  -1 -22    3.35    2.06
   2  -1 -22   -6.82    3.69
   2  -1 -22    0.63    1.56
   1  -1 -22   11.10    4.28
   1  -1 -22    1.14    1.53
   0   1  22    1.05    0.95
   0  -1 -22    0.87    3.40
   1   1  22    0.29    1.31
   1   1  22    0.18    0.76
   2   1  22   14.98    2.86
   2   1  22   13.69    2.61
   2   1  22   10.31    2.37
   3   1  22   23.48    4.70
   3   1  22   27.71    4.89
   4   1  22    2.95    1.12
   4   1  22    2.24    0.93
   5   1  22   18.52    3.79
   5   1  22   19.20    3.68
   6   1  22    5.19    1.58
   6   1  22    6.79    1.48
   7   1  22    3.04    1.34
   7   1  22    1.84    1.09
   7   1  22    2.07    0.91
   8   1  22    0.22    0.97
   8   1  22    0.21    0.97
   8   1  22    0.36    0.84
   8   1  22    0.90    0.67
   9   1  22    0.62    1.03
   9   1  22    1.26    1.01
   9   1  22    1.94    0.92
   9   1  22    0.15    0.72
  10   1  22    0.58    0.83
  10   1  22   -0.20    0.96
  10   1  22    0.84    0.87
  10   1  22   -0.56    0.53
  10   1  22   -0.14    0.70
  11   1  22    0.09    0.54
  11   1  22    0.32    0.79
  11   1  22   -0.35    0.86
  11   1  22    1.10    0.89
  11   1  22    0.82    0.73
  12   1  22    0.88    0.72
  12   1  22    0.78    0.56
  12   1  22    1.35    0.86
  12   1  22   -0.15    0.71
  13   1  22   -0.08    0.47
  13   1  22    1.59    0.73
  13   1  22    1.20    0.77
  13   1  22    1.42    0.68
  14   1  22    5.80    1.09
  14   1  22    4.38    1.12
  14   1  22    2.72    0.96
  15   1  22    1.37    0.70
  15   1  22    0.97    0.62
  16   1  22    0.47    0.47
  16   1  22   -0.39    0.45
  17  -1 -21    0.12    0.89
  17  -1 -21   -1.11    1.12
  16  -1 -21    1.19    1.17
  16  -1 -21   -0.64    1.42
  15  -1 -21   -1.30    1.40
  15  -1 -21    1.59    1.56
  14  -1 -21    0.79    1.55
  14  -1 -21    0.31    1.78
  13  -1 -21   -0.35    1.82
  12  -1 -21    3.01    2.14
  11  -1 -21   -0.73    2.06
  11  -1 -21    1.98    1.94
  10  -1 -21   -0.38    2.02
  10  -1 -21   -0.82    2.10
   9  -1 -21    3.57    2.41
   9  -1 -21    3.29    2.32
   8  -1 -21   -1.61    2.17
   8  -1 -21    0.41    2.11
   7  -1 -21    1.20    2.26
   7  -1 -21    4.42    4.63
   7  -1 -21    1.95    2.14
   6  -1 -21    3.14    2.40
   6  -1 -21    3.30    4.66
   6  -1 -21   -0.37    1.96
   5  -1 -21    4.58    2.65
   5  -1 -21    9.74    5.02
   4  -1 -21    3.30    2.11
   4  -1 -21   11.61    5.15
   3  -1 -21    3.47    2.00
   3  -1 -21   18.42    4.97
   2  -1 -21    0.98    1.79
   2  -1 -21    0.98    4.05
   1  -1 -21    0.30    1.54
   1  -1 -21    2.81    3.91
   0  -1 -21    6.17    3.96
   1   1  21   18.27    3.55
  -1  -1 -21    7.37    4.88
   1   1  21   15.28    3.19
   2   1  21   16.52    3.55
   2   1  21   16.22    3.34
   2   1  21   15.62    3.19
   3   1  21   10.51    2.05
   3   1  21    7.72    1.82
   4   1  21   48.15    8.73
   4   1  21   45.44    8.82
   5   1  21    8.01    1.94
   5   1  21    7.84    1.77
   6   1  21    0.94    0.97
   6   1  21    2.43    0.89
   7   1  21    0.22    1.06
   7   1  21   -0.94    0.86
   7   1  21    0.31    0.76
   8   1  21    2.18    1.17
   8   1  21    0.75    0.95
   8   1  21    2.20    0.73
   8   1  21    3.02    1.01
   9   1  21   26.29    4.65
   9   1  21   23.10    4.76
   9   1  21   25.47    4.77
   9   1  21   24.33    4.68
   9   1  21   22.15    4.54
  10   1  21    3.52    1.13
  10   1  21    0.83    1.09
  10   1  21    0.72    0.84
  10   1  21    1.33    0.71
  10   1  21    0.78    0.84
  11   1  21   -0.19    0.76
  11   1  21    0.20    0.78
  11   1  21    0.35    0.84
  11   1  21    0.77    0.59
  11   1  21    0.76    0.75
  12   1  21    4.87    1.37
  12   1  21    4.53    1.23
  12   1  21    7.43    1.42
  12   1  21    6.08    1.51
  12   1  21    5.34    1.43
  13   1  21    0.79    0.58
  13   1  21    1.49    0.80
  13   1  21    0.59    0.72
  13   1  21    1.51    0.85
  14   1  21    3.37    0.80
  14   1  21    4.28    0.94
  14   1  21    1.31    0.85
  14   1  21    2.51    0.98
  15   1  21   -0.50    0.62
  15   1  21    0.23    0.44
  15   1  21    0.81    0.63
  16   1  21   -0.30    0.49
  16   1  21    0.29    0.51
  17   1  21    0.82    0.47
  18  -1 -20   -0.46    1.11
  17  -1 -20    1.05    1.42
  17  -1 -20    1.65    1.12
  16  -1 -20   -0.80    1.59
  16  -1 -20    0.60    1.28
  15  -1 -20    1.90    1.90
  15  -1 -20    1.00    1.51
  14  -1 -20   -0.72    1.98
  14  -1 -20    5.59    2.08
  13  -1 -20    0.40    1.95
  13  -1 -20    4.01    2.20
  12  -1 -20    1.28    2.12
  11  -1 -20   -0.89    2.29
  10  -1 -20   -0.45    2.48
  10  -1 -20   -0.41    2.00
   9  -1 -20   -0.45    2.51
   9  -1 -20    1.65    2.50
   8  -1 -20    0.87    2.40
   8  -1 -20    1.12    5.14
   8  -1 -20    0.41    2.41
   7  -1 -20   -0.84    2.27
   7  -1 -20    4.45    4.50
   7  -1 -20    0.82    2.10
   6  -1 -20    3.20    2.42
   6  -1 -20    3.29    5.16
   6  -1 -20    5.57    2.77
   5  -1 -20   -0.37    2.02
   5  -1 -20   -2.15    4.14
   5  -1 -20    1.92    2.01
   4  -1 -20    1.05    4.23
   4  -1 -20    4.77    2.32
   3  -1 -20    3.03    3.72
   3  -1 -20    3.48    2.15
   2  -1 -20    0.97    3.80
   2  -1 -20    1.31    1.73
   1  -1 -20    0.93    3.77
   1  -1 -20   -2.42    2.01
   0  -1 -20    0.88    3.31
   0  -1 -20   -0.55    1.73
   1   1  20   10.42    2.10
  -1  -1 -20    8.98    3.98
   2   1  20   -0.27    1.22
  -2  -1 -20   -1.50    2.94
   2   1  20    0.52    0.77
   2   1  20    0.96    0.62
   3   1  20    0.18    0.88
   3   1  20    1.43    0.69
   4   1  20   37.02    7.12
   4   1  20   39.74    7.22
   5   1  20   13.94    2.92
   5   1  20   13.86    2.80
   6   1  20    0.37    1.02
   6   1  20    2.63    0.85
   7   1  20   -0.88    1.14
   7   1  20    0.19    0.96
   7   1  20    0.55    0.58
   7   1  20    0.48    0.73
   8   1  20    0.22    1.08
   8   1  20    0.47    0.62
   8   1  20   -0.19    0.96
   8   1  20    0.82    0.86
   9   1  20    1.35    1.07
   9   1  20   -0.22    1.11
   9   1  20    1.15    0.98
   9   1  20    0.73    0.70
   9   1  20    2.33    1.05
  10   1  20    0.21    1.07
  10   1  20   -0.22    0.86
  10   1  20    0.19    0.93
  10   1  20    0.12    0.62
  10   1  20    2.82    0.95
  11   1  20    2.07    1.23
  11   1  20    3.04    1.18
  11   1  20    2.75    1.13
  11   1  20    2.62    0.88
  11   1  20    3.41    1.08
  12   1  20    1.86    1.12
  12   1  20    1.96    1.02
  12   1  20    1.95    0.84
  12   1  20    4.90    1.14
  12   1  20    2.64    1.03
  13   1  20    0.16    0.77
  13   1  20    0.46    0.62
  13   1  20    1.02    0.76
  13   1  20    0.18    0.79
  13   1  20   -0.16    0.78
  14   1  20    1.20    0.77
  14   1  20    0.74    0.57
  14   1  20    1.48    0.81
  14   1  20    0.83    0.65
  15   1  20    0.09    0.47
  15   1  20    0.26    0.64
  15   1  20    1.14    0.67
  16   1  20    0.32    0.48
  16   1  20    0.34    0.54
  16   1  20    0.47    0.58
  17   1  20    2.21    0.67
  17   1  20    1.33    0.63
  18  -1 -19    0.80    1.34
  18  -1 -19   -0.96    0.94
  17  -1 -19    0.26    1.67
  17  -1 -19    1.42    1.28
  16  -1 -19    1.57    1.90
  16  -1 -19   -0.23    1.42
  15  -1 -19    3.67    2.34
  15  -1 -19    6.39    2.01
  14  -1 -19    1.22    2.10
  14  -1 -19    2.98    1.50
  14  -1 -19    0.32    1.93
  13  -1 -19   -0.44    2.19
  13  -1 -19   -0.35    1.38
  13  -1 -19    0.72    1.98
  12  -1 -19   -0.47    2.19
  12  -1 -19    0.36    1.29
  11  -1 -19    0.48    2.40
  11  -1 -19   -0.36    1.32
  10  -1 -19   -0.96    2.46
  10  -1 -19   -0.36    1.35
   9  -1 -19    0.84    2.38
   9  -1 -19   -0.47    2.45
   8  -1 -19    0.42    2.22
   8  -1 -19    0.46    2.21
   7  -1 -19    0.81    2.05
   7  -1 -19   -1.10    4.44
   7  -1 -19   -0.44    2.35
   6  -1 -19   10.22    3.14
   6  -1 -19    8.25    3.16
   6  -1 -19   15.05    5.09
   5  -1 -19    3.85    2.39
   5  -1 -19    7.33    4.39
   4  -1 -19   14.44    4.02
   4  -1 -19   32.47    7.09
   3  -1 -19   10.75    4.79
   2  -1 -19   -0.94    3.62
   1  -1 -19   12.54    4.79
   0  -1 -19    0.85    3.39
  -1  -1 -19   51.87   10.17
   1   1  19   46.22    8.62
   2   1  19    9.92    2.12
  -2  -1 -19    5.18    3.96
   2   1  19   13.23    2.56
   3   1  19    8.38    2.02
   3   1  19   10.60    2.19
   3   1  19   12.66    2.45
   4   1  19    5.18    1.41
   4   1  19    5.24    1.29
   5   1  19   43.50    8.35
   5   1  19   46.68    8.43
   6   1  19    1.27    1.20
   6   1  19    0.53    0.58
   6   1  19    0.36    0.89
   6   1  19   -0.46    0.77
   7   1  19    0.64    1.12
   7   1  19    3.36    1.12
   7   1  19    1.86    0.76
   7   1  19    2.25    0.96
   7   1  19    3.61    1.16
   8   1  19    0.65    1.07
   8   1  19    0.37    0.67
   8   1  19    0.57    0.89
   8   1  19    0.66    0.89
   9   1  19    1.12    0.93
   9   1  19   -0.22    1.02
   9   1  19   -0.19    0.83
   9   1  19    0.91    0.72
   9   1  19    0.34    0.85
  10   1  19    8.22    1.95
  10   1  19    7.42    1.92
  10   1  19    5.20    1.79
  10   1  19    8.62    1.79
  10   1  19    9.87    1.97
  10   1  19    8.39    1.82
  11   1  19   -0.21    0.83
  11   1  19   -0.21    1.03
  11   1  19    1.50    0.73
  11   1  19    0.95    0.99
  11   1  19    0.68    0.76
  12   1  19    4.31    1.38
  12   1  19    3.72    1.32
  12   1  19    4.43    1.36
  12   1  19    5.52    1.25
  12   1  19    3.96    1.24
  13   1  19   -0.13    0.64
  13   1  19    1.23    0.88
  13   1  19   -0.58    0.88
  13   1  19   -0.18    0.75
  14   1  19    0.33    0.75
  14   1  19    0.61    0.63
  14   1  19   -0.71    0.88
  14   1  19    1.07    0.73
  15   1  19    0.16    0.68
  15   1  19    0.44    0.54
  15   1  19    0.89    0.73
  15   1  19    0.74    0.64
  16   1  19    0.19    0.51
  16   1  19    1.21    0.70
  17   1  19    0.64    0.51
  17   1  19    1.18    0.59
  18   1  19    1.34    0.54
  18  -1 -18    0.29    1.06
  17  -1 -18    2.71    1.82
  17  -1 -18    0.27    1.15
  17  -1 -18    0.40    1.31
  16  -1 -18    0.72    1.76
  16  -1 -18    1.90    1.26
  16  -1 -18    0.25    1.53
  15  -1 -18    5.31    2.49
  15  -1 -18    5.31    2.01
  15  -1 -18    5.76    2.19
  14  -1 -18   -1.79    2.23
  14  -1 -18   -0.38    1.44
  14  -1 -18    0.69    2.04
  13  -1 -18    0.48    2.33
  13  -1 -18    0.79    1.36
  13  -1 -18    6.07    2.23
  12  -1 -18    0.49    2.36
  12  -1 -18    0.80    1.40
  12  -1 -18    0.40    1.98
  11  -1 -18    0.50    2.46
  11  -1 -18    2.38    1.53
  10  -1 -18    1.49    2.95
  10  -1 -18    8.04    2.13
   9  -1 -18   -1.09    1.40
   9  -1 -18   -0.97    2.47
   9  -1 -18    4.39    4.86
   9  -1 -18   -0.42    2.24
   8  -1 -18    3.72    2.46
   8  -1 -18    3.05    1.61
   8  -1 -18    0.82    2.20
   7  -1 -18    4.26    4.87
   7  -1 -18   12.40    3.34
   6  -1 -18    2.07    4.72
   6  -1 -18    7.50    2.79
   5  -1 -18    1.00    4.07
   5  -1 -18   -0.39    2.07
   4  -1 -18   20.37    5.85
   4  -1 -18    7.47    2.88
   3  -1 -18   -0.93    3.26
   3  -1 -18    0.64    1.93
   2  -1 -18   26.81    7.14
   1  -1 -18   -0.85    3.23
   0   1  18   -0.29    0.48
   0  -1 -18    2.44    3.64
   1   1  18    2.56    0.81
  -1  -1 -18   -0.77    3.18
   2   1  18   15.08    2.88
  -2  -1 -18   10.69    4.34
   3   1  18   10.23    2.15
   3   1  18    5.55    1.81
   3   1  18   10.13    1.81
   4   1  18    1.31    0.86
   4   1  18    2.14    0.77
   5   1  18    6.85    1.64
   5   1  18    9.97    1.90
   5   1  18   11.38    1.84
   5   1  18    5.72    1.76
   6   1  18   27.67    5.29
   6   1  18   28.45    5.40
   6   1  18   26.72    5.21
   6   1  18   28.16    5.37
   6   1  18   28.50    5.33
   7   1  18    0.21    1.02
   7   1  18    1.63    1.03
   7   1  18    1.20    0.79
   7   1  18    0.32    0.78
   7   1  18    1.59    1.07
   8   1  18   11.13    2.34
   8   1  18   10.02    2.09
   8   1  18    7.62    2.17
   8   1  18   11.19    2.19
   9   1  18    5.76    1.68
   9   1  18    4.64    1.56
   9   1  18    5.32    1.55
   9   1  18    5.70    1.40
   9   1  18    8.15    1.58
  10   1  18    0.65    0.94
  10   1  18    0.22    1.01
  10   1  18    0.42    0.85
  10   1  18    0.77    1.02
  10   1  18    0.17    0.88
  10   1  18    1.02    0.97
  11   1  18    4.01    1.21
  11   1  18    0.21    1.07
  11   1  18    3.67    1.19
  11   1  18    1.59    1.00
  11   1  18    3.83    1.11
  11   1  18    3.40    1.21
  12   1  18   -0.81    0.84
  12   1  18    0.21    0.88
  12   1  18   -0.19    0.90
  12   1  18    0.58    0.77
  12   1  18    0.50    0.88
  13   1  18    6.45    1.62
  13   1  18    8.35    1.54
  13   1  18    4.11    1.50
  13   1  18    5.86    1.60
  14   1  18   -0.17    0.96
  14   1  18    0.67    0.69
  14   1  18    1.13    0.84
  14   1  18    0.50    0.75
  15   1  18    0.37    0.62
  15   1  18   -0.51    0.78
  15   1  18    0.14    0.61
  16   1  18    8.20    1.82
  16   1  18    8.45    1.78
  17   1  18    1.35    0.82
  17   1  18    3.52    0.82
  18   1  18    0.37    0.53
  20  -1 -17   -0.28    1.03
  19  -1 -17    2.11    1.45
  18  -1 -17   -1.34    1.17
  18  -1 -17   -0.99    1.27
  17  -1 -17    2.90    1.34
  17  -1 -17    1.12    1.54
  16  -1 -17    2.77    2.41
  16  -1 -17    3.66    1.66
  16  -1 -17    0.28    1.64
  15  -1 -17    2.67    2.81
  15  -1 -17    7.20    2.26
  15  -1 -17    7.76    2.42
  14  -1 -17    0.48    2.36
  14  -1 -17    1.68    1.69
  14  -1 -17    3.62    2.10
  13  -1 -17    1.01    2.51
  13  -1 -17   -0.43    1.50
  13  -1 -17    0.78    1.95
  12  -1 -17    3.08    2.71
  12  -1 -17    5.58    1.88
  12  -1 -17    2.04    2.35
  11  -1 -17    5.12    3.33
  11  -1 -17   14.61    2.96
  11  -1 -17    9.18    3.36
  10  -1 -17    5.18    2.07
  10  -1 -17    1.01    2.73
   9  -1 -17    2.13    4.59
   9  -1 -17    0.75    1.42
   9  -1 -17    3.41    2.50
   8  -1 -17    1.39    1.32
   8  -1 -17   -0.47    2.15
   7  -1 -17    2.23    1.39
   7  -1 -17   -0.88    2.05
   6  -1 -17    2.96    4.01
   6  -1 -17    1.23    2.21
   5  -1 -17    2.86    3.87
   5  -1 -17    4.58    2.41
   4  -1 -17   27.47    5.30
   4  -1 -17    8.40    3.15
   3  -1 -17    1.76    3.33
   3  -1 -17    0.96    1.78
   2  -1 -17    8.40    4.24
   1  -1 -17   11.25    4.18
   0   1  17    8.60    1.77
   0  -1 -17    8.40    4.19
   1   1  17    3.38    0.89
  -1  -1 -17    2.89    3.17
   2   1  17    9.65    2.00
  -2  -1 -17   11.51    3.81
   3   1  17    4.16    1.26
  -3  -1 -17    3.12    3.00
   3   1  17    1.48    0.80
   3   1  17    2.03    0.74
   3   1  17    0.88    0.73
   4   1  17    0.61    0.81
   4   1  17    1.60    0.59
   4   1  17    2.24    0.79
   4   1  17    0.38    0.68
   5   1  17    0.95    0.78
   5   1  17    0.20    0.50
   5   1  17    1.25    0.89
   5   1  17    0.41    0.62
   6   1  17    7.18    1.78
   6   1  17    9.45    1.98
   6   1  17    8.46    1.90
   6   1  17   10.00    1.88
   7   1  17    0.98    1.00
   7   1  17    0.48    0.64
   7   1  17    0.52    0.91
   7   1  17   -0.15    0.73
   8   1  17   10.47    2.15
   8   1  17    9.86    2.07
   8   1  17    8.05    1.92
   8   1  17    9.00    2.02
   9   1  17    9.20    2.18
   9   1  17    9.09    2.22
   9   1  17    8.90    2.20
   9   1  17   10.64    2.06
   9   1  17    7.23    2.09
   9   1  17   11.20    2.16
  10   1  17    2.11    1.11
  10   1  17    3.83    1.16
  10   1  17    0.76    1.02
  10   1  17    3.04    0.96
  10   1  17    1.85    1.21
  10   1  17    1.72    0.91
  11   1  17    1.89    0.99
  11   1  17    0.43    1.00
  11   1  17    0.15    0.72
  11   1  17    0.19    0.84
  11   1  17   -0.70    0.98
  11   1  17    3.22    1.13
  12   1  17    1.22    0.93
  12   1  17    0.64    0.98
  12   1  17    0.61    0.79
  12   1  17    0.97    0.85
  12   1  17    2.35    1.11
  13   1  17    2.06    0.99
  13   1  17   -0.19    0.80
  13   1  17    1.51    0.82
  13   1  17    1.79    1.02
  14   1  17    0.17    0.73
  14   1  17    1.38    0.90
  14   1  17    2.62    0.88
  14   1  17    0.65    0.78
  14   1  17    1.22    0.83
  15   1  17    3.28    0.99
  15   1  17    3.63    1.09
  15   1  17    2.42    0.99
  16   1  17    0.16    0.71
  16   1  17    0.99    0.69
  17   1  17    0.69    0.62
  17   1  17    0.33    0.57
  18   1  17   -0.22    0.55
  18   1  17    0.27    0.51
  19   1  17   -0.27    0.46
  20   1  17   -0.06    0.37
  20  -1 -16    0.88    1.17
  19  -1 -16    2.02    1.01
  19  -1 -16    0.26    1.10
  18  -1 -16    0.63    1.88
  18  -1 -16   -0.91    1.30
  18  -1 -16   -0.32    1.10
  17  -1 -16   -0.48    1.40
  17  -1 -16    1.47    1.44
  16  -1 -16    2.95    1.64
  16  -1 -16    0.82    1.55
  15  -1 -16    2.35    2.73
  15  -1 -16    7.11    2.26
  15  -1 -16    3.06    1.84
  14  -1 -16   -0.50    2.31
  14  -1 -16    1.12    2.02
  14  -1 -16    0.90    1.51
  13  -1 -16    4.16    3.09
  13  -1 -16    1.58    2.48
  13  -1 -16    2.73    1.82
  12  -1 -16    0.52    2.62
  12  -1 -16    4.49    2.50
  12  -1 -16    0.45    1.80
  11  -1 -16    2.58    3.14
  11  -1 -16    1.23    2.59
  11  -1 -16    6.44    2.02
  10  -1 -16   -0.41    1.31
  10  -1 -16   10.41    5.03
  10  -1 -16    6.50    2.92
   9  -1 -16   -0.38    1.26
   9  -1 -16    2.05    4.21
   9  -1 -16    2.41    2.22
   8  -1 -16    0.70    1.45
   8  -1 -16    4.98    4.29
   8  -1 -16    1.82    2.38
   7  -1 -16    0.64    1.24
   7  -1 -16    6.43    2.53
   6  -1 -16    3.74    1.45
   6  -1 -16    2.40    2.15
   6  -1 -16    4.65    3.37
   5  -1 -16   -0.74    2.04
   5  -1 -16   -2.68    3.32
   4  -1 -16    5.43    2.27
   4  -1 -16    8.56    3.75
   3  -1 -16    7.40    2.42
   3  -1 -16    5.74    4.07
   2  -1 -16    3.62    1.73
   2  -1 -16    3.14    3.48
   1  -1 -16   12.70    4.70
   0  -1 -16   34.20    6.87
   0   1  16   29.64    5.21
   0   1  16   14.94    5.94
  -1  -1 -16   17.55    5.03
   1   1  16   20.86    3.63
   1   1  16   10.68    4.30
  -2  -1 -16   10.16    3.76
   2   1  16   12.68    2.21
   2   1  16    9.35    2.19
   3   1  16   19.57    3.16
  -3  -1 -16   14.14    4.20
   3   1  16   12.33    2.82
   3   1  16   14.55    2.82
   4   1  16    5.21    1.35
   4   1  16    8.23    1.54
   4   1  16    7.27    1.45
   4   1  16    6.03    1.45
   5   1  16    2.07    0.68
   5   1  16    2.23    0.88
   5   1  16    2.20    0.76
   5   1  16    2.60    0.89
   6   1  16    1.25    0.78
   6   1  16    0.33    0.63
   6   1  16    0.58    0.60
   6   1  16    0.82    0.80
   6   1  16    2.07    0.79
   7   1  16    6.25    1.61
   7   1  16    6.91    1.60
   7   1  16    8.34    1.76
   7   1  16    8.29    1.80
   7   1  16    7.33    1.66
   8   1  16    1.88    0.83
   8   1  16    0.34    0.95
   8   1  16    0.90    0.65
   8   1  16    2.48    0.98
   8   1  16    0.77    0.79
   9   1  16    1.43    0.84
   9   1  16    2.18    0.97
   9   1  16    0.54    0.85
   9   1  16    2.48    0.86
   9   1  16    0.95    0.99
   9   1  16    1.30    0.89
  10   1  16   36.28    6.26
  10   1  16   31.08    6.27
  10   1  16   32.01    6.28
  10   1  16   35.16    6.20
  10   1  16   32.45    6.26
  10   1  16   29.58    6.22
  11   1  16    0.21    1.07
  11   1  16    0.82    0.97
  11   1  16    1.07    0.92
  11   1  16    2.10    1.14
  11   1  16    1.33    1.04
  12   1  16   22.91    5.48
  12   1  16   30.73    5.59
  12   1  16   31.05    5.47
  12   1  16   30.61    5.52
  13   1  16    5.21    1.67
  13   1  16    5.25    1.61
  13   1  16    5.80    1.63
  13   1  16   10.21    1.79
  13   1  16    8.21    1.73
  14   1  16   -0.81    0.79
  14   1  16   -1.08    0.77
  14   1  16    0.92    0.82
  14   1  16   -0.17    0.75
  14   1  16    2.04    0.94
  15   1  16    1.90    0.90
  15   1  16    0.48    0.73
  15   1  16    1.90    0.88
  15   1  16    2.31    0.96
  16   1  16    1.04    0.83
  16   1  16    2.70    0.91
  17   1  16   -0.15    0.67
  17   1  16    0.12    0.66
  18   1  16    1.72    0.77
  18   1  16    1.15    0.72
  18   1  16    1.85    0.79
  19   1  16    1.69    0.66
  19   1  16    2.41    0.74
  20   1  16    0.47    0.43
  20  -1 -15    1.23    1.32
  20  -1 -15    1.17    1.09
  19  -1 -15   -0.55    1.78
  19  -1 -15    0.60    1.22
  19  -1 -15    0.40    1.03
  18  -1 -15    0.34    1.72
  18  -1 -15   -0.36    1.36
  18  -1 -15   -1.18    1.34
  17  -1 -15    0.40    2.18
  17  -1 -15    1.63    1.51
  17  -1 -15   -0.77    1.58
  16  -1 -15    1.78    1.56
  16  -1 -15    0.30    1.48
  15  -1 -15    7.92    2.45
  15  -1 -15    2.07    2.04
  14  -1 -15    1.42    1.66
  14  -1 -15   -0.38    1.79
  13  -1 -15   -0.53    2.72
  13  -1 -15    6.11    2.03
  13  -1 -15    3.04    1.84
  13  -1 -15    1.58    2.23
  12  -1 -15    6.30    3.05
  12  -1 -15    5.93    2.34
  12  -1 -15    9.66    2.28
  12  -1 -15    0.40    2.29
  11  -1 -15    3.07    2.68
  11  -1 -15    3.57    1.76
  11  -1 -15    5.20    2.10
  11  -1 -15    7.18    2.82
  10  -1 -15    2.03    1.64
  10  -1 -15    5.90    2.85
  10  -1 -15    9.96    4.84
  10  -1 -15    2.73    2.05
   9  -1 -15    2.92    4.14
   9  -1 -15    7.13    1.91
   9  -1 -15    3.75    2.68
   8  -1 -15    1.88    3.28
   8  -1 -15   -0.69    1.33
   8  -1 -15    0.44    2.06
   7  -1 -15    1.88    1.21
   7  -1 -15    0.41    2.09
   6  -1 -15    0.28    1.06
   6  -1 -15   -0.77    2.08
   5  -1 -15    1.66    3.04
   5  -1 -15    2.83    1.86
   5  -1 -15    1.26    1.06
   4  -1 -15    2.59    1.91
   4  -1 -15    3.97    3.22
   4  -1 -15   -0.51    1.58
  -4   1  15   -0.99    1.34
   3  -1 -15    6.19    2.34
   3  -1 -15   14.42    4.27
  -3   1  15    9.39    2.59
   3  -1 -15    5.50    2.37
   2  -1 -15    3.19    2.06
  -2   1  15    7.10    2.32
   2  -1 -15    9.26    2.74
  -2   1  15    5.98    3.04
  -1   1  15   77.17   14.96
   1  -1 -15   62.54   14.48
   1  -1 -15   88.26   15.12
  -1   1  15   80.69   14.63
   0   1  15   16.83    4.66
   0   1  15   16.38    4.52
   0  -1 -15   14.52    4.59
   0  -1 -15   23.65    5.27
   0   1  15   19.78    3.60
  -1  -1 -15  117.79   31.99
   1   1  15  173.69   32.32
  -1  -1 -15  183.09   32.35
   1   1  15  192.76   31.40
   1   1  15  149.73   32.07
   1   1  15  167.17   31.39
   2   1  15    1.77    2.01
  -2  -1 -15    4.11    3.22
   2   1  15    3.52    0.91
   2   1  15    3.24    0.95
   3   1  15    8.27    1.92
  -3  -1 -15    7.13    3.49
   3   1  15   11.62    2.03
   3   1  15   11.29    2.05
   4   1  15    2.15    0.72
   4   1  15    2.62    0.91
   4   1  15    2.29    0.73
   4   1  15    2.16    0.76
   4   1  15    3.77    0.89
   5   1  15    4.31    1.04
   5   1  15    3.44    1.12
   5   1  15    5.65    1.08
   5   1  15    3.39    1.10
   5   1  15    3.41    1.05
   6   1  15   -0.58    0.65
   6   1  15    0.32    0.55
   6   1  15    0.99    0.60
   6   1  15    0.65    0.60
   7   1  15    5.52    1.38
   7   1  15    5.53    1.46
   7   1  15    6.15    1.36
   7   1  15    7.05    1.56
   7   1  15    6.12    1.40
   8   1  15    4.80    1.11
   8   1  15    2.59    1.09
   8   1  15    3.78    1.08
   8   1  15    3.95    1.27
   8   1  15    5.74    1.26
   8   1  15    4.58    1.22
   9   1  15   -0.14    0.74
   9   1  15    0.68    0.89
   9   1  15    0.81    0.72
   9   1  15    0.56    0.85
   9   1  15   -0.47    0.78
   9   1  15    1.51    0.91
  10   1  15    2.06    0.94
  10   1  15    0.54    0.88
  10   1  15    1.30    0.80
  10   1  15   -0.59    0.84
  10   1  15    0.20    0.90
  10   1  15    2.83    1.00
  11   1  15    0.77    0.85
  11   1  15    2.83    1.20
  11   1  15    0.60    0.82
  11   1  15    1.83    0.89
  11   1  15    2.59    1.14
  12   1  15    4.75    1.35
  12   1  15    2.19    1.29
  12   1  15    3.94    1.22
  12   1  15    3.98    1.20
  12   1  15    4.93    1.36
  13   1  15    0.21    0.80
  13   1  15    0.19    0.84
  13   1  15    0.96    0.88
  13   1  15    0.17    0.77
  13   1  15    0.82    0.95
  14   1  15    0.37    0.79
  14   1  15   -0.41    0.86
  14   1  15    0.64    0.94
  14   1  15    0.79    0.87
  14   1  15    0.68    0.91
  15   1  15    5.80    1.36
  15   1  15    5.27    1.47
  15   1  15    3.84    1.27
  15   1  15    5.24    1.33
  15   1  15    4.60    1.36
  16   1  15    0.54    0.72
  16   1  15   -0.87    0.74
  16   1  15    0.80    0.75
  17   1  15    1.77    0.82
  17   1  15    1.27    0.83
  18   1  15    1.62    0.77
  18   1  15    0.42    0.67
  19   1  15    0.62    0.56
  19   1  15   -0.35    0.56
  20   1  15   -0.64    0.50
  21   1  15    0.06    0.37
  21  -1 -14    0.91    1.12
  21  -1 -14    0.20    0.82
  20  -1 -14   -0.23    1.49
  20  -1 -14    1.37    1.23
  19  -1 -14    1.20    2.00
  19  -1 -14   -0.14    1.12
  19  -1 -14   -2.71    1.51
  18  -1 -14    0.73    1.98
  18  -1 -14    0.21    1.30
  18  -1 -14    0.79    1.70
  17  -1 -14    0.43    2.08
  17  -1 -14   -1.05    1.71
  17  -1 -14    0.44    1.47
  16  -1 -14    2.84    2.64
  16  -1 -14    2.17    1.88
  16  -1 -14    2.36    2.03
  16  -1 -14    1.10    1.35
  15  -1 -14    2.77    1.96
  15  -1 -14    2.43    1.83
  15  -1 -14    4.59    2.01
  14  -1 -14    1.12    2.18
  14  -1 -14    3.09    1.70
  14  -1 -14    2.94    1.87
  13  -1 -14    2.70    2.39
  13  -1 -14    9.57    2.49
  13  -1 -14    4.94    1.97
  12  -1 -14    0.52    2.69
  12  -1 -14    1.95    2.10
  12  -1 -14   -0.46    1.60
  12  -1 -14   -0.73    1.36
  11  -1 -14    2.69    2.11
  11  -1 -14    3.01    2.58
  11  -1 -14    2.90    3.78
  11  -1 -14    2.16    1.84
  11  -1 -14    5.59    1.71
  10  -1 -14    0.37    1.93
  10  -1 -14    8.03    2.22
  10  -1 -14    4.93    1.74
  10  -1 -14   11.33    4.81
  10  -1 -14    1.91    2.39
   9  -1 -14   -0.74    1.31
   9  -1 -14   -0.31    0.89
   9  -1 -14   -0.91    3.33
   9  -1 -14    1.35    2.39
   8  -1 -14    0.67    1.25
   8  -1 -14   -0.28    0.99
   8  -1 -14    0.88    3.14
   8  -1 -14    1.27    2.18
   7  -1 -14    1.22    1.22
   7  -1 -14    1.97    2.06
   7  -1 -14    2.53    3.43
   6  -1 -14    3.32    3.42
   6  -1 -14    1.09    1.87
   6  -1 -14    0.27    0.98
   5  -1 -14    7.06    1.61
  -5   1  14    4.97    1.77
   5  -1 -14    3.44    1.94
   5  -1 -14    1.56    3.10
   5  -1 -14    5.02    2.18
   4  -1 -14    3.66    1.39
   4  -1 -14    2.18    3.09
  -4   1  14    9.01    2.93
  -4   1  14    5.84    1.96
   4  -1 -14    9.34    2.32
   4  -1 -14    2.75    2.11
   3  -1 -14   63.57    9.99
  -3   1  14   45.58    9.06
  -3   1  14   58.15    9.99
   3  -1 -14   41.49    9.04
   3  -1 -14   34.76    8.74
   3  -1 -14   71.18   10.21
  -2   1  14   86.54   18.74
   2  -1 -14  117.02   18.61
  -2   1  14  116.77   18.51
   2  -1 -14  126.95   19.24
   2  -1 -14   78.85   17.93
   1  -1 -14  166.16   34.47
  -1   1  14  174.88   34.79
   1  -1 -14  229.18   34.97
  -1   1  14  188.15   34.49
   0  -1 -14   14.30    4.35
   0   1  14   14.21    4.43
   0   1  14   19.70    4.41
   0   1  14   17.45    3.30
   0  -1 -14   25.25    5.25
  -1  -1 -14  257.10   49.06
  -1  -1 -14  247.01   49.32
   1   1  14  287.58   49.48
  -1  -1 -14  300.41   49.51
   1   1  14  274.11   48.58
   1   1  14  293.08   49.40
   1   1  14  257.12   48.57
  -2  -1 -14  172.41   30.88
   2   1  14  150.34   30.63
  -2  -1 -14  145.04   30.38
   2   1  14  155.68   29.94
  -2  -1 -14  200.04   30.96
   2   1  14  188.20   30.83
   2   1  14  173.87   29.96
   3   1  14    4.15    0.90
   3   1  14    2.35    0.77
   3   1  14    2.02    0.68
  -3  -1 -14    2.80    1.47
   3   1  14    1.42    1.36
   3   1  14    2.34    0.69
  -4  -1 -14    4.63    2.34
   4   1  14    3.55    1.98
  -4  -1 -14    1.62    1.41
  -4  -1 -14    5.56    1.66
   4   1  14    3.90    1.01
   4   1  14    4.56    1.09
   4   1  14    5.20    1.02
   4   1  14    3.07    1.02
   4   1  14    5.89    1.15
   5   1  14    0.18    0.57
   5   1  14    1.27    0.67
   5   1  14    1.82    0.63
   5   1  14    0.67    0.65
   5   1  14    1.14    0.67
   6   1  14    0.92    0.53
   6   1  14    0.27    0.59
   6   1  14    1.05    0.64
   6   1  14    0.49    0.57
   7   1  14    3.44    0.99
   7   1  14    3.58    1.01
   7   1  14    4.81    1.03
   7   1  14    3.03    1.07
   7   1  14    3.93    1.02
   8   1  14    2.61    0.86
   8   1  14    1.83    0.85
   8   1  14    1.71    0.75
   8   1  14    1.17    0.94
   8   1  14    2.84    0.90
   8   1  14    3.08    0.93
   9   1  14   26.75    4.99
   9   1  14   23.78    5.00
   9   1  14   28.55    4.99
   9   1  14   23.71    5.05
   9   1  14   27.72    5.01
  10   1  14   17.59    3.44
  10   1  14   14.49    3.47
  10   1  14   15.10    3.44
  10   1  14   19.85    3.42
  10   1  14   19.20    3.49
  11   1  14    4.08    1.35
  11   1  14    6.68    1.44
  11   1  14    3.46    1.23
  11   1  14    7.48    1.47
  11   1  14    3.60    1.34
  12   1  14    0.39    0.85
  12   1  14    2.21    0.99
  12   1  14    2.20    1.00
  12   1  14    0.17    0.84
  12   1  14    1.12    0.91
  13   1  14   -0.19    0.89
  13   1  14   -1.02    0.93
  13   1  14    0.16    0.81
  13   1  14   -0.32    0.78
  13   1  14    1.20    0.92
  14   1  14   24.08    4.80
  14   1  14   20.47    4.77
  14   1  14   22.05    4.81
  14   1  14   32.37    4.86
  14   1  14   26.89    4.82
  15   1  14    0.16    0.83
  15   1  14    0.79    0.84
  15   1  14    1.02    0.75
  15   1  14    0.80    0.90
  15   1  14    0.30    0.83
  16   1  14   16.29    3.26
  16   1  14   14.67    3.21
  16   1  14   16.74    3.19
  17   1  14    0.34    0.76
  17   1  14    0.84    0.81
  18   1  14    3.50    1.07
  18   1  14    3.55    0.99
  18   1  14    2.54    1.03
  19   1  14   -0.12    0.53
  19   1  14   -0.92    0.55
  19   1  14    0.51    0.60
  20   1  14   -0.31    0.51
  21   1  14    0.15    0.40
  21  -1 -13   -1.56    1.17
  21  -1 -13    0.24    0.97
  20  -1 -13    0.50    1.52
  20  -1 -13    2.16    1.50
  19  -1 -13    0.32    2.15
  19  -1 -13    2.61    1.58
  18  -1 -13    2.72    2.04
  18  -1 -13    0.21    1.37
  18  -1 -13    0.43    1.62
  18  -1 -13    0.65    1.31
  17  -1 -13    4.00    2.57
  17  -1 -13    4.01    1.71
  17  -1 -13    0.36    1.62
  17  -1 -13    5.15    1.83
  16  -1 -13    0.97    2.31
  16  -1 -13    0.31    1.52
  16  -1 -13   -0.49    1.73
  16  -1 -13    0.76    1.11
  15  -1 -13    0.51    2.81
  15  -1 -13   -0.35    1.80
  15  -1 -13    1.01    1.80
  15  -1 -13    1.17    1.45
  14  -1 -13    1.47    2.10
  14  -1 -13    3.98    2.22
  14  -1 -13    3.10    1.59
  14  -1 -13    0.52    0.82
  13  -1 -13   -0.38    1.94
  13  -1 -13   -0.75    1.55
  13  -1 -13   -1.44    1.98
  13  -1 -13    0.17    0.74
  12  -1 -13    0.37    1.90
  12  -1 -13    3.24    1.53
  12  -1 -13    1.15    0.84
  12  -1 -13    0.91    1.47
  11  -1 -13    7.31    3.06
  11  -1 -13   17.06    3.17
  11  -1 -13    8.82    2.65
  11  -1 -13   11.72    2.36
  11  -1 -13   19.22    5.78
  11  -1 -13   11.65    3.71
  10  -1 -13   -0.15    0.69
  10  -1 -13    2.21    1.32
  10  -1 -13   -1.18    1.31
  10  -1 -13   -0.89    3.29
  10  -1 -13    0.92    2.40
   9  -1 -13    2.05    1.35
   9  -1 -13    3.59    1.60
   9  -1 -13    2.16    2.36
   8  -1 -13    8.63    2.19
   8  -1 -13   13.68    2.63
   8  -1 -13    4.02    2.79
   8  -1 -13   11.46    3.80
   7  -1 -13    0.25    0.94
   7  -1 -13    2.05    1.17
   7  -1 -13    5.03    2.02
  -7   1  13    2.17    2.19
   7  -1 -13    4.84    2.31
   7  -1 -13    3.91    3.66
   6  -1 -13    3.86    3.73
   6  -1 -13    1.73    1.28
  -6   1  13   -1.38    2.25
  -6   1  13    0.40    1.23
  -6   1  13    0.33    1.18
   6  -1 -13   -0.34    1.82
   6  -1 -13    0.79    1.11
   6  -1 -13    0.23    0.87
   5  -1 -13   18.03    4.61
  -5   1  13   14.09    4.26
   5  -1 -13    7.68    4.31
   5  -1 -13   11.63    3.18
  -5   1  13   13.99    3.97
  -5   1  13   12.59    3.17
   5  -1 -13   15.07    3.33
   5  -1 -13   12.25    3.36
   5  -1 -13   14.87    2.94
   4  -1 -13    4.10    1.48
   4  -1 -13    6.05    3.53
  -4   1  13    4.94    2.73
  -4   1  13    7.24    2.16
   4  -1 -13    8.23    3.49
   4  -1 -13    7.63    2.19
   4  -1 -13    5.16    2.15
   4  -1 -13    6.05    3.50
   3  -1 -13   13.73    3.93
  -3   1  13   14.16    3.07
   3  -1 -13    8.67    3.71
  -3   1  13    8.52    3.23
   3  -1 -13    9.49    2.99
   3  -1 -13    7.54    2.72
   3  -1 -13   14.04    3.89
  -2   1  13  122.58   22.47
   2  -1 -13  116.19   22.66
   2  -1 -13  101.56   21.92
  -2   1  13  119.00   21.96
   2  -1 -13  106.57   21.59
   2  -1 -13  140.87   22.38
   2  -1 -13  155.24   22.57
   1  -1 -13    2.65    3.59
   1  -1 -13   10.37    3.90
  -1   1  13    7.89    2.85
  -1   1  13   11.38    3.58
   1  -1 -13   10.90    3.16
  -1   1  13   12.40    2.65
   0   1  13   65.21   13.27
   0   1  13   82.51   13.29
   0  -1 -13   69.35   14.03
   0   1  13   71.63   14.19
   0   1  13   68.95   13.95
   1   1  13    9.25    1.75
   1   1  13    8.48    1.75
  -1  -1 -13   11.41    3.60
  -1  -1 -13    8.20    2.45
   1   1  13    5.96    2.83
  -1  -1 -13   11.83    3.10
   1   1  13    4.49    2.57
  -2  -1 -13   21.46    4.70
  -2  -1 -13   18.98    5.07
   2   1  13   15.06    4.85
   2   1  13   20.48    4.14
  -2  -1 -13   25.46    5.28
   2   1  13   23.18    4.18
   2   1  13   25.87    4.21
   3   1  13   51.11    9.17
   3   1  13   48.99    9.13
  -3  -1 -13   48.52    9.57
   3   1  13   47.86    9.73
  -3  -1 -13   37.10   10.08
   3   1  13   48.84    9.12
   3   1  13   54.55    9.17
  -3  -1 -13   44.55    9.87
  -4  -1 -13    3.60    2.36
  -4  -1 -13    2.70    1.21
  -4  -1 -13    6.02    2.53
   4   1  13    1.08    1.64
  -4  -1 -13    2.17    1.24
   4   1  13    1.04    1.19
   4   1  13    1.30    0.57
   4   1  13    2.36    0.62
   4   1  13    1.32    0.67
   4   1  13    1.55    0.71
   4   1  13    1.08    0.60
  -5  -1 -13    1.49    2.17
  -5  -1 -13    0.71    1.12
  -5  -1 -13   -1.25    1.77
  -5  -1 -13    1.50    1.27
   5   1  13    2.76    1.77
   5   1  13    0.81    0.52
   5   1  13    0.93    0.62
   5   1  13    1.32    0.57
   5   1  13    1.65    0.73
   5   1  13    2.43    0.70
   6   1  13   19.18    2.90
  -6  -1 -13    9.29    3.84
  -6  -1 -13   13.64    3.42
  -6  -1 -13   12.90    3.85
   6   1  13    9.03    3.47
  -6  -1 -13    6.06    3.07
   6   1  13   14.70    2.86
   6   1  13   15.42    2.90
   6   1  13   18.13    2.91
   7   1  13    2.49    0.81
   7   1  13    1.60    0.70
   7   1  13    1.20    0.64
  -7  -1 -13    3.21    2.49
   7   1  13    1.29    0.66
   7   1  13    2.27    0.69
   7   1  13    0.44    0.72
   8   1  13    6.63    1.51
   8   1  13    5.85    1.51
   8   1  13    7.39    1.52
   8   1  13    5.92    1.57
   8   1  13    7.08    1.55
   8   1  13    8.03    1.56
   9   1  13    0.90    0.73
   9   1  13    0.89    0.63
   9   1  13    0.99    0.72
   9   1  13    1.02    0.72
   9   1  13    1.21    0.81
  10   1  13    0.96    0.90
  10   1  13    0.55    0.75
  10   1  13    0.88    0.73
  10   1  13    0.35    0.87
  10   1  13    0.85    0.77
  11   1  13    3.09    0.93
  11   1  13    3.15    1.02
  11   1  13    0.36    0.78
  11   1  13    2.24    0.99
  11   1  13    1.26    0.90
  12   1  13   11.95    2.38
  12   1  13   10.84    2.39
  12   1  13   11.51    2.39
  12   1  13    9.80    2.31
  12   1  13   10.81    2.34
  13   1  13    4.46    1.27
  13   1  13    4.80    1.33
  13   1  13    3.73    1.24
  13   1  13    4.35    1.28
  13   1  13    4.24    1.29
  13   1  13    4.02    1.24
  14   1  13    3.29    1.10
  14   1  13    3.43    1.19
  14   1  13    2.68    1.22
  14   1  13    3.12    1.10
  14   1  13    3.86    1.15
  15   1  13    0.60    0.87
  15   1  13    1.03    0.85
  15   1  13    1.35    0.89
  15   1  13    1.96    0.88
  15   1  13    0.95    0.82
  16   1  13    0.19    0.79
  16   1  13   -0.56    0.75
  16   1  13   -0.19    0.75
  17   1  13   -0.35    0.73
  17   1  13    1.95    0.75
  17   1  13    1.31    0.87
  17   1  13   -0.35    0.82
  18   1  13    0.15    0.71
  18   1  13    0.79    0.70
  18   1  13    1.69    0.76
  19   1  13    2.77    0.79
  19   1  13    1.51    0.83
  19   1  13    1.33    0.73
  20   1  13    0.91    0.61
  21   1  13    0.52    0.46
  22  -1 -12    0.19    0.85
  21  -1 -12    0.19    1.31
  21  -1 -12    2.16    1.26
  20  -1 -12   -0.27    1.60
  20  -1 -12   -0.68    1.22
  19  -1 -12    4.07    2.21
  19  -1 -12    0.30    1.22
  19  -1 -12    2.02    1.52
  18  -1 -12    1.21    2.20
  18  -1 -12    1.36    1.75
  18  -1 -12    0.34    1.31
  18  -1 -12    0.86    1.35
  17  -1 -12    2.27    2.52
  17  -1 -12    2.85    0.93
  17  -1 -12    0.98    1.88
  17  -1 -12    0.75    1.50
  17  -1 -12    1.34    1.49
  16  -1 -12    5.90    2.98
  16  -1 -12    1.02    1.86
  16  -1 -12    0.39    1.66
  16  -1 -12    0.51    0.74
  16  -1 -12    2.18    1.86
  15  -1 -12   -0.51    1.71
  15  -1 -12    1.57    1.49
  15  -1 -12   -0.51    2.74
  15  -1 -12    0.17    0.76
  15  -1 -12    0.34    1.99
  14  -1 -12    4.01    2.24
  14  -1 -12   -0.39    1.59
  14  -1 -12   -0.52    2.56
  14  -1 -12    3.95    1.08
  14  -1 -12    3.92    2.17
  13  -1 -12   -0.48    1.64
  13  -1 -12   -1.49    1.55
  13  -1 -12   -0.17    0.76
  13  -1 -12    0.36    1.95
  12  -1 -12    7.37    2.01
  12  -1 -12    6.31    2.30
  12  -1 -12    2.50    2.42
  12  -1 -12    5.82    1.58
  12  -1 -12    6.37    1.47
  11  -1 -12    1.80    0.75
  11  -1 -12    0.33    1.23
  11  -1 -12    1.67    1.70
  11  -1 -12    0.69    1.64
  11  -1 -12    1.46    1.31
  11  -1 -12   -0.20    0.82
  11  -1 -12    4.30    3.65
  10  -1 -12    4.15    3.54
  10  -1 -12    6.65    1.94
  10  -1 -12   11.12    2.30
  10  -1 -12    4.90    2.01
  10  -1 -12    4.14    1.50
  10  -1 -12    6.16    2.67
  10  -1 -12    7.58    1.51
   9  -1 -12    2.39    3.28
   9  -1 -12   -0.56    0.97
   9  -1 -12    3.13    1.47
   9  -1 -12   -0.56    1.83
   9  -1 -12    0.87    2.84
   9  -1 -12    0.33    1.25
   9  -1 -12    1.23    2.33
   9  -1 -12    1.96    0.67
   8  -1 -12    1.27    1.00
   8  -1 -12    0.94    1.28
   8  -1 -12    0.73    0.62
  -8   1  12   -0.70    2.16
   8  -1 -12    1.13    1.43
   8  -1 -12    0.76    2.04
   8  -1 -12    5.32    3.67
   7  -1 -12   10.70    1.94
   7  -1 -12    8.14    2.14
   7  -1 -12    6.65    2.54
   7  -1 -12   11.53    3.85
  -7   1  12   11.31    2.34
  -7   1  12    6.40    3.31
   7  -1 -12    4.56    3.75
   7  -1 -12    7.03    2.27
  -7   1  12   11.23    3.08
   7  -1 -12   -0.56    2.12
   6  -1 -12    3.25    1.30
   6  -1 -12    2.98    1.15
   6  -1 -12    2.14    2.95
   6  -1 -12    3.95    1.55
   6  -1 -12    2.18    1.32
  -6   1  12    1.74    1.39
  -6   1  12    2.96    1.60
  -6   1  12    3.16    2.52
   6  -1 -12    0.32    2.05
   6  -1 -12    6.84    3.41
   5  -1 -12   12.65    3.71
   5  -1 -12   11.72    2.17
  -5   1  12   12.01    3.02
  -5   1  12   10.53    3.26
  -5   1  12    5.94    1.80
   5  -1 -12    5.67    1.82
   5  -1 -12    3.81    2.15
   5  -1 -12    4.21    1.48
   5  -1 -12    2.73    1.31
   4  -1 -12   19.48    3.98
   4  -1 -12   36.50    5.95
   4  -1 -12   14.97    5.11
  -4   1  12   23.05    4.92
  -4   1  12   18.37    4.32
  -4   1  12   24.18    5.32
   4  -1 -12   13.61    4.24
   4  -1 -12   23.45    4.31
   4  -1 -12   25.78    5.49
   3  -1 -12   12.03    3.77
   3  -1 -12    6.46    2.74
   3  -1 -12    6.12    3.67
  -3   1  12    4.97    3.17
  -3   1  12    8.84    2.61
   3  -1 -12   11.56    2.55
   3  -1 -12   12.20    3.70
   2  -1 -12    6.39    2.96
   2  -1 -12    5.71    3.48
  -2   1  12   11.69    3.02
  -2   1  12    9.88    3.53
   2  -1 -12   18.16    4.30
   2  -1 -12   14.28    4.02
  -1   1  12  195.74   33.47
   1  -1 -12  157.25   32.99
  -1   1  12  180.91   32.81
   1  -1 -12  157.58   33.47
   1  -1 -12  184.88   33.25
  -1   1  12  175.77   33.03
   1  -1 -12  212.20   33.42
   0   1  12    8.68    2.54
   0  -1 -12   12.56    2.92
   0  -1 -12    9.39    3.22
   0   1  12    5.16    1.18
  -1  -1 -12  247.37   57.93
   1   1  12  329.77   58.17
  -1  -1 -12  296.84   57.79
   1   1  12  354.72   57.45
  -1  -1 -12  355.92   58.18
   1   1  12  292.26   57.98
   1   1  12  297.99   57.44
  -2  -1 -12   18.58    4.51
  -2  -1 -12   25.74    5.16
   2   1  12   13.12    4.70
  -2  -1 -12   34.06    5.73
   2   1  12   21.50    4.06
   2   1  12   24.85    4.12
   2   1  12   20.85    4.09
   3   1  12   38.54    6.78
  -3  -1 -12   35.34    6.54
   3   1  12   36.02    6.97
  -3  -1 -12   33.70    7.24
   3   1  12   28.03    6.08
   3   1  12   32.66    6.12
   3   1  12   39.33    6.14
   4   1  12    7.05    1.93
  -4  -1 -12    7.71    2.86
  -4  -1 -12   12.54    2.13
  -4  -1 -12    4.47    1.89
  -4  -1 -12    9.28    2.79
   4   1  12    5.87    2.48
   4   1  12    4.89    1.27
   4   1  12    5.59    1.27
   4   1  12    5.96    1.31
   4   1  12    6.98    1.34
  -5  -1 -12    5.97    3.26
   5   1  12    7.03    2.80
  -5  -1 -12    9.62    3.11
  -5  -1 -12   10.63    2.54
  -5  -1 -12    7.17    2.38
   5   1  12   11.28    2.04
   5   1  12    9.49    2.09
   5   1  12   11.25    2.04
   5   1  12   10.76    2.06
   6   1  12   74.16   12.12
  -6  -1 -12   50.93   12.92
  -6  -1 -12   72.55   12.58
   6   1  12   67.88   12.83
  -6  -1 -12   40.40   12.63
   6   1  12   68.32   12.12
   6   1  12   63.47   12.09
   6   1  12   65.57   12.12
   7   1  12   44.41    7.37
   7   1  12   39.07    7.38
   7   1  12   39.90    7.37
   7   1  12   40.73    7.36
  -7  -1 -12   25.44    7.95
   7   1  12   33.35    7.96
  -7  -1 -12   25.76    8.15
  -7  -1 -12   36.88    7.78
   7   1  12   38.31    7.39
   7   1  12   44.66    7.39
   8   1  12   15.22    2.76
   8   1  12   16.07    2.74
  -8  -1 -12   12.49    3.72
  -8  -1 -12   11.29    3.78
   8   1  12   13.23    3.53
   8   1  12   12.89    2.70
   8   1  12   12.02    2.74
   9   1  12    0.12    0.64
   9   1  12    0.98    0.63
   9   1  12   -0.16    0.69
   9   1  12   -0.15    0.61
   9   1  12    1.39    0.71
  10   1  12    0.53    0.73
  10   1  12    0.99    0.70
  10   1  12   -0.16    0.74
  10   1  12    1.61    0.84
  10   1  12    0.28    0.63
  11   1  12    1.14    0.69
  11   1  12    0.88    0.87
  11   1  12    1.03    0.75
  11   1  12    1.98    0.90
  11   1  12    1.50    0.80
  12   1  12   -0.30    0.81
  12   1  12    0.46    0.78
  12   1  12   -0.53    0.85
  12   1  12    0.19    0.83
  12   1  12    1.18    0.86
  12   1  12    1.57    0.88
  13   1  12    1.09    0.87
  13   1  12    1.47    0.97
  13   1  12    2.71    1.02
  13   1  12    0.18    0.87
  13   1  12    3.95    1.05
  13   1  12    2.11    0.91
  14   1  12    0.18    0.72
  14   1  12    2.19    0.94
  14   1  12   -0.38    0.88
  14   1  12    0.30    0.75
  14   1  12    0.66    0.78
  15   1  12    0.52    0.80
  15   1  12   -0.40    0.77
  15   1  12    0.59    0.84
  15   1  12   -0.32    0.73
  15   1  12    0.19    0.80
  16   1  12   -0.19    0.84
  16   1  12    1.53    0.88
  16   1  12    1.28    0.93
  16   1  12    0.19    0.70
  17   1  12    4.89    1.13
  17   1  12    2.10    0.92
  17   1  12    3.90    1.09
  17   1  12    1.79    1.05
  18   1  12   -0.65    0.70
  18   1  12   -0.50    0.68
  18   1  12    0.27    0.71
  19   1  12    1.49    0.71
  19   1  12   -0.15    0.68
  19   1  12    0.12    0.62
  20   1  12    0.20    0.51
  20   1  12    0.12    0.62
  20   1  12    0.67    0.57
  21   1  12   -0.10    0.48
  22   1  12    0.20    0.36
  22  -1 -11    1.98    1.18
  21  -1 -11    1.41    1.37
  21  -1 -11   -0.89    1.12
  20  -1 -11    0.28    1.76
  20  -1 -11   -0.37    1.41
  19  -1 -11    1.05    1.87
  19  -1 -11    2.56    1.84
  18  -1 -11   -0.82    2.24
  18  -1 -11    3.80    1.92
  18  -1 -11   -0.15    0.68
  18  -1 -11   -0.21    1.36
  17  -1 -11    0.38    1.55
  17  -1 -11    0.51    1.69
  17  -1 -11   -0.46    2.31
  17  -1 -11    0.33    0.68
  17  -1 -11    0.53    1.52
  16  -1 -11    4.68    2.36
  16  -1 -11    5.92    2.21
  16  -1 -11    4.42    2.80
  16  -1 -11    6.21    1.44
  16  -1 -11    2.73    1.83
  15  -1 -11    5.70    2.40
  15  -1 -11    5.51    1.96
  15  -1 -11    4.93    2.14
  15  -1 -11    0.85    1.02
  15  -1 -11    6.08    3.27
  15  -1 -11    2.96    1.06
  14  -1 -11    4.21    1.97
  14  -1 -11    4.52    2.00
  14  -1 -11    6.50    2.23
  14  -1 -11    0.37    1.61
  14  -1 -11    6.10    2.89
  14  -1 -11    4.91    1.37
  14  -1 -11    4.43    1.18
  13  -1 -11    8.57    2.30
  13  -1 -11    7.64    2.11
  13  -1 -11    3.45    2.33
  13  -1 -11    4.76    2.00
  13  -1 -11    4.95    2.82
  13  -1 -11    6.66    1.58
  13  -1 -11    4.09    1.36
  12  -1 -11    1.36    1.47
  12  -1 -11   -0.44    1.62
  12  -1 -11    1.01    1.74
  12  -1 -11   -0.36    1.38
  12  -1 -11    0.80    0.78
  12  -1 -11    0.15    0.66
  11  -1 -11    0.43    0.60
  11  -1 -11   -1.23    1.57
  11  -1 -11   -0.95    1.17
  11  -1 -11    0.65    1.66
  11  -1 -11    0.34    1.28
  11  -1 -11    0.75    0.71
  10  -1 -11    8.49    4.48
  10  -1 -11   11.93    2.88
  10  -1 -11   13.87    2.75
  10  -1 -11   11.12    2.80
  10  -1 -11   11.30    2.38
  10  -1 -11    9.46    2.26
   9  -1 -11    3.68    3.31
   9  -1 -11    3.43    1.33
   9  -1 -11    4.72    1.44
  -9   1  11    0.67    2.04
   9  -1 -11    2.55    1.59
   9  -1 -11    5.88    1.72
   9  -1 -11   -0.81    3.44
   9  -1 -11    1.94    2.04
   9  -1 -11    3.64    1.06
   9  -1 -11    2.71    0.93
   8  -1 -11    9.10    3.57
   8  -1 -11    0.72    0.92
   8  -1 -11    1.51    1.21
   8  -1 -11    1.12    3.25
  -8   1  11    4.62    1.53
   8  -1 -11   -0.51    1.62
   8  -1 -11   -0.47    1.29
  -8   1  11    0.89    2.67
  -8   1  11    0.64    2.23
   8  -1 -11    3.80    3.41
   8  -1 -11    0.59    1.25
   8  -1 -11    3.23    2.30
   8  -1 -11    0.46    0.72
   8  -1 -11    0.79    0.65
   7  -1 -11   18.98    3.99
   7  -1 -11   22.19    4.23
   7  -1 -11   25.32    4.41
   7  -1 -11   18.22    4.65
   7  -1 -11   19.30    4.23
   7  -1 -11   19.84    5.80
  -7   1  11   31.16    4.69
   7  -1 -11   20.21    4.58
  -7   1  11   27.63    5.78
  -7   1  11   27.94    5.18
  -7   1  11   20.77    4.18
   7  -1 -11   25.16    4.42
   7  -1 -11   34.06    6.14
   7  -1 -11   17.76    4.57
   7  -1 -11   18.08    4.04
   7  -1 -11   22.53    5.66
   6  -1 -11    1.67    1.15
   6  -1 -11    0.49    0.58
   6  -1 -11    0.40    0.81
   6  -1 -11    3.90    2.94
  -6   1  11    5.87    1.76
   6  -1 -11    6.90    1.62
  -6   1  11    1.14    2.48
  -6   1  11    0.79    2.51
  -6   1  11    6.78    1.58
   6  -1 -11    3.96    1.50
   6  -1 -11    0.26    1.18
   6  -1 -11    1.20    1.86
   6  -1 -11    3.75    2.86
   5  -1 -11   14.09    4.28
  -5   1  11   19.93    3.21
   5  -1 -11    9.13    3.01
   5  -1 -11   15.36    3.16
  -5   1  11   20.22    4.07
   5  -1 -11   10.91    3.19
   5  -1 -11   14.69    2.89
   5  -1 -11   11.69    2.77
   4  -1 -11    6.24    3.15
  -4   1  11    3.46    2.65
  -4   1  11    2.87    1.57
   4  -1 -11    1.69    2.42
  -4   1  11    8.25    2.55
   4  -1 -11    2.35    1.57
   4  -1 -11    0.74    1.66
   4  -1 -11    1.97    0.96
   3  -1 -11   62.93   12.34
   3  -1 -11   48.58   11.50
  -3   1  11   57.54   11.82
  -3   1  11   80.87   12.35
  -3   1  11   58.71   11.55
   3  -1 -11   75.82   12.27
   3  -1 -11   63.36   12.12
  -2   1  11    3.60    2.50
   2  -1 -11    5.12    3.14
   2  -1 -11    4.55    2.12
  -2   1  11    4.28    1.87
   2  -1 -11    2.48    3.11
   2  -1 -11    3.85    2.92
  -1   1  11  134.88   27.50
   1  -1 -11  167.18   27.94
  -1   1  11  129.36   26.97
   1  -1 -11  146.32   27.27
   1  -1 -11  190.38   27.60
  -1   1  11  150.89   27.24
   0   1  11   56.25   11.02
   0  -1 -11   50.72   11.13
   0   1  11   62.55   10.58
   0  -1 -11   48.56   10.77
   0   1  11   57.03   10.81
  -1  -1 -11  313.97   57.90
   1   1  11  330.42   57.96
  -1  -1 -11  324.14   57.65
   1   1  11  313.07   57.31
   1   1  11  316.87   57.86
  -2  -1 -11    3.77    2.47
  -2  -1 -11    3.48    1.54
   2   1  11    5.21    2.15
   2   1  11    6.64    1.23
   2   1  11    5.75    1.24
   3   1  11   64.22   12.25
   3   1  11   67.00   12.23
   3   1  11   67.79   12.70
  -3  -1 -11   64.58   12.57
  -3  -1 -11   54.71   12.96
   3   1  11   64.82   12.87
   3   1  11   73.22   12.26
   4   1  11    6.19    2.19
  -4  -1 -11    9.02    3.23
   4   1  11    7.02    2.65
  -4  -1 -11   10.31    2.85
  -4  -1 -11    8.71    2.18
   4   1  11   10.05    1.77
   4   1  11    8.63    1.78
   4   1  11    8.46    1.78
  -5  -1 -11   10.52    3.22
  -5  -1 -11    6.65    2.82
   5   1  11    5.86    2.61
  -5  -1 -11    6.21    2.34
  -5  -1 -11    9.64    2.40
   5   1  11    9.69    1.94
   5   1  11    8.19    1.98
   5   1  11   12.18    1.96
   5   1  11   11.27    1.97
   6   1  11    5.09    1.96
  -6  -1 -11    1.95    1.35
  -6  -1 -11    1.06    2.12
  -6  -1 -11    2.43    2.21
   6   1  11    2.29    0.71
   6   1  11    2.95    0.87
   6   1  11    2.98    0.82
   6   1  11    3.20    0.90
   6   1  11    1.37    0.78
   7   1  11   12.21    2.25
   7   1  11   14.54    2.24
  -7  -1 -11    8.35    3.24
  -7  -1 -11    6.10    2.53
   7   1  11   11.84    3.03
  -7  -1 -11   11.66    2.72
  -7  -1 -11    4.39    2.98
   7   1  11   11.72    2.21
   7   1  11    9.24    2.22
   8   1  11   23.82    4.04
   8   1  11   24.13    4.03
  -8  -1 -11   18.11    4.87
  -8  -1 -11   16.56    4.36
   8   1  11   15.29    4.52
  -8  -1 -11   27.54    5.36
  -8  -1 -11   19.35    4.44
   8   1  11   24.96    4.02
   8   1  11   15.95    3.98
  -9  -1 -11    2.30    2.60
   9   1  11    3.35    2.48
  -9  -1 -11    2.84    2.65
   9   1  11   11.93    1.95
   9   1  11    7.43    1.94
   9   1  11    9.83    1.97
   9   1  11   11.68    1.96
   9   1  11   10.62    1.96
  10   1  11    3.82    0.89
  10   1  11    2.15    0.87
  10   1  11    0.47    0.82
  10   1  11    3.16    0.95
  10   1  11    3.86    0.91
  11   1  11    3.11    1.00
  11   1  11    3.31    1.04
  11   1  11    2.17    0.97
  11   1  11    2.59    0.99
  11   1  11    4.54    1.03
  11   1  11    3.62    1.05
  12   1  11   -0.43    0.73
  12   1  11    0.34    0.73
  12   1  11    0.18    0.71
  12   1  11   -0.17    0.71
  12   1  11   -0.75    0.71
  12   1  11    0.56    0.80
  13   1  11    0.45    0.80
  13   1  11    0.89    0.82
  13   1  11    0.19    0.81
  13   1  11    0.17    0.67
  13   1  11   -0.31    0.80
  13   1  11    1.31    0.87
  14   1  11    0.16    0.85
  14   1  11    0.87    0.76
  14   1  11    0.58    0.86
  14   1  11   -0.19    0.80
  14   1  11   -0.32    0.67
  14   1  11    0.89    0.83
  15   1  11   12.90    2.59
  15   1  11   11.75    2.61
  15   1  11   14.46    2.61
  15   1  11    9.66    2.52
  15   1  11   12.23    2.54
  15   1  11   14.41    2.60
  15   1  11   10.61    2.51
  16   1  11    6.59    1.90
  16   1  11   10.89    1.92
  16   1  11    8.14    1.99
  16   1  11    7.72    1.93
  17   1  11    1.85    1.00
  17   1  11    3.72    0.95
  17   1  11    1.47    1.02
  17   1  11    3.83    1.04
  18   1  11    2.00    0.94
  18   1  11    3.50    0.88
  18   1  11    2.22    1.03
  18   1  11    2.24    0.96
  19   1  11   -1.14    0.63
  19   1  11   -0.61    0.69
  19   1  11   -0.15    0.73
  20   1  11    0.44    0.60
  20   1  11    1.01    0.56
  20   1  11    0.78    0.66
  21   1  11    0.21    0.51
  22   1  11    1.13    0.49
  21  -1 -10    0.21    1.45
  20  -1 -10   -2.29    1.78
  19  -1 -10    1.43    1.96
  19  -1 -10   -0.28    0.71
  18  -1 -10    3.32    2.14
  18  -1 -10    1.97    1.83
  18  -1 -10   -0.16    0.75
  17  -1 -10    1.03    1.96
  17  -1 -10    0.98    0.87
  17  -1 -10    1.84    2.52
  17  -1 -10   -0.17    0.70
  17  -1 -10    1.28    1.62
  16  -1 -10    9.47    3.48
  16  -1 -10   14.80    3.35
  16  -1 -10   11.18    3.81
  16  -1 -10   14.35    2.82
  16  -1 -10   12.76    2.71
  15  -1 -10    7.26    2.72
  15  -1 -10    6.27    2.30
  15  -1 -10    4.41    2.49
  15  -1 -10    7.67    2.27
  15  -1 -10    7.83    1.78
  15  -1 -10    6.96    3.04
  15  -1 -10    6.61    1.69
  14  -1 -10   16.46    3.35
  14  -1 -10   12.06    3.02
  14  -1 -10   10.09    2.98
  14  -1 -10   13.16    2.93
  14  -1 -10    3.95    3.43
  14  -1 -10    8.53    2.38
  14  -1 -10   12.44    2.37
  13  -1 -10    5.64    2.09
  13  -1 -10    6.74    1.77
  13  -1 -10    0.65    1.90
  13  -1 -10    6.33    1.74
  13  -1 -10    2.39    1.09
  13  -1 -10    3.34    2.67
  13  -1 -10    1.75    0.91
  12  -1 -10    9.89    2.29
  12  -1 -10   11.77    2.74
  12  -1 -10    4.45    2.30
  12  -1 -10    7.81    2.21
  12  -1 -10    7.28    2.78
  12  -1 -10    4.73    1.67
  12  -1 -10    9.66    1.71
  11  -1 -10    1.10    0.67
  11  -1 -10    0.91    1.30
  11  -1 -10   -0.30    1.66
  11  -1 -10   -0.32    1.24
  11  -1 -10   -0.18    0.71
  11  -1 -10    0.43    2.29
  11  -1 -10    0.75    2.98
  10  -1 -10    8.57    3.77
  10  -1 -10    6.62    1.59
  10  -1 -10    7.00    1.74
  10  -1 -10   11.27    3.76
  10  -1 -10    1.32    0.99
  10  -1 -10    3.91    0.97
   9  -1 -10   17.65    4.43
   9  -1 -10    4.50    1.72
   9  -1 -10    9.82    4.01
  -9   1  10   20.55    4.09
  -9   1  10    5.63    2.76
  -9   1  10   14.54    2.64
   9  -1 -10    6.85    2.31
   9  -1 -10    9.71    2.10
   9  -1 -10   14.35    4.05
   9  -1 -10    5.49    1.55
   9  -1 -10    6.58    1.52
   8  -1 -10   62.36   12.65
   8  -1 -10   71.78   12.87
   8  -1 -10   56.32   13.10
  -8   1  10   80.46   14.04
  -8   1  10  100.46   13.44
   8  -1 -10   73.83   13.26
   8  -1 -10   67.40   14.17
  -8   1  10   78.04   13.63
   8  -1 -10   92.31   14.12
   8  -1 -10   90.94   13.08
   8  -1 -10   53.24   13.03
   8  -1 -10   62.02   12.70
   8  -1 -10  100.87   14.23
   7  -1 -10   40.12    8.86
   7  -1 -10   36.65    8.98
  -7   1  10   62.03    9.07
   7  -1 -10   36.37    9.34
  -7   1  10   53.61    9.86
   7  -1 -10   61.59    9.10
  -7   1  10   80.65    9.73
   7  -1 -10   55.28    9.45
   7  -1 -10   55.24   10.67
  -7   1  10   72.25   10.52
   7  -1 -10   54.83    9.21
   7  -1 -10   75.32   10.73
   7  -1 -10   40.73    8.91
   7  -1 -10   41.89    9.31
   7  -1 -10   72.15   10.39
   6  -1 -10  135.95   23.31
   6  -1 -10  134.52   22.51
   6  -1 -10  104.51   22.32
   6  -1 -10  150.60   22.64
   6  -1 -10  117.05   22.55
  -6   1  10  183.70   22.96
  -6   1  10  158.81   23.29
  -6   1  10  169.94   23.77
   6  -1 -10   83.17   22.72
   6  -1 -10  132.52   23.71
   6  -1 -10  155.65   22.90
   6  -1 -10  149.84   22.66
   6  -1 -10  116.31   22.66
   6  -1 -10   97.82   22.36
  -6   1  10  141.23   22.59
   5  -1 -10   11.29    3.45
   5  -1 -10    5.64    1.67
   5  -1 -10    8.57    1.82
  -5   1  10    9.33    2.94
   5  -1 -10    6.95    2.08
  -5   1  10   13.32    2.20
   5  -1 -10    7.40    2.10
   5  -1 -10    9.66    1.97
   5  -1 -10    5.81    2.20
   5  -1 -10    6.15    1.55
   5  -1 -10    6.30    1.46
   4  -1 -10   70.92   10.31
  -4   1  10   49.18   10.09
   4  -1 -10   49.04    9.48
  -4   1  10   62.73   10.01
  -4   1  10   56.33    9.50
   4  -1 -10   41.59    9.17
   3  -1 -10   60.78    9.02
   3  -1 -10   30.59    8.23
  -3   1  10   41.77    8.61
  -3   1  10   40.32    8.30
  -3   1  10   45.47    8.83
   3  -1 -10   42.22    9.01
   3  -1 -10   67.16    9.10
  -2   1  10  123.45   22.42
  -2   1  10  124.69   22.64
  -2   1  10  111.73   22.72
   2  -1 -10  110.69   22.90
   2  -1 -10  127.86   22.46
  -1   1  10    8.91    1.98
   1  -1 -10   12.61    3.04
  -1   1  10   11.45    2.64
   1  -1 -10   14.05    2.22
   0  -1 -10   14.38    3.19
   0   1  10   19.86    2.78
   0   1  10   11.25    2.84
   0  -1 -10   23.16    3.02
  -1  -1 -10   45.34    7.60
   1   1  10   39.75    7.26
  -1  -1 -10   35.37    7.19
   1   1  10   32.46    7.25
  -1  -1 -10   32.92    6.89
   2   1  10   35.31    7.22
  -2  -1 -10   43.93    7.61
  -2  -1 -10   33.91    6.98
  -3  -1 -10    0.95    1.11
   3   1  10    2.39    1.55
   3   1  10    3.43    1.60
  -3  -1 -10    5.89    2.37
  -3  -1 -10    3.84    2.28
   3   1  10    2.30    0.65
   4   1  10    3.15    2.08
  -4  -1 -10    6.05    1.58
  -4  -1 -10    2.46    2.35
  -4  -1 -10    6.59    2.36
   4   1  10    5.69    1.49
   4   1  10    3.71    0.98
   4   1  10    4.94    1.03
  -5  -1 -10    6.65    2.86
  -5  -1 -10   12.54    2.15
   5   1  10    6.49    2.26
  -5  -1 -10   12.38    2.96
   5   1  10    6.05    1.46
   5   1  10    6.00    1.45
   5   1  10    8.46    1.51
   6   1  10    7.87    2.19
  -6  -1 -10    1.78    1.22
  -6  -1 -10    4.82    2.60
  -6  -1 -10    4.30    2.30
   6   1  10    3.08    0.81
   6   1  10    1.81    0.74
   6   1  10    2.88    0.83
   7   1  10    8.99    1.54
   7   1  10    5.28    1.42
  -7  -1 -10    4.95    2.39
  -7  -1 -10    7.75    2.01
  -7  -1 -10   10.82    2.94
  -7  -1 -10    4.86    1.93
   7   1  10    5.95    2.16
   7   1  10    6.07    1.49
   7   1  10    7.05    1.43
   8   1  10   46.35    7.88
  -8  -1 -10   42.79    8.31
  -8  -1 -10   46.35    8.67
  -8  -1 -10   43.61    8.27
  -8  -1 -10   50.43    8.99
   8   1  10   35.17    8.35
   8   1  10   45.37    7.86
   8   1  10   35.73    7.86
   8   1  10   42.40    7.86
   9   1  10   19.51    3.35
  -9  -1 -10   12.78    4.21
  -9  -1 -10   11.56    3.65
  -9  -1 -10   11.90    4.04
   9   1  10   15.47    3.97
  -9  -1 -10   17.62    3.87
   9   1  10   20.15    3.36
   9   1  10   20.16    3.43
   9   1  10   14.65    3.34
   9   1  10   17.79    3.34
  10   1  10    2.39    0.78
  10   1  10    3.99    0.97
 -10  -1 -10   -0.52    1.45
 -10  -1 -10    0.68    1.76
  10   1  10    3.17    0.84
  10   1  10    2.29    0.85
  10   1  10    0.88    0.79
  10   1  10    1.63    0.72
  11   1  10    4.91    1.34
  11   1  10    5.53    1.37
  11   1  10    4.87    1.33
  11   1  10    5.38    1.38
  11   1  10    6.30    1.34
  11   1  10    7.21    1.39
  12   1  10    1.25    0.76
  12   1  10    0.32    0.80
  12   1  10    1.53    0.80
  12   1  10    1.44    0.79
  12   1  10    0.85    0.76
  12   1  10    0.94    0.83
  13   1  10    2.05    0.97
  13   1  10    1.38    0.85
  13   1  10    3.18    1.02
  13   1  10    2.52    0.98
  13   1  10    2.33    0.95
  13   1  10    2.53    0.83
  13   1  10    2.79    0.98
  14   1  10    8.20    1.45
  14   1  10    3.90    1.32
  14   1  10    5.29    1.43
  14   1  10    4.17    1.36
  14   1  10    6.48    1.44
  14   1  10    4.84    1.37
  14   1  10    4.14    1.26
  15   1  10    4.87    1.56
  15   1  10    7.10    1.52
  15   1  10    5.70    1.47
  15   1  10    5.61    1.54
  15   1  10    6.35    1.46
  15   1  10    5.23    1.43
  15   1  10    5.23    1.41
  16   1  10    4.84    1.62
  16   1  10    9.05    1.67
  16   1  10    7.38    1.67
  16   1  10    6.99    1.77
  17   1  10    9.86    2.05
  17   1  10   12.25    1.94
  17   1  10    6.30    1.95
  17   1  10    7.25    1.93
  18   1  10   -1.03    0.74
  18   1  10    0.53    0.82
  18   1  10    0.71    0.69
  19   1  10    1.34    0.66
  19   1  10    1.39    0.65
  19   1  10   -0.32    0.70
  20   1  10    0.23    0.58
  20   1  10    0.95    0.50
  20   1  10    0.96    0.67
  21   1  10   -0.67    0.55
  22   1  10    0.91    0.51
  23  -1  -9    0.18    0.85
  22  -1  -9   -1.06    1.09
  21  -1  -9    1.49    1.47
  21  -1  -9   -0.51    1.09
  20  -1  -9   -1.16    1.76
  20  -1  -9    0.75    0.64
  19  -1  -9    0.72    2.15
  19  -1  -9    0.30    0.76
  18  -1  -9    0.83    2.22
  18  -1  -9    0.36    0.69
  18  -1  -9    0.49    0.65
  17  -1  -9    6.82    2.80
  17  -1  -9    5.97    1.68
  17  -1  -9    9.19    1.75
  17  -1  -9    4.36    2.08
  16  -1  -9    3.71    2.79
  16  -1  -9    0.28    1.84
  16  -1  -9    1.43    2.61
  16  -1  -9    1.46    0.90
  16  -1  -9    1.58    0.81
  15  -1  -9    5.18    2.53
  15  -1  -9    1.78    2.02
  15  -1  -9    2.40    1.74
  15  -1  -9    7.26    3.11
  15  -1  -9    6.24    1.53
  15  -1  -9    5.36    1.36
  14  -1  -9    1.48    2.03
  14  -1  -9    0.31    1.87
  14  -1  -9   -1.38    1.33
  14  -1  -9    0.40    0.78
  14  -1  -9   -0.95    2.78
  14  -1  -9   -0.33    0.81
  13  -1  -9    3.12    1.52
  13  -1  -9    0.31    1.74
  13  -1  -9    2.69    1.50
  13  -1  -9    2.10    0.93
  13  -1  -9   -0.46    2.54
  13  -1  -9    2.47    0.84
  12  -1  -9    2.55    1.33
  12  -1  -9    3.27    1.95
  12  -1  -9    2.57    1.48
  12  -1  -9    3.23    0.99
  12  -1  -9    3.04    2.34
  12  -1  -9    2.72    0.91
  11  -1  -9   -0.13    0.63
  11  -1  -9    1.14    1.57
  11  -1  -9    2.12    1.23
  11  -1  -9   -2.08    2.71
  11  -1  -9    3.66    2.20
  11  -1  -9    0.50    0.66
  11  -1  -9    0.29    1.06
 -10   1   9   -0.81    1.97
  10  -1  -9    1.23    1.27
 -10   1   9    2.46    2.05
  10  -1  -9    0.79    0.94
  10  -1  -9    0.66    3.07
  10  -1  -9    0.57    1.17
  10  -1  -9    1.50    3.32
  10  -1  -9    1.88    1.94
  10  -1  -9   -0.15    0.68
  10  -1  -9    0.84    0.57
   9  -1  -9   19.22    3.60
   9  -1  -9   16.17    3.30
   9  -1  -9   19.95    4.82
   9  -1  -9   23.46    3.81
   9  -1  -9   35.71    5.70
   9  -1  -9   15.90    3.35
   9  -1  -9   13.49    3.81
  -9   1   9   10.95    4.47
   9  -1  -9    7.98    4.49
  -9   1   9   12.74    4.16
  -9   1   9   23.57    4.03
   9  -1  -9   21.01    4.05
   8  -1  -9   17.60    3.47
   8  -1  -9   18.53    3.71
   8  -1  -9   28.81    5.35
   8  -1  -9   18.37    3.80
   8  -1  -9   21.48    5.26
   8  -1  -9   15.88    3.51
  -8   1   9   20.10    4.00
   8  -1  -9   21.29    4.07
  -8   1   9   20.12    4.63
  -8   1   9   18.65    4.82
   8  -1  -9   18.96    4.09
   8  -1  -9   15.83    4.87
  -7   1   9   14.45    2.44
  -7   1   9   13.26    3.50
  -7   1   9   15.37    3.83
   7  -1  -9   14.55    2.96
  -7   1   9   20.54    3.11
   7  -1  -9   15.67    3.20
   7  -1  -9   25.02    4.99
   7  -1  -9    9.72    2.48
   7  -1  -9   17.69    4.29
   7  -1  -9   12.33    2.65
   7  -1  -9   16.28    4.34
   7  -1  -9    8.12    2.28
   7  -1  -9    9.20    3.02
   7  -1  -9   10.47    2.27
   6  -1  -9  161.78   34.54
   6  -1  -9  196.46   34.70
   6  -1  -9  263.52   35.60
   6  -1  -9  235.63   34.84
   6  -1  -9  258.79   35.63
   6  -1  -9  165.23   34.82
   6  -1  -9  157.66   34.57
  -6   1   9  272.58   35.12
   6  -1  -9  212.33   35.02
  -6   1   9  214.67   34.75
   6  -1  -9  200.70   34.74
   6  -1  -9  225.42   35.95
  -6   1   9  261.70   35.85
  -6   1   9  212.28   35.27
   6  -1  -9  161.79   34.98
   5  -1  -9   14.93    2.68
  -5   1   9   23.53    3.66
  -5   1   9   19.12    2.70
   5  -1  -9   11.00    3.69
   5  -1  -9   24.88    2.84
   5  -1  -9   12.82    2.29
   5  -1  -9   13.13    3.66
   5  -1  -9    7.19    2.08
   5  -1  -9   12.86    2.50
   5  -1  -9    7.82    2.05
   4  -1  -9    4.52    1.85
  -4   1   9    7.84    1.84
  -4   1   9    7.10    2.55
   4  -1  -9    3.29    2.76
  -3   1   9   32.13    5.75
  -3   1   9   20.11    4.92
  -3   1   9   29.40    5.43
   3  -1  -9   23.50    5.03
   3  -1  -9   29.18    5.81
  -2   1   9   10.82    2.96
   2  -1  -9    8.57    2.88
  -2   1   9    8.25    2.35
   2  -1  -9    8.73    2.46
  -2   1   9   11.59    3.19
  -1   1   9  153.55   26.18
   1  -1  -9  158.56   26.23
  -1   1   9  113.71   26.31
   1  -1  -9  135.12   26.50
   0   1   9    7.18    2.66
   0   1   9    7.24    2.42
   0  -1  -9   13.54    3.14
   0  -1  -9   10.62    2.56
  -1  -1  -9  213.84   42.89
  -1  -1  -9  248.34   43.32
   1   1   9  271.33   43.23
  -2  -1  -9    8.64    2.17
   2   1   9   11.05    2.52
  -2  -1  -9    9.28    2.70
   3   1   9    2.78    1.53
  -3  -1  -9    2.71    1.17
  -3  -1  -9    5.38    2.08
  -3  -1  -9    5.20    2.09
   3   1   9    5.06    1.82
   4   1   9   33.52    5.41
   4   1   9   25.74    5.59
  -4  -1  -9   36.35    5.74
   4   1   9   24.05    5.86
  -4  -1  -9   16.79    5.82
  -4  -1  -9   24.29    6.04
   5   1   9   12.97    4.33
  -5  -1  -9   17.45    4.69
  -5  -1  -9   21.65    4.28
  -5  -1  -9   17.18    4.61
   5   1   9   20.89    3.93
   5   1   9   21.92    3.92
   5   1   9   22.81    3.93
   6   1   9   49.46    7.81
  -6  -1  -9   60.21    8.70
  -6  -1  -9   42.38    8.13
  -6  -1  -9   34.89    8.07
  -6  -1  -9   68.53    8.97
   6   1   9   55.33    8.58
   6   1   9   33.98    7.76
   7   1   9   12.53    2.25
   7   1   9    6.81    2.81
  -7  -1  -9    7.55    3.11
  -7  -1  -9    7.11    2.94
  -7  -1  -9   10.19    2.66
   7   1   9   12.78    2.26
   7   1   9   11.23    2.23
   7   1   9   11.56    2.27
   8   1   9    6.88    1.11
  -8  -1  -9    7.55    2.77
  -8  -1  -9    6.39    2.50
   8   1   9    4.97    1.88
  -8  -1  -9    4.92    1.57
   8   1   9    2.99    0.94
   8   1   9    2.49    0.98
   8   1   9    2.07    1.00
   9   1   9    9.75    1.76
   9   1   9    7.42    1.71
  -9  -1  -9    8.67    2.88
   9   1   9    2.30    2.18
  -9  -1  -9    5.99    2.11
  -9  -1  -9    1.87    2.44
   9   1   9   10.30    1.78
   9   1   9    9.26    1.78
   9   1   9    7.19    1.74
   9   1   9    9.53    1.82
   9   1   9   10.92    1.83
  10   1   9   21.31    3.18
[truncated: 5,853,645 more chars]
