# Supplementary material for: Supramolecular Macrocyclic Iodine Adsorbents Enable Photothermally Stable Perovskite Solar Cells
Source: Adv Sci (Weinh). 2025 Oct 30;13(4):e16964. doi: 10.1002/advs.202516964 (PMC12822466; doi:10.1002/advs.202516964)
Supplement: Supplementary file 2 — Supplemental DataFile [file ADVS-13-e16964-s001.zip › M4.cif]

data_exp_4305_auto
_audit_creation_date               2024-06-13
_audit_creation_method
;
Olex2 1.5
(compiled 2024.02.16 svn.r378c4104 for OlexSys, GUI svn.r6928)
;
_shelx_SHELXL_version_number       '2018/3'
_audit_contact_author_address      ?
_audit_contact_author_email        ?
_audit_contact_author_name         ''
_audit_contact_author_phone        ?
_publ_contact_author_id_orcid      ?
_publ_section_references
;
D. Kratzert, I. Krossing, (2018), J. Appl. Cryst. 51, 928-934.

Dolomanov, O.V., Bourhis, L.J., Gildea, R.J, Howard, J.A.K. & Puschmann, H.
 (2009), J. Appl. Cryst. 42, 339-341.

Kratzert, D., Holstein, J.J. & Krossing, I. (2015). J. Appl. Cryst. 48, 933-938.

Sheldrick, G.M. (2015). Acta Cryst. A71, 3-8.

Sheldrick, G.M. (2015). Acta Cryst. C71, 3-8.
;
_chemical_name_common              ?
_chemical_name_systematic          ?
_chemical_formula_moiety           '0.5(C H Cl3), C4 H8 O2, C32 H20 N2'
_chemical_formula_sum              'C36.50 H28.50 Cl1.50 N2 O2'
_chemical_formula_weight           580.29
_chemical_melting_point            ?
loop_
  _atom_type_symbol
  _atom_type_description
  _atom_type_scat_dispersion_real
  _atom_type_scat_dispersion_imag
  _atom_type_scat_source
 'C' 'C' 0.0181 0.0091 'International Tables Vol C Tables 4.2.6.8 and 6.1.1.4'
 'H' 'H' 0.0000 0.0000 'International Tables Vol C Tables 4.2.6.8 and 6.1.1.4'
 'Cl' 'Cl' 0.3639 0.7018 'International Tables Vol C Tables 4.2.6.8 and 6.1.1.4'
 'N' 'N' 0.0311 0.0180 'International Tables Vol C Tables 4.2.6.8 and 6.1.1.4'
 'O' 'O' 0.0492 0.0322 'International Tables Vol C Tables 4.2.6.8 and 6.1.1.4'

_shelx_space_group_comment
;
The symmetry employed for this shelxl refinement is uniquely defined
by the following loop, which should always be used as a source of
symmetry information in preference to the above space-group names.
They are only intended as comments.
;
_space_group_crystal_system        'tetragonal'
_space_group_IT_number             142
_space_group_name_H-M_alt          'I 41/a c d'
_space_group_name_Hall             '-I 4bd 2c'
loop_
  _space_group_symop_operation_xyz
 'x, y, z'
 '-x+1/2, -y, z+1/2'
 '-y+1/4, x+3/4, z+1/4'
 'y+1/4, -x+1/4, z+3/4'
 '-x+1/2, y, -z'
 'x, -y, -z+1/2'
 'y+1/4, x+3/4, -z+3/4'
 '-y+1/4, -x+1/4, -z+1/4'
 'x+1/2, y+1/2, z+1/2'
 '-x+1, -y+1/2, z+1'
 '-y+3/4, x+5/4, z+3/4'
 'y+3/4, -x+3/4, z+5/4'
 '-x+1, y+1/2, -z+1/2'
 'x+1/2, -y+1/2, -z+1'
 'y+3/4, x+5/4, -z+5/4'
 '-y+3/4, -x+3/4, -z+3/4'
 '-x, -y, -z'
 'x-1/2, y, -z-1/2'
 'y-1/4, -x-3/4, -z-1/4'
 '-y-1/4, x-1/4, -z-3/4'
 'x-1/2, -y, z'
 '-x, y, z-1/2'
 '-y-1/4, -x-3/4, z-3/4'
 'y-1/4, x-1/4, z-1/4'
 '-x+1/2, -y+1/2, -z+1/2'
 'x, y+1/2, -z'
 'y+1/4, -x-1/4, -z+1/4'
 '-y+1/4, x+1/4, -z-1/4'
 'x, -y+1/2, z+1/2'
 '-x+1/2, y+1/2, z'
 '-y+1/4, -x-1/4, z-1/4'
 'y+1/4, x+1/4, z+1/4'

_cell_length_a                     22.3314(3)
_cell_length_b                     22.3314(3)
_cell_length_c                     51.7257(12)
_cell_angle_alpha                  90
_cell_angle_beta                   90
_cell_angle_gamma                  90
_cell_volume                       25795.2(9)
_cell_formula_units_Z              32
_cell_measurement_reflns_used      9825
_cell_measurement_temperature      173.00(10)
_cell_measurement_theta_max        69.0550
_cell_measurement_theta_min        3.2510
_shelx_estimated_absorpt_T_max     ?
_shelx_estimated_absorpt_T_min     ?
_exptl_absorpt_coefficient_mu      1.689
_exptl_absorpt_correction_T_max    1.00000
_exptl_absorpt_correction_T_min    0.53287
_exptl_absorpt_correction_type     multi-scan
_exptl_absorpt_process_details
;
CrysAlisPro 1.171.42.100a (Rigaku Oxford Diffraction, 2023)
Empirical absorption correction using spherical harmonics,
implemented in SCALE3 ABSPACK scaling algorithm.
;
_exptl_absorpt_special_details     ?
_exptl_crystal_colour              'clear light yellow'
_exptl_crystal_colour_lustre       clear
_exptl_crystal_colour_modifier     light
_exptl_crystal_colour_primary      yellow
_exptl_crystal_density_diffrn      1.195
_exptl_crystal_density_meas        ?
_exptl_crystal_density_method      ?
_exptl_crystal_description         block
_exptl_crystal_F_000               9696
_exptl_crystal_size_max            0.24
_exptl_crystal_size_mid            0.19
_exptl_crystal_size_min            0.12
_exptl_transmission_factor_max     ?
_exptl_transmission_factor_min     ?
_diffrn_reflns_av_R_equivalents    0.0978
_diffrn_reflns_av_unetI/netI       0.0319
_diffrn_reflns_Laue_measured_fraction_full  0.997
_diffrn_reflns_Laue_measured_fraction_max  0.997
_diffrn_reflns_limit_h_max         26
_diffrn_reflns_limit_h_min         -26
_diffrn_reflns_limit_k_max         26
_diffrn_reflns_limit_k_min         -26
_diffrn_reflns_limit_l_max         57
_diffrn_reflns_limit_l_min         -61
_diffrn_reflns_number              135251
_diffrn_reflns_point_group_measured_fraction_full  0.997
_diffrn_reflns_point_group_measured_fraction_max  0.997
_diffrn_reflns_theta_full          67.072
_diffrn_reflns_theta_max           67.072
_diffrn_reflns_theta_min           3.279
_diffrn_ambient_environment        N~2~
_diffrn_ambient_temperature        173.00(10)
_diffrn_detector                   'Hybrid Pixel Array Detector'
_diffrn_detector_area_resol_mean   5.8140
_diffrn_measured_fraction_theta_full  0.997
_diffrn_measured_fraction_theta_max  0.997
_diffrn_measurement_details
;
List of Runs (angles in degrees, time in seconds):

  # Type    Start    End  Width  t~exp~   \w     \q     \k     \f   Frames
--------------------------------------------------------------------------
  1  \w    -81.00 -43.00   1.00    2.00    --    0.00 -37.00 -30.00   38
  2  \w    -80.00 -20.00   1.00    2.00    --    0.00 -77.00  60.00   60
  3  \w    -28.00  32.00   1.00    2.00    --    0.00 -77.00 -60.00   60
  4  \w    -14.00  27.00   1.00    2.00    --    0.00 -37.00 -30.00   41
  5  \w    -89.00 -47.00   1.00    2.00    --    0.00 -77.00 -60.00   42
  6  \w    -83.00 -17.00   1.00    2.00    --    0.00 -57.00-150.00   66
  7  \w     -1.00  24.00   1.00    2.00    --    0.00 -77.00  60.00   25
  8  \w     90.00 116.00   1.00   10.00    --   92.10 -77.00  30.00   26
  9  \w      3.00  78.00   1.00   10.00    --   92.10 -77.00  30.00   75
 10  \w      7.00 128.00   1.00   10.00    --   92.10 -82.00-180.00  121
 11  \w     16.00 105.00   1.00   10.00    --   92.10 -82.00 -30.00   89
 12  \w     39.00 118.00   1.00   10.00    --   92.10 -45.00-180.00   79
 13  \w      3.00  93.00   1.00   10.00    --   92.10 -30.00  30.00   90
 14  \w     91.00 117.00   1.00   10.00    --   92.10  45.00 -90.00   26
 15  \w     12.00 120.00   1.00   10.00    --   92.10 -61.00-180.00  108
 16  \w     74.00 128.00   1.00   10.00    --   92.10 -82.00 -90.00   54
 17  \w    120.00 182.00   1.00   10.00    --   92.10  61.00-180.00   62
 18  \w     64.00  99.00   1.00   10.00    --   92.10  61.00-180.00   35
 19  \w     41.00 114.00   1.00   10.00    --   92.10 -82.00  90.00   73
 20  \w    151.00 181.00   1.00   10.00    --   92.10  45.00 -90.00   30
 21  \w      8.00  67.00   1.00   10.00    --   92.10 -61.00 -30.00   59
 22  \w     87.00 182.00   1.00   10.00    --   92.10  15.00 120.00   95
 23  \w     82.00 123.00   1.00   10.00    --   92.10 -82.00   0.00   41
 24  \w      4.00  34.00   1.00   10.00    --   92.10  15.00 120.00   30
;
_diffrn_measurement_device         'four-circle diffractometer'
_diffrn_measurement_device_type    'XtaLAB AFC12 (RINC): Kappa dual home/near'
_diffrn_measurement_method         '\w scans'
_diffrn_orient_matrix_type        
 'CrysAlisPro convention (1999,Acta A55,543-557)'
_diffrn_orient_matrix_UB_11        0.0448109000
_diffrn_orient_matrix_UB_12        -0.0508914000
_diffrn_orient_matrix_UB_13        -0.0054831000
_diffrn_orient_matrix_UB_21        -0.0451793000
_diffrn_orient_matrix_UB_22        -0.0289486000
_diffrn_orient_matrix_UB_23        -0.0186876000
_diffrn_orient_matrix_UB_31        0.0266798000
_diffrn_orient_matrix_UB_32        0.0364834000
_diffrn_orient_matrix_UB_33        -0.0225258000
_diffrn_radiation_monochromator    mirror
_diffrn_radiation_probe            x-ray
_diffrn_radiation_type             'Cu K\a'
_diffrn_radiation_wavelength       1.54184
_diffrn_source                     'micro-focus sealed X-ray tube'
_diffrn_source_type                'Rigaku (Cu) X-ray Source'
_reflns_Friedel_coverage           0.000
_reflns_Friedel_fraction_full      .
_reflns_Friedel_fraction_max       .
_reflns_number_gt                  4346
_reflns_number_total               5754
_reflns_special_details
;
 Reflections were merged by SHELXL according to the crystal
 class for the calculation of statistics and refinement.
 
 Structure factors included contributions from the .fab file.
 
 _reflns_Friedel_fraction is defined as the number of unique
 Friedel pairs measured divided by the number that would be
 possible theoretically, ignoring centric projections and
 systematic absences.
;
_reflns_threshold_expression       'I > 2\s(I)'
_computing_cell_refinement         'CrysAlisPro 1.171.42.100a (Rigaku OD, 2023)'
_computing_data_collection         'CrysAlisPro 1.171.42.100a (Rigaku OD, 2023)'
_computing_data_reduction          'CrysAlisPro 1.171.42.100a (Rigaku OD, 2023)'
_computing_molecular_graphics      'Olex2 1.5 (Dolomanov et al., 2009)'
_computing_publication_material    'Olex2 1.5 (Dolomanov et al., 2009)'
_computing_structure_refinement    'SHELXL 2018/3 (Sheldrick, 2015)'
_computing_structure_solution      'SHELXT 2018/2 (Sheldrick, 2018)'
_refine_diff_density_max           0.785
_refine_diff_density_min           -0.519
_refine_diff_density_rms           0.071
_refine_ls_extinction_coef         .
_refine_ls_extinction_method       none
_refine_ls_goodness_of_fit_ref     1.222
_refine_ls_hydrogen_treatment      constr
_refine_ls_matrix_type             full
_refine_ls_number_parameters       452
_refine_ls_number_reflns           5754
_refine_ls_number_restraints       315
_refine_ls_R_factor_all            0.1648
_refine_ls_R_factor_gt             0.1423
_refine_ls_restrained_S_all        1.235
_refine_ls_shift/su_max            0.000
_refine_ls_shift/su_mean           0.000
_refine_ls_structure_factor_coef   Fsqd
_refine_ls_weighting_details      
 'w=1/[\s^2^(Fo^2^)+(0.0620P)^2^+105.0000P] where P=(Fo^2^+2Fc^2^)/3'
_refine_ls_weighting_scheme        calc
_refine_ls_wR_factor_gt            0.3000
_refine_ls_wR_factor_ref           0.3114
_refine_special_details            ?
_olex2_refinement_description
;
1. Fixed Uiso
 At 1.2 times of:
  All C(H) groups, All C(H,H) groups
2. Restrained distances
 O2-C34 = O2-C35 = O1-C33 = O1-C36
 1.43 with sigma of 0.02
 C34-C33 = C36-C35
 1.51 with sigma of 0.02
 O2-C33 = O1-C35
 2.41 with sigma of 0.04
 O2-C36 = O1-C34
 2.42 with sigma of 0.04
 C34-C33 \\sim C36-C35
 with sigma of 0.02
 O2-C34 \\sim O2-C35 \\sim O1-C33 \\sim O1-C36
 with sigma of 0.02
 C34-C36 \\sim C33-C35
 with sigma of 0.04
 O2-C33 \\sim O2-C36 \\sim O1-C34 \\sim O1-C35
 with sigma of 0.04
 O1-C33 \\sim O1A-C33A
 with sigma of 0.02
 O1-C36 \\sim O1A-C36A
 with sigma of 0.02
 O2-C34 \\sim O2A-C34A
 with sigma of 0.02
 O2-C35 \\sim O2A-C35A
 with sigma of 0.02
 C33-C34 \\sim C33A-C34A
 with sigma of 0.02
 C35-C36 \\sim C35A-C36A
 with sigma of 0.02
 O1-C34 \\sim O1A-C34A
 with sigma of 0.04
 O1-C35 \\sim O1A-C35A
 with sigma of 0.04
 O2-C33 \\sim O2A-C33A
 with sigma of 0.04
 O2-C36 \\sim O2A-C36A
 with sigma of 0.04
 C33-C36 \\sim C33A-C36A
 with sigma of 0.04
 C34-C35 \\sim C34A-C35A
 with sigma of 0.04
3. Rigid bond restraints
 O1, O2, C33, C34, C35, C36, O2A, C35A, C36A, O1A, C33A, C34A
 with sigma for 1-2 distances of 0.01 and sigma for 1-3 distances of 0.02
4. Uiso/Uaniso restraints and constraints
O1 \\sim O2 \\sim C33 \\sim C34 \\sim C35 \\sim C36: within 2A with sigma of
0.04 and sigma for terminal atoms of 0.08 within 2A
O1 \\sim O2 \\sim C33 \\sim C34 \\sim C35 \\sim C36 \\sim O2A \\sim C35A \\sim
C36A \\sim O1A \\sim C33A \\sim C34A: within 2A with sigma of 0.01 and sigma
for terminal atoms of 0.02 within 2A
5. Rigid body (RIGU) restrains
 O1, O2, C33, C34, C35, C36
 with sigma for 1-2 distances of 0.004 and sigma for 1-3 distances of 0.004
6. Others
 Sof(O2A)=Sof(C35A)=Sof(H35C)=Sof(H35D)=Sof(C36A)=Sof(H36C)=Sof(H36D)=Sof(O1A)=
 Sof(C33A)=Sof(H33C)=Sof(H33D)=Sof(C34A)=Sof(H34C)=Sof(H34D)=1-FVAR(1)
 Sof(O1)=Sof(O2)=Sof(C33)=Sof(H33A)=Sof(H33B)=Sof(C34)=Sof(H34A)=Sof(H34B)=
 Sof(C35)=Sof(H35A)=Sof(H35B)=Sof(C36)=Sof(H36A)=Sof(H36B)=FVAR(1)
 Fixed Sof: Cl1(0.5) Cl2(0.5) Cl3(0.5) C37(0.5) H37(0.5)
7.a Ternary CH refined with riding coordinates:
 C37(H37)
7.b Secondary CH2 refined with riding coordinates:
 C33(H33A,H33B), C34(H34A,H34B), C35(H35A,H35B), C36(H36A,H36B), C35A(H35C,
 H35D), C36A(H36C,H36D), C33A(H33C,H33D), C34A(H34C,H34D)
7.c Aromatic/amide H refined with riding coordinates:
 C2(H2), C3(H3), C4(H4), C5(H5), C7(H7), C10(H10), C13(H13), C15(H15),
 C16(H16), C17(H17), C18(H18), C20(H20), C22(H22), C24(H24), C25(H25), C26(H26),
  C28(H28), C29(H29), C30(H30), C32(H32)
;
_atom_sites_solution_hydrogens     geom
_atom_sites_solution_primary       dual
_atom_sites_solution_secondary     ?
loop_
  _atom_site_label
  _atom_site_type_symbol
  _atom_site_fract_x
  _atom_site_fract_y
  _atom_site_fract_z
  _atom_site_U_iso_or_equiv
  _atom_site_adp_type
  _atom_site_occupancy
  _atom_site_site_symmetry_order
  _atom_site_calc_flag
  _atom_site_refinement_flags_posn
  _atom_site_refinement_flags_adp
  _atom_site_refinement_flags_occupancy
  _atom_site_disorder_assembly
  _atom_site_disorder_group
 Cl1 Cl 0.5556(3) 0.6447(5) 0.57820(13) 0.248(4) Uani 0.5 1 d . . P . .
 Cl2 Cl 0.4856(3) 0.5920(3) 0.61637(14) 0.226(3) Uani 0.5 1 d . . P . .
 Cl3 Cl 0.4346(4) 0.6706(4) 0.58315(14) 0.239(4) Uani 0.5 1 d . . P . .
 C37 C 0.5022(10) 0.6644(11) 0.5982(4) 0.164(8) Uani 0.5 1 d . . P . .
 H37 H 0.512532 0.699051 0.609610 0.197 Uiso 0.5 1 calc R U P . .
 O1 O 0.5504(5) 0.3859(5) 0.6045(2) 0.168(3) Uani 0.687(6) 1 d D U P A 1
 O2 O 0.4776(4) 0.3938(4) 0.56131(17) 0.142(2) Uani 0.687(6) 1 d D U P A 1
 C33 C 0.5773(6) 0.4092(7) 0.5815(3) 0.155(3) Uani 0.687(6) 1 d D U P A 1
 H33A H 0.602645 0.377903 0.573446 0.186 Uiso 0.687(6) 1 calc R U P A 1
 H33B H 0.603360 0.443481 0.585988 0.186 Uiso 0.687(6) 1 calc R U P A 1
 C34 C 0.5304(6) 0.4294(6) 0.5623(2) 0.147(3) Uani 0.687(6) 1 d D U P A 1
 H34A H 0.518817 0.470994 0.566555 0.177 Uiso 0.687(6) 1 calc R U P A 1
 H34B H 0.548700 0.429866 0.544861 0.177 Uiso 0.687(6) 1 calc R U P A 1
 C35 C 0.4521(6) 0.3687(7) 0.5843(3) 0.156(3) Uani 0.687(6) 1 d D U P A 1
 H35A H 0.422007 0.337966 0.579708 0.187 Uiso 0.687(6) 1 calc R U P A 1
 H35B H 0.432053 0.400404 0.594486 0.187 Uiso 0.687(6) 1 calc R U P A 1
 C36 C 0.5021(7) 0.3407(6) 0.6000(3) 0.157(3) Uani 0.687(6) 1 d D U P A 1
 H36A H 0.486261 0.326579 0.616787 0.189 Uiso 0.687(6) 1 calc R U P A 1
 H36B H 0.518724 0.305806 0.590619 0.189 Uiso 0.687(6) 1 calc R U P A 1
 N1 N 0.7129(2) 0.58526(18) 0.55584(9) 0.0719(12) Uani 1 1 d . . . . .
 N2 N 0.64358(19) 0.65557(18) 0.52352(8) 0.0667(11) Uani 1 1 d . . . . .
 C1 C 0.7192(3) 0.7726(2) 0.56244(12) 0.0768(15) Uani 1 1 d . . . . .
 C2 C 0.7250(3) 0.8354(3) 0.56386(14) 0.098(2) Uani 1 1 d . . . . .
 H2 H 0.702805 0.860225 0.552401 0.118 Uiso 1 1 calc R U . . .
 C3 C 0.7624(4) 0.8607(3) 0.58170(17) 0.120(3) Uani 1 1 d . . . . .
 H3 H 0.766925 0.902947 0.582112 0.144 Uiso 1 1 calc R U . . .
 C4 C 0.7941(4) 0.8253(4) 0.59940(16) 0.121(3) Uani 1 1 d . . . . .
 H4 H 0.819132 0.843840 0.611934 0.145 Uiso 1 1 calc R U . . .
 C5 C 0.7894(3) 0.7652(3) 0.59871(13) 0.104(2) Uani 1 1 d . . . . .
 H5 H 0.810841 0.741465 0.610795 0.124 Uiso 1 1 calc R U . . .
 C6 C 0.7522(3) 0.7373(2) 0.57985(11) 0.0771(15) Uani 1 1 d . . . . .
 C7 C 0.7494(3) 0.6741(2) 0.57757(11) 0.0737(14) Uani 1 1 d . . . . .
 H7 H 0.771912 0.649852 0.589108 0.088 Uiso 1 1 calc R U . . .
 C8 C 0.7145(2) 0.6473(2) 0.55884(10) 0.0637(13) Uani 1 1 d . . . . .
 C9 C 0.6800(2) 0.6833(2) 0.54185(10) 0.0628(13) Uani 1 1 d . . . . .
 C10 C 0.6829(2) 0.7445(2) 0.54376(11) 0.0692(14) Uani 1 1 d . . . . .
 H10 H 0.659908 0.768439 0.532263 0.083 Uiso 1 1 calc R U . . .
 C11 C 0.6418(2) 0.5928(2) 0.52079(11) 0.0675(14) Uani 1 1 d . . . . .
 C12 C 0.6788(2) 0.5571(2) 0.53721(11) 0.0690(14) Uani 1 1 d . . . . .
 C13 C 0.6787(3) 0.4957(3) 0.53397(12) 0.0853(17) Uani 1 1 d . . . . .
 H13 H 0.704231 0.471777 0.544419 0.102 Uiso 1 1 calc R U . . .
 C14 C 0.6421(3) 0.4680(3) 0.51574(14) 0.0896(19) Uani 1 1 d . . . . .
 C15 C 0.6415(4) 0.4044(3) 0.51203(17) 0.124(3) Uani 1 1 d . . . . .
 H15 H 0.668034 0.379915 0.521742 0.148 Uiso 1 1 calc R U . . .
 C16 C 0.6040(5) 0.3792(4) 0.49496(19) 0.132(4) Uani 1 1 d . . . . .
 H16 H 0.603902 0.336905 0.492981 0.158 Uiso 1 1 calc R U . . .
 C17 C 0.5652(5) 0.4135(4) 0.48012(18) 0.133(4) Uani 1 1 d . . . . .
 H17 H 0.538712 0.394386 0.468362 0.159 Uiso 1 1 calc R U . . .
 C18 C 0.5645(4) 0.4752(3) 0.48223(13) 0.110(3) Uani 1 1 d . . . . .
 H18 H 0.538371 0.498706 0.471919 0.132 Uiso 1 1 calc R U . . .
 C19 C 0.6043(3) 0.5026(3) 0.50035(13) 0.0884(18) Uani 1 1 d . . . . .
 C20 C 0.6053(3) 0.5656(2) 0.50299(11) 0.0748(15) Uani 1 1 d . . . . .
 H20 H 0.580258 0.589499 0.492292 0.090 Uiso 1 1 calc R U . . .
 C21 C 0.6175(2) 0.6910(2) 0.50347(11) 0.0693(14) Uani 1 1 d . . . . .
 C22 C 0.5578(2) 0.7098(2) 0.50501(10) 0.0649(13) Uani 1 1 d . . . . .
 H22 H 0.534893 0.700561 0.519971 0.078 Uiso 1 1 calc R U . . .
 C23 C 0.5318(2) 0.7414(2) 0.48507(10) 0.0701(14) Uani 1 1 d . . . . .
 C24 C 0.5666(3) 0.7556(4) 0.46421(12) 0.099(2) Uani 1 1 d . . . . .
 H24 H 0.549338 0.778474 0.450615 0.119 Uiso 1 1 calc R U . . .
 C25 C 0.6255(3) 0.7383(4) 0.46211(13) 0.112(3) Uani 1 1 d . . . . .
 H25 H 0.648054 0.748012 0.447116 0.135 Uiso 1 1 calc R U . . .
 C26 C 0.6513(3) 0.7065(3) 0.48212(12) 0.0905(18) Uani 1 1 d . . . . .
 H26 H 0.692282 0.695270 0.481205 0.109 Uiso 1 1 calc R U . . .
 C27 C 0.7527(3) 0.5498(2) 0.57188(12) 0.0747(15) Uani 1 1 d . . . . .
 C28 C 0.8091(3) 0.5332(3) 0.56246(13) 0.0908(19) Uani 1 1 d . . . . .
 H28 H 0.821913 0.545381 0.545771 0.109 Uiso 1 1 calc R U . . .
 C29 C 0.8452(3) 0.4988(3) 0.57785(13) 0.0928(19) Uani 1 1 d . . . . .
 H29 H 0.883121 0.486253 0.571541 0.111 Uiso 1 1 calc R U . . .
 C30 C 0.8274(3) 0.4822(3) 0.60249(13) 0.0899(19) Uani 1 1 d . . . . .
 H30 H 0.853768 0.459352 0.613016 0.108 Uiso 1 1 calc R U . . .
 C31 C 0.7708(2) 0.4986(2) 0.61212(11) 0.0725(15) Uani 1 1 d . . . . .
 C32 C 0.7340(2) 0.5324(2) 0.59613(11) 0.0691(14) Uani 1 1 d . . . . .
 H32 H 0.695272 0.543761 0.602002 0.083 Uiso 1 1 calc R U . . .
 O2A O 0.4871(9) 0.4294(10) 0.5755(4) 0.155(3) Uani 0.313(6) 1 d D U P A 2
 C35A C 0.4820(11) 0.3721(12) 0.5895(7) 0.157(3) Uani 0.313(6) 1 d D U P A 2
 H35C H 0.451331 0.346800 0.581091 0.188 Uiso 0.313(6) 1 calc R U P A 2
 H35D H 0.468997 0.379858 0.607500 0.188 Uiso 0.313(6) 1 calc R U P A 2
 C36A C 0.5419(12) 0.3388(10) 0.5898(7) 0.156(3) Uani 0.313(6) 1 d D U P A 2
 H36C H 0.549369 0.321436 0.607130 0.187 Uiso 0.313(6) 1 calc R U P A 2
 H36D H 0.541592 0.305977 0.576966 0.187 Uiso 0.313(6) 1 calc R U P A 2
 O1A O 0.5891(10) 0.3831(9) 0.5833(4) 0.154(3) Uani 0.313(6) 1 d D U P A 2
 C33A C 0.5838(11) 0.4433(10) 0.5927(6) 0.155(3) Uani 0.313(6) 1 d D U P A 2
 H33C H 0.622548 0.464323 0.590618 0.186 Uiso 0.313(6) 1 calc R U P A 2
 H33D H 0.573937 0.442592 0.611388 0.186 Uiso 0.313(6) 1 calc R U P A 2
 C34A C 0.5338(11) 0.4781(9) 0.5777(6) 0.151(3) Uani 0.313(6) 1 d D U P A 2
 H34C H 0.518824 0.512898 0.587620 0.182 Uiso 0.313(6) 1 calc R U P A 2
 H34D H 0.547802 0.491574 0.560485 0.182 Uiso 0.313(6) 1 calc R U P A 2

loop_
  _atom_site_aniso_label
  _atom_site_aniso_U_11
  _atom_site_aniso_U_22
  _atom_site_aniso_U_33
  _atom_site_aniso_U_23
  _atom_site_aniso_U_13
  _atom_site_aniso_U_12
 Cl1 0.128(4) 0.452(13) 0.163(5) 0.081(7) 0.064(4) -0.013(6)
 Cl2 0.220(7) 0.237(7) 0.221(6) 0.051(6) 0.070(6) -0.082(6)
 Cl3 0.215(7) 0.322(10) 0.181(6) -0.111(7) -0.022(5) 0.024(7)
 C37 0.137(16) 0.20(2) 0.152(16) 0.030(15) 0.043(14) 0.063(15)
 O1 0.174(6) 0.167(6) 0.163(5) -0.023(5) 0.015(4) 0.022(5)
 O2 0.151(6) 0.134(6) 0.143(5) -0.045(4) -0.003(5) 0.026(4)
 C33 0.164(6) 0.152(7) 0.148(6) -0.032(5) 0.025(5) 0.020(5)
 C34 0.151(6) 0.143(6) 0.147(5) -0.035(5) 0.031(5) 0.023(5)
 C35 0.162(7) 0.147(6) 0.158(6) -0.049(5) 0.014(5) 0.011(5)
 C36 0.175(7) 0.147(7) 0.149(6) -0.025(5) 0.017(5) 0.017(5)
 N1 0.083(3) 0.048(2) 0.084(3) 0.005(2) 0.001(2) 0.000(2)
 N2 0.068(3) 0.055(2) 0.078(3) 0.000(2) -0.004(2) -0.003(2)
 C1 0.087(4) 0.050(3) 0.093(4) -0.005(3) 0.004(3) 0.000(3)
 C2 0.124(6) 0.055(3) 0.115(5) -0.002(3) -0.012(4) -0.011(3)
 C3 0.152(7) 0.060(4) 0.149(7) -0.012(4) -0.030(6) -0.022(4)
 C4 0.149(7) 0.092(5) 0.122(6) -0.019(5) -0.032(5) -0.031(5)
 C5 0.128(6) 0.086(5) 0.097(5) -0.005(4) -0.020(4) -0.021(4)
 C6 0.087(4) 0.061(3) 0.083(3) -0.003(3) -0.003(3) -0.012(3)
 C7 0.080(4) 0.067(3) 0.074(3) 0.007(3) -0.001(3) -0.005(3)
 C8 0.067(3) 0.051(3) 0.073(3) 0.003(2) 0.009(3) -0.004(2)
 C9 0.057(3) 0.052(3) 0.079(3) 0.002(2) 0.003(3) -0.003(2)
 C10 0.067(3) 0.049(3) 0.091(4) 0.005(3) -0.004(3) 0.000(2)
 C11 0.070(3) 0.055(3) 0.078(3) -0.003(3) 0.017(3) -0.007(3)
 C12 0.072(3) 0.056(3) 0.079(4) 0.000(3) 0.016(3) -0.003(3)
 C13 0.103(5) 0.056(3) 0.096(4) -0.003(3) 0.020(4) -0.003(3)
 C14 0.105(5) 0.059(3) 0.105(5) -0.014(3) 0.038(4) -0.011(3)
 C15 0.167(8) 0.058(4) 0.145(7) -0.032(4) 0.058(6) -0.024(4)
 C16 0.178(10) 0.075(5) 0.143(8) -0.046(5) 0.064(7) -0.051(6)
 C17 0.168(9) 0.109(7) 0.120(7) -0.055(6) 0.046(6) -0.060(6)
 C18 0.133(6) 0.101(5) 0.097(5) -0.037(4) 0.031(4) -0.047(5)
 C19 0.108(5) 0.074(4) 0.083(4) -0.021(3) 0.036(4) -0.028(4)
 C20 0.082(4) 0.064(3) 0.079(4) -0.006(3) 0.011(3) -0.011(3)
 C21 0.072(3) 0.064(3) 0.072(3) 0.001(3) 0.001(3) -0.010(3)
 C22 0.066(3) 0.057(3) 0.072(3) -0.005(3) 0.009(3) -0.006(2)
 C23 0.068(3) 0.069(3) 0.073(3) 0.000(3) 0.003(3) -0.003(3)
 C24 0.086(5) 0.130(6) 0.082(4) 0.028(4) 0.001(3) 0.008(4)
 C25 0.087(5) 0.159(7) 0.091(4) 0.041(5) 0.013(4) -0.002(5)
 C26 0.073(4) 0.108(5) 0.091(4) 0.004(4) 0.018(3) -0.001(3)
 C27 0.078(4) 0.049(3) 0.097(4) 0.010(3) 0.010(3) 0.006(3)
 C28 0.088(4) 0.079(4) 0.105(5) 0.015(4) 0.033(4) 0.010(3)
 C29 0.073(4) 0.093(4) 0.113(5) 0.024(4) 0.024(4) 0.023(3)
 C30 0.067(4) 0.083(4) 0.120(5) 0.027(4) 0.019(3) 0.021(3)
 C31 0.068(3) 0.057(3) 0.093(4) 0.012(3) 0.019(3) 0.012(3)
 C32 0.066(3) 0.051(3) 0.090(4) 0.005(3) 0.018(3) 0.010(2)
 O2A 0.165(7) 0.147(6) 0.152(6) -0.032(5) 0.014(6) 0.019(5)
 C35A 0.165(6) 0.151(6) 0.154(6) -0.038(5) 0.012(6) 0.019(5)
 C36A 0.167(7) 0.153(7) 0.148(6) -0.033(6) 0.018(6) 0.024(5)
 O1A 0.164(7) 0.152(7) 0.145(6) -0.030(6) 0.024(5) 0.026(5)
 C33A 0.160(7) 0.154(7) 0.150(6) -0.030(6) 0.025(6) 0.022(6)
 C34A 0.154(7) 0.157(7) 0.143(7) -0.034(6) 0.022(6) 0.023(6)

_geom_special_details
;
 All esds (except the esd in the dihedral angle between two l.s. planes)
 are estimated using the full covariance matrix.  The cell esds are taken
 into account individually in the estimation of esds in distances, angles
 and torsion angles; correlations between esds in cell parameters are only
 used when they are defined by crystal symmetry.  An approximate (isotropic)
 treatment of cell esds is used for estimating esds involving l.s. planes.
;
loop_
  _geom_bond_atom_site_label_1
  _geom_bond_atom_site_label_2
  _geom_bond_distance
  _geom_bond_site_symmetry_2
  _geom_bond_publ_flag
 Cl1 C37 1.639(18) . ?
 Cl2 C37 1.90(2) . ?
 Cl3 C37 1.70(2) . ?
 C37 H37 1.0000 . ?
 O1 C33 1.431(11) . ?
 O1 C36 1.494(11) . ?
 O2 C34 1.423(10) . ?
 O2 C35 1.432(10) . ?
 C33 H33A 0.9900 . ?
 C33 H33B 0.9900 . ?
 C33 C34 1.511(12) . ?
 C34 H34A 0.9900 . ?
 C34 H34B 0.9900 . ?
 C35 H35A 0.9900 . ?
 C35 H35B 0.9900 . ?
 C35 C36 1.516(12) . ?
 C36 H36A 0.9900 . ?
 C36 H36B 0.9900 . ?
 N1 C8 1.395(6) . ?
 N1 C12 1.380(7) . ?
 N1 C27 1.451(7) . ?
 N2 C9 1.394(6) . ?
 N2 C11 1.410(6) . ?
 N2 C21 1.429(7) . ?
 C1 C2 1.411(7) . ?
 C1 C6 1.404(8) . ?
 C1 C10 1.410(7) . ?
 C2 H2 0.9500 . ?
 C2 C3 1.366(9) . ?
 C3 H3 0.9500 . ?
 C3 C4 1.402(10) . ?
 C4 H4 0.9500 . ?
 C4 C5 1.346(10) . ?
 C5 H5 0.9500 . ?
 C5 C6 1.426(8) . ?
 C6 C7 1.417(7) . ?
 C7 H7 0.9500 . ?
 C7 C8 1.379(7) . ?
 C8 C9 1.420(7) . ?
 C9 C10 1.371(7) . ?
 C10 H10 0.9500 . ?
 C11 C12 1.428(7) . ?
 C11 C20 1.372(7) . ?
 C12 C13 1.382(7) . ?
 C13 H13 0.9500 . ?
 C13 C14 1.394(9) . ?
 C14 C15 1.431(8) . ?
 C14 C19 1.394(10) . ?
 C15 H15 0.9500 . ?
 C15 C16 1.342(12) . ?
 C16 H16 0.9500 . ?
 C16 C17 1.388(12) . ?
 C17 H17 0.9500 . ?
 C17 C18 1.381(11) . ?
 C18 H18 0.9500 . ?
 C18 C19 1.429(9) . ?
 C19 C20 1.414(8) . ?
 C20 H20 0.9500 . ?
 C21 C22 1.400(7) . ?
 C21 C26 1.382(8) . ?
 C22 H22 0.9500 . ?
 C22 C23 1.378(7) . ?
 C23 C23 1.471(10) 10_564 ?
 C23 C24 1.366(8) . ?
 C24 H24 0.9500 . ?
 C24 C25 1.376(9) . ?
 C25 H25 0.9500 . ?
 C25 C26 1.381(9) . ?
 C26 H26 0.9500 . ?
 C27 C28 1.399(8) . ?
 C27 C32 1.379(7) . ?
 C28 H28 0.9500 . ?
 C28 C29 1.368(8) . ?
 C29 H29 0.9500 . ?
 C29 C30 1.386(8) . ?
 C30 H30 0.9500 . ?
 C30 C31 1.408(7) . ?
 C31 C31 1.466(10) 8_666 ?
 C31 C32 1.389(7) . ?
 C32 H32 0.9500 . ?
 O2A C35A 1.473(15) . ?
 O2A C34A 1.511(15) . ?
 C35A H35C 0.9900 . ?
 C35A H35D 0.9900 . ?
 C35A C36A 1.530(18) . ?
 C36A H36C 0.9900 . ?
 C36A H36D 0.9900 . ?
 C36A O1A 1.485(15) . ?
 O1A C33A 1.435(15) . ?
 C33A H33C 0.9900 . ?
 C33A H33D 0.9900 . ?
 C33A C34A 1.567(18) . ?
 C34A H34C 0.9900 . ?
 C34A H34D 0.9900 . ?

loop_
  _geom_angle_atom_site_label_1
  _geom_angle_atom_site_label_2
  _geom_angle_atom_site_label_3
  _geom_angle
  _geom_angle_site_symmetry_1
  _geom_angle_site_symmetry_3
  _geom_angle_publ_flag
 Cl1 C37 Cl2 103.0(11) . . ?
 Cl1 C37 Cl3 112.1(13) . . ?
 Cl1 C37 H37 114.3 . . ?
 Cl2 C37 H37 114.3 . . ?
 Cl3 C37 Cl2 97.0(13) . . ?
 Cl3 C37 H37 114.3 . . ?
 C33 O1 C36 114.8(11) . . ?
 C34 O2 C35 121.2(10) . . ?
 O1 C33 H33A 109.4 . . ?
 O1 C33 H33B 109.4 . . ?
 O1 C33 C34 111.3(10) . . ?
 H33A C33 H33B 108.0 . . ?
 C34 C33 H33A 109.4 . . ?
 C34 C33 H33B 109.4 . . ?
 O2 C34 C33 115.6(10) . . ?
 O2 C34 H34A 108.4 . . ?
 O2 C34 H34B 108.4 . . ?
 C33 C34 H34A 108.4 . . ?
 C33 C34 H34B 108.4 . . ?
 H34A C34 H34B 107.4 . . ?
 O2 C35 H35A 110.0 . . ?
 O2 C35 H35B 110.0 . . ?
 O2 C35 C36 108.3(9) . . ?
 H35A C35 H35B 108.4 . . ?
 C36 C35 H35A 110.0 . . ?
 C36 C35 H35B 110.0 . . ?
 O1 C36 C35 109.7(9) . . ?
 O1 C36 H36A 109.7 . . ?
 O1 C36 H36B 109.7 . . ?
 C35 C36 H36A 109.7 . . ?
 C35 C36 H36B 109.7 . . ?
 H36A C36 H36B 108.2 . . ?
 C8 N1 C27 117.5(5) . . ?
 C12 N1 C8 123.0(5) . . ?
 C12 N1 C27 119.3(4) . . ?
 C9 N2 C11 121.8(4) . . ?
 C9 N2 C21 119.0(4) . . ?
 C11 N2 C21 117.8(4) . . ?
 C6 C1 C2 118.5(6) . . ?
 C6 C1 C10 119.4(5) . . ?
 C10 C1 C2 122.0(6) . . ?
 C1 C2 H2 120.0 . . ?
 C3 C2 C1 120.0(7) . . ?
 C3 C2 H2 120.0 . . ?
 C2 C3 H3 119.4 . . ?
 C2 C3 C4 121.2(6) . . ?
 C4 C3 H3 119.4 . . ?
 C3 C4 H4 119.9 . . ?
 C5 C4 C3 120.2(7) . . ?
 C5 C4 H4 119.9 . . ?
 C4 C5 H5 120.0 . . ?
 C4 C5 C6 120.0(7) . . ?
 C6 C5 H5 120.0 . . ?
 C1 C6 C5 119.9(5) . . ?
 C1 C6 C7 118.9(5) . . ?
 C7 C6 C5 121.2(6) . . ?
 C6 C7 H7 119.5 . . ?
 C8 C7 C6 121.0(5) . . ?
 C8 C7 H7 119.5 . . ?
 N1 C8 C9 118.7(5) . . ?
 C7 C8 N1 121.6(5) . . ?
 C7 C8 C9 119.7(5) . . ?
 N2 C9 C8 119.1(4) . . ?
 C10 C9 N2 121.3(5) . . ?
 C10 C9 C8 119.6(5) . . ?
 C1 C10 H10 119.3 . . ?
 C9 C10 C1 121.4(5) . . ?
 C9 C10 H10 119.3 . . ?
 N2 C11 C12 118.7(5) . . ?
 C20 C11 N2 121.5(5) . . ?
 C20 C11 C12 119.8(5) . . ?
 N1 C12 C11 118.7(5) . . ?
 N1 C12 C13 122.6(6) . . ?
 C13 C12 C11 118.7(6) . . ?
 C12 C13 H13 119.2 . . ?
 C12 C13 C14 121.6(6) . . ?
 C14 C13 H13 119.2 . . ?
 C13 C14 C15 122.4(8) . . ?
 C19 C14 C13 119.6(6) . . ?
 C19 C14 C15 118.0(7) . . ?
 C14 C15 H15 119.7 . . ?
 C16 C15 C14 120.6(9) . . ?
 C16 C15 H15 119.7 . . ?
 C15 C16 H16 119.3 . . ?
 C15 C16 C17 121.4(8) . . ?
 C17 C16 H16 119.3 . . ?
 C16 C17 H17 119.6 . . ?
 C18 C17 C16 120.9(9) . . ?
 C18 C17 H17 119.6 . . ?
 C17 C18 H18 120.9 . . ?
 C17 C18 C19 118.2(9) . . ?
 C19 C18 H18 120.9 . . ?
 C14 C19 C18 120.8(6) . . ?
 C14 C19 C20 119.2(6) . . ?
 C20 C19 C18 120.0(7) . . ?
 C11 C20 C19 120.9(6) . . ?
 C11 C20 H20 119.6 . . ?
 C19 C20 H20 119.6 . . ?
 C22 C21 N2 120.9(5) . . ?
 C26 C21 N2 119.7(5) . . ?
 C26 C21 C22 119.4(5) . . ?
 C21 C22 H22 119.6 . . ?
 C23 C22 C21 120.8(5) . . ?
 C23 C22 H22 119.6 . . ?
 C22 C23 C23 122.7(4) . 10_564 ?
 C24 C23 C22 118.1(5) . . ?
 C24 C23 C23 119.2(4) . 10_564 ?
 C23 C24 H24 118.7 . . ?
 C23 C24 C25 122.7(6) . . ?
 C25 C24 H24 118.7 . . ?
 C24 C25 H25 120.5 . . ?
 C24 C25 C26 119.0(6) . . ?
 C26 C25 H25 120.5 . . ?
 C21 C26 H26 120.0 . . ?
 C25 C26 C21 120.0(6) . . ?
 C25 C26 H26 120.0 . . ?
 C28 C27 N1 119.8(5) . . ?
 C32 C27 N1 119.2(5) . . ?
 C32 C27 C28 121.0(5) . . ?
 C27 C28 H28 120.8 . . ?
 C29 C28 C27 118.5(6) . . ?
 C29 C28 H28 120.8 . . ?
 C28 C29 H29 119.5 . . ?
 C28 C29 C30 121.1(6) . . ?
 C30 C29 H29 119.5 . . ?
 C29 C30 H30 119.6 . . ?
 C29 C30 C31 120.8(6) . . ?
 C31 C30 H30 119.6 . . ?
 C30 C31 C31 120.6(4) . 8_666 ?
 C32 C31 C30 117.6(5) . . ?
 C32 C31 C31 121.8(3) . 8_666 ?
 C27 C32 C31 121.0(5) . . ?
 C27 C32 H32 119.5 . . ?
 C31 C32 H32 119.5 . . ?
 C35A O2A C34A 129.9(19) . . ?
 O2A C35A H35C 109.4 . . ?
 O2A C35A H35D 109.4 . . ?
 O2A C35A C36A 111.1(15) . . ?
 H35C C35A H35D 108.0 . . ?
 C36A C35A H35C 109.4 . . ?
 C36A C35A H35D 109.4 . . ?
 C35A C36A H36C 110.3 . . ?
 C35A C36A H36D 110.3 . . ?
 H36C C36A H36D 108.5 . . ?
 O1A C36A C35A 107.1(14) . . ?
 O1A C36A H36C 110.3 . . ?
 O1A C36A H36D 110.3 . . ?
 C33A O1A C36A 119.2(19) . . ?
 O1A C33A H33C 109.5 . . ?
 O1A C33A H33D 109.5 . . ?
 O1A C33A C34A 110.8(16) . . ?
 H33C C33A H33D 108.1 . . ?
 C34A C33A H33C 109.5 . . ?
 C34A C33A H33D 109.5 . . ?
 O2A C34A C33A 99.9(14) . . ?
 O2A C34A H34C 111.8 . . ?
 O2A C34A H34D 111.8 . . ?
 C33A C34A H34C 111.8 . . ?
 C33A C34A H34D 111.8 . . ?
 H34C C34A H34D 109.5 . . ?

loop_
  _geom_torsion_atom_site_label_1
  _geom_torsion_atom_site_label_2
  _geom_torsion_atom_site_label_3
  _geom_torsion_atom_site_label_4
  _geom_torsion
  _geom_torsion_site_symmetry_1
  _geom_torsion_site_symmetry_2
  _geom_torsion_site_symmetry_3
  _geom_torsion_site_symmetry_4
  _geom_torsion_publ_flag
 O1 C33 C34 O2 -36.2(17) . . . . ?
 O2 C35 C36 O1 53.9(15) . . . . ?
 C33 O1 C36 C35 -60.0(15) . . . . ?
 C34 O2 C35 C36 -46.2(16) . . . . ?
 C35 O2 C34 C33 37.8(17) . . . . ?
 C36 O1 C33 C34 49.2(16) . . . . ?
 N1 C8 C9 N2 2.8(7) . . . . ?
 N1 C8 C9 C10 -177.3(5) . . . . ?
 N1 C12 C13 C14 177.3(5) . . . . ?
 N1 C27 C28 C29 -178.9(6) . . . . ?
 N1 C27 C32 C31 -179.8(5) . . . . ?
 N2 C9 C10 C1 179.4(5) . . . . ?
 N2 C11 C12 N1 2.7(7) . . . . ?
 N2 C11 C12 C13 -177.8(5) . . . . ?
 N2 C11 C20 C19 179.6(5) . . . . ?
 N2 C21 C22 C23 -176.8(5) . . . . ?
 N2 C21 C26 C25 176.9(6) . . . . ?
 C1 C2 C3 C4 -2.1(13) . . . . ?
 C1 C6 C7 C8 -0.8(9) . . . . ?
 C2 C1 C6 C5 1.2(9) . . . . ?
 C2 C1 C6 C7 -176.3(6) . . . . ?
 C2 C1 C10 C9 176.9(6) . . . . ?
 C2 C3 C4 C5 1.6(14) . . . . ?
 C3 C4 C5 C6 0.3(13) . . . . ?
 C4 C5 C6 C1 -1.7(11) . . . . ?
 C4 C5 C6 C7 175.8(7) . . . . ?
 C5 C6 C7 C8 -178.3(6) . . . . ?
 C6 C1 C2 C3 0.7(10) . . . . ?
 C6 C1 C10 C9 -1.5(8) . . . . ?
 C6 C7 C8 N1 177.9(5) . . . . ?
 C6 C7 C8 C9 -1.1(8) . . . . ?
 C7 C8 C9 N2 -178.1(5) . . . . ?
 C7 C8 C9 C10 1.8(8) . . . . ?
 C8 N1 C12 C11 -2.2(7) . . . . ?
 C8 N1 C12 C13 178.3(5) . . . . ?
 C8 N1 C27 C28 -93.7(6) . . . . ?
 C8 N1 C27 C32 87.1(6) . . . . ?
 C8 C9 C10 C1 -0.5(8) . . . . ?
 C9 N2 C11 C12 -0.4(7) . . . . ?
 C9 N2 C11 C20 179.0(5) . . . . ?
 C9 N2 C21 C22 -100.3(6) . . . . ?
 C9 N2 C21 C26 80.4(7) . . . . ?
 C10 C1 C2 C3 -177.7(7) . . . . ?
 C10 C1 C6 C5 179.6(6) . . . . ?
 C10 C1 C6 C7 2.1(9) . . . . ?
 C11 N2 C9 C8 -2.3(7) . . . . ?
 C11 N2 C9 C10 177.8(5) . . . . ?
 C11 N2 C21 C22 92.9(6) . . . . ?
 C11 N2 C21 C26 -86.5(6) . . . . ?
 C11 C12 C13 C14 -2.2(8) . . . . ?
 C12 N1 C8 C7 -179.6(5) . . . . ?
 C12 N1 C8 C9 -0.6(7) . . . . ?
 C12 N1 C27 C28 81.5(7) . . . . ?
 C12 N1 C27 C32 -97.6(6) . . . . ?
 C12 C11 C20 C19 -1.0(8) . . . . ?
 C12 C13 C14 C15 179.7(6) . . . . ?
 C12 C13 C14 C19 -0.2(9) . . . . ?
 C13 C14 C15 C16 177.5(7) . . . . ?
 C13 C14 C19 C18 -177.5(6) . . . . ?
 C13 C14 C19 C20 1.9(9) . . . . ?
 C14 C15 C16 C17 1.0(13) . . . . ?
 C14 C19 C20 C11 -1.3(9) . . . . ?
 C15 C14 C19 C18 2.7(9) . . . . ?
 C15 C14 C19 C20 -178.0(6) . . . . ?
 C15 C16 C17 C18 0.8(14) . . . . ?
 C16 C17 C18 C19 -0.8(12) . . . . ?
 C17 C18 C19 C14 -1.0(10) . . . . ?
 C17 C18 C19 C20 179.7(6) . . . . ?
 C18 C19 C20 C11 178.1(5) . . . . ?
 C19 C14 C15 C16 -2.7(10) . . . . ?
 C20 C11 C12 N1 -176.7(5) . . . . ?
 C20 C11 C12 C13 2.7(8) . . . . ?
 C21 N2 C9 C8 -168.6(5) . . . . ?
 C21 N2 C9 C10 11.4(7) . . . . ?
 C21 N2 C11 C12 166.0(5) . . . . ?
 C21 N2 C11 C20 -14.6(7) . . . . ?
 C21 C22 C23 C23 175.8(6) . . . 10_564 ?
 C21 C22 C23 C24 -2.2(8) . . . . ?
 C22 C21 C26 C25 -2.4(9) . . . . ?
 C22 C23 C24 C25 1.8(11) . . . . ?
 C23 C23 C24 C25 -176.3(7) 10_564 . . . ?
 C23 C24 C25 C26 -1.7(13) . . . . ?
 C24 C25 C26 C21 2.0(12) . . . . ?
 C26 C21 C22 C23 2.5(8) . . . . ?
 C27 N1 C8 C7 -4.5(7) . . . . ?
 C27 N1 C8 C9 174.5(5) . . . . ?
 C27 N1 C12 C11 -177.2(5) . . . . ?
 C27 N1 C12 C13 3.3(8) . . . . ?
 C27 C28 C29 C30 -1.7(10) . . . . ?
 C28 C27 C32 C31 1.0(9) . . . . ?
 C28 C29 C30 C31 1.9(11) . . . . ?
 C29 C30 C31 C31 178.0(7) . . . 8_666 ?
 C29 C30 C31 C32 -0.6(9) . . . . ?
 C30 C31 C32 C27 -0.8(8) . . . . ?
 C31 C31 C32 C27 -179.4(6) 8_666 . . . ?
 C32 C27 C28 C29 0.3(9) . . . . ?
 O2A C35A C36A O1A 18(4) . . . . ?
 C35A O2A C34A C33A 15(4) . . . . ?
 C35A C36A O1A C33A 37(4) . . . . ?
 C36A O1A C33A C34A -73(3) . . . . ?
 O1A C33A C34A O2A 40(3) . . . . ?
 C34A O2A C35A C36A -47(4) . . . . ?

_smtbx_masks_special_details       ?
loop_
  _smtbx_masks_void_nr
  _smtbx_masks_void_average_x
  _smtbx_masks_void_average_y
  _smtbx_masks_void_average_z
  _smtbx_masks_void_volume
  _smtbx_masks_void_count_electrons
  _smtbx_masks_void_content
 1 -0.066 0.000 0.250 18.0 0.8 ?
 2 0.066 0.000 0.750 18.0 0.8 ?
 3 0.066 0.500 0.250 18.0 0.8 ?
 4 -0.066 0.500 0.750 18.0 0.8 ?
 5 0.137 0.113 0.125 18.5 0.0 ?
 6 0.137 0.387 0.625 18.5 0.0 ?
 7 0.137 0.613 0.875 18.5 0.0 ?
 8 0.137 0.887 0.375 18.5 0.0 ?
 9 0.250 0.184 0.500 18.0 0.8 ?
 10 0.250 0.316 0.000 18.0 0.8 ?
 11 0.250 0.684 0.500 18.0 0.8 ?
 12 0.250 0.816 0.000 18.0 0.8 ?
 13 0.363 0.113 0.875 18.5 0.0 ?
 14 0.363 0.387 0.375 18.5 0.0 ?
 15 0.363 0.613 0.125 18.5 0.0 ?
 16 0.363 0.887 0.625 18.5 0.0 ?
 17 0.434 0.000 0.250 18.0 0.8 ?
 18 0.434 0.500 0.750 18.0 0.8 ?
 19 0.566 0.000 0.750 18.0 0.8 ?
 20 0.566 0.500 0.250 18.0 0.8 ?
 21 0.637 0.113 0.375 18.5 0.0 ?
 22 0.637 0.387 0.875 18.5 0.0 ?
 23 0.637 0.613 0.625 18.5 0.0 ?
 24 0.637 0.887 0.125 18.5 0.0 ?
 25 0.750 0.184 0.000 18.0 0.8 ?
 26 0.750 0.316 0.500 18.0 0.8 ?
 27 0.750 0.684 0.000 18.0 0.8 ?
 28 0.750 0.816 0.500 18.0 0.8 ?
 29 0.863 0.113 0.625 18.5 0.0 ?
 30 0.863 0.387 0.125 18.5 0.0 ?
 31 0.863 0.613 0.375 18.5 0.0 ?
 32 0.863 0.887 0.875 18.5 0.0 ?

_smtbx_masks_void_probe_radius     1.2
_smtbx_masks_void_truncation_radius  1.2
_shelx_res_file
;
TITL exp_4305_auto_a.res in I4(1)/acd
    exp_4305_auto.res
    created by SHELXL-2018/3 at 09:46:44 on 13-Jun-2024
REM Old TITL exp_4305_auto in I4(1)/acd
REM SHELXT solution in I4(1)/acd: R1 0.290, Rweak 0.084, Alpha 0.061
REM <I/s> 1.919 for 682 systematic absences, Orientation as input
REM Formula found by SHELXT: C36 N7
CELL 1.54184 22.3314 22.3314 51.7257 90 90 90
ZERR 32 0.0003 0.0003 0.0012 0 0 0
LATT 2
SYMM 0.5-X,-Y,0.5+Z
SYMM 0.25-Y,0.75+X,0.25+Z
SYMM 0.25+Y,0.25-X,0.75+Z
SYMM 0.5-X,+Y,-Z
SYMM +X,-Y,0.5-Z
SYMM 0.25+Y,0.75+X,0.75-Z
SYMM 0.25-Y,0.25-X,0.25-Z
SFAC C H Cl N O
UNIT 1168 912 48 64 64
DFIX 1.43 O2 C34 O2 C35 O1 C33 O1 C36
DANG 2.41 O2 C33 O1 C35
DANG 2.42 O2 C36 O1 C34
DFIX 1.51 C34 C33 C36 C35
SADI C34 C33 C36 C35
SADI O2 C34 O2 C35 O1 C33 O1 C36
SADI 0.04 C34 C36 C33 C35
SADI 0.04 O2 C33 O2 C36 O1 C34 O1 C35
SIMU O1 > C36
RIGU O1 > C36
SADI O1 C33 O1A C33A
SADI O1 C36 O1A C36A
SADI O2 C34 O2A C34A
SADI O2 C35 O2A C35A
SADI C33 C34 C33A C34A
SADI C35 C36 C35A C36A
SADI 0.04 O1 C34 O1A C34A
SADI 0.04 O1 C35 O1A C35A
SADI 0.04 O2 C33 O2A C33A
SADI 0.04 O2 C36 O2A C36A
SADI 0.04 C33 C36 C33A C36A
SADI 0.04 C34 C35 C34A C35A
SIMU 0.01 0.02 2 O1 O2 C33 C34 C35 C36 O2A C35A C36A O1A C33A C34A
DELU 0.01 0.02 O1 O2 C33 C34 C35 C36 O2A C35A C36A O1A C33A C34A

L.S. 36 0 0
PLAN  6
TEMP -100
CONF
list 4
MORE -1
BOND $H
ABIN
fmap 2 53
acta
SHEL 999 0.837
OMIT 0 0 12
OMIT 0 2 0
OMIT 0 2 2
OMIT 0 2 4
OMIT 0 2 6
OMIT 0 4 2
OMIT 0 4 6
OMIT 1 1 6
OMIT 1 2 1
OMIT 1 2 3
OMIT 1 3 2
OMIT 1 3 4
OMIT 1 4 1
OMIT 1 4 5
OMIT 2 3 1
OMIT 2 4 0
OMIT 3 3 2
OMIT 3 3 6
REM <olex2.extras>
REM <HklSrc "%.\\exp_4305_auto.hkl">
REM </olex2.extras>

WGHT    0.062000  105.000000
FVAR       0.05635   0.68719
CL1   3    0.555588    0.644714    0.578201    10.50000    0.12802    0.45156 =
         0.16320    0.08077    0.06365   -0.01263
CL2   3    0.485634    0.592035    0.616366    10.50000    0.22024    0.23742 =
         0.22092    0.05091    0.07027   -0.08166
CL3   3    0.434600    0.670559    0.583146    10.50000    0.21502    0.32152 =
         0.18102   -0.11107   -0.02174    0.02376
C37   1    0.502184    0.664376    0.598222    10.50000    0.13716    0.20190 =
         0.15238    0.03030    0.04310    0.06262
AFIX  13
H37   2    0.512532    0.699051    0.609610    10.50000   -1.20000
AFIX   0
PART 1
O1    5    0.550413    0.385862    0.604475    21.00000    0.17401    0.16707 =
         0.16298   -0.02251    0.01542    0.02243
O2    5    0.477615    0.393798    0.561305    21.00000    0.15112    0.13351 =
         0.14257   -0.04495   -0.00280    0.02569
C33   1    0.577304    0.409178    0.581465    21.00000    0.16417    0.15235 =
         0.14842   -0.03233    0.02541    0.02009
AFIX  23
H33A  2    0.602645    0.377903    0.573446    21.00000   -1.20000
H33B  2    0.603360    0.443481    0.585988    21.00000   -1.20000
AFIX   0
C34   1    0.530416    0.429359    0.562296    21.00000    0.15146    0.14347 =
         0.14735   -0.03501    0.03139    0.02333
AFIX  23
H34A  2    0.518817    0.470994    0.566555    21.00000   -1.20000
H34B  2    0.548700    0.429866    0.544861    21.00000   -1.20000
AFIX   0
C35   1    0.452129    0.368716    0.584286    21.00000    0.16178    0.14710 =
         0.15811   -0.04934    0.01403    0.01130
AFIX  23
H35A  2    0.422007    0.337966    0.579708    21.00000   -1.20000
H35B  2    0.432053    0.400404    0.594486    21.00000   -1.20000
AFIX   0
C36   1    0.502149    0.340721    0.599994    21.00000    0.17547    0.14703 =
         0.14899   -0.02517    0.01727    0.01728
AFIX  23
H36A  2    0.486261    0.326579    0.616787    21.00000   -1.20000
H36B  2    0.518724    0.305806    0.590619    21.00000   -1.20000
AFIX   0

PART 0
N1    4    0.712903    0.585261    0.555839    11.00000    0.08306    0.04847 =
         0.08421    0.00478    0.00102   -0.00004
N2    4    0.643581    0.655567    0.523519    11.00000    0.06763    0.05461 =
         0.07794    0.00028   -0.00427   -0.00258
C1    1    0.719248    0.772616    0.562445    11.00000    0.08749    0.04983 =
         0.09297   -0.00468    0.00390   -0.00040
C2    1    0.724970    0.835444    0.563859    11.00000    0.12374    0.05498 =
         0.11505   -0.00182   -0.01230   -0.01064
AFIX  43
H2    2    0.702805    0.860225    0.552401    11.00000   -1.20000
AFIX   0
C3    1    0.762367    0.860662    0.581697    11.00000    0.15157    0.06025 =
         0.14920   -0.01190   -0.02974   -0.02200
AFIX  43
H3    2    0.766925    0.902947    0.582112    11.00000   -1.20000
AFIX   0
C4    1    0.794145    0.825327    0.599402    11.00000    0.14885    0.09233 =
         0.12209   -0.01920   -0.03224   -0.03102
AFIX  43
H4    2    0.819132    0.843840    0.611934    11.00000   -1.20000
AFIX   0
C5    1    0.789382    0.765246    0.598709    11.00000    0.12797    0.08583 =
         0.09716   -0.00462   -0.01996   -0.02067
AFIX  43
H5    2    0.810841    0.741465    0.610795    11.00000   -1.20000
AFIX   0
C6    1    0.752155    0.737298    0.579849    11.00000    0.08725    0.06134 =
         0.08267   -0.00280   -0.00340   -0.01166
C7    1    0.749401    0.674115    0.577570    11.00000    0.08022    0.06707 =
         0.07391    0.00702   -0.00135   -0.00523
AFIX  43
H7    2    0.771912    0.649852    0.589108    11.00000   -1.20000
AFIX   0
C8    1    0.714514    0.647327    0.558844    11.00000    0.06710    0.05121 =
         0.07282    0.00264    0.00894   -0.00391
C9    1    0.679956    0.683346    0.541845    11.00000    0.05736    0.05213 =
         0.07903    0.00242    0.00342   -0.00333
C10   1    0.682873    0.744503    0.543762    11.00000    0.06691    0.04943 =
         0.09117    0.00468   -0.00422   -0.00038
AFIX  43
H10   2    0.659908    0.768439    0.532263    11.00000   -1.20000
AFIX   0
C11   1    0.641847    0.592782    0.520791    11.00000    0.06959    0.05537 =
         0.07764   -0.00272    0.01734   -0.00719
C12   1    0.678820    0.557098    0.537208    11.00000    0.07226    0.05581 =
         0.07905   -0.00003    0.01633   -0.00287
C13   1    0.678701    0.495688    0.533966    11.00000    0.10323    0.05621 =
         0.09641   -0.00332    0.01984   -0.00303
AFIX  43
H13   2    0.704231    0.471777    0.544419    11.00000   -1.20000
AFIX   0
C14   1    0.642051    0.467956    0.515740    11.00000    0.10515    0.05851 =
         0.10523   -0.01444    0.03754   -0.01084
C15   1    0.641533    0.404438    0.512030    11.00000    0.16722    0.05845 =
         0.14537   -0.03150    0.05778   -0.02358
AFIX  43
H15   2    0.668034    0.379915    0.521742    11.00000   -1.20000
AFIX   0
C16   1    0.603958    0.379199    0.494957    11.00000    0.17794    0.07491 =
         0.14267   -0.04617    0.06390   -0.05097
AFIX  43
H16   2    0.603902    0.336905    0.492981    11.00000   -1.20000
AFIX   0
C17   1    0.565177    0.413546    0.480124    11.00000    0.16843    0.10910 =
         0.12032   -0.05481    0.04607   -0.06030
AFIX  43
H17   2    0.538712    0.394386    0.468362    11.00000   -1.20000
AFIX   0
C18   1    0.564546    0.475171    0.482233    11.00000    0.13278    0.10131 =
         0.09672   -0.03672    0.03065   -0.04703
AFIX  43
H18   2    0.538371    0.498706    0.471919    11.00000   -1.20000
AFIX   0
C19   1    0.604331    0.502619    0.500352    11.00000    0.10807    0.07409 =
         0.08314   -0.02073    0.03634   -0.02828
C20   1    0.605281    0.565636    0.502991    11.00000    0.08189    0.06367 =
         0.07875   -0.00635    0.01075   -0.01135
AFIX  43
H20   2    0.580258    0.589499    0.492292    11.00000   -1.20000
AFIX   0
C21   1    0.617478    0.690987    0.503468    11.00000    0.07175    0.06388 =
         0.07230    0.00134    0.00094   -0.00986
C22   1    0.557780    0.709752    0.505007    11.00000    0.06599    0.05687 =
         0.07169   -0.00513    0.00900   -0.00590
AFIX  43
H22   2    0.534893    0.700561    0.519971    11.00000   -1.20000
AFIX   0
C23   1    0.531808    0.741409    0.485068    11.00000    0.06828    0.06926 =
         0.07282   -0.00022    0.00292   -0.00275
C24   1    0.566558    0.755649    0.464215    11.00000    0.08561    0.12971 =
         0.08241    0.02825    0.00086    0.00805
AFIX  43
H24   2    0.549338    0.778474    0.450615    11.00000   -1.20000
AFIX   0
C25   1    0.625479    0.738282    0.462105    11.00000    0.08710    0.15869 =
         0.09070    0.04134    0.01279   -0.00243
AFIX  43
H25   2    0.648054    0.748012    0.447116    11.00000   -1.20000
AFIX   0
C26   1    0.651299    0.706481    0.482119    11.00000    0.07252    0.10801 =
         0.09088    0.00376    0.01754   -0.00060
AFIX  43
H26   2    0.692282    0.695270    0.481205    11.00000   -1.20000
AFIX   0
C27   1    0.752743    0.549824    0.571879    11.00000    0.07838    0.04903 =
         0.09660    0.00972    0.00984    0.00558
C28   1    0.809063    0.533156    0.562465    11.00000    0.08827    0.07902 =
         0.10496    0.01453    0.03348    0.00964
AFIX  43
H28   2    0.821913    0.545381    0.545771    11.00000   -1.20000
AFIX   0
C29   1    0.845207    0.498850    0.577850    11.00000    0.07311    0.09270 =
         0.11273    0.02354    0.02357    0.02314
AFIX  43
H29   2    0.883121    0.486253    0.571541    11.00000   -1.20000
AFIX   0
C30   1    0.827415    0.482171    0.602490    11.00000    0.06700    0.08276 =
         0.11995    0.02725    0.01912    0.02064
AFIX  43
H30   2    0.853768    0.459352    0.613016    11.00000   -1.20000
AFIX   0
C31   1    0.770773    0.498618    0.612120    11.00000    0.06780    0.05681 =
         0.09301    0.01186    0.01927    0.01153
C32   1    0.733961    0.532442    0.596133    11.00000    0.06582    0.05145 =
         0.08999    0.00518    0.01776    0.00977
AFIX  43
H32   2    0.695272    0.543761    0.602002    11.00000   -1.20000
AFIX   0

PART 2
O2A   5    0.487111    0.429355    0.575531   -21.00000    0.16476    0.14697 =
         0.15203   -0.03234    0.01403    0.01900
C35A  1    0.482048    0.372116    0.589517   -21.00000    0.16467    0.15112 =
         0.15397   -0.03834    0.01199    0.01865
AFIX  23
H35C  2    0.451331    0.346800    0.581091   -21.00000   -1.20000
H35D  2    0.468997    0.379858    0.607500   -21.00000   -1.20000
AFIX   0
C36A  1    0.541915    0.338822    0.589820   -21.00000    0.16700    0.15268 =
         0.14835   -0.03295    0.01771    0.02443
AFIX  23
H36C  2    0.549369    0.321436    0.607130   -21.00000   -1.20000
H36D  2    0.541592    0.305977    0.576966   -21.00000   -1.20000
AFIX   0
O1A   5    0.589142    0.383130    0.583318   -21.00000    0.16426    0.15220 =
         0.14535   -0.02998    0.02386    0.02623
C33A  1    0.583809    0.443332    0.592732   -21.00000    0.15999    0.15403 =
         0.14982   -0.03026    0.02513    0.02249
AFIX  23
H33C  2    0.622548    0.464323    0.590618   -21.00000   -1.20000
H33D  2    0.573937    0.442592    0.611388   -21.00000   -1.20000
AFIX   0
C34A  1    0.533773    0.478084    0.577682   -21.00000    0.15430    0.15715 =
         0.14289   -0.03396    0.02224    0.02277
AFIX  23
H34C  2    0.518824    0.512898    0.587620   -21.00000   -1.20000
H34D  2    0.547802    0.491574    0.560485   -21.00000   -1.20000
AFIX   0
HKLF 4


REM  exp_4305_auto_a.res in I4(1)/acd
REM wR2 = 0.3114, GooF = S = 1.222, Restrained GooF = 1.235 for all data
REM R1 = 0.1423 for 4346 Fo > 4sig(Fo) and 0.1648 for all 5754 data
REM 452 parameters refined using 315 restraints

END

WGHT      0.2000      0.0000

REM Highest difference peak  0.785,  deepest hole -0.519,  1-sigma level  0.071
Q1    1   0.5358  0.5092  0.5702  11.00000  0.05    0.79
Q2    1   0.5395  0.5041  0.5791  11.00000  0.05    0.71
Q3    1   0.4957  0.5743  0.5904  11.00000  0.05    0.50
Q4    1   0.4696  0.3947  0.5683  11.00000  0.05    0.50
Q5    1   0.5030  0.4246  0.5510  11.00000  0.05    0.47
Q6    1   0.5316  0.6701  0.6078  11.00000  0.05    0.43
;
_shelx_res_checksum                46694
_shelx_hkl_file
;
   0   0   6   -0.13    0.16
   0   0   8  481.36   40.81
   0   0   8  407.35   40.99
   0   0  10    0.62    0.32
   0   0  10    0.62    0.86
   0   0  12 8261.39  717.78
   0   0  12 8141.84  717.46
   0   0  14    0.36    0.91
   0   0  14    0.41    0.33
   0   0  16   45.50    4.18
   0   0  16   48.70    4.74
   0   0  18    0.74    0.99
   0   0  18   -0.08    0.29
   0   0  20   25.30    3.10
   0   0 -22    0.49    0.43
   0   0  22   -0.96    1.13
   0   0 -22    0.25    0.95
   0   0 -22    0.05    0.34
   0   0 -22    0.28    0.49
   0   0 -24    0.71    0.49
   0   0  24   -0.36    1.07
   0   0 -24    1.60    0.59
   0   0 -24    0.95    0.52
   0   0 -24    1.13    0.46
   0   0 -24    0.85    1.20
   0   0 -24    1.42    0.44
   0   0 -26   -0.09    0.48
   0   0 -26    0.53    0.53
   0   0 -26    0.44    0.55
   0   0 -26   -0.13    0.41
   0   0 -26    0.31    1.18
   0   0 -26    1.14    0.49
   0   0  26   -0.41    1.20
   0   0 -28   62.29    5.89
   0   0 -28   60.31    5.92
   0   0 -28   75.97    6.81
   0   0 -28   72.13    5.89
   0   0 -28   60.21    5.85
   0   0  28   63.18    6.88
   0   0  28   65.71    7.01
   0   0 -30   -0.09    0.54
   0   0 -30    0.21    0.53
   0   0 -30   -0.16    0.48
   0   0  30   -0.55    1.33
   0   0  30   -1.01    1.32
   0   0 -30   -0.24    0.54
   0   0 -32   10.48    1.50
   0   0 -32   13.98    1.51
   0   0 -32   13.86    1.46
   0   0  32   11.81    2.55
   0   0  32   16.96    2.89
   0   0 -32   12.32    1.46
   0   0 -34   -0.23    0.54
   0   0 -34   -0.25    0.61
   0   0 -34    0.92    0.53
   0   0 -34   -0.09    0.59
   0   0 -36    2.52    0.72
   0   0 -36    1.00    0.60
   0   0 -36    1.64    0.80
   0   0 -38   -0.13    0.75
   0   0 -38   -0.14    0.70
   0   0 -38   -0.21    0.55
   0   0 -38   -0.22    0.74
   0   0 -40   -0.60    0.79
   0   0 -40   -0.58    0.88
   0   0 -40    0.57    0.68
   0   0 -40   -0.47    0.75
   0   0 -42    1.39    0.93
   0   0 -42   -0.31    0.73
   0   0 -42    0.12    0.65
   0   0 -42    0.75    0.82
   0   0 -44   10.34    1.47
   0   0 -44    8.20    1.35
   0   0 -44    8.25    1.24
   0   0 -44    8.27    1.35
   0   0 -46    0.33    0.91
   0   0 -46    1.31    0.90
   0   0 -46    0.12    0.66
   0   0 -48   40.65    3.67
   0   0 -48   36.91    3.84
   0   0 -48   32.50    3.67
   0   0 -50    0.49    1.09
   0   0 -50    0.46    0.63
   0   0 -50    0.64    0.82
   0   0 -52   75.86    7.49
   0   0 -52   82.73    7.42
   0   0 -54    0.46    0.61
   0   0 -54   -0.58    0.88
   0   0 -54    0.11    0.72
   0   0 -56    0.24    0.52
   0   0 -56   -0.53    0.80
   0   0 -56   -0.10    0.65
   0   0 -58    0.07    0.44
   0   0 -58    0.99    0.55
   0   0 -58    0.23    0.79
   0   0 -60    0.67    0.61
   0   0 -60   -0.17    0.39
   0   0 -62    0.82    0.51
   0   0 -62   -0.29    0.30
   0  -1   3    0.48    0.13
   1   0   3    0.32    0.14
   0  -1  -3    0.30    0.19
  -1   0  -3   -0.11    0.21
   0   1   5   -0.39    0.26
   1   0  -5    0.37    0.37
   0  -1  -5    0.20    0.25
   1   0  -7   -0.08    0.47
  -1   0   7    0.50    0.48
   0  -1  -7   -0.05    0.32
   0   1   7    0.05    0.28
   0   1   9    0.57    0.41
  -1   0   9    0.32    0.70
   1   0  -9    0.43    0.83
   1   0  -9    0.52    0.65
   0  -1  -9    0.22    0.38
   0   1  11    0.81    0.46
   0  -1  11    1.40    0.88
  -1   0  11    0.93    1.05
   1   0 -11    1.83    0.84
   0   1  13    1.47    0.47
   0   1  13    2.83    0.93
  -1   0  13    0.80    0.99
  -1   0  13    0.53    0.48
   0  -1  13    1.24    0.96
   1   0 -13    1.67    0.81
   0  -1  13    1.19    0.26
   1   0  15    1.01    1.04
  -1   0  15    0.95    0.79
   0   1  15   -0.14    0.39
   0  -1  15    0.19    0.92
   0   1  15    0.21    1.03
   1   0 -15    0.15    0.77
  -1   0  15   -0.07    0.42
  -1   0  17   -0.67    0.91
  -1   0  17    0.74    0.39
   0   1  17    0.44    0.45
   0  -1  17    0.65    0.89
   0   1  17    0.48    0.79
   1   0  17   -0.47    0.97
   1   0 -19    0.81    0.64
  -1   0  19    0.20    0.74
  -1   0  19    0.30    0.38
   0   1  19    0.07    0.36
   0  -1  19    0.25    1.02
  -1   0  19    0.77    0.94
   1   0  19    0.27    1.23
   0   1  19    0.82    1.15
   0  -1 -21   -0.13    0.37
   0   1 -21   -0.30    0.37
  -1   0 -21   -0.06    0.39
   1   0 -21    0.23    0.95
   0   1 -21    0.24    0.77
  -1   0  21    2.09    0.94
   0   1  21   -0.07    0.35
   1   0  21    0.92    1.13
   0   1  21   -0.31    1.02
   0  -1  21    0.29    1.04
   1   0  21    0.97    1.10
  -1   0  21    0.07    0.39
  -1   0  21    2.35    1.13
  -1   0 -23    0.88    0.40
   1   0 -23    1.58    0.52
   0  -1 -23    0.68    0.34
   0   1 -23    1.17    0.49
   0   1 -23    1.94    0.52
   0  -1 -23    1.14    0.49
   1   0 -23    1.50    0.56
   1   0 -23    1.09    0.53
   0  -1 -23    1.06    0.49
   0   1 -23    0.13    0.39
  -1   0 -23    0.52    0.40
   0  -1 -23    1.06    0.56
  -1   0 -23    0.64    0.38
   0   1 -23    2.42    1.06
   1   0 -23    3.18    1.21
   0  -1 -23    1.18    0.44
   1   0  23    2.38    1.17
  -1   0  23    1.83    1.07
  -1   0  23    1.23    0.40
   1   0  23   -0.35    1.13
   0   1  23    0.70    0.85
  -1   0  23    0.33    1.14
   1   0  23    2.58    1.29
   0  -1  23    0.33    1.07
  -1   0 -25    2.01    0.56
   1   0 -25    0.48    0.46
   0   1 -25    0.77    0.45
   1   0 -25    0.50    0.45
   0   1 -25    2.12    0.61
   0  -1 -25    1.09    0.48
   0   1 -25    1.73    0.49
   0  -1 -25    1.58    0.50
   0  -1 -25    1.52    0.63
   0  -1 -25    1.91    0.57
   0   1 -25    0.58    0.55
  -1   0 -25    0.49    0.52
   1   0 -25    0.43    0.50
  -1   0 -25    1.90    0.59
   0   1 -25    0.40    0.50
   1   0 -25    0.57    0.53
  -1   0 -25    1.43    0.48
   0  -1 -25    0.29    1.10
   0  -1 -25    0.36    0.43
   1   0 -25    2.39    1.27
   0   1  25    2.37    1.32
   1   0  25    1.26    1.13
   1   0  25    0.39    1.22
   0  -1  25    0.74    1.04
   1   0  25    0.30    0.98
  -1   0  25    2.65    1.11
  -1   0  25    2.63    1.17
   0   1 -27    0.66    0.45
   0  -1 -27    0.80    0.50
  -1   0 -27    1.14    0.52
   1   0 -27    0.59    0.45
   1   0 -27    0.37    0.56
   0  -1 -27    0.65    0.49
   0   1 -27   -0.08    0.48
   0  -1 -27    1.00    0.46
   0  -1 -27    0.49    0.49
   0   1 -27    1.04    0.49
   1   0 -27    0.38    0.53
   0   1 -27    1.13    0.54
  -1   0 -27    1.62    0.54
  -1   0 -27    0.73    0.56
   0  -1 -27    0.78    0.55
   1   0 -27    0.71    0.53
   0  -1 -27    3.03    1.37
   0  -1 -27    0.60    0.40
   1   0 -27    0.66    1.06
  -1   0 -27    0.73    0.49
   0  -1  27    1.72    1.31
   0   1  27    1.42    1.43
   1   0  27    0.33    0.96
  -1   0  27   -0.84    1.14
   0  -1  27   -0.42    1.05
  -1   0  27    1.98    1.30
   0   1  27   -0.44    1.44
   1   0  27    0.47    1.58
   1   0  27    3.05    1.29
   0  -1 -29   -0.32    0.51
   1   0 -29    0.65    0.45
  -1   0 -29    0.70    0.50
   0   1 -29   -0.14    0.45
   1   0 -29    0.31    0.56
   0  -1 -29    0.83    0.50
   0   1 -29    1.02    0.58
   0   1 -29    0.36    0.58
   0   1 -29    0.67    0.47
   0  -1 -29   -0.36    0.47
   1   0 -29    0.09    0.54
  -1   0 -29    1.09    0.58
   1   0 -29    0.72    0.56
   0  -1 -29   -0.21    0.64
  -1   0 -29    1.57    0.56
   0  -1 -29    0.38    0.87
  -1   0 -29    0.22    0.49
   0  -1 -29   -0.07    0.48
   1   0 -29   -0.74    1.34
   1   0  29    0.53    1.05
  -1   0  29    3.31    1.47
   0  -1  29   -0.47    1.13
   0   1  29    0.53    1.39
   0  -1  29    0.38    1.27
   0  -1  29    1.53    1.42
  -1   0  29   -0.47    1.35
   1   0  29   -1.47    1.40
   0   1  29   -0.98    1.37
   0   1 -31    0.40    0.48
   0  -1 -31    0.17    0.48
  -1   0 -31    1.03    0.52
   1   0 -31    0.39    0.46
   1   0 -31    0.45    0.63
   1   0 -31    1.12    0.65
  -1   0 -31    0.30    0.53
   0   1 -31    0.10    0.54
   0  -1 -31    0.12    0.63
  -1   0 -31    0.32    0.54
   0   1 -31    1.56    0.63
   0  -1 -31    0.98    0.63
   1   0 -31    0.10    0.60
   1   0  31    0.54    1.00
   0  -1  31    1.58    1.32
   1   0  31    0.60    1.38
   0   1  31    1.20    1.50
   0  -1  31   -2.30    1.60
   0  -1  31    0.42    0.97
  -1   0  31    0.41    1.24
   0   1  31    0.55    1.37
  -1   0  31    0.53    1.27
   0  -1 -31    1.24    1.04
   0  -1 -31    0.41    0.57
  -1   0 -31    2.21    0.63
   0  -1 -31    0.10    0.57
   0   1 -31    0.20    0.64
   0  -1 -33    0.22    0.58
   0   1 -33    0.56    0.67
   0  -1 -33    0.46    0.50
  -1   0 -33   -0.09    0.51
   1   0 -33    0.42    0.50
   0   1 -33   -0.09    0.50
   0  -1 -33    0.43    0.67
  -1   0 -33   -0.33    0.69
   1   0 -33    0.49    0.57
   0  -1 -33    1.00    0.63
   0   1 -33    0.11    0.53
   0   1 -33    0.34    0.55
   1   0 -33    0.32    0.62
  -1   0 -33    0.46    0.61
  -1   0 -33   -0.27    0.62
   0  -1 -33    0.81    0.61
   0  -1  33    0.59    1.22
   1   0 -35    0.39    0.65
   0  -1 -35   -0.40    0.63
  -1   0 -35    1.09    0.70
   0   1 -35   -0.12    0.73
   0   1 -35   -0.12    0.55
   1   0 -35    0.23    0.67
  -1   0 -35    0.37    0.66
   0  -1 -35    0.59    0.66
   0  -1 -35    0.12    0.68
   0  -1 -35   -0.20    0.61
  -1   0 -35   -0.39    0.55
   0   1 -35   -0.75    0.53
   0  -1 -35    0.10    0.53
   1   0 -35   -0.64    0.51
  -1   0 -35   -0.20    0.55
  -1   0 -37   -0.79    0.66
   0   1 -37    0.52    0.79
   0  -1 -37    0.39    0.71
   1   0 -37    0.25    0.65
   1   0 -37    0.71    0.69
   0  -1 -37    0.57    0.66
  -1   0 -37    0.13    0.81
   0   1 -37   -0.91    0.61
   0  -1 -37   -0.13    0.70
   0  -1 -37    0.11    0.57
  -1   0 -37   -0.11    0.60
   0   1 -37    0.10    0.53
   1   0 -37    0.10    0.55
  -1   0 -37   -0.22    0.57
   0  -1 -37   -0.32    0.58
   0  -1 -39   -0.70    0.82
  -1   0 -39   -0.14    0.68
   0   1 -39   -0.14    0.60
  -1   0 -39   -0.43    0.94
   1   0 -39   -0.60    0.77
   1   0 -39    0.82    0.76
   0  -1 -39    0.15    0.69
   0   1 -39    0.42    0.93
   0  -1 -39   -1.00    0.81
   0  -1 -39    0.91    0.68
  -1   0 -39    0.46    0.70
   0   1 -39    0.92    0.81
   1   0 -39   -0.63    0.53
  -1   0 -39    0.93    0.68
   0  -1 -39    0.23    0.57
   0   1 -39   -0.11    0.61
   0   1 -41    1.01    0.75
   0  -1 -41    0.32    0.84
   0   1 -41    0.30    0.88
   0  -1 -41   -0.75    0.96
   1   0 -41   -0.63    0.89
   1   0 -41    0.15    0.88
  -1   0 -41    0.15    0.92
  -1   0 -41    1.01    0.74
   0  -1 -41   -1.07    0.75
   0  -1 -41    0.12    0.84
   0   1 -41   -0.12    0.79
  -1   0 -41    0.48    0.72
   0  -1 -41   -0.60    0.67
  -1   0 -41    0.37    0.67
   0   1 -41    2.74    0.71
   1   0 -41    0.11    0.61
   1   0 -43    0.49    0.85
   0  -1 -43    0.16    0.83
   1   0 -43   -0.31    0.88
  -1   0 -43    0.64    0.81
   0  -1 -43   -0.32    1.01
   0   1 -43    0.32    0.93
   0   1 -43   -0.89    0.71
   0  -1 -43    1.60    0.90
   0  -1 -43   -0.50    0.78
  -1   0 -43    0.63    0.75
   0   1 -43   -0.13    1.01
   1   0 -43    0.12    0.58
   0   1 -43    0.71    0.65
   0  -1 -43    0.38    0.64
  -1   0 -43   -0.38    0.72
  -1   0 -45    0.33    0.90
   0   1 -45    1.31    0.89
   1   0 -45   -0.49    0.96
   1   0 -45    1.33    0.85
   0   1 -45   -0.59    0.67
   0  -1 -45   -0.33    0.96
  -1   0 -45   -0.67    0.92
   0  -1 -45    0.66    0.99
  -1   0 -45    1.29    0.86
   1   0 -45    0.53    0.90
   0   1 -45    0.26    0.90
   0  -1 -45   -0.13    0.80
   0  -1 -45    0.38    0.65
   0   1 -45    0.12    0.66
   1   0 -45    0.82    0.69
  -1   0 -45    0.52    0.70
  -1   0 -47    0.67    1.02
   0   1 -47    1.18    1.17
   1   0 -47    2.13    0.84
   0  -1 -47    0.17    0.97
   1   0 -47    0.33    1.08
   0  -1 -47    0.17    1.09
  -1   0 -47    0.78    0.91
   0   1 -47    0.80    0.87
   1   0 -47    2.53    1.05
   0  -1 -47    0.78    0.93
   1   0 -47    1.50    0.73
   0  -1 -47    1.53    0.75
  -1   0 -47    2.35    0.90
   0   1 -47    0.71    0.63
  -1   0 -49   -0.50    0.90
   0  -1 -49    1.31    0.97
   1   0 -49    0.33    1.12
   0   1 -49    0.17    1.09
  -1   0 -49    0.26    0.85
   0   1 -49    0.53    0.84
   0  -1 -49    0.91    0.90
   1   0 -49    0.53    1.00
   0  -1 -49    0.17    1.05
   0  -1 -49    0.49    0.74
   1   0 -49    0.44    0.71
  -1   0 -49    0.63    0.74
   0   1 -49   -0.22    0.70
   0  -1 -49    0.17    1.05
   0  -1 -51    1.11    1.05
  -1   0 -51    1.76    1.09
   0   1 -51    0.65    1.17
   1   0 -51    0.16    0.95
  -1   0 -51    0.37    0.88
   0   1 -51    0.13    0.90
   0  -1 -51    0.62    0.81
   1   0 -51    2.42    0.95
   0  -1 -51    0.69    0.70
  -1   0 -51    0.35    0.69
   0   1 -51    0.21    0.66
   0  -1 -53    1.95    1.03
   0   1 -53    0.15    1.01
  -1   0 -53    1.36    0.99
   1   0 -53    0.30    0.94
   0  -1 -53    0.70    0.86
  -1   0 -53    1.17    0.83
   1   0 -53    0.36    0.77
   0   1 -53    0.24    0.80
   0  -1 -53    1.01    0.70
  -1   0 -53    1.03    0.65
   1   0 -53    1.40    0.67
   0   1 -53    1.64    0.70
  -1   0 -53    0.69    0.61
   1   0 -55    0.50    0.58
   0  -1 -55    0.61    0.57
   0   1 -55    0.35    0.51
  -1   0 -55    1.43    0.60
   1   0 -55    0.28    0.82
  -1   0 -55   -0.69    0.87
   0  -1 -55    0.69    0.80
   0   1 -55    0.84    0.85
   1   0 -55    0.33    0.78
  -1   0 -55    0.11    0.68
   0   1 -55   -0.11    0.70
   0  -1 -55    0.54    0.68
   0  -1 -57   -0.60    0.48
   0   1 -57    0.38    0.51
   1   0 -57    0.07    0.49
  -1   0 -57   -1.09    0.60
  -1   0 -57    1.52    0.73
   1   0 -57    0.20    0.65
   0   1 -57    1.27    0.69
   0  -1 -57    0.10    0.64
   1   0 -57    0.75    0.83
   0  -1 -57    1.21    0.83
   0   1 -57   -0.75    0.85
  -1   0 -57    0.12    0.77
  -1   0 -59   -0.26    0.46
   0  -1 -59    0.31    0.42
   0  -1 -59    0.25    0.57
   1   0 -59    0.59    0.61
   0   1 -59    0.12    0.42
   1   0 -59   -0.24    0.37
   1   0 -59    1.38    0.71
   0  -1 -59    0.62    0.69
   0   1 -59    0.43    0.63
  -1   0 -59    1.04    0.67
  -1   0 -61    0.21    0.36
   0   1 -61   -0.39    0.34
   1   0 -61    0.76    0.34
   0  -1 -61    0.48    0.37
   0   1 -61    1.65    0.62
  -1   0 -61    0.42    0.57
   0  -1 -61   -0.16    0.50
   1   0 -61   -0.43    0.55
   0  -1 -63    0.58    0.41
   0   1 -63   -0.06    0.42
  -1   0 -63   -0.42    0.42
   1   0 -63   -0.25    0.42
  -1   1   0    0.09    0.20
  -1   1  -2  126.96   10.86
   1  -1   2  114.58   10.86
   1   1   2  126.74   10.86
   1  -1   4    0.15    0.29
   1   1   4    0.13    0.29
  -1  -1  -4    0.12    0.21
  -1  -1   4    0.50    0.22
   1   1  -4   -0.11    0.18
   1  -1  -4    0.10    0.28
  -1  -1   4    0.04    0.19
   1   1   6   86.77    8.47
   1  -1  -6   97.49    8.51
   1   1  -6   90.34    8.46
  -1   1   6   97.66    8.49
  -1  -1  -6   94.99    8.43
  -1  -1   6   95.70    8.47
   1  -1   6   95.82    8.50
  -1  -1   6   90.53    8.46
   1   1  -6  102.71    8.48
   1  -1   8   -0.25    0.53
  -1  -1   8    0.55    0.63
  -1  -1  -8   -0.14    0.32
  -1   1   8    0.07    0.47
   1  -1  -8    0.56    0.59
  -1  -1   8    0.24    0.53
   1   1   8   -0.41    0.61
   1   1  -8    0.08    0.52
  -1  -1 -10    0.73    0.41
   1   1  10    2.84    0.66
   1  -1 -10    1.22    1.00
   1  -1  10    0.72    0.74
  -1   1  10    1.43    0.59
  -1   1  10    0.40    0.82
  -1  -1  10    2.78    0.89
   1   1 -10    0.67    0.65
  -1  -1  12    1.34    0.92
  -1  -1 -12    0.21    0.45
   1   1  12    0.61    0.78
  -1   1  12    0.81    1.07
  -1   1  12    0.16    0.63
   1  -1  12   -0.13    0.67
   1   1 -12   -0.59    0.75
  -1   1  14    5.50    1.26
  -1  -1  14    3.57    1.05
   1   1  14    2.96    1.06
  -1   1  14    6.37    0.83
   1   1  14    6.87    1.19
   1   1 -14    5.22    1.15
  -1   1  16    2.32    0.96
  -1   1  16    1.54    1.03
   1   1  16    1.66    0.93
  -1  -1  16    1.54    0.94
  -1  -1  16    1.89    0.46
   1  -1  16    1.26    0.98
   1   1  16    2.06    1.18
  -1   1  16    1.64    0.61
   1   1 -16    1.99    0.85
  -1  -1  18  184.05   15.91
   1   1  18  180.80   16.51
  -1   1  18  168.29   16.02
   1  -1  18  185.92   16.47
  -1   1  18  174.97   16.47
   1   1  18  171.98   16.27
  -1   1  18  172.54   16.27
  -1  -1  18  184.80   16.40
   1   1 -18  191.64   16.33
  -1  -1  20    1.56    0.81
   1  -1  20    0.84    1.08
   1   1  20    0.22    0.87
  -1   1  20    0.50    0.41
   1   1  20    0.30    0.75
  -1  -1  20    0.39    0.34
  -1   1  20    0.22    0.84
   1  -1 -20    0.22    0.83
  -1   1  20   -0.29    0.92
   1   1  20    1.26    1.09
   1   1 -20    2.41    1.04
   1   1 -22   35.71    3.40
  -1   1 -22   38.27    3.41
   1  -1 -22   34.27    3.41
  -1  -1 -22   34.33    3.40
   1   1 -22   36.43    3.44
   1  -1 -22   35.01    3.43
  -1   1 -22   37.60    3.40
   1   1 -22   33.73    3.38
   1  -1 -22   35.89    3.40
   1  -1  22   42.82    4.23
   1   1  22   40.11    4.00
  -1   1  22   44.25    4.36
   1   1  22   36.80    4.20
  -1  -1  22   37.28    3.33
  -1  -1  22   34.55    4.05
   1   1  22   36.02    4.16
  -1   1  22   30.48    3.47
  -1   1  22   39.71    4.01
   1   1 -22   36.85    3.37
  -1  -1 -22   38.49    3.37
   1   1 -22   41.17    4.04
  -1   1 -22   40.37    3.37
   1  -1 -22   33.70    3.89
   1  -1 -22   36.06    3.36
  -1  -1 -24    0.26    0.49
  -1   1 -24    1.61    0.50
   1   1 -24    0.94    0.56
   1  -1 -24    1.86    0.56
  -1   1 -24    0.43    0.49
   1  -1 -24    0.72    0.48
   1   1 -24    0.29    0.47
  -1  -1 -24    0.79    0.45
   1  -1 -24    0.87    0.57
  -1   1 -24    0.56    0.44
  -1  -1 -24    2.45    0.65
   1   1 -24    0.87    0.49
   1   1 -24    0.48    0.45
   1  -1 -24    0.49    0.48
  -1  -1 -24    0.73    0.48
  -1   1 -24    0.52    0.34
   1   1 -24    1.42    1.06
   1  -1 -24    0.28    0.99
   1   1 -24    1.56    0.44
   1  -1 -24    1.62    0.52
   1   1  24    2.73    1.26
   1   1  24    0.81    1.29
  -1   1  24    1.92    1.16
   1   1  24    3.41    1.54
  -1  -1  24    1.69    1.18
   1  -1  24    1.54    1.20
  -1   1  24    0.76    0.49
  -1   1  24    1.11    1.23
   1  -1  24    2.52    1.18
   1   1  26   28.52    3.28
   1   1  26   28.77    3.71
  -1   1  26   25.51    2.61
  -1  -1  26   30.25    3.40
  -1   1  26   29.01    3.51
   1  -1  26   32.27    3.74
  -1  -1  26   18.37    3.20
  -1   1  26   31.39    3.40
   1   1  26   32.51    3.76
   1  -1  26   22.74    3.44
  -1  -1 -26   30.33    2.68
  -1   1 -26   27.02    2.64
   1  -1 -26   27.07    2.64
   1   1 -26   25.78    2.62
  -1  -1 -26   26.49    2.63
   1   1 -26   25.36    2.66
   1  -1 -26   28.65    2.68
  -1  -1 -26   25.17    2.67
   1  -1 -26   27.26    2.69
   1   1 -26   26.81    2.63
  -1   1 -26   26.49    2.64
   1  -1 -26   28.16    2.65
  -1  -1 -26   24.50    2.62
  -1   1 -26   27.01    2.64
   1   1 -26   30.15    2.68
   1   1 -26   27.69    2.58
  -1   1 -26   26.29    2.61
  -1  -1 -26   28.77    2.61
   1  -1 -26   26.65    2.61
   1  -1 -26   31.93    3.40
  -1   1 -26   28.63    2.61
   1  -1 -28   -0.37    0.52
  -1  -1 -28   -0.31    0.47
   1   1 -28   -0.20    0.41
  -1   1 -28   -0.22    0.45
   1  -1 -28   -0.40    0.61
   1   1 -28    0.48    0.47
   1   1 -28    0.18    0.54
   1  -1 -28    0.97    0.57
  -1  -1 -28    0.09    0.52
  -1   1 -28    0.70    0.60
  -1  -1 -28    0.81    0.57
  -1   1 -28   -0.09    0.51
   1  -1 -28   -0.31    0.58
   1   1 -28    0.33    0.46
   1   1 -28    0.28    0.50
  -1  -1 -28   -0.09    0.49
  -1   1 -28    0.18    0.49
   1  -1 -28    0.84    0.49
  -1   1 -28    0.07    0.52
   1  -1 -28    0.35    0.82
  -1  -1 -28   -0.35    0.50
   1  -1 -28    0.64    0.47
   1   1  28    0.51    1.43
  -1   1  28   -1.39    1.44
  -1  -1  28   -0.86    1.04
  -1   1  28   -0.34    1.04
   1   1  28   -0.47    1.35
   1  -1  28    0.98    1.28
   1  -1  28   -0.46    1.27
  -1  -1  28    0.36    0.99
   1   1  28    0.69    1.04
   1   1 -30    4.52    0.69
  -1   1 -30    3.60    0.69
  -1  -1 -30    2.97    0.67
   1  -1 -30    3.03    0.63
   1  -1 -30    3.93    0.83
   1   1 -30    3.43    0.80
  -1   1 -30    3.31    0.79
   1  -1 -30    3.82    0.76
  -1  -1 -30    3.51    0.78
   1   1 -30    3.51    0.74
   1  -1 -30    2.60    0.75
  -1   1 -30    4.03    0.72
   1  -1 -30    4.83    0.83
  -1  -1 -30    3.90    0.77
   1   1 -30    4.87    0.78
  -1   1 -30    4.42    0.78
  -1  -1 -30    3.51    0.76
  -1   1 -30    4.42    0.67
   1  -1 -30    2.37    1.14
  -1  -1 -30    3.26    0.71
   1  -1 -30    2.43    0.68
  -1   1  30    3.61    1.51
   1   1  30    3.67    1.40
   1   1  30    3.46    1.48
   1   1  30    3.83    1.52
   1  -1  30    6.13    1.73
   1  -1  30    8.32    1.95
  -1   1  30    2.68    1.47
  -1  -1  30    4.76    1.39
  -1  -1  30    1.45    1.30
   1   1 -32    0.78    0.52
  -1   1 -32    0.18    0.51
   1  -1 -32    0.26    0.47
  -1  -1 -32    0.83    0.59
   1  -1 -32   -0.12    0.60
  -1   1 -32   -0.10    0.52
   1  -1 -32    0.61    0.66
  -1   1 -32    0.21    0.64
   1  -1 -32    0.24    0.62
   1   1 -32    0.41    0.61
  -1  -1 -32    0.42    0.62
  -1  -1 -32    0.95    0.61
   1   1 -32    0.11    0.55
   1  -1  32    0.57    1.32
  -1  -1  32   -0.54    1.24
  -1   1  32    2.29    1.38
   1  -1  32   -0.62    1.14
  -1   1 -32   -0.35    0.61
  -1  -1 -32    0.94    0.61
   1  -1 -32   -0.17    0.57
  -1   1 -32    0.11    0.67
   1   1 -32   -0.22    0.66
  -1  -1 -32    0.11    0.54
   1  -1 -32    0.11    0.66
   1  -1 -34    5.58    1.05
   1   1 -34    6.81    1.12
   1  -1 -34    5.94    1.11
   1   1 -34    7.30    1.09
  -1  -1 -34    6.99    1.14
  -1   1 -34    6.54    1.03
  -1   1 -34    7.94    1.20
  -1  -1 -34    6.78    1.13
   1   1 -34    8.21    1.00
  -1  -1 -34    6.47    0.99
   1  -1 -34    7.38    0.98
  -1   1 -34    9.25    1.04
  -1  -1 -34    7.95    1.10
  -1   1 -34    7.86    1.06
   1  -1 -34    7.77    1.00
   1  -1 -34    9.79    1.16
  -1  -1 -34    5.86    1.14
  -1   1 -36    0.85    0.67
   1  -1 -36    0.49    0.67
   1  -1 -36   -0.99    0.81
  -1   1 -36    0.38    0.67
  -1  -1 -36   -0.13    0.72
  -1  -1 -36    0.68    0.71
   1   1 -36   -0.49    0.75
   1   1 -36    0.13    0.60
   1  -1 -36   -0.20    0.54
  -1  -1 -36    0.32    0.61
  -1   1 -36    0.41    0.58
   1   1 -36    0.09    0.51
   1  -1 -36    0.10    0.67
  -1   1 -36    0.41    0.56
  -1  -1 -36    0.71    0.66
   1  -1 -36   -0.39    0.69
  -1  -1 -36   -0.38    0.80
  -1   1 -38    1.10    0.65
   1   1 -38    1.40    0.65
   1  -1 -38    1.32    0.78
   1   1 -38    0.40    0.73
  -1   1 -38    1.92    0.70
   1  -1 -38   -0.15    0.76
  -1  -1 -38    0.14    0.68
  -1  -1 -38    1.22    0.87
   1  -1 -38    0.63    0.57
  -1   1 -38    1.33    0.64
   1   1 -38    0.59    0.60
  -1  -1 -38    0.46    0.64
   1  -1 -38    1.55    0.70
  -1  -1 -38   -0.11    0.78
  -1   1 -38    0.67    0.79
   1  -1 -38   -0.28    0.74
  -1  -1 -38   -0.41    0.73
  -1  -1 -40   -0.45    0.68
   1   1 -40   -0.74    0.66
   1  -1 -40   -0.16    0.77
  -1  -1 -40    0.15    0.78
   1   1 -40    0.43    0.90
  -1   1 -40    1.04    0.87
  -1   1 -40    0.13    0.61
   1  -1 -40    0.57    0.73
  -1  -1 -40    0.12    0.71
  -1   1 -40    0.59    0.59
   1  -1 -40   -0.11    0.63
   1   1 -40   -0.42    0.54
  -1   1 -40   -0.71    0.78
   1  -1 -40   -0.12    0.74
  -1  -1 -40    0.47    0.79
   1  -1 -40   -1.63    0.88
  -1  -1 -40    0.44    0.81
   1  -1 -42    9.24    1.51
  -1   1 -42    8.28    1.35
   1   1 -42   10.00    1.56
   1   1 -42   10.06    1.40
  -1  -1 -42   11.37    1.62
  -1   1 -42   10.05    1.52
   1  -1 -42    7.91    1.50
  -1  -1 -42   11.16    1.43
  -1   1 -42   10.20    1.34
   1  -1 -42    9.23    1.31
   1   1 -42   12.07    1.33
  -1  -1 -42   10.27    1.38
   1  -1 -42   12.70    1.53
  -1   1 -42    9.07    1.46
   1  -1 -42    8.33    1.49
  -1  -1 -42   12.32    1.56
  -1  -1 -44    1.30    0.97
   1  -1 -44   -0.98    0.95
  -1   1 -44    0.99    0.93
   1  -1 -44   -0.48    0.90
  -1  -1 -44    0.65    0.97
   1   1 -44    0.16    0.89
   1   1 -44    0.47    0.81
  -1   1 -44    2.96    0.96
   1  -1 -44   -0.17    0.86
  -1  -1 -44    0.66    0.74
   1  -1 -44    0.36    0.67
   1   1 -44    0.11    0.57
  -1   1 -44    1.01    0.81
   1  -1 -44    1.29    0.77
  -1  -1 -44   -0.51    0.75
  -1   1 -44   -0.13    0.95
   1  -1 -46   18.31    2.21
  -1   1 -46   17.30    2.18
  -1  -1 -46   20.33    2.23
   1  -1 -46   20.38    2.37
  -1  -1 -46   12.35    2.24
  -1  -1 -46   17.34    2.34
  -1   1 -46   21.24    2.38
   1  -1 -46   15.94    2.22
   1  -1 -46   18.42    2.35
   1   1 -46   15.66    2.14
  -1  -1 -46   20.07    2.30
   1  -1 -46   20.39    2.12
  -1  -1 -46   23.42    2.23
   1   1 -46   22.87    2.11
  -1   1 -46   19.50    2.15
  -1  -1 -48   -0.66    0.94
  -1   1 -48   -0.51    1.08
  -1  -1 -48    0.85    0.98
   1  -1 -48    2.00    1.05
   1  -1 -48    0.51    1.15
  -1   1 -48   -0.66    0.82
  -1  -1 -48   -0.13    0.86
   1  -1 -48   -0.79    0.93
   1  -1 -48    0.47    0.69
  -1   1 -48    1.36    0.79
  -1  -1 -48    0.17    0.89
  -1  -1 -48   -0.40    0.79
   1   1 -50   13.04    1.86
  -1  -1 -50   10.92    1.67
  -1   1 -50    8.25    1.71
   1  -1 -50   14.12    1.76
   1  -1 -50   12.64    1.68
   1   1 -50    9.70    1.37
   1  -1 -50   11.64    1.70
   1  -1 -50    6.47    1.52
  -1  -1 -50   12.30    1.62
  -1   1 -50   10.86    1.60
  -1  -1 -50   13.25    1.54
  -1   1 -50   11.89    1.48
   1  -1 -50   13.35    1.51
  -1   1 -52    1.73    1.11
   1  -1 -52    0.93    0.98
  -1  -1 -52    0.61    0.95
   1   1 -52   -0.32    0.96
  -1   1 -52    0.61    0.84
   1  -1 -52   -0.25    0.91
  -1  -1 -52    0.48    0.87
  -1  -1 -52    1.05    0.77
   1  -1 -52   -0.16    0.98
  -1   1 -52    0.10    0.60
   1   1 -52    0.78    0.65
  -1   1 -52    0.83    0.66
   1   1 -54   10.30    1.61
  -1  -1 -54   11.11    1.54
  -1   1 -54    9.95    1.56
   1  -1 -54   10.25    1.51
  -1   1 -54   11.20    1.49
  -1  -1 -54   11.71    1.39
   1  -1 -54   14.08    1.54
  -1  -1 -54   11.83    1.34
   1  -1 -54    9.34    1.24
   1   1 -54    6.64    1.23
  -1   1 -54   10.58    1.30
  -1  -1 -56    1.66    0.85
   1   1 -56   -0.13    0.88
   1  -1 -56    0.91    0.89
  -1   1 -56    0.53    0.79
   1  -1 -56    1.14    0.76
  -1  -1 -56    0.90    0.71
  -1   1 -56    1.43    0.80
   1   1 -56   -0.74    0.75
   1  -1 -56    1.32    0.54
  -1  -1 -56    0.33    0.58
   1   1 -56    0.70    0.53
  -1   1 -56    0.08    0.55
   1   1 -58    2.36    0.57
  -1  -1 -58    2.21    0.82
  -1   1 -58    3.67    0.91
   1   1 -58    3.96    0.94
   1  -1 -58    4.64    0.88
   1   1 -58    5.05    0.90
  -1  -1 -58    2.60    0.74
   1  -1 -58    4.80    0.77
  -1   1 -58    2.15    0.59
  -1  -1 -58    1.93    0.59
   1  -1 -58    1.24    0.53
  -1   1 -60    0.06    0.40
   1  -1 -60    0.21    0.37
   1   1 -60    0.99    0.40
  -1  -1 -60    0.72    0.54
   1  -1 -60    0.19    0.60
  -1   1 -60   -0.95    0.62
   1   1 -60   -0.20    0.67
   1  -1 -60    0.23    0.59
  -1  -1 -60    0.82    0.40
  -1  -1 -62   -0.13    0.31
   1   1 -62    0.51    0.27
  -1   1 -62    0.31    0.33
  -1  -1 -62    0.27    0.47
  -1   1 -62   -0.44    0.53
   1   1 -62    0.23    0.50
   1  -1 -62    1.00    0.51
  -1   1 -64    0.52    0.32
   0  -2   0    4.14    0.47
   2   0   0    3.69    0.59
  -2   0   0    5.80    0.65
   0  -2   0    3.77    0.48
   2   0   2    0.76    0.18
   0  -2   2    0.40    0.28
   0   2  -2    0.90    0.22
  -2   0  -2    0.28    0.32
   0  -2  -2    0.77    0.35
   0  -2   2    1.09    0.23
   0   2  -2    1.39    0.34
   0   2   2    0.67    0.29
   0   2   2   -0.05    0.32
  -2   0   2    0.80    0.17
  -2   0  -4    2.38    0.37
   0  -2   4    2.17    0.37
   0  -2   4    0.84    0.29
   0  -2  -4    2.21    0.47
  -2   0   4    2.04    0.31
   0   2   4    1.12    0.40
  -2   0  -4    3.36    0.61
   2   0   4    1.49    0.34
   0   2   4    2.72    0.50
   2   0   6  116.27   10.21
  -2   0  -6  115.53   10.21
   0   2   6  109.35   10.31
  -2   0   6  115.30   10.21
   0   2   6  101.23   10.23
   0  -2   6  110.60   10.16
  -2   0  -6  125.46   10.38
   2   0   6  101.16   10.33
   0  -2  -6  126.57   10.25
   2   0  -6  125.43   10.31
  -2   0  -8  465.31   41.83
   0  -2   8  469.85   41.72
   2   0  -8  475.34   41.91
   2   0   8  472.49   41.99
  -2   0   8  491.65   41.92
   0   2   8  481.71   41.82
   0  -2  -8  455.99   41.82
  -2   0   8  485.75   41.84
  -2   0 -10 1205.08  103.96
   2   0 -10 1264.46  103.98
  -2   0  10 1118.14  104.04
   2   0  10 1180.72  104.13
   0  -2  10 1169.14  103.78
   0   2  10  995.25  103.90
   2   0 -10 1267.20  104.07
   0  -2 -10 1241.39  103.92
  -2   0 -10 1201.29  103.76
  -2   0 -12  195.26   16.79
   2   0 -12  175.75   16.74
   2   0  12  160.31   16.95
   0  -2 -12  198.73   16.68
   0   2  12  173.86   16.67
  -2   0 -12  185.57   16.47
  -2   0  12  198.42   16.88
  -2   0  12  182.80   16.77
   2   0 -12  191.23   16.88
   0  -2  12  193.21   16.51
  -2   0 -14  154.15   13.05
   2   0 -14  149.34   13.04
   0  -2  14  118.97   13.05
   2   0  14  141.69   13.24
   0   2  14  129.95   12.88
   2   0 -14  147.92   13.14
  -2   0  14  137.87   13.10
   0  -2  14  148.64   12.68
  -2   0  14  146.78   13.02
  -2   0 -16   97.16    8.07
   2   0 -16   94.67    8.02
   0  -2  16   85.43    8.08
   2   0  16   89.96    8.28
  -2   0  16   77.09    8.11
  -2   0  16   81.57    7.98
   0   2  16   79.65    7.82
  -2   0  16   83.92    7.79
  -2   0 -18    0.20    0.78
   2   0 -18    0.19    0.74
   0   2  18    0.11    0.52
  -2   0  18    1.34    0.78
  -2   0  18    0.32    0.47
   0   2  18    0.27    1.05
   0  -2  18    1.12    0.89
   2   0  18    0.28    1.06
  -2   0  18   -0.24    1.01
   2   0 -20    3.45    1.01
  -2   0 -20    4.97    1.19
   0   2  20    3.27    0.72
  -2   0  20    2.16    1.00
   2   0  20    3.22    1.48
  -2   0  20    2.18    1.06
   0  -2  20    4.93    1.27
   0   2  20    2.76    1.38
   2   0  20    4.42    1.35
  -2   0  20    3.52    0.69
  -2   0  22   58.46    6.23
  -2   0  22   65.14    6.14
  -2   0  22   63.93    5.71
   0  -2  22   57.73    6.22
   0   2  22   58.60    5.68
   2   0  22   64.94    6.45
   0   2  22   65.80    6.43
   2   0  22   61.58    6.38
   0   2 -22   58.20    5.59
   2   0 -22   57.07    5.59
   0  -2 -22   59.41    5.57
   0   2 -22   59.55    5.56
   0  -2 -22   61.20    5.58
   2   0 -22   61.22    5.56
   0  -2 -22   65.16    5.64
   2   0 -22   63.75    5.63
   0   2 -22   61.94    5.57
  -2   0 -22   59.31    5.56
   0  -2 -22   62.78    5.54
   2   0 -22   73.42    6.19
  -2   0 -22   64.32    5.53
  -2   0 -22   68.83    6.21
   2   0 -22   57.79    5.54
  -2   0  24  169.97   14.82
   0  -2  24  172.14   15.55
  -2   0  24  165.71   15.31
   2   0  24  170.33   15.60
   0   2  24  175.55   15.69
  -2   0  24  165.00   15.49
   2   0  24  172.90   15.35
   2   0  24  162.93   15.65
   0  -2 -24  159.71   14.71
   0   2 -24  172.76   14.73
   2   0 -24  162.54   14.75
   2   0 -24  166.32   14.77
   0  -2 -24  164.75   14.78
   0   2 -24  157.85   14.71
   0  -2 -24  160.14   14.71
   2   0 -24  158.26   14.70
  -2   0 -24  167.64   14.70
  -2   0 -24  159.32   14.67
  -2   0 -24  187.69   15.42
   2   0 -24  174.01   14.69
   2   0 -24  175.33   15.35
   0  -2 -24  164.60   14.68
  -2   0 -26    9.50    1.14
   0   2 -26   11.05    1.09
   2   0 -26    9.09    1.07
   2   0 -26    8.36    1.18
   0   2 -26    9.89    1.16
   0  -2 -26    8.07    1.12
   0   2 -26    9.90    1.17
   0  -2 -26    8.58    1.18
   2   0 -26    9.64    1.22
   0  -2 -26    7.64    1.15
   2   0 -26   10.54    1.16
   0   2 -26   10.01    1.14
  -2   0 -26    9.53    1.13
   2   0 -26   13.30    1.82
  -2   0 -26    6.16    1.69
   2   0 -26    8.67    1.08
   0  -2 -26   10.44    1.12
  -2   0 -26    9.75    1.07
  -2   0  26   11.03    1.18
   2   0  26   13.47    2.12
   0  -2  26    9.20    1.81
   2   0  26   11.80    1.89
  -2   0  26   10.29    1.81
   0   2  26   10.40    2.06
  -2   0  26   10.98    2.01
   2   0  26    8.81    1.98
   2   0  28   15.29    2.44
   2   0  28   16.13    2.80
  -2   0  28   18.47    2.64
   2   0  28   16.97    2.66
   0  -2  28   15.14    2.56
  -2   0  28   13.89    1.56
   0   2  28   17.03    2.78
  -2   0  28   11.48    2.32
   0   2  28   18.29    2.68
   0   2 -28   17.82    1.73
   2   0 -28   15.17    1.73
   0  -2 -28   15.17    1.70
   0  -2 -28   15.55    1.75
   0   2 -28   17.49    1.74
   0  -2 -28   14.15    1.66
   0   2 -28   16.33    1.69
   2   0 -28   15.39    1.74
   2   0 -28   17.49    1.71
  -2   0 -28   17.18    1.72
  -2   0 -28   15.37    1.66
   0   2 -28   16.75    1.63
   2   0 -28   16.64    1.63
  -2   0 -28   15.54    1.64
   2   0 -28   16.84    2.34
   0  -2 -28   15.89    1.64
   0   2 -30    7.01    0.86
   2   0 -30    6.77    0.85
   0  -2 -30    7.41    0.94
  -2   0 -30    6.97    0.91
   2   0 -30    4.14    0.95
   0   2 -30    5.39    0.89
   0  -2 -30    7.34    0.98
   0   2 -30    6.21    0.93
   0   2 -30    6.63    0.89
  -2   0 -30    5.47    0.91
   2   0 -30    6.24    0.94
   0  -2 -30    4.40    0.90
   0  -2 -30    4.83    0.97
   2   0 -30    5.80    0.89
  -2   0 -30    6.93    0.85
   0  -2 -30    7.24    0.90
   2   0 -30    3.53    1.24
  -2   0  30    4.65    1.44
   0  -2  30    3.20    1.48
   0  -2  30    6.25    1.54
  -2   0  30    5.00    1.63
   2   0  30    7.53    1.73
   0   2  30    6.37    2.04
   2   0  30    5.81    1.88
   2   0  30    3.16    1.68
   0   2  30    2.13    1.34
  -2   0  30    2.95    1.65
   0  -2  30    7.29    1.80
   0  -2 -32    3.18    0.70
   2   0 -32    2.50    0.61
  -2   0 -32    2.72    0.66
   0   2 -32    2.70    0.61
   2   0 -32    2.26    0.71
   0   2 -32    1.83    0.63
   0  -2 -32    2.91    0.80
   0  -2 -32    2.82    0.72
  -2   0 -32    3.43    0.72
  -2   0 -32    1.83    0.68
   0   2 -32    2.85    0.79
   0   2 -32    1.34    0.63
   2   0 -32    2.30    0.71
   0  -2 -32    1.02    0.69
   2   0 -32    1.09    0.72
  -2   0 -32    3.08    0.70
   0  -2 -32    2.74    0.71
   0  -2  32    3.00    1.63
   0  -2  32    1.09    1.32
  -2   0  32    4.38    1.54
   2   0 -34    6.83    1.18
   2   0 -34    6.27    1.16
   2   0 -34    8.22    1.15
   0   2 -34    9.37    1.20
  -2   0 -34   10.62    1.29
   0  -2 -34    8.67    1.22
   0  -2 -34    8.76    1.24
  -2   0 -34    6.68    1.16
   0   2 -34    7.70    1.16
   0  -2 -34   10.35    1.27
   0   2 -34    5.31    1.06
  -2   0 -34    9.17    1.12
   0  -2 -34    9.56    1.12
   0  -2 -34    7.02    1.07
   2   0 -34   10.35    1.09
   0   2 -34    7.22    1.04
  -2   0 -34   10.30    1.14
   0  -2 -36    2.19    0.92
   0  -2 -36    3.23    0.88
   2   0 -36    2.87    0.82
   0   2 -36    1.77    0.77
   0   2 -36    1.80    0.67
   2   0 -36    2.40    0.86
  -2   0 -36    1.96    0.73
  -2   0 -36    2.84    0.92
   0   2 -36    3.21    0.83
   0  -2 -36    3.32    0.89
  -2   0 -36    3.36    0.69
   0  -2 -36    2.84    0.78
  -2   0 -36    4.51    0.82
   2   0 -36    2.54    0.65
   0   2 -36    2.51    0.63
   0  -2 -36    3.64    0.79
   0   2 -38    0.55    0.82
  -2   0 -38    0.14    0.86
   0  -2 -38    1.55    0.81
   2   0 -38    0.52    0.72
   0  -2 -38    0.27    0.75
  -2   0 -38   -0.26    0.61
   2   0 -38    0.91    0.72
   0   2 -38    0.64    0.63
   0  -2 -38    0.69    0.81
   0   2 -38   -0.14    0.68
  -2   0 -38    1.31    0.77
   0  -2 -38    0.77    0.70
   2   0 -38    1.45    0.55
   0  -2 -38    0.57    0.66
   0   2 -38    1.24    0.64
  -2   0 -38    0.71    0.67
   0  -2 -40    0.87    0.89
   2   0 -40    0.42    0.86
   0  -2 -40    0.16    0.80
  -2   0 -40    0.15    0.84
   0   2 -40    0.44    0.84
   0   2 -40    0.67    0.70
   2   0 -40   -0.48    0.79
   0   2 -40   -0.30    0.68
   0  -2 -40    0.15    0.87
   0  -2 -40    0.23    0.67
  -2   0 -40    0.35    0.78
   2   0 -40    1.84    0.63
  -2   0 -40    0.63    0.78
   0  -2 -40   -0.60    0.77
   0   2 -40    0.33    0.59
  -2   0 -42    7.81    1.36
   0   2 -42    5.72    1.23
   0  -2 -42    6.60    1.22
   2   0 -42    5.71    1.26
   2   0 -42    7.14    1.26
   0  -2 -42    5.92    1.27
   0   2 -42    6.50    1.09
  -2   0 -42    5.88    1.22
   0  -2 -42    7.32    1.25
   0   2 -42    2.49    1.04
  -2   0 -42    7.10    1.16
   0  -2 -42    7.10    1.21
   2   0 -42    6.61    0.97
  -2   0 -42    4.86    1.04
   0   2 -42    6.90    1.03
   0  -2 -42    5.17    1.05
  -2   0 -44   -0.32    0.96
  -2   0 -44    0.50    0.98
   2   0 -44    0.52    0.78
   2   0 -44    0.62    0.93
   0   2 -44    0.42    0.63
   0  -2 -44   -0.64    1.08
   0  -2 -44    1.30    0.84
   0   2 -44    0.97    1.16
  -2   0 -44    0.63    0.78
   0  -2 -44    0.25    0.70
   0  -2 -44    0.39    0.71
   0   2 -44    0.69    0.64
   2   0 -44    0.22    0.63
  -2   0 -44    0.41    0.79
   0   2 -46    0.34    1.07
  -2   0 -46    0.33    1.06
   2   0 -46    0.96    1.02
   2   0 -46    0.35    0.82
   0  -2 -46   -0.17    0.96
   0  -2 -46   -0.67    0.87
   0   2 -46    0.99    1.02
  -2   0 -46   -0.77    0.80
   0  -2 -46   -0.26    0.92
   0  -2 -46    0.13    0.74
  -2   0 -46    1.10    0.89
   0   2 -46    0.79    0.63
  -2   0 -48    1.49    1.07
   0  -2 -48    0.65    0.87
   0   2 -48   -0.17    1.15
   2   0 -48    0.32    0.92
   0  -2 -48    0.51    1.13
   2   0 -48    0.34    0.85
   0  -2 -48   -0.17    1.09
   0   2 -48    0.33    0.94
   0  -2 -48   -0.64    0.83
  -2   0 -48    0.13    0.85
  -2   0 -48    1.08    0.85
   0  -2 -48    0.13    0.77
   0  -2 -50    6.99    1.35
  -2   0 -50    5.02    1.30
   0   2 -50    5.98    1.33
  -2   0 -50    3.25    1.13
   0  -2 -50    4.53    1.09
   0  -2 -50    6.86    1.13
   0   2 -50    9.38    1.47
  -2   0 -50    7.21    1.14
   0   2 -50    7.51    1.10
   0  -2 -50   10.32    1.52
   0  -2 -52    1.36    1.00
  -2   0 -52    2.62    1.05
   0   2 -52    2.06    1.18
   2   0 -52    3.13    1.08
   0  -2 -52    1.43    0.81
  -2   0 -52    1.30    0.83
   0  -2 -52    0.23    0.66
  -2   0 -52    3.65    0.85
   2   0 -52    2.43    0.68
   0   2 -52    1.61    0.74
   0   2 -54    0.44    1.00
   2   0 -54   -0.15    0.96
   0  -2 -54   -0.56    0.91
  -2   0 -54    1.29    0.87
   0   2 -54    0.58    0.84
  -2   0 -54   -0.22    0.62
   0  -2 -54   -0.89    0.78
   0  -2 -54    0.10    0.62
  -2   0 -54    0.82    0.67
  -2   0 -54   -0.29    0.59
   2   0 -54   -0.34    0.53
   0   2 -54   -0.27    0.54
   2   0 -56    0.07    0.45
   0   2 -56   -0.16    0.51
  -2   0 -56   -0.17    0.49
   0  -2 -56    1.12    0.54
   0  -2 -56   -0.30    0.67
   0   2 -56    1.77    0.78
  -2   0 -56    0.10    0.64
   2   0 -56    0.40    0.83
  -2   0 -56   -0.51    0.81
   0  -2 -56    0.25    0.78
   0   2 -56    0.13    0.94
  -2   0 -58    5.09    0.80
   0  -2 -58    2.18    0.68
  -2   0 -58    5.20    0.94
   2   0 -58    4.95    0.98
   0  -2 -58    5.40    0.94
   0   2 -58    4.41    1.02
   0  -2 -58    5.65    0.94
   2   0 -58    3.78    0.68
   0   2 -58    4.64    0.75
  -2   0 -60   -0.06    0.40
   0  -2 -60   -0.16    0.37
   2   0 -60    0.23    0.56
   0  -2 -60    0.73    0.54
   0   2 -60    0.60    0.40
   2   0 -60    0.51    0.34
   0   2 -60    0.58    0.69
  -2   0 -60   -0.91    0.62
   2   0 -60   -0.39    0.62
   0  -2 -60   -0.17    0.54
  -2   0 -62    0.05    0.32
   0  -2 -62    0.08    0.28
   0   2 -62    0.32    0.28
   0   2 -62    0.08    0.50
   0  -2 -62   -0.57    0.46
   2   0 -62   -0.30    0.51
  -2   0 -62    0.55    0.47
   0   2 -64   -0.05    0.33
  -1  -2  -1  281.26   25.94
   2   1  -1  302.87   25.91
  -2  -1   1  274.61   25.90
   1   2  -1  305.91   25.92
   2  -1   1  297.79   25.92
   2  -1  -1  304.62   25.94
   1  -2   1  259.99   25.92
  -2   1   1  316.43   25.95
  -1  -2  -1  286.71   25.88
  -1   2  -1  286.07   25.92
  -1   2  -1  309.45   25.93
   2  -1  -1  300.04   25.87
  -2  -1   3   29.70    2.53
  -1  -2  -3   24.69    2.68
  -1   2  -3   28.26    2.61
   2   1   3   27.68    2.56
   1   2   3   30.07    2.63
  -2   1  -3   28.51    2.66
  -2   1   3   28.65    2.60
  -1  -2  -3   24.03    2.64
   1   2  -3   28.74    2.65
   1  -2   3   30.03    2.54
   1   2   3   23.87    2.74
  -2  -1   3   30.32    2.62
   1  -2   3   21.96    2.63
   1  -2  -3   24.47    2.65
  -1  -2   3   28.60    2.65
  -2   1   3   30.88    2.71
   2  -1  -3   27.48    2.68
   2  -1  -3   27.75    2.58
   1  -2   3   30.87    2.60
  -1  -2  -3   24.65    2.60
  -2  -1   5  426.73   36.44
   2   1  -5  435.22   36.44
   2  -1   5  473.94   36.52
   2   1  -5  428.84   36.48
  -1   2   5  358.54   36.55
  -1  -2  -5  401.80   36.49
   2  -1  -5  325.27   36.53
   1   2   5  423.90   36.51
   2   1  -5  398.28   36.59
   1   2   5  444.81   36.51
  -1   2  -5  412.18   36.43
  -2   1   5  415.36   36.48
  -1  -2   5  402.92   36.53
   1  -2  -5  346.11   36.51
   2  -1   5  435.50   36.56
  -2   1   5  432.95   36.59
   1  -2   5  386.37   36.42
  -2   1  -5  402.93   36.53
  -1   2   5  415.59   36.53
   1   2   5  386.95   36.54
   2  -1  -5  442.32   36.48
  -1  -2  -5  431.81   36.51
   1   2   5  436.01   36.62
  -1  -2   5  415.70   36.40
   2   1   5  439.11   36.47
  -1  -2   7  329.65   25.99
   2   1  -7  298.75   25.92
   2  -1   7  316.89   25.98
   1   2   7  274.94   25.96
  -1  -2   7  285.23   26.02
   1   2   7  292.40   26.05
   2  -1   7  273.52   26.04
  -1   2  -7  300.44   25.84
  -1  -2  -7  289.95   25.94
  -1   2   7  291.19   25.98
   1  -2  -7  287.95   25.97
  -1  -2   7  282.30   25.89
   1   2   7  287.16   26.07
   2  -1  -7  287.48   26.07
   2  -1  -7  318.10   25.98
   2   1  -7  298.65   25.96
   1   2   7  308.51   25.95
  -2   1   7  289.71   25.94
  -1  -2  -7  265.06   25.97
   1  -2   7  283.98   25.83
   2   1  -9    8.97    1.18
  -1  -2   9    5.38    1.11
  -1  -2   9    5.63    1.18
  -1   2   9    8.34    1.14
  -2   1   9    7.80    1.38
   1  -2  -9    4.25    1.11
   1   2   9   11.32    1.48
  -2  -1  -9    8.84    1.21
  -1  -2   9    9.38    1.11
   2  -1   9    8.27    1.44
   1  -2   9   10.25    0.88
   2  -1  -9   10.95    1.47
  -2  -1   9    6.94    1.39
   1   2   9   11.34    1.27
  -2  -1  -9    8.96    1.00
  -2  -1   9    9.25    1.24
  -1  -2  -9    8.15    1.10
  -2   1   9   10.12    1.23
   2   1  -9   10.04    1.24
   1   2   9    7.85    1.11
   2  -1   9    9.15    1.24
  -1  -2  11  420.59   41.73
   2  -1  11  489.72   41.78
   2   1 -11  486.96   41.72
  -2  -1 -11  495.37   41.76
  -2  -1  11  447.38   41.77
   1   2  11  470.75   41.66
   2  -1 -11  504.10   41.90
   2  -1  11  505.05   41.91
  -1  -2  11  438.50   41.72
   1   2  11  446.28   41.76
   2   1 -11  506.14   41.79
  -2  -1 -11  510.30   41.59
  -2   1  11  475.07   41.71
  -1   2  11  496.21   41.71
  -2  -1  11  449.13   41.93
  -2   1  11  460.80   41.73
  -2   1  11  384.94   41.82
  -1  -2 -11  467.09   41.65
   2   1 -13   27.02    2.70
  -1  -2  13   26.80    2.75
  -2  -1 -13   26.72    2.78
   2  -1  13   20.12    2.82
  -2  -1  13   26.68    2.80
  -1   2  13   25.38    2.62
   1  -2 -13   25.07    2.87
  -2   1  13   25.98    2.62
  -1  -2 -13   26.96    2.58
  -1  -2  13   23.96    2.73
  -2  -1 -13   26.03    2.45
   1   2  13   23.66    2.74
  -2   1  13   26.54    2.90
   2  -1 -13   27.20    2.91
  -2   1  13   25.41    2.72
   1   2  13   28.27    2.58
   2   1 -15    3.36    0.95
  -1   2  15    3.29    1.02
  -1   2  15    2.65    0.74
   1   2  15    3.98    1.01
   2  -1  15    4.39    1.13
  -1  -2  15    3.29    0.95
  -1  -2 -15    2.67    0.61
  -2   1  15    4.20    1.01
  -2   1  15    2.48    1.08
  -2  -1  15    5.07    1.16
  -2  -1 -15    3.00    0.93
  -2  -1 -15    2.76    0.52
  -2   1  15    3.50    0.78
   2  -1 -15    2.70    1.01
   2   1  15    1.40    0.92
   2   1 -17    5.00    1.03
   2  -1  17    4.06    1.07
  -2  -1 -17    4.52    1.00
   2   1  17    2.68    0.92
  -1   2  17    3.27    1.17
  -2  -1  17    3.07    1.17
  -2   1  17    1.90    0.69
  -2   1  17    4.47    0.97
  -1  -2  17    1.76    0.91
   2  -1 -17    2.41    0.90
   2   1  17    1.76    1.09
  -2   1  17    1.66    0.90
   1   2  17    2.36    0.91
  -1   2  17    1.40    0.67
   2   1 -19    9.49    1.32
  -2  -1 -19    8.76    1.41
   1   2  19    7.99    1.35
   2   1  19    8.00    1.61
   2  -1  19   10.49    1.80
  -2   1  19    5.86    1.07
  -2  -1  19    8.34    1.04
   2  -1 -19    7.71    1.34
  -1  -2  19    7.87    0.88
  -1  -2  19   10.29    1.53
  -2  -1  19    7.58    1.36
   1  -2  19    9.15    1.57
   1   2  19    9.95    1.90
  -1   2  19    6.16    1.08
  -2   1  19    8.96    1.43
  -1   2  19    8.31    1.67
  -2   1  19    8.37    1.50
   2   1  19    7.82    1.69
   2   1  19    7.95    1.33
  -2  -1 -21   21.12    2.19
   2   1 -21   21.92    2.19
   1   2 -21   21.40    2.17
   2  -1 -21   22.94    2.19
  -2   1 -21   25.96    2.20
  -1   2 -21   25.87    2.21
  -1  -2 -21   22.00    2.20
   2  -1 -21   21.05    2.20
   1  -2 -21   22.46    2.18
  -1   2 -21   22.88    2.17
  -2  -1 -21   20.77    2.18
   2   1 -21   25.91    2.79
   1  -2 -21   22.28    2.14
   1   2 -21   22.44    2.14
  -2   1 -21   22.08    2.14
   2   1 -21   24.03    2.15
  -2  -1 -21   21.94    2.67
  -1  -2  21   22.02    2.09
   2   1  21   24.41    2.76
   2  -1  21   19.97    2.80
  -1   2  21   26.40    2.44
  -2   1  21   25.12    2.94
   1  -2 -21   23.23    2.67
  -2   1  21   22.21    2.37
   1  -2  21   22.14    2.83
   2  -1  21   22.49    2.94
   2   1  21   19.46    2.84
  -1   2  21   18.69    2.58
   1   2  21   21.14    2.93
   2   1  21   24.82    3.12
   2  -1 -21   22.52    2.71
  -1  -2  21   22.05    2.09
   1   2  21   23.30    2.70
  -2   1  21   23.08    2.66
  -1  -2  21   21.42    2.75
  -2  -1  21   21.49    2.28
  -2  -1  21   25.28    2.89
  -1   2  21   21.40    2.92
  -2   1 -23    2.29    0.56
  -2  -1 -23    2.45    0.54
   1   2 -23    1.38    0.54
   2   1 -23    2.12    0.58
   2  -1 -23    1.88    0.57
   1   2 -23    1.85    0.52
   1  -2 -23    2.18    0.56
  -2   1 -23    2.13    0.47
   2   1 -23    2.72    0.55
  -2  -1 -23    1.87    0.57
  -1  -2 -23    1.65    0.50
   2  -1 -23    1.04    0.47
  -1   2 -23    1.49    0.52
   2  -1 -23    1.06    0.48
   1  -2 -23    1.14    0.60
   1   2 -23    1.33    0.50
   1  -2 -23    1.12    0.54
   2  -1 -23    2.32    0.58
   2   1 -23    2.30    0.51
  -1  -2 -23    3.12    0.66
   2   1 -23    2.46    0.63
  -1   2 -23    1.75    0.52
  -1  -2 -23    2.39    0.48
  -2  -1 -23    2.72    1.24
   1   2 -23    2.06    0.45
   1  -2 -23    1.67    0.43
   2   1 -23    1.89    0.46
  -2  -1 -23    1.73    0.46
   2   1 -23    1.86    0.97
  -2   1 -23    1.46    0.50
  -2  -1  23    2.17    1.09
   1  -2 -23    2.71    1.11
   1  -2  23    1.66    1.23
  -2   1  23    0.35    1.16
   1   2  23    2.59    1.19
   2   1  23    2.86    0.93
   2  -1 -23    2.09    1.17
  -1   2  23    3.93    1.30
   2   1  23    2.90    1.39
  -1  -2  23    1.82    1.05
  -2   1  23    2.87    1.01
  -1   2  23    1.84    0.63
   1   2  23    5.17    1.61
  -1   2  23    1.82    1.40
  -2  -1  23    1.87    0.53
   2  -1  23    2.65    1.27
  -2   1  23    1.85    0.60
   2   1  23    2.39    1.50
   2  -1  23    1.74    1.12
  -2  -1  23    1.08    0.89
  -2  -1 -25    8.63    1.05
  -2   1 -25    7.06    1.00
  -1   2 -25    9.63    1.04
   2   1 -25    9.42    1.09
   1   2 -25    9.51    1.07
   2  -1 -25    7.23    1.09
   2   1 -25    7.60    1.02
   2  -1 -25    8.51    1.04
  -1   2 -25    8.40    1.03
  -2   1 -25    7.87    1.03
  -1  -2 -25    8.04    1.06
  -2  -1 -25    8.55    1.08
   1  -2 -25    9.14    1.09
   1   2 -25    8.87    1.06
  -1   2 -25    7.92    1.06
   2  -1 -25    8.33    1.12
   2   1 -25    8.75    1.04
   1  -2 -25    7.57    1.03
   1  -2 -25   10.83    1.17
  -2  -1 -25    9.88    1.13
  -1  -2 -25    9.23    1.13
  -2   1 -25    6.99    1.04
   1   2 -25    8.39    1.06
   2  -1 -25    8.71    1.08
   2   1 -25    9.78    1.10
   1   2 -25   10.20    1.07
   1  -2 -25    9.31    1.03
   2   1 -25   10.22    1.74
  -2   1 -25    8.77    1.02
  -1  -2 -25    8.82    0.99
   1   2 -25    9.06    1.02
   2   1 -25    7.79    1.00
  -2  -1 -25    8.57    1.61
   2  -1 -25    9.14    1.63
  -2  -1 -25    9.50    0.99
  -2  -1  25    7.78    1.00
   1   2  25    9.55    1.71
  -2  -1  25    5.97    1.61
   2   1  25    7.30    1.96
  -1   2  25    7.03    1.61
   2   1  25    9.87    2.11
   1   2  25    4.00    1.88
   2  -1  25    7.68    1.79
   2   1  25   11.08    1.88
   1  -2 -25   14.13    1.91
  -2   1  25   11.99    1.81
   1   2  25    7.84    1.90
  -1  -2  25    6.55    1.59
  -1   2  25    6.53    1.68
   1  -2  25   11.24    2.02
  -1   2  25    7.96    1.14
   1  -2  25    9.05    1.91
  -2  -1  25    7.86    1.53
   2  -1  25    9.84    1.83
  -2   1  25    9.71    1.93
  -2  -1  25    6.26    1.71
  -2   1  25    9.64    1.20
   1   2 -27    0.72    0.45
   2   1 -27    0.89    0.39
  -1   2 -27    1.85    0.53
  -2  -1 -27    2.86    0.60
  -1  -2 -27    1.91    0.59
  -2   1 -27    0.88    0.48
   1   2 -27    1.26    0.55
   2   1 -27    1.21    0.64
   2  -1 -27    1.44    0.60
   1  -2 -27    1.44    0.56
   1   2 -27    3.14    0.66
  -2   1 -27    1.27    0.50
   2   1 -27    1.03    0.60
   2  -1 -27    0.52    0.56
  -2  -1 -27    1.02    0.56
  -1   2 -27    2.61    0.60
  -1  -2 -27    0.34    0.54
   1   2 -27    0.44    0.52
   1  -2 -27    0.94    0.61
  -1   2 -27    0.55    0.46
   2  -1 -27    0.64    0.51
  -1  -2 -27    0.73    0.54
  -2   1 -27    1.13    0.52
   1  -2 -27    0.84    0.56
  -2  -1 -27    0.76    0.54
   2   1 -27    0.87    0.54
   2   1 -27    0.77    0.49
  -2   1 -27    1.69    0.61
   2  -1 -27    1.12    0.59
   1   2 -27    1.59    0.56
  -1   2 -27    1.60    0.57
   1  -2 -27    0.95    0.53
  -2  -1 -27    1.05    0.49
   1   2 -27    1.59    0.49
  -2  -1 -27    1.69    1.06
   2   1 -27    0.34    0.40
  -2   1 -27    1.01    0.53
   1  -2 -27   -0.66    1.06
   2  -1 -27   -0.33    0.94
  -1  -2 -27    0.73    0.46
  -2   1  27   -0.43    1.35
   2  -1  27   -0.96    1.42
   2  -1  27    0.89    1.07
   1   2  27    0.92    1.36
  -1   2  27    1.15    0.49
   2   1  27    1.01    1.36
  -1   2  27    3.64    1.42
  -2   1  27    0.33    1.09
  -1   2  27   -0.65    1.16
   1  -2  27    0.85    1.19
  -2  -1  27    2.32    1.41
  -1  -2  27    1.56    1.28
   2   1  27    0.65    0.99
   1   2  27    0.32    1.06
  -2  -1  27    0.63    0.23
  -2  -1  27    1.19    1.17
  -2   1  27    0.84    0.49
   1  -2  27    0.91    1.35
   2   1  27   -0.45    1.14
  -2  -1  27    3.03    1.13
   1   2  27    0.50    1.05
  -2   1 -29    1.05    0.52
  -1  -2 -29    0.17    0.53
  -2  -1 -29    0.25    0.52
   2   1 -29   -0.06    0.39
  -1   2 -29    0.76    0.51
   2  -1 -29    0.97    0.51
   1   2 -29    0.27    0.41
   2  -1 -29    1.06    0.66
   2   1 -29    0.92    0.57
   1   2 -29    0.09    0.52
  -1   2 -29    0.84    0.54
   2   1 -29    0.76    0.51
  -2  -1 -29    0.66    0.61
  -2   1 -29    0.19    0.53
   2  -1 -29   -0.19    0.50
  -1  -2 -29    1.13    0.58
   1  -2 -29    0.28    0.50
   1   2 -29    0.35    0.56
  -1   2 -29   -0.09    0.55
  -1  -2 -29    1.13    0.64
   2  -1 -29    0.33    0.57
  -1   2 -29    0.09    0.44
  -2  -1 -29    0.62    0.58
  -2   1 -29    1.15    0.50
  -2   1 -29    0.66    0.65
   2   1 -29    1.12    0.59
   1  -2 -29    0.64    0.57
   1  -2 -29    2.27    0.68
   2  -1 -29    0.18    0.54
   2   1 -29    1.36    0.58
   1   2 -29   -0.10    0.51
  -2  -1 -29    1.90    1.24
  -2  -1 -29    0.29    0.43
   1  -2 -29    0.37    0.86
   2   1 -29    0.46    0.42
  -1  -2 -29    0.37    0.49
   1  -2 -29    0.45    0.43
   1   2 -29   -0.31    0.53
   2  -1 -29   -0.75    1.10
  -2   1 -29    0.07    0.52
   1  -2  29   -0.51    1.18
  -2   1  29    0.73    1.22
  -2  -1  29   -1.34    1.20
  -2  -1  29    0.37    1.01
   1   2  29   -0.56    1.40
   2  -1  29   -0.39    0.95
  -1  -2  29    0.49    1.17
   1  -2  29   -0.96    1.45
   1   2  29   -0.51    1.32
   2   1  29    0.36    1.05
  -1   2  29    0.36    1.22
  -2   1  29    2.43    1.39
  -1  -2  29    5.28    1.56
  -1  -2  29    1.95    1.27
  -2  -1  29   -0.51    1.34
  -1   2  29    0.51    1.36
   2  -1  29   -1.08    1.45
   1   2  29   -0.36    1.03
   2   1  29    1.12    1.83
   2  -1  29   -0.99    1.20
   2   1  29   -0.50    1.26
   1  -2 -31    0.27    0.53
  -1   2 -31    0.50    0.54
   1   2 -31    1.03    0.47
  -2   1 -31   -0.09    0.49
  -2  -1 -31   -0.09    0.56
  -1  -2 -31   -0.56    0.62
   2  -1 -31    0.24    0.46
   2   1 -31    0.36    0.45
   2  -1 -31   -0.58    0.59
   2   1 -31   -0.56    0.64
  -1  -2 -31   -0.72    0.66
  -2   1 -31   -0.51    0.70
   2  -1 -31   -0.10    0.61
   2   1 -31    0.31    0.69
   1   2 -31    1.14    0.58
  -1   2 -31    0.10    0.62
  -2  -1 -31    0.31    0.65
   1  -2 -31   -0.31    0.59
  -1   2 -31    0.47    0.47
  -1  -2 -31    0.24    0.67
  -2   1 -31    0.48    0.54
   1  -2 -31   -0.40    0.53
   1   2 -31    0.10    0.51
   1  -2 -31    0.62    0.66
   2   1 -31   -0.19    0.59
   1   2 -31    0.21    0.55
   2   1 -31   -0.11    0.58
  -2  -1 -31    0.56    0.60
   2  -1 -31    0.60    0.64
  -1   2 -31    0.41    0.61
   2  -1 -31   -0.10    0.54
  -2   1 -31    0.73    0.57
   1  -2 -31   -0.84    1.21
  -2  -1 -31    0.24    0.53
   1   2 -31   -0.25    0.51
  -1  -2 -31    0.73    0.53
   1  -2 -31   -0.17    0.47
  -2  -1 -31    0.42    1.10
   2   1 -31    0.25    0.48
   2  -1 -31   -0.41    0.99
  -2   1 -31    0.41    0.45
   2  -1  31   -0.60    1.45
  -2  -1  31    1.65    1.04
  -1  -2  31   -0.49    1.24
   1   2  31   -0.56    1.41
   1   2  31   -1.88    1.57
  -2   1  31    1.22    1.13
  -1   2  31    3.36    1.56
  -2  -1  31   -0.57    1.05
   1  -2  31    0.54    1.39
  -2  -1  31   -0.50    0.98
  -1  -2  31   -0.54    0.84
  -1   2  31    0.61    1.46
   2  -1  31    2.77    1.49
   2   1  31   -0.56    1.16
   2   1  31    0.63    1.23
  -2   1  31    1.62    1.06
  -1  -2  31    3.88    1.58
   1  -2  31   -1.15    1.33
   1  -2 -33    2.74    0.72
  -2   1 -33    4.46    0.76
   1   2 -33    4.68    0.71
   2   1 -33    2.95    0.61
   2  -1 -33    5.43    0.77
  -1   2 -33    4.36    0.72
  -1  -2 -33    3.98    0.74
  -2  -1 -33    2.90    0.75
   2   1 -33    4.27    0.85
   2  -1 -33    3.40    0.95
  -1  -2 -33    2.03    0.81
  -1   2 -33    3.38    0.73
   1   2 -33    4.31    0.79
   2   1 -33    4.12    0.83
   2  -1 -33    3.66    0.83
  -2   1 -33    4.97    0.87
   1  -2 -33    4.07    0.88
  -2  -1 -33    4.42    0.85
   1   2 -33    3.28    0.74
  -1   2 -33    3.06    0.76
   1  -2 -33    3.73    0.91
  -2   1 -33    4.45    0.80
  -2  -1 -33    4.54    0.85
  -1  -2 -33    5.75    0.92
   2   1 -33    2.94    0.76
  -1  -2 -33    5.41    0.92
  -1   2 -33    2.49    0.79
   2  -1 -33    2.47    0.88
   2   1 -33    2.20    0.73
   2  -1 -33    4.55    0.88
   1   2 -33    5.62    0.86
   1  -2 -33    3.91    0.87
  -2   1 -33    2.40    0.83
   2   1 -33    3.50    0.71
  -2  -1 -33    4.02    0.76
   1   2 -33    3.15    0.83
   1  -2 -33    5.61    0.80
  -1  -2 -33    3.56    0.77
  -2   1 -33    3.44    0.77
  -1   2 -33    2.39    0.79
   1  -2  33    4.18    1.64
  -1  -2  33    2.20    1.52
  -2  -1  33    6.11    1.72
   2  -1 -35    1.09    0.68
  -1   2 -35    0.37    0.68
  -2   1 -35    0.62    0.67
  -1  -2 -35    0.98    0.72
  -1  -2 -35    0.12    0.71
   2  -1 -35    0.14    0.64
   1   2 -35    0.12    0.69
   2   1 -35    0.66    0.59
  -1   2 -35    0.22    0.54
   1  -2 -35   -0.29    0.70
   2   1 -35   -0.11    0.66
   1  -2 -35   -0.47    0.61
  -2  -1 -35    0.13    0.53
   2  -1 -35    0.92    0.69
   1   2 -35    0.12    0.52
  -2   1 -35    0.44    0.57
  -2  -1 -35    0.62    0.69
   2  -1 -35   -0.37    0.71
  -1  -2 -35   -0.25    0.73
   1   2 -35   -0.25    0.71
   1  -2 -35    0.12    0.75
  -1   2 -35    0.25    0.71
  -1   2 -35   -0.20    0.56
   2   1 -35    1.71    0.65
   1  -2 -35   -0.59    0.67
   1   2 -35    0.20    0.74
  -1  -2 -35   -0.29    0.51
  -2   1 -35   -1.08    0.63
  -2  -1 -35   -0.29    0.69
   1   2 -35   -0.35    0.50
  -1   2 -35    0.39    0.53
  -2  -1 -35    0.22    0.56
   1  -2 -35   -0.50    0.56
   2   1 -35    0.25    0.48
  -2   1 -35    0.42    0.57
   2  -1 -35   -0.09    0.51
  -1  -2 -35    0.96    0.67
   1  -2 -37    3.38    0.96
   2   1 -37    4.76    1.00
  -2   1 -37    6.38    1.10
   2  -1 -37    3.47    0.92
  -1  -2 -37    4.28    0.95
   1   2 -37    4.50    0.97
  -1   2 -37    3.52    0.79
  -1  -2 -37    3.66    1.01
   2   1 -37    4.53    0.92
  -1   2 -37    6.31    1.08
  -2  -1 -37    4.98    0.91
   2  -1 -37    2.13    0.93
   1  -2 -37    3.84    0.97
   1   2 -37    4.05    0.93
  -2   1 -37    3.77    0.78
   1   2 -37    4.41    1.13
  -1   2 -37    4.40    1.11
   2  -1 -37    3.38    0.91
  -2  -1 -37    4.67    1.00
  -1  -2 -37    4.26    0.95
   1  -2 -37    4.01    0.95
   1  -2 -37    5.21    0.87
  -2   1 -37    4.81    0.95
  -2  -1 -37    3.56    0.82
   2   1 -37    5.31    0.96
  -1   2 -37    6.27    1.02
  -1  -2 -37    6.18    0.94
   2  -1 -37    3.43    0.76
  -2   1 -37    3.16    0.80
   2   1 -37    2.90    0.76
  -1   2 -37    5.29    0.82
  -2  -1 -37    6.03    0.97
  -1  -2 -37    3.88    0.89
   1   2 -37    3.57    0.75
   1  -2 -37    5.25    0.84
   2  -1 -39    0.16    0.76
  -1  -2 -39    1.55    0.73
  -2   1 -39   -1.02    0.99
   2   1 -39   -0.27    0.82
   1  -2 -39    0.33    0.83
   1   2 -39    0.97    0.71
   2   1 -39    2.11    0.81
  -1  -2 -39    0.71    0.84
  -1   2 -39    1.60    0.66
   1  -2 -39    1.79    0.80
   1   2 -39    0.28    0.76
  -1   2 -39   -0.29    0.84
   2  -1 -39    1.76    0.84
  -1   2 -39   -0.57    0.91
  -2  -1 -39    1.57    0.87
   1   2 -39    1.15    0.97
  -1  -2 -39    0.57    0.75
   1  -2 -39    0.57    0.77
   2  -1 -39    1.45    0.84
  -2  -1 -39    2.13    0.85
   1  -2 -39   -0.11    0.74
  -1   2 -39    0.58    0.84
   2   1 -39    0.58    0.82
  -1  -2 -39    0.34    0.81
  -2   1 -39    0.23    0.71
   1  -2 -39    0.34    0.68
  -1  -2 -39    1.09    0.79
   2  -1 -39    0.21    0.54
  -2  -1 -39    0.12    0.77
   2   1 -39    0.48    0.56
   1   2 -39    0.70    0.51
  -2   1 -39    0.36    0.74
  -1   2 -39    1.35    0.71
  -2   1 -41    5.13    1.14
  -1  -2 -41    6.48    1.12
   1   2 -41    3.19    0.95
  -2  -1 -41    3.84    1.15
   1  -2 -41    5.30    1.19
   1   2 -41    5.76    1.11
   1  -2 -41    4.72    1.23
   2   1 -41    6.19    1.17
  -2   1 -41    7.94    1.32
   2  -1 -41    3.74    1.08
   2   1 -41    4.92    1.09
   2  -1 -41    4.78    1.18
  -2  -1 -41    4.10    1.15
   2  -1 -41    7.71    1.22
   1  -2 -41    4.12    1.07
   1   2 -41    3.19    1.06
  -1   2 -41    1.82    1.07
  -1  -2 -41    4.85    1.13
  -1   2 -41    5.03    1.01
  -1  -2 -41    5.21    1.04
  -2   1 -41    5.08    1.00
  -2  -1 -41    4.50    1.05
   1  -2 -41    5.19    1.03
  -1   2 -41    5.31    0.97
   2   1 -41    5.45    0.93
  -2   1 -41    8.11    1.14
   1  -2 -41    6.39    1.00
   2  -1 -41    6.32    0.97
  -1  -2 -41    6.15    1.05
   1   2 -41    5.65    0.94
  -2  -1 -41    6.81    1.12
  -2  -1 -43   -0.47    0.96
  -2   1 -43    1.46    0.99
  -1   2 -43    0.66    0.92
   2   1 -43   -0.30    0.85
  -2  -1 -43    0.16    1.01
   1   2 -43    0.30    0.66
  -1  -2 -43   -0.32    0.96
   2  -1 -43    0.31    0.89
   2   1 -43    0.66    0.85
   1  -2 -43    0.78    0.86
   2  -1 -43    0.35    0.87
   1  -2 -43    0.18    0.79
  -1   2 -43   -0.32    0.94
   1  -2 -43    0.80    0.90
  -2  -1 -43   -0.16    0.95
   1   2 -43    0.48    0.96
  -1  -2 -43    1.43    0.79
   2  -1 -43    0.16    0.93
  -1  -2 -43    0.12    0.63
  -1   2 -43    1.15    0.78
  -2  -1 -43   -0.49    0.82
   1  -2 -43    0.76    0.79
  -2   1 -43   -0.25    0.71
   2  -1 -43    0.56    0.67
   1  -2 -43    0.98    0.73
  -2  -1 -43   -0.55    0.83
  -2   1 -43   -0.53    0.72
  -1  -2 -43    0.80    0.78
  -1   2 -43    0.49    0.74
   1   2 -43    0.53    0.67
  -2  -1 -45    0.16    1.00
  -1   2 -45    0.34    0.99
  -2   1 -45    2.00    0.97
  -1  -2 -45    1.59    0.98
   1   2 -45    0.74    0.79
   2  -1 -45    1.08    0.95
   1  -2 -45   -0.16    1.03
  -2  -1 -45    2.35    1.13
   1  -2 -45    0.90    0.91
   2  -1 -45   -1.12    0.97
  -1  -2 -45    0.50    0.93
   2   1 -45    1.00    0.82
   2   1 -45    3.32    1.04
   1  -2 -45    1.32    0.96
  -1  -2 -45    0.33    0.91
   1   2 -45   -0.49    0.91
   2  -1 -45    0.33    0.87
  -1   2 -45    1.80    0.91
   1  -2 -45    0.65    0.88
  -1  -2 -45    0.25    0.75
  -2   1 -45   -0.13    0.71
  -1   2 -45    0.79    0.86
  -2  -1 -45    1.14    0.73
  -2  -1 -45    0.28    0.81
   1  -2 -45    1.25    0.81
  -2   1 -45    0.27    0.76
   2  -1 -45    1.03    0.65
  -1  -2 -45   -0.41    0.79
  -1   2 -45    0.98    0.70
  -2  -1 -45    0.16    0.88
  -2   1 -47    0.51    0.90
  -1  -2 -47    0.97    0.94
  -2  -1 -47    0.33    0.92
  -1   2 -47   -0.68    0.99
   1  -2 -47    0.66    1.06
   2  -1 -47    0.16    0.91
   1   2 -47    0.43    0.71
  -1  -2 -47    0.85    1.05
  -2  -1 -47   -0.68    0.96
   2   1 -47    0.33    0.74
   2  -1 -47   -0.18    0.80
   1   2 -47    0.17    0.77
   2  -1 -47    0.34    1.01
   1  -2 -47    0.50    0.98
  -2   1 -47   -0.39    0.71
  -1   2 -47   -0.26    0.71
  -2  -1 -47   -0.76    0.80
   1  -2 -47   -0.13    0.77
  -1  -2 -47    0.38    0.84
  -2  -1 -47    0.14    0.79
  -1   2 -47   -0.12    0.68
  -1  -2 -47   -0.17    0.88
  -1  -2 -47    0.69    0.78
  -1   2 -47    1.16    0.96
   2  -1 -47    0.11    0.65
  -2   1 -47    1.46    0.85
   1  -2 -47    0.50    0.72
  -2  -1 -49    2.26    1.13
  -1   2 -49    0.34    1.00
  -2   1 -49    0.67    1.14
   1   2 -49    0.67    1.04
  -1  -2 -49    1.28    0.97
  -1  -2 -49    0.34    0.84
   2   1 -49   -0.21    0.60
   2   1 -49    0.46    0.87
   2  -1 -49    3.08    1.03
   1  -2 -49    0.33    0.97
   1   2 -49   -0.32    0.66
   1   2 -49    1.64    1.04
   1  -2 -49   -0.17    0.86
   2  -1 -49    1.18    0.97
  -1   2 -49    0.91    0.85
   1  -2 -49    0.91    0.95
  -1  -2 -49    0.50    0.83
  -2  -1 -49    1.25    0.89
   2  -1 -49    0.40    0.92
  -2   1 -49    1.03    0.78
  -2   1 -49   -0.13    0.74
  -1  -2 -49    2.15    0.81
   1  -2 -49    0.24    0.71
  -1   2 -49    0.79    0.74
  -2  -1 -49    2.33    0.89
   1  -2 -51    1.57    1.07
  -1  -2 -51    1.69    1.02
   2   1 -51    2.91    1.11
  -2  -1 -51    2.18    0.99
  -1   2 -51    2.76    1.11
  -2   1 -51    1.61    1.13
   1   2 -51    1.95    1.05
   2  -1 -51    3.03    1.09
   1   2 -51    3.54    0.77
   1  -2 -51    5.01    1.16
  -1   2 -51    2.67    0.88
   2   1 -51    2.24    0.74
   2  -1 -51    2.77    1.11
   1  -2 -51    2.99    0.95
  -1   2 -51    4.02    1.04
   2  -1 -51    0.89    1.09
  -1  -2 -51    3.25    1.00
  -2  -1 -51    2.40    0.94
  -2   1 -51    2.58    0.96
  -1  -2 -51    1.40    0.89
   1  -2 -51    4.24    0.83
  -2  -1 -51    3.61    0.93
  -2   1 -51    2.94    0.81
   1  -2 -51    1.29    0.98
   1   2 -51    3.80    1.12
   2   1 -53    1.83    1.13
   2  -1 -53    2.25    1.19
  -1   2 -53    4.59    1.28
   1  -2 -53    4.86    1.25
  -2  -1 -53    2.78    1.01
   1   2 -53    4.13    1.15
  -1  -2 -53    3.76    1.05
  -2   1 -53    0.60    1.00
  -2   1 -53    3.58    0.98
   2  -1 -53    6.36    1.19
   1  -2 -53    4.69    1.03
  -1  -2 -53    3.50    0.92
  -1   2 -53    1.54    0.85
  -2  -1 -53    2.58    0.85
   2  -1 -53    4.60    1.07
  -1  -2 -53    4.13    0.83
  -2  -1 -53    4.07    0.88
  -2   1 -53    5.38    0.83
   1   2 -53    3.16    0.81
  -1   2 -53    4.64    0.89
   2  -1 -53    3.38    0.77
  -2   1 -53    2.63    0.76
   2   1 -53    2.86    0.75
   1  -2 -55   -0.67    0.93
  -2  -1 -55    1.20    0.89
   2   1 -55    0.56    0.86
  -1   2 -55    1.12    0.96
   2  -1 -55    0.14    0.95
  -1  -2 -55    0.13    0.81
  -2   1 -55    0.83    1.00
   1   2 -55    0.28    0.84
   1   2 -55   -0.41    0.54
   2  -1 -55   -0.79    0.50
   1  -2 -55    1.89    0.62
  -2   1 -55   -0.37    0.54
  -1   2 -55    1.24    0.66
   2   1 -55    0.08    0.44
  -2  -1 -55    0.09    0.59
  -2   1 -55   -0.32    0.74
   1  -2 -55    0.43    0.79
  -1  -2 -55    1.24    0.74
   2  -1 -55    0.88    0.86
  -2  -1 -55   -0.20    0.70
  -1   2 -55    0.32    0.66
  -1  -2 -55    1.85    0.65
  -2  -1 -55   -0.59    0.60
  -2   1 -57   -0.80    0.51
  -1   2 -57    1.00    0.60
  -2  -1 -57    1.68    0.61
  -1  -2 -57    1.16    0.60
   2  -1 -57    0.20    0.44
   1  -2 -57    0.21    0.46
   1   2 -57    1.00    0.51
   2   1 -57    0.81    0.45
  -2  -1 -57    1.53    0.66
  -1  -2 -57    0.64    0.64
   2  -1 -57   -0.39    0.65
   1  -2 -57    1.43    0.70
   2  -1 -57    1.58    0.85
   1  -2 -57    2.72    0.82
  -1   2 -57    0.12    0.83
  -1  -2 -57    0.23    0.73
   2   1 -57    1.50    0.82
  -2  -1 -57    0.58    0.73
   1   2 -57    1.00    0.80
  -2   1 -57    1.70    0.87
   1  -2 -59    0.58    0.42
  -2  -1 -59    2.21    0.55
  -2   1 -59    1.47    0.52
  -1  -2 -59    1.29    0.50
  -1   2 -59    1.35    0.50
   1   2 -59    1.22    0.46
   2   1 -59    1.08    0.44
   2  -1 -59    0.75    0.44
   2  -1 -59    1.84    0.70
   1  -2 -59    4.00    0.73
  -1  -2 -59    1.16    0.60
   1  -2 -59    0.99    0.67
   2  -1 -59    0.93    0.70
  -2  -1 -59    2.43    0.68
  -1  -2 -59    1.43    0.71
  -2   1 -59    2.57    0.77
   1   2 -59    1.07    0.78
   2   1 -59    2.89    0.86
  -1   2 -59    1.79    0.71
  -2  -1 -61    0.48    0.37
  -1  -2 -61   -0.05    0.35
   1  -2 -61    0.73    0.47
   2  -1 -61   -0.62    0.51
   2  -1 -61    0.58    0.59
   1  -2 -61    0.78    0.58
  -1   2 -61    0.51    0.53
  -1  -2 -61    0.66    0.51
   2   1 -61    2.18    0.66
   1   2 -61    0.09    0.64
  -2   1 -61   -0.08    0.55
  -2  -1 -61    0.38    0.50
   1   2 -61    0.04    0.32
   1  -2 -61    0.34    0.32
  -1   2 -61    0.30    0.35
  -2   1 -61   -0.05    0.38
   1   2 -63    1.26    0.48
   2   1 -63   -0.07    0.43
  -2   1 -63    1.43    0.46
  -1   2 -63    0.19    0.43
   2  -1 -63    0.48    0.42
  -2   1 -63    0.35    0.31
  -2  -1 -63    0.15    0.27
   2   2   0    8.74    1.05
  -2   2   0    6.63    0.84
  -2   2   0    9.55    1.02
   2  -2   0    8.84    0.87
  -2  -2   0    7.27    0.81
  -2   2   0    7.59    1.02
   2  -2   2    0.54    0.54
   2   2  -2    0.07    0.17
   2  -2   2    0.22    0.33
   2   2   2    0.33    0.28
   2  -2  -2    1.16    0.42
  -2   2  -2    0.69    0.31
  -2   2  -2    1.22    0.60
  -2   2   2    0.32    0.39
   2   2  -2    0.51    0.45
  -2   2  -2    0.29    0.41
  -2  -2  -2    0.41    0.32
  -2  -2   2    0.18    0.46
  -2   2   4    3.98    0.67
  -2  -2   4    2.78    0.43
   2   2   4    2.32    0.51
   2   2  -4    2.62    0.66
  -2  -2   4    1.66    0.57
  -2   2   4    3.32    0.58
   2  -2   4    2.39    0.54
  -2   2  -4    3.80    0.55
   2  -2  -4    2.94    0.56
   2   2   4    1.87    0.74
  -2  -2  -4    2.44    0.53
   2   2  -4    3.06    0.39
  -2   2  -4    1.74    0.50
   2  -2   4    1.70    0.73
  -2   2  -6    0.10    0.36
   2   2  -6    0.11    0.58
  -2  -2  -6   -0.32    0.55
   2   2   6   -0.57    0.54
  -2   2   6    0.34    0.56
   2  -2  -6    0.57    0.51
  -2  -2   6   -0.11    0.65
  -2  -2  -6   -0.22    0.57
   2  -2   6    0.08    0.48
   2   2  -6   -0.15    0.36
  -2   2   6    0.41    0.72
  -2  -2   6   -0.07    0.42
   2  -2   8  528.89   45.35
  -2   2   8  516.49   45.32
  -2  -2   8  518.56   45.42
  -2  -2   8  511.92   45.23
   2   2  -8  499.47   45.24
   2   2   8  492.94   45.28
  -2   2  -8  490.24   45.14
  -2  -2  -8  489.80   45.26
  -2   2   8  520.08   45.36
   2  -2  -8  526.89   45.32
   2  -2   8  610.55   45.39
  -2  -2   8  516.99   45.27
   2  -2 -10    0.16    0.69
  -2  -2  10    0.65    0.79
  -2   2 -10    0.14    0.18
   2  -2 -10   -0.83    0.90
  -2  -2  10   -0.19    0.59
  -2   2  10    0.23    0.82
   2   2  10    0.11    0.81
  -2  -2  10   -0.31    0.67
  -2  -2 -10   -0.33    0.60
   2  -2  10    1.21    0.96
  -2   2  10    0.12    0.78
   2  -2  10   -0.62    0.72
   2  -2  12   39.52    3.99
  -2  -2  12   41.64    3.84
  -2   2  12   37.67    3.87
  -2   2  12   37.60    3.88
   2   2  12   37.53    3.86
   2  -2 -12   40.44    4.08
  -2  -2 -12   36.69    3.72
  -2  -2  12   39.46    4.03
   2  -2  12   39.00    3.95
  -2  -2  12   45.43    3.92
  -2   2  14    5.04    1.24
  -2   2  14    5.69    0.98
   2  -2  14    4.07    1.07
  -2   2  14    4.47    1.08
  -2  -2 -14    4.63    0.71
  -2  -2  14    1.90    0.86
   2  -2 -14    3.18    1.14
   2  -2  14    4.04    0.98
   2   2  14    2.39    1.00
  -2  -2  14    3.59    1.02
  -2   2  16  100.84   10.08
  -2  -2 -16  107.00    9.67
  -2   2  16  110.98    9.95
  -2  -2  16  101.28    9.89
   2   2  16  101.17    9.88
  -2  -2  16  118.60   10.22
  -2   2  16   99.34    9.80
   2  -2 -16  112.30   10.17
   2  -2  16  103.97   10.06
  -2  -2 -16  112.56    9.97
   2  -2  16  120.62   10.03
  -2   2  18    0.57    0.54
  -2  -2  18   -0.58    0.96
  -2   2  18    0.54    1.01
  -2  -2 -18    1.42    0.90
  -2   2  18   -0.99    0.79
  -2  -2 -18    0.08    0.43
   2  -2  18    1.84    0.99
   2   2  18   -0.19    0.84
  -2  -2  18    0.61    0.81
   2  -2  20   78.14    7.15
  -2   2  20   72.80    7.07
   2   2  20   66.31    6.79
  -2   2  20   64.04    6.56
  -2  -2  20   76.35    6.90
  -2  -2  20   74.92    7.09
  -2   2  20   61.94    6.74
   2  -2 -20   83.06    6.96
  -2  -2 -20   68.51    6.79
   2   2 -22    0.14    0.40
   2   2 -22   -0.33    0.45
   2  -2 -22    0.40    0.46
  -2   2 -22    0.39    0.38
  -2  -2 -22    0.40    0.46
   2   2 -22   -0.18    0.43
  -2   2 -22    0.40    0.42
   2  -2 -22    0.43    0.50
  -2  -2 -22    0.85    0.51
   2  -2 -22   -0.07    0.48
  -2  -2  22   -0.55    0.85
   2  -2  22    0.65    1.11
  -2   2  22    0.93    0.62
  -2   2  22    1.00    0.97
   2   2  22   -0.39    1.18
   2  -2 -22    1.56    0.94
  -2  -2  22    0.36    0.99
   2   2  22   -1.06    1.37
  -2   2  22   -0.69    1.07
   2   2  22   -0.49    0.92
  -2  -2 -22    1.27    1.16
   2  -2  22   -0.35    0.99
  -2  -2  22   -0.45    0.45
   2   2 -22    0.21    0.40
  -2   2 -22   -0.16    0.39
  -2  -2 -22   -0.05    0.39
  -2   2 -24    3.16    0.56
  -2  -2 -24    2.08    0.60
   2   2 -24    4.00    0.66
  -2  -2 -24    3.12    0.68
  -2   2 -24    2.48    0.56
   2  -2 -24    1.18    0.56
   2   2 -24    2.15    0.58
  -2  -2 -24    2.78    0.69
   2  -2 -24    2.66    0.63
   2   2 -24    3.31    0.63
  -2   2 -24    1.85    0.62
  -2  -2 -24    3.34    0.63
   2  -2 -24    2.16    0.63
   2   2 -24    2.63    0.57
   2  -2 -24    3.15    1.25
   2   2  24    2.19    1.57
   2   2  24    2.20    1.15
  -2  -2  24    3.08    0.53
  -2  -2  24    3.12    1.13
  -2   2  24    2.70    1.28
   2  -2  24    1.48    1.17
  -2   2  24    5.24    0.89
   2  -2  24    0.79    1.18
   2   2  24    3.56    1.52
  -2  -2  24    1.97    1.22
  -2   2  24    1.68    1.02
  -2   2 -24    2.23    0.53
  -2  -2 -24    3.68    0.56
  -2  -2 -24    2.01    0.92
   2   2 -24    2.37    0.48
  -2   2 -26    0.07    0.45
  -2  -2 -26   -0.23    0.56
   2   2 -26   -0.61    0.50
  -2  -2 -26    0.49    0.51
   2   2 -26   -0.25    0.51
  -2   2 -26    0.40    0.49
   2  -2 -26   -0.16    0.37
   2   2 -26    0.15    0.47
   2  -2 -26    1.13    0.59
  -2  -2 -26   -0.39    0.56
   2   2 -26   -0.09    0.55
  -2   2 -26   -0.82    0.56
  -2  -2 -26   -0.32    0.54
   2  -2 -26   -0.10    0.53
  -2  -2 -26    0.64    1.02
  -2  -2 -26    0.44    0.42
  -2   2 -26   -0.20    0.43
   2   2 -26   -0.07    0.46
  -2   2  26   -0.86    1.20
   2  -2 -26   -0.64    0.99
  -2  -2  26   -0.35    0.99
   2   2  26   -0.31    1.07
  -2  -2  26   -0.03    0.18
  -2   2  26   -1.25    1.11
   2  -2  26   -0.44    1.23
  -2   2  26   -0.48    0.61
   2   2  26    2.94    1.49
  -2  -2  26   -0.03    0.16
  -2  -2  26   -0.44    1.17
   2   2  26   -0.44    1.10
   2  -2  28   25.84    3.57
  -2   2  28   24.15    3.23
  -2   2  28   22.27    2.65
   2   2  28   24.03    3.64
  -2  -2  28   29.99    3.44
  -2   2  28   32.66    3.75
   2  -2  28   21.50    3.44
   2   2  28   18.99    3.28
  -2  -2  28   26.02    3.56
  -2  -2  28   27.40    3.32
   2   2  28   18.82    3.04
  -2  -2 -28   26.00    2.56
  -2   2 -28   25.60    2.55
   2   2 -28   25.53    2.56
   2  -2 -28   25.59    2.55
   2   2 -28   22.60    2.54
  -2   2 -28   28.77    2.60
   2  -2 -28   24.50    2.60
   2  -2 -28   25.71    2.54
   2   2 -28   23.50    2.54
   2   2 -28   27.95    2.54
  -2  -2 -28   28.02    2.61
  -2  -2 -28   23.81    2.52
   2   2 -28   23.65    2.43
  -2   2 -28   23.90    2.48
   2  -2 -28   26.24    3.22
  -2  -2 -28   27.27    2.48
  -2  -2 -28   33.90    3.50
  -2   2 -28   29.77    2.53
   2   2 -28   28.05    2.51
  -2  -2 -30    0.28    0.55
   2   2 -30    0.33    0.39
  -2   2 -30    0.68    0.54
   2   2 -30   -0.11    0.54
   2  -2 -30    0.10    0.49
   2   2 -30    1.00    0.65
  -2   2 -30   -0.49    0.58
  -2  -2 -30    0.70    0.59
   2   2 -30   -0.09    0.54
   2  -2 -30    0.12    0.64
  -2  -2 -30   -0.12    0.58
   2  -2 -30   -0.29    0.55
   2   2 -30   -0.21    0.54
  -2   2 -30    0.91    0.71
  -2  -2 -30   -0.23    0.43
   2  -2 -30    0.78    1.15
  -2   2 -30    0.87    0.54
  -2  -2 -30    0.41    1.02
   2  -2 -30    0.56    0.49
   2   2 -30   -0.49    0.54
   2   2  30    1.82    1.74
   2  -2  30    1.12    1.23
  -2  -2  30    0.90    1.21
  -2   2  30    1.60    1.39
  -2  -2  30   -0.40    0.93
   2   2  30    0.38    1.19
  -2  -2  30   -1.60    1.39
  -2   2  30   -0.39    1.05
   2  -2  30    0.53    1.42
   2   2  30    1.08    1.24
  -2  -2 -32    4.46    0.86
  -2   2 -32    5.19    0.83
   2   2 -32    4.78    0.73
   2  -2 -32    4.67    0.82
   2  -2 -32    5.30    1.08
   2   2 -32    3.84    0.84
   2  -2 -32    4.49    0.86
  -2  -2 -32    5.48    0.90
  -2   2 -32    3.36    0.82
   2   2 -32    5.36    0.85
   2  -2 -32    5.09    0.90
  -2   2 -32    5.11    0.95
  -2  -2 -32    4.71    0.98
   2  -2 -32    5.99    0.99
   2   2 -32    4.84    0.89
  -2  -2 -32    5.35    0.79
   2  -2 -32    5.53    0.90
   2   2 -32    5.51    0.86
  -2   2 -32    5.87    0.83
   2  -2  32    5.29    1.83
  -2  -2  32    4.02    1.55
   2  -2  32    8.10    2.17
   2  -2 -34   -0.13    0.55
  -2  -2 -34    0.26    0.64
   2  -2 -34    0.68    0.72
   2   2 -34   -0.25    0.51
  -2   2 -34    0.49    0.60
   2  -2 -34   -0.28    0.67
   2   2 -34   -0.44    0.64
  -2  -2 -34    1.19    0.70
  -2   2 -34    0.24    0.61
   2   2 -34   -0.84    0.78
   2  -2 -34   -0.36    0.61
  -2  -2 -34    0.19    0.55
  -2   2 -34    0.57    0.54
   2  -2 -34    1.05    0.64
   2   2 -34    0.97    0.70
   2   2 -34   -0.47    0.49
  -2   2 -34   -0.80    0.65
   2  -2 -34   -0.10    0.53
  -2  -2 -34    1.28    0.69
   2   2 -36    1.99    0.69
   2  -2 -36    1.36    0.82
   2   2 -36    1.09    0.77
  -2  -2 -36    2.65    0.72
   2  -2 -36    1.47    0.72
  -2   2 -36    1.85    0.84
  -2  -2 -36    1.42    0.68
   2  -2 -36    1.30    0.77
   2   2 -36    1.17    0.75
  -2   2 -36    0.39    0.81
   2  -2 -36    0.93    0.69
  -2   2 -36   -0.41    0.75
  -2  -2 -36    1.61    0.69
   2   2 -36    2.95    0.78
  -2  -2 -36    1.03    0.69
   2  -2 -36    0.71    0.56
  -2   2 -36    2.17    0.70
   2   2 -38    0.39    0.73
   2  -2 -38   -0.26    0.82
   2   2 -38   -0.57    0.68
   2  -2 -38   -0.81    0.83
  -2   2 -38    0.43    0.69
   2   2 -38   -0.42    0.79
   2  -2 -38   -0.28    0.86
  -2   2 -38   -0.55    0.77
  -2  -2 -38   -0.28    0.77
   2  -2 -38    1.56    0.78
  -2  -2 -38    0.86    0.73
   2   2 -38    0.23    0.68
  -2   2 -38    2.35    0.72
   2  -2 -38    1.49    0.64
  -2  -2 -38    0.12    0.71
  -2   2 -38    0.58    0.65
  -2   2 -40    8.95    1.54
   2  -2 -40    5.65    1.33
   2   2 -40   10.54    1.45
   2   2 -40   12.70    1.47
   2  -2 -40    6.51    1.46
  -2   2 -40    8.13    1.35
  -2  -2 -40    8.71    1.41
   2   2 -40   11.86    1.44
   2  -2 -40    8.23    1.40
  -2   2 -40    8.31    1.33
  -2  -2 -40    9.76    1.31
   2  -2 -40    9.38    1.33
   2   2 -40    8.07    1.36
   2  -2 -40   13.15    1.36
  -2   2 -40   12.68    1.36
  -2  -2 -40    9.21    1.40
  -2   2 -42   -0.32    0.94
  -2  -2 -42    0.15    0.88
   2  -2 -42   -0.45    0.83
   2   2 -42    0.15    0.67
   2  -2 -42    1.97    0.96
   2   2 -42   -0.15    0.95
   2  -2 -42    0.16    0.89
  -2  -2 -42    0.31    0.87
  -2   2 -42    0.94    0.94
   2   2 -42   -0.47    0.80
   2   2 -42    0.13    0.80
  -2  -2 -42    0.48    0.75
  -2   2 -42   -0.37    0.91
   2  -2 -42   -0.50    0.83
   2  -2 -42    0.23    0.57
  -2   2 -42    1.01    0.72
  -2  -2 -42    0.95    0.87
  -2   2 -44    1.17    1.02
  -2  -2 -44    1.09    0.88
   2  -2 -44    0.18    0.91
   2  -2 -44    1.88    1.05
   2   2 -44    2.05    0.80
   2   2 -44    1.94    1.13
   2  -2 -44    0.33    0.96
  -2   2 -44    2.45    0.93
   2  -2 -44    0.65    0.76
   2   2 -44    2.10    0.95
  -2  -2 -44    1.24    0.66
  -2  -2 -44    1.13    0.94
  -2   2 -44    0.16    1.15
   2  -2 -44    1.42    0.70
  -2  -2 -44    0.14    0.85
  -2   2 -44    1.55    0.81
  -2  -2 -46    0.63    0.95
  -2   2 -46    0.51    0.96
   2  -2 -46    0.67    0.99
   2   2 -46   -0.66    0.90
   2   2 -46   -0.16    0.74
   2   2 -46   -0.11    0.65
   2  -2 -46   -0.56    1.05
   2  -2 -46    0.97    0.94
   2   2 -46    0.40    0.79
  -2  -2 -46    0.25    0.79
  -2   2 -46    0.39    0.79
   2  -2 -46    0.93    0.90
  -2  -2 -46    0.72    0.91
  -2   2 -46    0.26    0.74
   2  -2 -46   -1.18    0.64
  -2   2 -48   14.62    1.88
  -2  -2 -48   14.75    1.81
   2   2  48    9.25    1.69
   2   2 -48   11.16    1.62
   2  -2 -48   11.43    1.83
  -2  -2 -48   12.25    1.89
   2   2 -48   10.39    1.50
   2  -2 -48   10.45    1.79
   2   2 -48   10.06    1.76
  -2   2 -48    9.00    1.64
   2   2 -48   14.55    1.72
  -2  -2 -48   13.56    1.65
   2  -2 -48   13.49    1.74
  -2   2 -48   15.65    1.64
   2  -2 -48   13.92    1.54
  -2  -2 -48   16.89    1.79
  -2   2 -50    0.17    1.06
   2   2 -50    1.98    1.31
  -2  -2 -50    1.55    1.02
  -2   2 -50    0.56    0.83
   2   2 -50    0.91    0.67
   2  -2 -50    0.16    1.04
   2  -2 -50    1.15    1.02
   2   2 -50    0.48    1.04
  -2   2 -50   -0.63    0.96
   2  -2 -50    0.13    0.88
  -2  -2 -50    1.09    0.86
   2   2 -50   -0.26    0.90
  -2  -2 -50    0.14    0.74
  -2   2 -50   -0.58    0.69
   2  -2 -50   -0.75    0.64
   2   2 -52   -1.10    0.96
  -2   2 -52   -0.63    1.07
  -2  -2 -52   -0.15    0.80
   2  -2 -52   -0.61    0.91
  -2   2 -52   -0.52    0.70
   2   2 -52   -0.09    0.54
   2   2 -52    2.46    1.03
   2  -2 -52    0.94    0.95
  -2  -2 -52    0.23    0.77
  -2   2 -52   -0.24    0.79
   2  -2 -52    0.12    0.75
   2   2 -52    0.12    0.83
  -2  -2 -52   -0.38    0.74
  -2   2 -52    1.75    0.66
  -2  -2 -54    0.14    0.85
   2  -2 -54    0.42    0.88
   2   2 -54    0.15    0.91
  -2   2 -54    0.15    0.87
  -2   2 -54   -0.38    0.56
   2  -2 -54   -0.17    0.48
   2   2 -54   -0.08    0.52
   2  -2 -54   -0.91    0.81
  -2   2 -54   -0.44    0.82
  -2  -2 -54    0.21    0.67
  -2  -2 -54    0.68    0.70
   2   2 -56    3.14    0.68
   2  -2 -56    3.42    0.96
  -2   2 -56    4.81    1.09
   2   2 -56    2.92    0.92
  -2  -2 -56    2.76    0.89
   2  -2 -56    1.88    0.60
  -2   2 -56    4.25    0.80
   2  -2 -56    3.28    0.86
  -2  -2 -56    7.25    0.93
  -2  -2 -56    5.46    0.82
   2  -2 -58    0.30    0.44
  -2  -2 -58   -0.29    0.53
   2   2 -58    0.24    0.41
  -2   2 -58    1.09    0.53
   2  -2 -58   -0.27    0.65
  -2  -2 -58    0.81    0.59
  -2   2 -58   -0.11    0.81
   2  -2 -58    0.66    0.66
  -2  -2 -58    0.10    0.68
   2   2 -58   -0.12    0.74
  -2  -2 -60   -0.18    0.40
   2  -2 -60   -0.30    0.53
  -2  -2 -60    1.12    0.60
   2  -2 -60    1.07    0.59
  -2   2 -60   -0.56    0.61
   2   2 -60   -0.19    0.69
   2  -2 -60    0.54    0.34
  -2   2 -60    0.18    0.40
   2   2 -60    0.23    0.32
   2  -2 -62    0.41    0.45
   2  -2 -62    0.07    0.44
  -2   2 -62    1.37    0.56
   2   2 -62    0.08    0.49
  -2  -2 -62   -0.41    0.31
  -2   2 -62    0.09    0.32
   3   0   1    2.50    0.60
   0   3  -1    1.90    0.51
   0  -3  -1    0.81    0.39
   0  -3   1    0.07    0.22
  -3   0   1    0.49    0.55
  -3   0   1    0.18    0.59
   0   3   1    0.65    0.34
   0   3  -1    0.89    0.32
   3   0  -1    1.99    0.58
   0  -3  -1    0.99    0.35
   3   0   3    0.61    0.24
  -3   0   3    1.84    0.28
   0   3   3    1.50    0.50
   0  -3  -3    0.26    0.53
  -3   0   3    0.38    0.55
   0   3  -3    0.38    0.41
   0   3  -3    0.10    0.19
  -3   0   3    0.22    0.68
   0  -3   3    0.69    0.29
   0  -3  -3    0.62    0.49
   0   3   3    0.37    0.52
   0  -3   3    0.61    0.29
  -3   0  -3    1.05    0.67
   0  -3   3    0.45    0.48
   0   3   3    0.84    0.55
   0   3   5    1.21    0.59
   0  -3   5    1.07    0.47
   0  -3   5    0.83    0.42
   3   0   5    0.42    0.37
  -3   0   5    0.97    0.38
  -3   0  -5    1.93    0.88
   0   3   5   -0.09    0.60
   0   3   5   -0.18    0.67
   0  -3   5    1.83    0.46
   0  -3  -5    1.12    0.65
   0  -3  -5    0.99    0.76
   3   0   5   -0.25    0.79
   0   3   5    0.10    0.58
  -3   0  -7    7.24    0.84
   0  -3  -7    3.78    0.93
  -3   0   7    3.72    0.73
  -3   0  -7    4.03    0.92
   3   0   7    2.32    1.07
   0  -3   7    4.36    0.81
   0   3   7    3.58    1.09
   0  -3   7    3.06    0.71
   0  -3  -7    3.54    1.05
   0   3   7    1.47    0.80
   3   0  -7    4.30    0.89
   0   3   7    4.08    0.93
  -3   0  -9    1.86    0.81
   0  -3  -9    0.63    0.78
   0  -3   9    0.26    0.46
   0   3   9   -0.47    0.91
  -3   0  -9    2.04    0.92
   0   3   9   -0.15    0.89
   3   0   9    0.85    1.00
   0   3   9   -0.10    0.73
  -3   0   9    0.88    0.72
   3   0  -9    0.13    0.84
  -3   0 -11    6.79    1.10
   0   3  11    5.37    1.17
   0   3  11    6.45    1.07
   0  -3 -11    6.29    1.13
   0  -3  11    6.50    0.82
   3   0 -11    6.94    1.05
  -3   0  11    6.72    1.07
   3   0  11    6.66    1.50
   0   3  11    5.40    1.28
   3   0 -11    8.16    1.42
  -3   0 -13   -0.83    0.76
  -3   0  13    0.52    0.72
   0  -3 -13    1.66    0.73
   3   0 -13    0.35    0.97
   3   0 -13    0.39    0.72
  -3   0 -13    0.21    0.30
   0  -3  13    0.55    0.38
   0   3  13    0.15    0.95
   3   0  13   -0.22    0.81
   0   3  13    0.59    0.64
  -3   0 -15    0.16    0.80
   0  -3  15    0.33    0.81
   3   0 -15    0.15    0.59
   0  -3  15    0.53    1.09
   0  -3  15    0.70    0.33
   3   0 -15    1.99    1.01
  -3   0  15    0.60    0.98
  -3   0 -15    0.66    0.21
   0  -3 -15    0.87    0.71
  -3   0  15    1.07    0.79
   3   0  15    0.25    1.02
   0   3  15    0.38    0.73
  -3   0 -17    1.85    0.70
   0  -3  17    0.60    0.21
   0  -3  17   -0.20    0.79
  -3   0  17   -0.71    0.78
   0  -3  17    1.02    1.03
   0   3  17    0.67    0.55
  -3   0  17    0.23    0.92
   3   0 -17   -0.23    0.97
   3   0 -17    0.88    0.93
   3   0  17   -0.58    1.10
   3   0 -19    0.20    0.91
  -3   0 -19   -0.85    0.70
  -3   0  19    0.41    0.94
   0  -3  19    0.46    0.82
   0   3  19    0.70    0.62
  -3   0  19    0.26    0.84
   3   0  19    0.97    1.26
  -3   0  19    0.55    0.61
  -3   0 -21    0.23    0.42
   3   0 -21    0.93    0.54
   0  -3 -21    0.07    0.43
   0   3 -21    0.18    0.38
  -3   0 -21    0.12    0.38
   0   3 -21    0.12    0.42
   0  -3 -21   -0.08    0.52
   3   0 -21    1.41    0.54
   0  -3 -21    0.65    0.37
   3   0 -21    1.62    0.98
  -3   0 -21    1.95    0.86
   0   3 -21    0.15    0.38
   3   0 -21    0.36    0.36
   0   3  21    0.14    0.55
  -3   0  21    0.14    0.63
   0  -3  21    0.54    0.81
  -3   0  21    0.29    1.03
   0   3  21    1.37    1.06
   3   0  21   -1.10    1.32
  -3   0  21    1.16    0.88
  -3   0  21    0.36    1.13
  -3   0 -23    0.39    0.46
   3   0 -23    0.79    0.49
   0  -3 -23    1.02    0.52
   0   3 -23    0.48    0.44
   0  -3 -23    0.76    0.49
  -3   0 -23    0.62    0.45
   0  -3 -23    0.65    0.53
   0   3 -23    0.54    0.51
   3   0 -23    0.38    0.48
   3   0 -23    0.81    0.58
   3   0 -23    1.53    0.47
   0   3 -23    0.28    0.44
  -3   0 -23   -0.55    1.09
  -3   0 -23    0.91    0.40
   3   0 -23    1.34    0.95
   0  -3 -23    0.61    0.39
   3   0  23   -0.82    1.31
   0   3  23    0.40    1.11
   0   3  23    0.14    0.62
  -3   0  23    0.15    0.53
  -3   0  23    1.21    1.28
   0   3  23    2.30    1.19
   0  -3  23   -0.31    0.96
  -3   0  23    1.05    0.93
   3   0  23   -1.10    1.16
  -3   0  23    0.66    0.85
   0   3 -25    0.23    0.38
  -3   0 -25    1.07    0.53
   3   0 -25   -0.09    0.52
   0  -3 -25    0.52    0.54
   0  -3 -25    0.77    0.47
   0   3 -25    0.38    0.52
   3   0 -25    1.26    0.56
  -3   0 -25    0.92    0.55
   3   0 -25    0.35    0.47
   0   3 -25    0.45    0.53
   0  -3 -25    0.72    0.57
   3   0 -25    0.76    0.47
   0  -3 -25    0.31    0.48
  -3   0 -25    0.06    0.41
   0   3 -25    0.57    0.40
   3   0 -25   -0.60    0.94
   0  -3  25   -1.05    1.03
   0   3  25    2.56    1.42
   3   0  25    1.84    1.35
   3   0  25    0.92    1.04
  -3   0  25   -0.30    0.50
   3   0  25   -0.41    1.45
  -3   0  25    0.45    0.98
  -3   0  25   -1.47    1.09
  -3   0  25    2.36    1.30
  -3   0 -27    1.50    0.51
   0   3 -27    0.83    0.44
   3   0 -27    1.29    0.48
   0  -3 -27    0.87    0.62
   3   0 -27    1.25    0.62
   0  -3 -27    0.60    0.58
   0   3 -27    0.51    0.56
   3   0 -27    1.32    0.55
   3   0 -27    0.21    0.53
   0  -3 -27    0.33    0.67
   0   3 -27    0.67    0.51
  -3   0 -27    0.92    0.48
   0  -3 -27    0.87    0.51
   0   3 -27    0.48    0.48
   3   0 -27    0.33    0.96
   0   3 -27    1.40    0.52
  -3   0 -27    0.86    0.45
   3   0 -27    1.05    0.50
   0  -3 -27    0.74    0.55
   3   0  27    1.02    1.14
  -3   0  27    0.33    0.98
  -3   0  27   -0.83    1.22
   3   0  27    1.03    1.18
  -3   0  27    0.14    0.50
   0  -3  27    2.77    1.26
   0   3  27    1.42    1.19
   3   0  27    0.46    1.31
  -3   0  27   -0.49    1.38
   0   3 -29    0.07    0.46
  -3   0 -29    0.86    0.59
   3   0 -29    0.47    0.43
   3   0 -29    0.74    0.63
   0  -3 -29    0.85    0.68
   0   3 -29    0.09    0.52
   0  -3 -29    0.09    0.57
  -3   0 -29    0.73    0.49
   3   0 -29    0.09    0.47
   0   3 -29    0.35    0.52
   0  -3 -29    0.60    0.65
   3   0 -29    0.90    0.53
   0   3 -29   -0.09    0.52
   0  -3 -29   -0.09    0.59
  -3   0 -29   -0.44    0.43
   0   3 -29    0.23    0.50
   3   0 -29   -0.75    1.10
   0  -3 -29    1.04    0.52
   3   0 -29   -0.39    0.49
   0   3  29   -0.52    1.36
   3   0  29   -1.14    1.19
   3   0  29    0.51    1.23
   0  -3  29   -0.45    1.12
   3   0  29   -0.38    1.12
  -3   0  29   -1.10    1.23
   3   0 -31    0.14    0.46
   0   3 -31   -0.31    0.45
  -3   0 -31   -0.09    0.52
   3   0 -31    0.12    0.64
   0   3 -31   -0.10    0.60
   0  -3 -31   -0.21    0.59
  -3   0 -31   -0.49    0.52
   0  -3 -31    0.91    0.76
   3   0 -31   -0.12    0.65
   0   3 -31    0.38    0.54
   0   3 -31    0.21    0.55
   0  -3 -31    0.92    0.65
   3   0 -31   -0.09    0.52
   0   3 -31   -0.43    0.59
  -3   0 -31    0.33    0.57
   3   0 -31   -0.08    0.55
   3   0 -31   -0.42    0.92
   0  -3 -31   -0.33    0.53
   3   0  31    0.57    1.12
   0  -3  31    1.11    1.34
   0  -3  31    1.00    1.39
   3   0  31    0.63    1.24
  -3   0  31    0.41    0.98
   0  -3  31   -0.52    0.88
   0  -3 -33   -0.41    0.60
   0   3 -33    0.26    0.49
  -3   0 -33   -0.31    0.63
   3   0 -33    0.16    0.47
   3   0 -33    1.25    0.62
   0   3 -33    0.45    0.68
   0  -3 -33   -0.11    0.58
   0   3 -33    0.20    0.54
   3   0 -33    0.92    0.60
   0  -3 -33   -0.14    0.75
   0   3 -33    0.11    0.63
   3   0 -33    0.83    0.64
   0  -3 -33    0.67    0.58
  -3   0 -33    0.80    0.52
   3   0 -33    0.65    0.57
   0  -3 -33   -0.09    0.56
   0  -3  33   -1.11    1.28
   3   0 -35   -0.14    0.71
   3   0 -35   -0.68    0.68
   3   0 -35   -0.14    0.71
   0  -3 -35    0.48    0.72
   0   3 -35    0.98    0.81
   0   3 -35    0.33    0.60
   0  -3 -35   -0.15    0.76
   0  -3 -35   -0.62    0.68
   0   3 -35    0.74    0.75
   3   0 -35    0.10    0.60
  -3   0 -35   -0.19    0.61
   0  -3 -35    0.58    0.58
  -3   0 -35    1.12    0.67
   0  -3 -35   -0.22    0.60
   3   0 -35    0.25    0.47
   0   3 -35   -0.55    0.54
  -3   0 -37    0.13    0.87
   0  -3 -37    0.13    0.57
   3   0 -37    0.37    0.65
   0  -3 -37   -0.16    0.76
   3   0 -37   -0.45    0.84
   0   3 -37    0.12    0.59
   0   3 -37    0.53    0.76
   0   3 -37    1.74    0.77
   0  -3 -37    0.27    0.72
   0  -3 -37   -0.42    0.71
  -3   0 -37   -0.11    0.57
   3   0 -37   -0.22    0.76
   3   0 -37   -0.36    0.49
   0   3 -37    0.10    0.58
  -3   0 -37   -0.36    0.71
   0  -3 -37   -0.23    0.67
  -3   0 -39   -0.57    0.84
   0   3 -39    0.12    0.58
   3   0 -39   -0.32    0.81
   3   0 -39    0.27    0.78
   0  -3 -39   -0.17    0.82
   0  -3 -39   -0.56    0.87
   0   3 -39   -0.43    0.81
   0  -3 -39    0.14    0.85
  -3   0 -39   -0.45    0.70
   3   0 -39   -0.59    0.72
   0  -3 -39    1.12    0.76
   3   0 -39    0.94    0.50
   0  -3 -39    0.24    0.69
  -3   0 -39    0.13    0.78
   0   3 -39   -0.42    0.59
  -3   0 -41    0.15    0.86
   0  -3 -41   -0.45    0.96
   0   3 -41   -0.30    1.02
   3   0 -41   -0.34    0.83
   3   0 -41    0.71    0.75
   0  -3 -41   -0.15    0.78
   0  -3 -41    0.35    0.86
   0  -3 -41   -0.12    0.79
   3   0 -41    0.12    0.84
  -3   0 -41    0.12    0.74
   0   3 -41    0.11    0.59
   0  -3 -41    0.64    0.79
  -3   0 -41   -0.40    0.77
  -3   0 -43    0.32    0.99
   3   0  43   -0.40    0.73
   3   0 -43    2.40    0.95
   3   0 -43   -0.18    0.84
   0  -3 -43    0.31    0.94
   0  -3 -43   -0.32    0.93
   0   3 -43   -0.16    0.82
   0  -3 -43    0.25    0.69
  -3   0 -43   -0.74    0.78
   0   3 -43    1.21    0.69
   0  -3 -43   -0.79    0.81
  -3   0 -43   -0.70    0.85
  -3   0 -45    0.49    0.98
   0  -3 -45    0.65    0.99
   3   0 -45    0.18    0.82
   3   0 -45   -0.16    0.89
   0   3 -45    0.81    0.76
   0  -3 -45    0.81    0.87
   0  -3 -45    0.13    0.86
  -3   0 -45    0.51    0.85
   0  -3 -45    0.27    0.70
  -3   0 -45    0.14    0.85
  -3   0 -47   -0.33    1.05
   0  -3 -47    0.17    1.01
   3   0 -47    1.58    0.94
   3   0 -47    0.18    0.83
   0   3 -47   -0.57    0.67
   0  -3 -47    0.33    0.83
   0   3 -47    0.98    0.90
   0  -3 -47    0.89    0.93
  -3   0 -47    0.89    0.89
  -3   0 -47    0.14    0.80
   0  -3 -47    0.13    0.75
   0  -3 -49    0.63    0.92
  -3   0 -49   -1.30    1.08
  -3   0 -49    0.62    0.84
   0  -3 -49   -0.13    0.77
   0  -3 -49    0.13    0.75
   0   3 -49    0.64    0.90
   0  -3 -49    1.14    1.06
  -3   0 -49   -0.97    0.86
   0   3 -49    0.55    0.73
   3   0 -49    0.69    0.87
   3   0 -49    0.99    0.60
   0  -3 -49    0.17    0.85
   0   3 -51   -1.14    1.21
   0  -3 -51   -0.15    0.92
  -3   0 -51   -0.47    1.01
  -3   0 -51    0.12    0.74
   0  -3 -51    0.36    0.75
   0  -3 -51    1.61    0.76
  -3   0 -51   -0.13    0.76
   0  -3 -51   -0.16    1.13
   3   0 -51    0.65    0.59
   0   3 -51    0.42    0.72
  -3   0 -53   -1.32    0.92
   0  -3 -53    1.27    0.90
   0   3 -53    0.15    0.94
   3   0 -53   -0.45    0.89
   3   0 -53    0.85    0.48
   0   3 -53    0.29    0.57
   0  -3 -53   -0.45    0.77
  -3   0 -53    0.22    0.61
   0  -3 -53    0.78    0.67
  -3   0 -53   -0.47    0.67
   0   3 -55   -0.09    0.54
   3   0 -55   -0.41    0.85
  -3   0 -55    0.53    0.82
   0   3 -55   -0.14    0.89
   0  -3 -55    0.77    0.76
   3   0 -55    0.52    0.45
  -3   0 -55   -0.65    0.56
   0  -3 -55    0.51    0.63
  -3   0 -55   -0.20    0.60
   0  -3 -55   -0.57    0.61
  -3   0 -55   -0.79    0.58
  -3   0 -57   -0.32    0.55
   0  -3 -57    0.37    0.51
   0   3 -57   -0.59    0.52
   3   0 -57    0.37    0.43
   0  -3 -57   -0.45    0.63
   0  -3 -57   -0.55    0.66
   3   0 -57   -0.25    0.82
  -3   0 -57   -0.12    0.76
   0   3 -57    0.37    0.72
  -3   0 -59    1.50    0.50
   0  -3 -59    0.06    0.42
   0   3 -59    0.36    0.41
   0  -3 -59    0.62    0.58
   0   3 -59    0.11    0.75
  -3   0 -59    1.35    0.66
   0  -3 -59   -0.27    0.57
   3   0 -59   -0.10    0.63
   0  -3 -61    0.27    0.34
  -3   0 -61   -0.53    0.52
   3   0 -61    0.09    0.56
   0   3 -61    0.69    0.60
   0   3 -61    0.51    0.35
  -3   0 -61    0.65    0.41
  -3   0 -63    0.22    0.34
   0   3 -63    0.45    0.43
   3   0 -63    0.88    0.42
  -3   0 -63    0.56    0.30
   1   3   0    0.23    0.27
   3   1   0   -0.26    0.52
  -1  -3   0    0.28    0.38
   3  -1   0   -0.26    0.56
  -1   3   0    1.47    0.48
  -3   1   0   -0.09    0.46
  -1   3   0    0.24    0.45
  -1  -3  -2   24.58    2.42
   1   3  -2   23.44    2.38
  -1  -3  -2   20.38    2.48
   1  -3   2   27.81    2.46
   1  -3  -2   28.12    2.50
   3  -1  -2   24.72    2.34
   1   3   2   22.81    2.48
   3   1  -2   24.12    2.45
   3  -1  -2   22.50    2.49
   1   3   2   27.12    2.39
  -3   1   2   27.20    2.52
  -3  -1   2   27.20    2.47
  -1   3  -2   27.57    2.43
   3   1   2   25.87    2.27
  -1  -3  -2   26.53    2.46
   1  -3   2   24.28    2.43
  -1   3  -2   21.68    2.44
  -1  -3   2   20.23    2.37
   3  -1   2   27.41    2.51
  -1  -3   2   24.64    2.47
  -3  -1  -2   25.11    2.26
   1   3   4  169.16   14.86
  -3   1   4  182.47   14.88
   3  -1  -4  159.14   14.85
   1  -3  -4  139.54   14.78
  -1  -3  -4  152.16   14.80
   1   3   4  160.61   14.77
   1  -3   4  164.42   14.61
  -1  -3   4  163.52   14.74
   1  -3   4  175.24   14.74
   1  -3  -4  159.92   14.83
   1   3   4  177.09   14.76
   3  -1  -4  167.91   14.69
  -1  -3  -4  159.41   14.80
   1   3  -4  170.94   14.75
  -1  -3  -4  163.10   14.76
  -3   1  -4  168.84   14.82
   1   3   4  129.11   14.77
   1  -3   4  166.33   14.76
  -3  -1   4  176.79   14.78
  -1   3  -4  175.25   14.74
   3   1   4  161.22   14.66
  -3   1   4  167.27   14.69
  -3  -1  -4  166.04   14.65
   3   1  -4  177.90   14.63
  -1   3   6  499.60   42.82
  -1   3  -6  483.13   42.64
   1   3   6  449.18   42.70
   1   3   6  475.00   42.76
  -1  -3   6  469.82   42.54
  -1   3   6  477.53   42.74
  -3   1  -6  501.91   42.79
   1  -3  -6  457.50   42.73
   1   3   6  513.07   42.85
  -3   1   6  510.73   42.84
  -3   1   6  482.89   42.66
   3  -1  -6  500.94   42.66
   1  -3   6  479.74   42.64
  -1  -3   6  472.26   42.71
   3  -1   6  476.96   42.79
  -1  -3  -6  449.65   42.72
   1   3   6  468.69   42.74
  -3  -1  -6  451.62   42.84
  -1  -3  -6  472.81   42.71
   3  -1   6  564.28   42.71
   3   1  -6  479.11   42.60
  -3  -1  -6  517.45   42.64
  -3   1   8   12.25    1.58
   1   3   8   12.71    1.74
  -3  -1  -8   14.23    1.50
   3  -1   8   12.91    1.71
  -3   1  -8   10.83    1.64
   1  -3   8   13.73    1.38
  -1  -3   8   10.88    1.57
   1  -3  -8   11.90    1.62
  -1  -3   8   15.71    1.40
   3   1  -8   15.35    1.61
  -1   3  -8   13.68    1.39
  -1  -3  -8   11.86    1.59
   1   3   8   13.14    1.63
  -3  -1  -8   13.48    1.93
  -3   1   8    9.37    1.76
  -1   3   8   13.30    1.61
  -1  -3  -8    9.69    1.70
   1   3   8   14.75    1.65
   1   3   8   11.57    1.77
   3  -1  -8   11.51    1.69
  -1   3   8   13.42    1.70
   3  -1   8   12.06    1.47
   3   1  -8   15.08    1.46
  -1  -3  10  741.33   66.02
   3  -1  10  778.47   66.14
  -3  -1 -10  739.32   66.13
   1   3  10  748.94   65.93
   3  -1 -10  740.23   66.09
  -1  -3  10  762.01   65.86
  -1  -3 -10  768.07   65.95
   1   3  10  690.56   66.06
  -1   3  10  618.57   66.03
  -1   3  10  750.57   65.97
   3   1 -10  817.20   66.01
   1  -3 -10  733.59   65.97
  -3   1  10  749.55   65.93
  -1  -3 -10  696.24   66.00
   1  -3  10  779.52   65.77
   1   3  10  743.04   65.99
   1   3  10  655.06   66.11
  -3   1  10  757.22   66.15
  -3  -1 -10  736.05   65.92
   3  -1  10  771.08   65.95
  -1  -3  10  816.93   66.03
   3   1 -10  752.22   65.89
   1   3  12 1168.03  105.88
   1   3  12 1250.47  105.82
  -3   1  12 1178.78  105.83
  -3   1  12 1187.24  106.07
  -1  -3 -12 1246.71  105.82
   1  -3 -12 1153.12  105.84
   3   1 -12 1198.67  105.91
   3  -1 -12 1285.07  106.03
  -1  -3  12 1203.69  105.79
  -1  -3  12 1171.35  105.98
  -3  -1  12 1125.85  106.05
   1  -3  12 1160.73  105.60
   3   1  12  994.27  106.02
   1   3  12 1181.65  106.01
   1   3  12 1166.37  106.06
  -3  -1 -12 1204.42  105.68
  -1   3  12 1193.66  105.84
   3  -1  12 1259.97  106.07
   3   1 -12 1226.98  105.82
  -3  -1 -12 1257.38  105.85
  -1  -3  12 1332.60  105.92
   3  -1  12 1300.94  105.89
  -3  -1 -14   25.34    2.39
  -1  -3  14   24.57    2.58
  -1  -3  14   21.96    2.74
   1   3  14   25.45    2.72
  -3   1  14   25.85    2.66
  -1  -3 -14   26.98    2.57
   3   1 -14   23.50    2.69
   3  -1 -14   23.35    2.81
  -3   1  14   27.39    2.63
   1   3  14   19.23    2.89
   3  -1  14   20.47    2.85
  -3   1  14   20.66    2.88
   1   3  14   23.72    2.55
  -1   3  14   23.48    2.57
   3   1  14   26.61    2.98
  -3  -1  14   26.71    3.00
   3   1 -14   26.05    2.64
  -3  -1 -14   27.33    2.70
  -1  -3  14   27.22    2.74
   3  -1 -16   20.05    2.42
   3   1  16   17.22    2.44
   3   1  16   14.05    2.10
   3  -1 -16   18.25    2.08
  -3  -1  16   17.78    2.11
  -1  -3  16   15.37    2.03
  -3  -1  16   17.68    2.40
  -3   1  16   14.01    2.21
  -3   1  16   16.13    2.01
  -3   1  16   18.03    2.08
   1   3  16   15.50    1.89
  -1  -3  16   19.46    2.17
   3  -1  16   19.23    2.36
  -3  -1 -16   17.63    1.72
  -1   3  16   15.22    1.95
  -1  -3 -16   19.58    1.93
  -1  -3  16   19.73    2.22
   1   3  16   15.27    2.09
   3   1 -16   21.59    2.11
  -3  -1 -16   14.88    1.99
  -1  -3  18    5.20    0.72
  -3  -1  18    5.60    1.27
  -3   1  18    6.36    1.18
   3   1  18    6.20    1.18
  -3   1  18    5.70    1.25
   3   1  18    3.81    1.38
   1   3  18    2.65    1.01
   3  -1 -18    3.88    1.17
  -3   1  18    8.55    1.10
  -3  -1  18    3.46    1.22
  -3  -1 -18    5.68    0.66
   3  -1  18    6.20    1.45
  -1   3  18    7.07    1.11
   3  -1 -18    5.16    1.07
  -1  -3 -18    5.73    0.93
  -1  -3  18    5.75    1.20
   3   1 -18    6.37    1.16
  -3  -1 -18    7.65    1.24
   1  -3 -20    0.47    0.45
   3  -1 -20    0.07    0.42
  -3   1 -20   -0.12    0.39
  -3  -1 -20    0.31    0.39
   3   1 -20    0.49    0.37
   3  -1 -20    0.43    0.44
   1  -3 -20    0.20    0.42
  -1  -3 -20    0.51    0.37
  -3   1 -20    0.53    0.44
  -3  -1  20    0.51    0.96
   3  -1 -20    2.01    0.76
  -3  -1  20    0.67    0.71
   1  -3  20    0.27    0.91
  -3   1  20    2.04    1.04
   3   1  20    1.54    0.92
  -1  -3  20    0.28    0.30
  -3   1  20    0.47    0.51
  -1  -3  20   -0.23    0.96
   3  -1  20    0.33    1.04
  -1   3  20    1.09    0.62
   1   3  20   -0.23    0.71
  -1   3  20    2.57    1.36
   3   1  20    1.57    1.09
   1   3  20    0.35    1.11
   3   1  20    0.36    1.21
  -3  -1  20    2.79    1.40
  -3   1  20   -0.22    0.82
   3   1 -20   -0.44    0.95
   3  -1 -20    0.74    0.38
  -3  -1 -20    0.22    0.96
  -3   1 -22    1.28    0.47
  -3  -1 -22    0.70    0.45
   3  -1 -22    0.46    0.42
   3   1 -22    1.32    0.50
   1   3 -22    1.08    0.51
  -1  -3 -22    1.10    0.50
   1  -3 -22    0.61    0.43
   1   3 -22    1.90    0.45
   3   1 -22    1.17    0.47
   3  -1 -22    0.96    0.48
   1  -3 -22    1.44    0.54
  -3  -1 -22    2.18    0.50
  -3   1 -22    1.70    0.47
  -1   3 -22    1.69    0.42
  -1  -3 -22    1.86    0.52
   3   1 -22    1.92    0.48
  -3  -1 -22    1.87    0.50
   1  -3 -22    1.78    0.54
   1  -3 -22    1.24    0.57
   3  -1 -22    0.53    0.51
  -1   3 -22    1.65    0.54
   3  -1 -22    1.34    0.50
   3   1 -22    1.89    0.57
  -1  -3 -22    0.83    0.51
   1   3 -22    1.35    0.52
  -1  -3 -22    2.49    0.66
   3   1 -22    1.60    0.50
   3  -1 -22    0.66    0.41
   3   1 -22    1.25    0.83
  -3  -1 -22    1.82    1.07
  -1  -3 -22    2.45    0.49
  -3  -1 -22    2.96    0.48
   1   3 -22    1.13    0.46
  -3   1 -22    1.56    0.41
  -1  -3  22    1.88    1.06
  -1  -3 -22    2.43    1.19
   3  -1  22    1.88    1.12
   1  -3  22    3.68    1.25
   1   3  22    1.01    1.09
   3  -1 -22    1.75    1.04
  -3  -1  22    1.93    1.37
  -1   3  22    1.08    1.18
  -3  -1  22    1.77    1.14
  -1   3  22    0.65    0.56
  -1  -3  22    1.65    0.98
   3   1  22    0.80    1.25
  -3  -1  22   -0.29    0.84
   3   1  22   -0.74    1.11
  -3   1  22    0.66    1.08
  -3   1  22    1.30    0.67
  -3   1  22    1.24    0.93
   3   1  22    1.05    1.07
  -3  -1  22    1.50    0.60
  -3  -1  24   25.07    3.26
  -1   3  24   24.52    2.53
  -3   1  24   25.24    2.52
   1  -3  24   19.55    2.90
  -1  -3  24   18.18    2.74
  -3  -1  24   26.29    2.44
  -3  -1  24   22.95    2.84
   3  -1  24   20.85    3.05
   3   1  24   24.31    3.14
  -3   1  24   23.92    3.08
  -1  -3 -24   25.53    2.94
   1   3  24   21.15    3.07
  -3  -1  24   21.65    2.94
  -1  -3  24   21.66    2.89
   1  -3 -24   32.60    3.14
  -1   3  24   23.04    3.08
   1   3  24   24.21    2.86
   1  -3  24   18.81    2.88
  -3   1  24   21.71    2.73
   3  -1  24   19.91    3.14
   3   1  24   22.73    3.26
   3   1  24   20.32    2.76
  -1   3 -24   21.23    2.21
   1   3 -24   22.50    2.22
   1  -3 -24   21.90    2.21
  -3   1 -24   18.80    2.19
  -1  -3 -24   22.18    2.22
   3   1 -24   23.38    2.22
   3  -1 -24   22.92    2.23
  -3  -1 -24   22.22    2.23
   3  -1 -24   21.95    2.26
   1   3 -24   21.49    2.22
   3   1 -24   21.14    2.24
   1  -3 -24   21.33    2.25
  -1   3 -24   23.60    2.23
   3   1 -24   22.89    2.28
   3  -1 -24   20.36    2.26
   1  -3 -24   25.63    2.28
  -3  -1 -24   23.03    2.23
  -1  -3 -24   23.10    2.31
   1  -3 -24   21.37    2.30
   3   1 -24   22.81    2.20
  -3  -1 -24   22.37    2.22
   3  -1 -24   25.15    2.23
   1   3 -24   21.69    2.21
  -3   1 -24   20.65    2.18
  -1   3 -24   22.94    2.17
  -3  -1 -24   18.77    2.18
   1  -3 -24   20.68    2.16
   3  -1 -24   25.58    2.87
   3   1 -24   19.91    2.82
  -3  -1 -24   24.29    2.17
  -3  -1 -24   19.91    2.68
  -3   1 -24   22.78    2.18
   1   3 -24   23.57    2.20
   3  -1 -24   25.71    2.20
  -1  -3 -24   23.10    2.17
   3   1 -24   24.16    2.19
   1  -3 -26    1.98    1.06
   1   3  26   -1.35    1.57
  -1  -3 -26    0.33    1.10
   1   3  26    2.19    1.21
  -3   1  26    3.29    1.52
   3   1  26    1.31    1.26
  -3   1  26    1.56    1.07
  -1   3  26    0.82    0.64
  -1  -3  26   -0.41    0.75
   1  -3  26    0.42    1.17
   3  -1  26   -0.47    1.32
  -3   1  26    1.85    0.73
  -3  -1  26    1.27    1.15
  -1  -3  26    0.35    0.95
   3  -1  26    2.17    1.24
  -3  -1  26    0.78    0.54
   3   1  26    0.50    1.47
   1  -3  26    1.58    1.20
   3   1  26    0.62    0.87
  -3  -1  26    1.48    1.06
  -1   3  26    1.91    1.09
  -1   3  26    0.90    1.13
  -3  -1  26    1.40    1.38
  -3  -1 -26    1.39    0.55
  -3   1 -26    0.97    0.45
  -1   3 -26    1.05    0.51
   1  -3 -26    0.84    0.50
   3  -1 -26    1.22    0.60
   3   1 -26    0.54    0.58
   1   3 -26    0.73    0.53
  -3  -1 -26    0.33    0.44
   3  -1 -26    0.93    0.50
  -1   3 -26    1.29    0.56
   3   1 -26    0.59    0.51
   1  -3 -26    1.70    0.57
  -1  -3 -26    1.07    0.54
  -3   1 -26    0.74    0.51
   1   3 -26    0.42    0.47
   3  -1 -26    0.92    0.52
   3  -1 -26    0.72    0.60
   3   1 -26    1.00    0.59
   3   1 -26    1.45    0.51
   1  -3 -26    0.93    0.58
   1  -3 -26    2.24    0.74
   1   3 -26    1.00    0.53
  -1   3 -26    0.82    0.55
  -3  -1 -26    0.97    0.58
  -3  -1 -26    0.61    0.57
  -1  -3 -26    0.32    0.60
  -3  -1 -26    0.18    0.38
  -3  -1 -26    0.33    1.13
  -3   1 -26    0.06    0.42
  -3  -1 -26    0.56    0.44
   1  -3 -26    0.79    0.45
   3   1 -26    0.53    0.47
   1   3 -26    0.94    0.50
   3  -1 -26    1.27    0.53
   3  -1 -26    2.82    1.25
  -1  -3 -26    1.52    0.48
  -3  -1 -28    6.00    0.92
  -3   1 -28    5.58    0.86
   1   3 -28    6.36    0.80
  -1   3 -28    5.52    0.85
   1  -3 -28    5.67    0.99
   3   1 -28    5.36    0.93
   3  -1 -28    5.36    0.91
   1  -3 -28    7.36    0.91
  -1   3 -28    5.46    0.89
   1   3 -28    5.33    0.93
   3  -1 -28    5.67    0.92
   3   1 -28    8.35    0.96
  -1  -3 -28    7.36    0.95
  -3   1 -28    6.28    0.96
  -3  -1 -28    6.24    0.95
  -1   3 -28    5.28    0.89
  -3   1 -28    7.69    0.89
   3   1 -28    7.17    0.92
   1   3 -28    4.79    0.86
   3  -1 -28    6.23    0.90
   3  -1 -28    7.44    1.07
   1  -3 -28    8.86    0.99
   1   3 -28    7.49    0.92
  -3  -1 -28    5.28    0.90
   3   1 -28    5.16    0.94
  -1  -3 -28    7.21    1.05
   1  -3 -28    5.32    1.00
  -3  -1 -28    6.78    0.94
   3  -1 -28    3.93    1.31
  -3  -1 -28    5.95    0.86
   1   3 -28    8.00    0.89
   1  -3 -28    7.52    0.87
  -3  -1 -28    3.65    1.38
  -1  -3 -28    6.84    1.43
  -3   1 -28    6.52    0.89
   3  -1 -28    9.68    0.96
  -1  -3 -28    5.55    0.85
   3   1 -28    6.61    0.85
   1  -3  28    7.59    1.83
   1  -3  28    7.14    1.87
   3  -1  28    0.97    1.34
  -3  -1  28    5.67    1.80
   3  -1  28    6.43    1.63
  -3   1  28    7.90    2.05
   3   1  28    8.27    2.10
  -3  -1  28    6.57    0.92
  -1  -3  28    1.98    1.23
  -3   1  28    7.74    1.08
  -1   3  28    3.99    1.72
  -1  -3  28    3.63    1.34
   1  -3 -28    7.27    1.61
  -3  -1  28    8.30    1.75
  -3   1  28    6.98    1.50
   1   3  28    6.60    1.62
  -1   3  28    5.67    1.56
   3   1  28    7.32    1.71
   3  -1  28    5.83    1.81
  -3  -1  28    3.88    1.37
   1   3  28    3.50    1.75
   3   1  28    4.87    1.68
   1   3 -30    5.86    0.86
  -3  -1 -30    5.71    0.92
  -3   1 -30    6.85    0.98
  -1   3 -30    6.61    0.95
  -1  -3 -30    8.79    1.04
   3  -1 -30    5.19    0.96
   3   1 -30    6.09    1.03
   1  -3 -30    6.13    0.96
  -3   1 -30    7.89    1.07
  -3  -1 -30    7.27    1.03
  -1   3 -30    5.73    1.00
   3   1 -30    9.79    1.12
   3  -1 -30    6.95    1.02
   1   3 -30    8.06    1.06
  -1  -3 -30    5.50    0.96
   1  -3 -30    7.65    1.15
   3   1 -30    8.04    1.00
   1   3 -30    8.99    1.01
   1   3 -30    7.73    1.01
  -1  -3 -30    6.78    1.12
   1  -3 -30    5.25    0.92
   3   1 -30    5.67    1.00
  -3   1 -30    6.72    0.94
   3  -1 -30    6.64    0.97
   3  -1 -30    6.48    1.07
  -3  -1 -30    5.65    0.98
  -3  -1 -30    6.51    0.95
  -1   3 -30    5.93    0.95
   1   3 -30    5.88    0.87
  -1  -3 -30    6.01    1.63
  -3  -1 -30    7.31    0.93
   1  -3 -30    7.95    1.71
  -3   1 -30    7.27    0.92
   3  -1 -30    5.55    1.59
   3  -1 -30    6.24    0.93
  -1  -3 -30    5.20    0.88
   1  -3 -30    5.79    0.91
   3   1 -30    7.20    0.92
  -1  -3  30    6.24    1.60
   3  -1  30    8.16    2.12
   1  -3  30    6.41    1.84
   3  -1  30    4.11    1.87
   3   1  30   12.23    2.36
  -1   3  30    8.66    1.72
  -1  -3  30    4.03    1.47
   3   1  30    5.83    1.68
   3   1  30    4.88    1.70
  -3   1  30    8.94    1.88
  -3  -1  30    5.87    1.57
  -3   1  30    9.97    2.27
   3  -1  30    9.68    1.80
   1   3  30    9.90    2.21
  -3  -1  30    6.81    2.02
   1   3  30    5.40    1.60
   1  -3  30    6.99    1.86
  -1   3  30    7.72    1.97
  -1  -3 -32    2.43    0.72
  -1   3 -32    2.61    0.64
  -3   1 -32    2.17    0.67
   3  -1 -32    3.72    0.64
   1   3 -32    2.22    0.55
  -3  -1 -32    2.51    0.73
   3   1 -32    2.01    0.72
   3  -1 -32    2.58    0.76
  -1   3 -32    1.41    0.59
  -3   1 -32    1.97    0.81
   1  -3 -32    1.19    0.62
  -3  -1 -32    2.32    0.65
   3  -1 -32    0.45    0.63
   3   1 -32    2.12    0.67
  -1  -3 -32    2.41    0.72
   1   3 -32    2.62    0.71
   1  -3 -32    0.81    0.85
  -1   3 -32    1.77    0.67
   1   3 -32    1.58    0.69
   1   3 -32    2.74    0.63
  -3   1 -32    2.55    0.65
  -1  -3 -32    2.02    0.81
   3   1 -32    1.18    0.63
   1  -3 -32    3.00    0.72
   3  -1 -32    1.43    0.81
   3   1 -32    0.62    0.72
   3  -1 -32    1.71    0.75
  -1  -3 -32    2.55    0.57
  -3  -1 -32    1.69    0.62
  -3   1 -32    3.28    0.65
   1   3 -32    2.14    0.72
   3   1 -32    2.94    0.63
   1  -3 -32    2.34    0.68
   1  -3  32    2.99    1.45
  -1  -3  32   -1.00    1.31
   1  -3  32    1.12    1.36
   3  -1 -34    0.40    0.77
   3   1 -34    0.51    0.75
   1   3 -34   -0.12    0.61
  -1  -3 -34   -0.48    0.69
  -3  -1 -34    0.24    0.62
  -1   3 -34    0.12    0.69
   1  -3 -34    0.12    0.75
   3  -1 -34   -0.24    0.66
   1  -3 -34   -0.58    0.78
   3  -1 -34    0.42    0.64
   1   3 -34    0.11    0.53
   1  -3 -34    0.12    0.67
   3   1 -34    0.53    0.66
   3  -1 -34   -0.44    0.60
   1   3 -34    0.58    0.63
  -1  -3 -34   -0.29    0.65
  -1   3 -34    0.12    0.73
   3   1 -34   -0.22    0.60
  -3  -1 -34   -0.28    0.54
  -1  -3 -34    0.93    0.55
  -3   1 -34   -0.09    0.59
   3   1 -34   -0.49    0.66
   1   3 -34    0.10    0.45
   1  -3 -34    0.66    0.60
   1   3 -34   -0.08    0.47
   3  -1 -34   -0.09    0.46
   1  -3 -34   -0.42    0.60
  -1  -3 -34   -0.43    0.60
  -3   1 -34    0.53    0.62
  -3  -1 -34   -0.33    0.53
  -1   3 -34   -0.28    0.49
  -3   1 -36    0.66    0.85
   3  -1 -36    0.72    0.62
   3   1 -36    0.57    0.72
   3  -1 -36    1.55    0.78
   3  -1 -36    0.60    0.70
   1   3 -36    0.97    0.63
  -1  -3 -36    0.30    0.80
  -1   3 -36    0.52    0.67
   1  -3 -36    0.78    0.85
   3   1 -36    1.66    0.69
   1   3 -36    1.75    0.79
   1  -3 -36    0.63    0.78
   1  -3 -36    0.39    0.79
  -1  -3 -36   -0.13    0.65
  -1   3 -36    0.64    0.77
   3  -1 -36   -0.26    0.73
  -3  -1 -36    0.39    0.68
   1   3 -36    0.26    0.66
   1   3 -36    0.21    0.75
   3   1 -36    1.05    0.78
  -3   1 -36    1.74    0.70
   1  -3 -36   -0.10    0.60
  -1  -3 -36    0.70    0.60
  -3  -1 -36    0.50    0.62
  -1  -3 -36    0.11    0.61
  -3   1 -36    1.38    0.72
   3  -1 -36   -0.18    0.53
  -1   3 -36    0.91    0.59
  -3  -1 -36    1.17    0.68
   1   3 -36    1.08    0.50
   1  -3 -36    0.22    0.62
  -3  -1 -38   -0.14    0.78
  -3   1 -38    0.14    0.85
  -3  -1 -38   -0.14    0.64
   3  -1 -38    1.00    0.77
  -1  -3 -38    0.97    0.78
   1  -3 -38    0.83    0.75
  -1   3 -38   -0.83    0.77
   1   3 -38    0.55    0.75
   3  -1 -38    0.52    0.74
   1  -3 -38    1.48    0.73
  -1  -3 -38    0.48    0.80
   3   1 -38    0.92    0.73
   3  -1 -38   -0.16    0.90
   3   1 -38    0.13    0.73
   1  -3 -38   -0.16    0.84
   1   3 -38    1.03    0.61
   1   3 -38    0.68    0.81
   3   1 -38   -0.23    0.69
  -1  -3 -38   -0.54    0.67
  -3   1 -38    0.88    0.77
   1  -3 -38   -0.33    0.62
   1   3 -38    0.34    0.77
  -3  -1 -38    0.22    0.70
  -3   1 -38    1.23    0.81
  -1  -3 -38    1.10    0.75
  -1   3 -38    0.11    0.58
   1  -3 -38    0.92    0.65
  -3  -1 -38    1.38    0.72
   3  -1 -38    1.16    0.59
  -3   1 -40    2.72    1.04
  -3  -1 -40    3.32    0.97
   3  -1  40    1.45    0.88
   1  -3 -40    5.18    1.18
   1   3 -40    2.70    0.83
   3  -1 -40    3.04    0.95
   1  -3 -40    2.08    1.01
   3   1 -40    2.58    0.95
  -3   1 -40    4.92    1.18
   3  -1 -40    2.90    1.02
   3   1 -40    2.20    0.97
  -1  -3 -40    4.70    1.03
   3  -1 -40    4.39    1.02
  -1   3 -40    4.29    0.97
   1   3 -40    3.83    0.94
   1  -3 -40    4.86    0.94
   1  -3 -40    3.03    0.92
  -3   1 -40    1.99    0.78
   1   3 -40    2.41    0.86
  -3  -1 -40    3.90    0.98
   3   1 -40    4.35    0.90
  -1  -3 -40    4.37    0.92
   3  -1 -40    4.14    0.77
  -1   3 -40    4.30    0.87
  -1  -3 -40    3.21    0.92
  -3  -1 -40    4.00    0.99
  -3  -1 -40    2.97    1.13
  -3   1 -40    3.12    0.94
   1  -3 -40    4.47    0.94
  -3   1 -42    5.57    1.39
  -3  -1 -42    4.71    1.15
   3  -1 -42    3.81    1.03
  -1  -3 -42    4.02    1.23
   1   3 -42    4.16    0.97
   3   1 -42    5.69    1.15
   3   1 -42    5.89    1.19
   3  -1 -42    5.19    1.20
   1  -3 -42   10.10    1.41
   1  -3 -42    7.46    1.33
   3  -1 -42    6.55    1.27
   1   3 -42    6.67    1.23
   1  -3 -42    6.22    1.36
  -1   3 -42    5.13    1.13
  -1  -3 -42    4.63    1.25
   3   1 -42    4.57    1.08
   1  -3 -42    6.76    1.15
  -3   1 -42    4.31    1.09
  -3  -1 -42    7.67    1.17
   1   3 -42    4.56    1.11
  -1  -3 -42    5.76    1.07
  -3   1 -42    5.97    1.14
   1  -3 -42    6.27    1.07
  -1   3 -42    9.09    1.10
  -3  -1 -42    7.81    1.19
  -1  -3 -42    7.89    1.22
   3  -1 -42    6.37    0.94
  -3  -1 -44    1.26    0.97
  -3   1 -44   -0.49    1.10
   3  -1 -44    0.83    0.85
   1  -3 -44    2.10    1.00
  -1   3 -44    0.80    0.83
  -1  -3 -44    0.96    0.91
   1   3 -44    1.60    0.96
   3  -1 -44    0.18    0.96
  -1  -3 -44    1.46    1.07
   3   1 -44    2.24    0.96
   3  -1 -44    1.07    0.93
   3   1 -44    0.15    0.87
   1   3 -44    1.67    0.86
   1  -3 -44   -0.16    0.71
   1  -3 -44   -0.74    0.94
   3   1 -44    0.13    0.84
  -3   1 -44    2.03    0.94
  -1  -3 -44   -0.25    0.91
   1   3 -44   -0.13    0.83
  -3  -1 -44    2.72    0.90
   1  -3 -44    0.89    0.81
  -3   1 -44    0.56    0.83
   3  -1 -44    1.70    0.68
  -1   3 -44    1.53    0.73
  -3  -1 -44    2.16    0.95
   1  -3 -44    1.41    0.78
  -1  -3 -44    1.24    0.88
  -3  -1 -46    0.96    0.98
  -1  -3 -46    0.94    0.95
  -1   3 -46    2.41    1.24
  -3   1 -46    1.01    1.11
   3   1  46    2.35    1.03
   3  -1 -46    2.23    1.06
   3   1 -46    1.40    0.94
   3  -1 -46    1.73    0.98
  -1  -3 -46    0.83    1.04
   3   1 -46    0.17    0.82
   1   3 -46    1.79    0.74
   1  -3 -46    1.97    1.09
   3  -1 -46    2.03    1.05
   1  -3 -46    3.30    0.99
   1   3 -46    3.26    1.24
   1   3 -46    1.73    0.90
  -1  -3 -46    0.88    0.82
   1  -3 -46    1.55    0.84
  -3   1 -46    0.51    0.84
  -3  -1 -46    1.13    0.83
   3   1 -46    0.27    0.79
  -3  -1 -46    2.19    0.96
  -1   3 -46    1.96    1.12
  -1  -3 -46    1.31    0.92
  -1  -3 -46    3.36    0.95
   1  -3 -46    0.90    0.77
  -3   1 -46    1.26    0.90
  -1   3 -46    1.27    0.70
  -3   1 -48    8.18    1.42
  -1  -3 -48    5.00    1.17
  -3  -1 -48    3.85    1.30
  -1   3 -48    6.34    1.53
   3   1 -48    7.51    1.03
   1  -3 -48    8.94    1.42
   3  -1 -48    6.34    1.31
   1   3 -48    6.35    1.03
  -1   3 -48    6.03    1.11
   3  -1 -48    6.39    1.27
   3   1 -48    7.86    1.27
  -1  -3 -48    5.38    1.45
   1   3 -48    7.31    1.25
   3  -1 -48    3.05    1.31
   1  -3 -48    6.78    1.37
  -3   1 -48    5.23    1.19
  -1  -3 -48    4.36    1.08
   3   1 -48    6.44    1.26
  -3  -1 -48    6.32    1.15
   1   3 -48    5.05    1.24
   1  -3 -48    4.90    1.17
  -1  -3 -48    4.17    1.13
   1  -3 -48    7.23    1.09
  -3  -1 -48    5.05    1.12
  -3   1 -48    9.00    1.20
  -1   3 -50    0.83    1.02
   1  -3 -50    0.31    0.90
  -3   1 -50    0.81    0.95
  -1  -3 -50    0.76    0.92
  -3  -1 -50    0.63    0.94
   3  -1 -50    0.52    0.82
   3   1 -50    0.19    0.62
   3   1 -50    0.94    0.86
  -1  -3 -50    1.82    1.25
  -1   3 -50    0.33    0.66
   3  -1 -50    1.40    0.97
   1   3 -50    0.63    0.67
   1  -3 -50    0.65    0.96
   1   3 -50    0.47    1.14
   3  -1 -50    1.32    0.95
  -1  -3 -50    0.24    0.80
  -3  -1 -50    1.32    0.86
  -1   3 -50    0.39    0.88
   3   1 -50    0.13    0.75
  -3   1 -50    1.11    0.81
   1  -3 -50    0.13    0.89
  -1  -3 -50   -1.61    0.86
  -3  -1 -50    0.69    0.88
  -3   1 -50   -0.52    0.81
   1  -3 -50   -0.12    0.76
   1  -3 -50    0.32    0.90
  -1  -3 -52    5.63    1.11
   1  -3 -52    5.20    1.06
  -3   1 -52    2.47    1.08
  -3  -1 -52    3.70    1.10
  -1   3 -52    5.85    1.37
   3   1 -52    4.54    1.13
   3  -1 -52    8.50    1.29
   3   1 -52    3.47    0.75
  -3   1 -52    4.27    0.89
   1  -3 -52    5.49    1.28
  -1   3 -52    4.20    0.88
   3  -1 -52    4.25    0.78
   1   3 -52    4.46    0.86
  -3  -1 -52    3.51    0.89
  -3   1 -52    3.86    1.00
   3   1 -52    2.25    1.03
   1  -3 -52    5.48    1.08
  -1   3 -52    2.32    0.99
  -1  -3 -52    6.07    1.07
   1  -3 -52    4.18    0.90
  -1  -3 -52    5.73    1.04
  -3   1 -52    6.10    0.96
  -3  -1 -52    4.87    1.03
   1   3 -54    0.09    0.60
  -3   1 -54   -1.70    1.01
   3   1 -54    0.87    0.87
  -3  -1 -54    2.59    1.02
   3  -1 -54   -0.57    0.94
   1  -3 -54    0.14    0.84
  -1  -3 -54   -1.06    0.73
  -1   3 -54    0.15    0.79
  -1   3 -54    0.37    0.68
   3   1 -54    0.64    0.50
  -3   1 -54   -0.49    0.62
   3  -1 -54    0.40    0.50
  -1  -3 -54    1.16    0.79
   3   1 -54    1.27    0.88
   1  -3 -54   -0.88    0.76
  -3  -1 -54    1.04    0.68
  -3   1 -54    0.11    0.68
  -1   3 -54   -0.45    0.77
  -1  -3 -54   -0.88    0.64
   3  -1 -54    1.02    0.89
  -3   1 -54    1.62    0.64
  -3  -1 -54    0.45    0.67
   1  -3 -54   -0.19    0.61
   3   1 -56    0.55    0.45
   1   3 -56   -1.14    0.50
  -1   3 -56   -0.25    0.60
  -1  -3 -56    1.64    0.72
   1  -3 -56    0.97    0.77
   3  -1 -56   -0.13    0.79
   3   1 -56    0.92    0.95
   1   3 -56    1.45    1.02
  -3  -1 -56   -0.24    0.75
  -3   1 -56   -0.13    0.75
  -1   3 -56    1.18    0.85
  -3   1 -56    0.09    0.56
  -3  -1 -56   -0.52    0.58
   3  -1 -56   -0.07    0.46
   1  -3 -56    0.76    0.50
   1  -3 -56    0.59    0.67
  -1  -3 -56    0.85    0.66
  -3  -1 -56    1.94    0.62
   3   1 -56    0.52    0.82
  -1  -3 -56    0.28    0.56
  -3  -1 -56    0.47    0.62
   1  -3 -58    0.32    0.44
  -1  -3 -58    0.42    0.46
  -3  -1 -58    1.19    0.54
  -3   1 -58    0.22    0.53
   3   1 -58    0.50    0.39
  -1   3 -58    1.60    0.50
   1   3 -58    0.70    0.45
   3  -1 -58    1.14    0.43
  -1  -3 -58    1.55    0.63
   1  -3 -58    0.26    0.56
   3  -1 -58    0.78    0.74
  -1   3 -58   -0.80    0.76
  -3  -1 -58    1.13    0.68
  -1  -3 -58    0.78    0.67
   3   1 -58    0.46    0.73
   1   3 -58    0.69    0.87
  -3   1 -58    0.11    0.70
   1  -3 -60    1.03    0.37
  -1  -3 -60    0.51    0.40
  -3  -1 -60    0.55    0.39
   1  -3 -60    0.79    0.49
   1   3 -60    0.19    0.63
  -1   3 -60    1.14    0.78
   3  -1 -60    0.09    0.60
   1  -3 -60    0.08    0.52
  -3  -1 -60   -0.33    0.54
  -3   1 -60    0.80    0.57
  -1  -3 -60    0.61    0.53
   3   1 -60    0.38    0.60
  -3   1 -60   -0.06    0.41
   1   3 -60    0.35    0.38
  -1   3 -60    0.90    0.40
  -3   1 -62    1.51    0.45
  -3  -1 -62    0.35    0.38
   3   1 -62    0.15    0.52
  -1   3 -62   -0.07    0.50
   1  -3 -62    0.52    0.43
   1   3 -62   -0.30    0.52
   3  -1 -62    0.50    0.51
  -3   1 -62   -0.13    0.45
  -1   3 -62   -0.25    0.31
  -3   1 -62   -0.24    0.33
  -1  -3 -62    0.58    0.33
  -3  -1 -62   -0.28    0.35
   3   2  -1    2.61    0.81
  -3   2   1    2.14    0.58
   2  -3   1    1.26    0.54
   3  -2  -1    1.50    0.49
  -2   3   1    1.63    0.45
  -3  -2  -1    1.62    0.35
   3  -2   1    0.76    0.54
   3   2   1    2.40    0.76
   2  -3   1    1.92    0.71
  -2   3   1    2.00    0.73
  -2   3  -1    2.01    0.70
   3   2  -1    1.71    0.56
   3  -2  -1    1.94    0.63
   2   3  -1    1.73    0.59
  -2   3  -1    1.72    0.62
   2  -3  -1    0.59    0.55
  -2  -3  -1    1.36    0.51
  -2  -3  -1    1.69    0.70
   2  -3   1    2.17    0.32
  -3   2  -1    1.54    0.69
   3   2  -3  198.08   17.95
   2  -3  -3  210.69   17.86
  -2   3  -3  192.19   17.88
   2  -3   3  206.88   17.70
  -3  -2   3  181.21   17.93
   2  -3   3  199.20   17.83
  -2   3  -3  198.47   17.69
  -2   3   3  193.47   17.80
  -2  -3   3  196.66   17.89
  -3   2   3  213.34   17.91
  -3   2  -3  210.89   17.83
  -2  -3  -3  198.71   17.79
  -2  -3  -3  202.43   17.91
   3   2   3  205.76   17.73
  -3  -2   3  213.86   17.80
   2  -3   3  190.59   17.90
   3  -2  -3  205.61   17.81
   2   3  -3  196.17   17.87
   2   3   3  193.41   17.79
   3  -2   3  206.85   17.84
  -2   3  -3  202.37   17.84
   3  -2  -3  194.47   17.87
   3   2  -3  193.45   17.77
  -3  -2  -3  203.21   17.73
  -2  -3  -3  177.16   17.90
   2  -3   5   47.37    4.87
  -2   3   5   48.49    4.80
  -3  -2   5   54.91    4.72
   2  -3   5   49.25    4.72
   2   3   5   41.39    4.92
  -3   2   5   56.23    4.88
  -3  -2   5   44.51    4.88
   2  -3   5   51.80    4.66
   2   3  -5   50.24    4.84
  -2  -3  -5   46.48    4.90
   2  -3  -5   47.24    4.86
  -3   2   5   50.19    4.74
  -2  -3   5   51.83    4.85
   3   2  -5   54.41    4.92
   2  -3  -5   53.72    4.81
   3  -2   5   41.30    4.91
  -2  -3  -5   46.75    4.72
  -2  -3  -5   52.44    4.83
   3   2   5   48.20    4.68
  -2   3  -5   59.28    4.76
  -3   2  -5   54.80    4.80
   2   3   5   59.97    4.78
   3  -2  -5   52.07    4.74
  -3  -2   5   53.46    4.65
   3  -2  -7  154.29   13.25
  -2  -3  -7  150.02   13.26
   2  -3   7  142.61   13.20
   2   3   7  148.10   13.25
   3   2  -7  150.88   13.20
  -2  -3   7  140.93   13.34
   2  -3   7  154.33   13.18
  -2   3  -7  146.10   13.17
   3   2  -7  138.81   13.40
  -3   2  -7  146.94   13.27
  -3   2   7  148.65   13.26
  -2   3   7  148.28   13.31
  -3   2  -7  154.50   13.19
   2  -3  -7  147.44   13.29
  -3   2   7  141.27   13.33
  -2   3   7  159.75   13.38
  -3  -2   7  144.81   13.41
  -3   2   7  154.94   13.40
   2   3   7  133.47   13.45
   2   3  -7  149.76   13.34
   3  -2   7  135.18   13.28
  -2  -3  -7  145.09   13.42
   3   2   7  135.18   13.19
  -2  -3  -7  153.99   13.30
  -3  -2   7  154.65   13.17
  -3   2  -9    2.91    0.55
   3  -2  -9    0.68    1.19
   2   3   9    0.93    1.05
  -2  -3  -9    2.40    0.96
  -2  -3   9    2.80    0.79
  -3  -2   9    1.55    0.65
  -3  -2   9    1.70    1.09
  -3   2   9    0.50    0.81
   2   3   9    0.94    1.28
   2   3   9    3.37    1.00
  -2   3   9    2.04    0.83
   3  -2  -9    1.33    0.92
  -3   2   9    0.78    0.80
  -2   3   9    1.76    0.99
  -3  -2  -9    0.79    0.70
  -2  -3  -9    1.86    0.87
   2  -3  -9    1.84    1.01
   3  -2   9    1.12    0.90
   2  -3   9    2.20    0.80
   3   2   9    1.59    0.78
  -2  -3   9    2.18    0.54
  -2   3  -9    1.77    0.56
   3   2  -9    2.75    0.79
  -3   2   9    1.97    0.99
   3  -2   9    0.48    0.95
  -2  -3   9    2.15    0.66
   3   2  11    1.44    0.76
  -3   2 -11    1.73    0.39
   2  -3 -11    0.71    0.82
  -2  -3  11    1.58    0.82
   2  -3  11    0.97    0.77
  -3   2  11    0.52    0.71
   2   3  11    0.18    1.06
  -2   3  11    1.99    0.86
  -2   3 -11    0.54    0.37
  -3  -2  11    1.98    1.00
   3  -2  11    2.20    0.99
  -3   2  11    0.96    0.96
   3  -2 -11    1.52    1.05
  -2  -3 -11    1.01    0.80
   2   3  11    0.43    1.01
   2   3  11    2.09    1.01
  -3   2  11    2.77    0.82
   3   2 -11    0.58    0.66
  -3  -2 -11    0.39    0.65
  -2  -3  11    0.74    0.49
  -2   3  11    3.70    1.04
  -2  -3  11    1.48    0.70
   2  -3  11    0.31    0.72
   3  -2  11    1.76    0.93
  -2  -3  13   26.95    2.72
  -3  -2 -13   22.03    2.31
   2   3  13   22.56    2.52
   3  -2 -13   26.15    2.75
   2  -3  13   22.59    2.58
   3  -2  13   15.15    2.53
  -2  -3  13   22.63    2.38
  -2   3  13   21.07    2.50
   2  -3 -13   23.49    2.62
   3   2  13   21.89    2.47
  -3  -2  13   23.27    2.77
  -2   3  13   23.83    2.64
  -3   2  13   26.60    2.55
   2   3  13   23.33    2.80
   3   2 -13   25.10    2.52
  -3   2  13   17.38    2.48
  -2  -3 -13   24.22    2.40
   2  -3  13   23.11    2.58
  -2  -3  13   28.62    2.59
   3  -2  13   27.85    2.63
  -3  -2 -13   22.17    2.47
   3  -2  15    5.33    1.42
  -2  -3  15    6.28    1.14
   2  -3  15    5.83    1.14
   3  -2  15    4.69    1.13
   2  -3  15    7.18    1.23
   2   3  15    4.10    1.04
  -3  -2 -15    5.00    1.08
  -2  -3 -15    6.16    0.96
  -3   2  15    6.16    1.03
   3  -2 -15    8.06    1.38
   2   3  15    9.24    1.55
  -3  -2 -15    4.88    0.80
  -2   3  15    3.97    1.14
  -2   3  15    6.50    1.10
  -3   2  15    5.55    1.18
  -2  -3  15    3.92    0.92
   3   2  15    6.14    1.07
  -3  -2  15    5.31    1.38
  -2  -3  15    8.64    1.35
   3  -2  17   -0.27    1.03
  -2  -3 -17    0.49    0.50
   2   3  17   -0.55    1.15
  -2   3  17   -0.27    1.06
  -3   2  17    0.76    0.78
  -3  -2  17    0.58    0.79
  -3  -2 -17   -0.19    0.47
  -2  -3  17    0.87    0.58
   2   3  17    0.19    0.97
  -3   2  17    0.16    0.66
   3   2  17   -0.18    0.79
  -3  -2  17    0.60    0.96
   2  -3  17    1.08    0.85
  -2   3  17    0.81    0.63
   2  -3  17    0.24    0.97
  -2  -3  17    1.37    0.81
  -3  -2 -17    0.94    0.84
   3  -2 -17    0.53    0.76
   3  -2  17    0.42    0.98
  -2   3  17    1.41    0.91
  -2   3  19    3.90    0.94
  -3   2  19    2.95    1.25
  -2  -3 -19    5.31    1.06
  -3   2  19    4.29    1.05
   3   2  19    4.37    1.07
  -3  -2  19    5.02    1.41
  -2   3  19    5.39    1.24
  -2   3  19    4.30    1.28
   3  -2  19    4.25    1.20
   2  -3  19    4.38    1.12
   2   3  19    1.94    1.03
  -2  -3  19    2.76    1.07
  -2  -3  19    3.90    1.01
  -2  -3 -19    4.91    0.81
  -3  -2  19    1.34    0.96
   2  -3  19    2.96    0.96
   3  -2 -19    1.17    1.09
  -3  -2 -19    3.86    1.10
  -3   2  19    2.72    0.87
  -3  -2 -19    3.53    0.64
  -3   2 -21    4.12    0.75
  -3  -2 -21    4.99    0.79
   2  -3 -21    7.05    0.86
   3   2 -21    6.43    0.82
  -2  -3 -21    6.19    0.83
  -3  -2 -21    6.50    0.82
  -2   3 -21    7.37    0.83
   2  -3 -21    6.59    0.83
   2   3 -21    5.02    0.78
   3   2 -21    5.63    0.78
  -3   2 -21    5.33    0.80
   3  -2 -21    5.67    0.79
   3  -2 -21    5.80    0.80
  -3  -2 -21    7.82    0.83
  -2   3 -21    5.83    0.81
  -2  -3 -21    5.75    0.78
   3  -2 -21    4.95    0.86
   2  -3 -21    6.76    0.85
  -2  -3 -21    7.02    0.92
   2  -3 -21    6.14    0.87
   2  -3 -21    7.21    0.78
  -3   2 -21    5.68    0.73
   3   2 -21    6.83    0.78
   2   3 -21    6.15    0.76
  -3  -2 -21    7.94    1.38
  -3   2  21    3.63    1.42
   3   2  21    4.68    1.20
  -2   3  21    6.50    1.31
  -3   2  21    7.47    1.38
   2   3  21    6.49    1.38
   3  -2 -21   10.03    1.47
  -3  -2  21    5.18    1.48
   3  -2  21    8.28    1.59
   2  -3  21    7.25    1.49
  -2  -3  21    7.50    1.52
  -2   3  21    5.50    1.07
  -3  -2  21    6.13    1.28
  -2  -3 -21    6.61    1.28
  -2   3  21    9.97    1.85
  -2  -3  21    3.58    1.08
  -3   2  21    6.23    1.10
   3   2  21    4.68    1.53
  -3   2 -23   -0.11    0.37
  -3  -2 -23    1.91    0.93
   3   2 -23    0.06    0.44
  -3  -2 -23    0.57    0.41
  -2  -3 -23    0.42    0.40
   2   3 -23    0.28    0.44
   2  -3 -23    0.18    0.42
  -3  -2  23    0.41    1.17
   2  -3  23   -0.70    1.06
  -3   2  23    0.81    0.90
  -2  -3  23   -0.28    0.83
   3  -2  23    0.39    1.15
  -3   2  23   -0.37    1.06
  -3  -2  23    0.13    0.50
   3  -2 -23    0.55    1.02
  -2   3  23   -0.28    0.98
  -2  -3  23    1.13    1.01
   2   3  23    0.53    0.91
   3   2  23    1.74    1.25
   2  -3 -23    1.46    1.15
   2  -3  23    1.08    1.23
   3   2  23   -0.38    1.06
  -2   3  23   -0.38    1.10
  -3   2  23    1.12    0.75
   3   2  23    1.57    1.00
  -2  -3 -23   -0.84    0.81
  -2   3  23    0.37    0.53
  -3  -2  23    0.29    0.81
  -2   3  23    0.42    0.65
   2  -3 -23   -0.08    0.54
   2   3 -23    0.58    0.43
   3   2 -23    0.38    0.50
   2   3 -23    0.50    0.44
   3  -2 -23    0.65    0.41
   2  -3 -23   -0.21    0.44
  -2  -3 -23    0.43    0.48
  -2   3 -23    0.91    0.52
  -3  -2 -23    1.09    0.48
   3   2 -23    0.51    0.41
  -3   2 -23    0.57    0.48
  -2   3 -23    0.44    0.54
   2  -3 -23   -0.23    0.52
   2  -3 -23    0.38    0.56
   3  -2 -23    1.22    0.50
   3   2 -23   -0.24    0.42
  -2  -3 -23    0.72    0.55
   2   3 -23    0.24    0.46
   3  -2 -23    0.85    0.46
  -3  -2 -23    0.14    0.42
   2   3 -23    0.19    0.45
  -2  -3 -23   -0.28    0.57
  -3  -2 -23    0.75    0.55
   3   2 -23    0.98    0.55
  -3   2 -23    0.52    0.45
  -3  -2 -23    0.35    0.45
  -2   3 -23    0.12    0.43
  -2   3  25   -2.16    1.25
   2  -3  25   -1.18    1.22
  -2  -3 -25    0.62    0.94
   3  -2  25    0.83    1.07
   3   2  25    0.85    1.38
   2  -3  25   -0.41    1.02
  -2   3  25    0.86    1.26
   3  -2  25   -3.07    1.22
  -2  -3  25    0.41    1.08
   2   3  25    0.87    1.48
  -2   3  25   -0.38    0.62
  -2  -3  25   -0.31    0.93
  -3  -2  25   -0.38    0.47
  -2  -3  25    0.32    0.28
   3   2  25    3.87    1.84
  -3  -2  25   -0.33    1.02
  -3  -2  25    0.93    1.01
   3   2  25    0.88    1.10
  -3  -2  25    0.89    1.20
   2   3  25    1.78    1.11
  -3   2  25    0.38    0.70
  -2  -3  25    0.32    0.25
   2  -3 -25    0.32    1.06
   3  -2 -25    1.53    1.16
  -3   2  25   -1.51    1.22
  -3  -2 -25   -0.54    0.55
  -3   2 -25    0.07    0.47
  -2   3 -25    0.13    0.49
   3   2 -25   -0.17    0.52
   2   3 -25    0.65    0.54
   2  -3 -25   -0.09    0.51
  -3   2 -25   -0.16    0.44
   3  -2 -25    0.56    0.47
   3   2 -25   -0.24    0.45
   2   3 -25    0.47    0.54
  -2   3 -25   -0.16    0.48
  -2  -3 -25    0.16    0.46
   2  -3 -25    0.39    0.51
  -3  -2 -25   -0.16    0.53
   3  -2 -25    0.39    0.57
   3   2 -25    0.68    0.56
  -2  -3 -25    0.16    0.48
   2   3 -25    0.07    0.43
   3   2 -25    0.34    0.46
   2  -3 -25    0.08    0.49
   3  -2 -25   -0.10    0.60
   2  -3 -25    0.31    0.67
  -2   3 -25    1.13    0.52
  -3  -2 -25   -0.09    0.54
  -2  -3 -25    1.32    0.66
  -3  -2 -25    0.08    0.47
   2   3 -25    0.18    0.48
  -3  -2 -25    0.30    0.40
   2  -3 -25    1.04    0.52
   3   2 -25   -0.25    0.47
   2   3 -25    0.32    0.49
  -3  -2 -25    0.61    0.95
  -2  -3 -25    0.59    0.41
  -3  -2 -25    0.29    0.42
  -2   3 -25   -0.64    0.53
  -3   2 -25    0.06    0.50
   3   2  27   20.39    3.14
  -2  -3  27   18.69    2.69
  -3  -2  27   15.94    2.55
  -3  -2  27   17.90    1.91
   2  -3  27   16.14    2.76
  -3  -2  27   19.92    2.57
   3   2  27   21.90    2.66
  -3  -2  27   17.56    2.85
   2   3  27   18.46    2.54
   2   3  27   17.68    2.89
  -2  -3  27   17.45    2.56
  -3   2  27   17.39    2.16
  -3   2  27   15.13    2.45
   3  -2 -27   20.82    2.68
   3  -2  27   19.62    2.92
  -2   3  27   18.77    2.15
  -2   3  27   19.55    2.94
   2  -3 -27   21.57    2.81
   3  -2  27   19.93    2.94
   2  -3  27   22.63    3.07
  -2   3  27   21.22    2.58
   3   2  27   23.09    3.08
   2  -3 -27   17.01    1.87
  -2  -3 -27   17.14    1.87
   3   2 -27   17.02    1.86
  -3  -2 -27   21.43    1.93
   3  -2 -27   20.83    1.91
   2   3 -27   16.75    1.88
  -2   3 -27   19.09    1.89
  -3   2 -27   17.69    1.89
   3   2 -27   16.50    1.88
   3  -2 -27   15.02    1.87
   2   3 -27   18.44    1.89
   3   2 -27   16.68    1.83
   2   3 -27   19.16    1.89
   2   3 -27   19.43    1.92
   2  -3 -27   19.80    1.92
  -2  -3 -27   18.97    1.90
   2  -3 -27   17.04    1.98
  -3  -2 -27   15.66    1.88
  -2   3 -27   19.48    1.92
   3   2 -27   16.69    1.90
   3  -2 -27   15.70    1.86
  -2  -3 -27   15.62    1.93
  -3  -2 -27   18.55    1.89
   3  -2 -27   16.99    1.97
  -2   3 -27   18.17    1.84
  -3  -2 -27   17.94    1.89
  -3   2 -27   20.81    1.91
  -3  -2 -27   17.48    1.79
  -2   3 -27   15.12    1.81
  -2  -3 -27   17.46    2.57
  -3  -2 -27   19.54    2.67
   2   3 -27   18.95    1.85
  -3   2 -27   18.81    1.82
   2  -3 -27   21.05    1.87
  -2  -3 -27   17.32    1.81
  -3  -2 -27   17.95    1.80
   3   2 -27   18.16    1.83
   3   2  29   11.90    2.69
  -2   3  29   12.53    2.22
  -2  -3  29   17.26    2.41
   3   2  29   16.02    2.33
   2  -3  29   15.97    2.66
  -3   2  29   13.67    1.75
   2  -3  29    9.85    2.39
  -3  -2  29   12.83    2.53
   3  -2  29   15.27    2.63
  -2  -3  29   16.52    2.55
  -3   2  29   10.86    2.09
   2   3  29   13.18    2.50
   3   2  29   15.13    2.61
   2  -3 -29   17.59    2.43
   2   3  29   11.35    2.15
   3  -2  29    9.87    2.37
  -3  -2  29   14.40    2.26
  -2   3  29   17.96    2.71
  -2   3  29   15.80    1.80
  -3  -2 -29   14.94    1.56
  -3   2 -29   14.54    1.54
  -2  -3 -29   13.67    1.54
   2   3 -29   13.77    1.53
   3  -2 -29   12.26    1.58
   3   2 -29   11.26    1.51
   3  -2 -29   15.43    1.58
  -3   2 -29   12.84    1.54
   2   3 -29   12.21    1.53
  -2  -3 -29   12.94    1.53
   3   2 -29   15.70    1.59
   2  -3 -29   13.44    1.56
  -3  -2 -29   12.33    1.52
  -2   3 -29   13.85    1.56
  -2   3 -29   13.81    1.59
  -3  -2 -29   14.36    1.59
   3   2 -29   14.01    1.59
   2   3 -29   13.31    1.51
  -2  -3 -29   14.33    1.59
   3  -2 -29   12.89    1.54
   2  -3 -29   13.35    1.54
   3   2 -29   14.04    1.52
  -2  -3 -29   11.86    1.56
   2  -3 -29   10.22    1.58
   3  -2 -29    8.12    1.54
  -3  -2 -29   12.09    1.53
   2   3 -29   15.35    1.59
  -3  -2 -29   13.91    1.44
  -2   3 -29   14.83    1.51
   2   3 -29   15.76    1.52
   2  -3 -29   15.05    1.50
  -3   2 -29   13.96    1.50
  -3  -2 -29   14.05    1.46
  -3  -2 -29   14.99    2.35
   3   2 -29   15.54    1.50
   3  -2 -29   15.35    2.21
  -2  -3 -29   15.15    1.49
  -2   3 -29   13.23    1.49
  -2  -3 -29   13.77    2.20
  -2   3 -31    6.50    0.95
  -3  -2 -31    9.40    1.10
  -3   2 -31    8.04    1.00
  -2  -3 -31    7.69    1.07
   3  -2 -31    5.55    1.03
   3   2 -31    5.25    1.01
  -2   3 -31    7.31    1.04
   2   3 -31    7.39    1.04
  -3  -2 -31    8.99    1.10
   2  -3 -31    7.23    1.03
  -3   2 -31    7.78    1.11
   3   2 -31    9.07    1.09
   3  -2 -31    8.14    1.11
  -2  -3 -31    5.43    0.99
  -2  -3 -31    8.48    1.15
  -3  -2 -31    6.35    1.07
   3  -2 -31    7.09    1.06
   2  -3 -31    5.91    0.98
   3  -2 -31    5.68    1.11
   2   3 -31    7.86    1.05
   3   2 -31    7.50    1.07
   2   3 -31    7.56    1.05
   3   2 -31    7.49    1.02
  -2  -3 -31    6.01    1.07
   2  -3 -31    3.68    1.04
  -2   3 -31    8.79    1.11
   3   2 -31    5.03    0.94
  -3   2 -31    8.25    1.01
  -2  -3 -31    7.84    0.97
   2  -3 -31    8.55    1.00
   2   3 -31    8.26    1.05
  -2   3 -31    7.38    1.02
  -3  -2 -31    7.55    0.98
   2  -3  31    6.93    1.90
   3  -2  31    6.98    2.04
  -2  -3  31    2.76    1.36
   2  -3  31    8.92    2.14
   3  -2  31    6.66    1.98
  -2  -3  31    5.40    1.62
  -3   2 -33    0.36    0.66
   3   2 -33    0.36    0.54
   3  -2 -33    0.13    0.80
  -2  -3 -33    0.93    0.68
   2  -3 -33    0.23    0.64
  -3  -2 -33   -0.23    0.58
   2   3 -33    0.12    0.50
   3  -2 -33    0.35    0.63
  -2   3 -33    0.57    0.51
  -3   2 -33   -0.23    0.74
   3   2 -33   -0.23    0.59
   2   3 -33    0.35    0.54
   2   3 -33    0.11    0.65
  -2   3 -33    0.12    0.68
   3  -2 -33    0.76    0.53
  -3   2 -33    0.84    0.78
  -2  -3 -33   -0.41    0.64
   2  -3 -33   -0.22    0.61
   2  -3 -33   -0.28    0.71
   3   2 -33    0.13    0.59
   3  -2 -33    0.56    0.83
  -3  -2 -33   -0.34    0.65
   3   2 -33    1.04    0.62
  -2  -3 -33    0.53    0.60
  -3  -2 -33    0.53    0.56
   2  -3 -33    0.55    0.64
   3   2 -33   -0.28    0.61
  -2   3 -33   -0.19    0.61
  -3   2 -33   -0.27    0.62
   2   3 -33   -0.09    0.59
  -2  -3 -33   -0.32    0.60
   3  -2 -33   -0.45    0.53
  -3   2 -33    0.72    0.64
  -3  -2 -33    1.18    0.66
  -2   3 -33    0.68    0.55
  -3   2 -35    7.17    1.23
   3  -2 -35    8.05    1.19
   3  -2  35    5.30    1.14
  -2   3 -35    3.85    1.10
   3  -2 -35    9.54    1.28
   2  -3 -35    7.61    1.14
  -2  -3 -35    7.66    1.19
   3   2 -35    6.18    1.18
  -3  -2 -35    7.05    1.21
  -3   2 -35    6.36    1.16
   2   3 -35    7.75    1.22
   2  -3 -35    6.25    1.26
   3   2 -35    7.66    1.11
   3  -2 -35    8.10    1.25
  -3   2 -35    7.03    1.26
  -3  -2 -35    7.61    1.23
   3  -2 -35    8.19    1.18
   2  -3 -35    8.20    1.23
   2   3 -35    9.02    1.15
   2   3 -35   10.50    1.20
   3   2 -35    9.53    1.21
   2   3 -35   10.21    1.21
  -3   2 -35    7.56    1.11
  -2  -3 -35    9.82    1.12
  -3  -2 -35    7.96    1.10
  -2   3 -35    6.37    1.11
   2  -3 -35    7.79    1.06
   3   2 -35    8.43    1.15
   3  -2 -35    9.56    1.10
  -2  -3 -35    8.01    1.17
  -3  -2 -35    7.37    1.18
   2  -3 -35    7.25    1.05
  -2   3 -35    8.23    1.12
  -3   2 -35    7.09    1.12
  -3   2 -37    3.94    1.03
   3  -2 -37    3.93    1.01
   3  -2 -37    4.55    0.95
   2  -3 -37    3.91    1.09
  -3   2 -37    5.20    0.98
   2   3 -37    3.06    0.80
   2  -3 -37    1.55    0.85
   2   3 -37    3.32    0.90
   3   2 -37    5.34    0.94
   3   2 -37    2.03    0.79
   3  -2 -37    1.61    0.98
   2   3 -37    4.57    0.97
  -3  -2 -37    2.58    0.97
  -2  -3 -37    3.10    0.90
   3  -2 -37    2.47    0.93
   3   2 -37    1.76    0.82
   2  -3 -37    4.17    0.91
  -2   3 -37    5.24    1.03
  -3   2 -37    3.50    0.92
  -2   3 -37    1.74    0.83
  -2  -3 -37    3.00    0.79
  -3   2 -37    2.57    0.78
   2   3 -37    3.29    0.91
   3   2 -37    3.95    0.94
  -3  -2 -37    2.49    0.87
   2  -3 -37    4.85    0.96
  -2  -3 -37    2.31    0.82
  -3  -2 -37    2.96    0.86
  -3   2 -37    4.03    0.90
  -2   3 -37    3.56    0.76
   3  -2 -37    4.02    0.77
   2  -3 -37    3.75    0.82
  -3   2 -39    0.90    0.87
  -3  -2 -39    0.68    0.83
  -2   3 -39    2.59    1.05
   3   2 -39    1.37    0.82
   2   3 -39    1.82    0.81
   2   3 -39    1.51    0.94
   3  -2 -39    0.85    0.88
   3   2 -39    1.87    0.81
   2  -3 -39    1.21    0.90
   2  -3 -39    1.39    0.81
   3  -2 -39    1.76    0.81
  -2   3 -39    1.15    0.87
   3  -2 -39    0.59    0.85
   2   3 -39    1.58    0.80
   3   2 -39   -0.29    0.71
  -2  -3 -39    1.58    0.90
  -3   2 -39    1.30    0.97
   2  -3 -39    1.73    0.90
   3   2 -39    0.94    0.75
  -2   3 -39    0.82    0.81
   2  -3 -39    0.46    0.76
   2   3 -39    1.87    0.85
  -3  -2 -39    1.99    0.74
  -3   2 -39   -0.58    0.88
  -2  -3 -39    0.33    0.77
  -3   2 -39    3.64    0.89
  -2  -3 -39    0.39    0.79
  -3  -2 -39    1.59    0.81
  -3  -2 -39    3.81    0.91
  -2   3 -39    2.58    0.73
   3  -2 -39    1.47    0.66
   2  -3 -39    0.57    0.60
  -3  -2 -41    7.39    1.22
  -2   3 -41    6.77    1.45
  -3   2 -41   10.80    1.54
   2  -3 -41    4.89    1.38
   3  -2 -41    6.91    1.25
   3  -2 -41    6.49    1.43
   3   2 -41    4.95    1.20
   3   2 -41    8.10    1.30
   2   3 -41    6.12    1.16
   2  -3 -41    6.33    1.23
   2   3 -41    7.42    1.32
   3  -2 -41    7.63    1.34
   2  -3 -41    5.66    1.24
   3   2 -41    6.58    1.32
  -2  -3 -41    5.00    1.18
  -2   3 -41    5.17    1.41
   3   2 -41    8.56    1.19
  -3  -2 -41    9.66    1.23
   2  -3 -41    7.90    1.18
  -3   2 -41    8.01    1.22
   2   3 -41    6.93    1.23
  -2  -3 -41    8.28    1.19
  -2   3 -41    8.25    1.23
  -2   3 -41    8.77    1.20
   2  -3 -41   11.09    1.23
  -3   2 -41    4.88    1.39
  -2  -3 -41    7.85    1.23
  -3  -2 -41    5.48    1.26
  -3  -2 -41    6.08    1.30
  -3   2 -41   11.01    1.30
   3  -2 -41    7.06    1.06
  -3  -2 -43    0.45    0.80
  -3   2 -43   -0.17    1.04
  -2   3 -43   -0.17    1.20
  -2  -3 -43    1.64    0.94
   2   3 -43    0.74    0.78
   3   2 -43    1.34    0.92
   3  -2 -43   -0.76    0.95
   3   2 -43    1.97    0.87
   2   3 -43    0.66    0.72
   2  -3 -43    0.94    0.90
   2  -3 -43   -0.15    0.96
   3  -2 -43    0.75    0.98
   2   3 -43    2.05    1.01
   3  -2 -43    0.16    0.80
   3   2 -43    0.48    1.12
   2  -3 -43   -0.64    0.93
  -3   2 -43    0.88    0.71
  -2  -3 -43    0.60    0.76
  -2   3 -43    0.77    0.84
   2  -3 -43    1.65    0.86
  -3  -2 -43   -0.48    0.78
   3   2 -43   -0.26    0.85
   2   3 -43    0.77    0.90
  -2   3 -43    0.16    1.01
  -2  -3 -43    1.69    0.84
  -2   3 -43    1.62    0.74
  -3   2 -43    0.81    0.77
   3  -2 -43    0.78    0.66
  -3  -2 -43    0.72    0.82
  -2  -3 -43    0.16    0.80
   2  -3 -43    0.61    0.69
  -2  -3 -45    4.60    1.13
  -3  -2 -45    2.80    1.01
  -3   2 -45    4.24    1.27
  -2   3 -45    3.09    1.14
   2  -3 -45    4.11    1.07
   3  -2 -45    4.18    1.15
   2   3 -45    2.10    1.17
   3   2 -45    2.13    1.05
   2  -3 -45    5.76    1.35
   3  -2 -45    5.48    1.24
   3   2 -45    2.64    1.00
   3  -2 -45    3.05    1.24
   2   3 -45    2.95    0.91
   3   2 -45    4.02    0.88
   2   3 -45    4.30    0.91
   2  -3 -45    4.00    1.13
   2  -3 -45    4.71    1.16
  -3  -2 -45    5.04    1.08
  -2   3 -45    3.94    1.15
  -3   2 -45    5.04    1.10
   3   2 -45    4.78    1.10
   2   3 -45    4.10    1.06
  -2  -3 -45    6.41    1.07
   3  -2 -45    4.11    0.82
  -3   2 -45    4.07    0.99
  -2  -3 -45    4.76    1.11
   2  -3 -45    3.08    0.84
  -3  -2 -45    5.15    1.15
  -2   3 -45    3.11    0.87
  -3  -2 -47   -0.16    0.97
  -2   3 -47    0.69    1.12
  -3   2 -47    0.85    0.93
  -2  -3 -47    1.23    0.95
   3   2  47    2.52    1.00
   2  -3 -47    1.00    0.94
   3  -2 -47    0.34    0.96
   2   3 -47    0.49    0.91
   3   2 -47    1.15    0.91
   3  -2 -47    0.76    1.03
   2   3 -47    0.42    0.69
   2   3 -47   -0.97    0.73
   3   2 -47    1.66    0.74
   2  -3 -47    1.95    0.97
   3  -2 -47   -0.80    0.93
   3   2 -47   -0.32    0.75
  -3  -2 -47    0.74    0.76
  -2  -3 -47    1.35    0.79
   3   2 -47    0.54    0.83
  -3   2 -47   -0.52    0.78
  -2   3 -47    0.13    0.89
   2  -3 -47    1.05    0.89
   2   3 -47    0.27    0.86
  -2   3 -47   -0.24    0.65
  -2  -3 -47   -1.01    0.90
  -3  -2 -47    0.15    0.89
  -3   2 -47    1.20    0.77
   3  -2 -47    0.11    0.61
   2  -3 -47    1.70    0.82
  -3   2 -49    1.34    1.05
  -3  -2 -49    2.47    1.00
  -2  -3 -49    1.52    0.95
  -2   3 -49    1.35    1.21
   3   2  49    3.63    1.10
   2  -3 -49    3.08    1.05
   3   2 -49    1.20    0.62
   3  -2 -49    1.58    1.00
   3   2 -49    0.15    0.68
   3  -2 -49    1.47    1.04
   2   3 -49    1.14    0.69
  -2   3 -49    2.49    0.76
   2   3 -49    1.60    1.04
   3  -2 -49    0.33    1.03
   3   2 -49    1.46    0.91
   2  -3 -49    2.13    1.21
  -2  -3 -49    2.29    0.86
   2  -3 -49    1.55    1.00
  -3   2 -49    1.78    0.97
  -2   3 -49   -0.39    0.98
   3   2 -49    1.98    0.82
  -3  -2 -49    2.04    0.83
   2   3 -49    0.39    0.78
   2  -3 -49    1.51    0.77
  -2  -3 -49    3.54    1.03
  -3  -2 -49    1.59    0.92
  -2   3 -49    1.58    0.70
  -3   2 -49    3.31    0.88
  -3  -2 -51    2.07    0.99
  -2   3 -51    1.30    1.08
  -2  -3 -51    3.06    0.93
  -3   2 -51    0.48    1.06
   2  -3 -51    2.85    1.12
   2   3 -51    1.08    1.07
   3  -2 -51    1.77    1.01
   3   2 -51    4.23    1.02
   3   2 -51    1.21    0.62
   2   3 -51    2.34    0.67
   3  -2 -51    3.51    1.07
  -3   2 -51    0.55    0.67
   2  -3 -51    1.73    0.98
  -2   3 -51    1.08    0.79
  -2  -3 -51    3.58    0.92
   2  -3 -51    0.50    0.95
  -3  -2 -51    3.55    0.89
  -2   3 -51    1.37    0.79
  -3   2 -51    1.70    0.85
   3   2 -51    2.55    0.94
   2   3 -51    2.41    0.93
  -3  -2 -51    3.97    0.98
  -2  -3 -51    2.83    0.87
  -3   2 -51    1.75    0.79
   2  -3 -51    1.18    0.67
  -3   2 -53    1.94    0.97
   2  -3 -53    1.44    0.88
  -2  -3 -53    1.62    0.87
  -3  -2 -53    0.83    0.81
  -2   3 -53    0.76    1.03
   3  -2 -53    0.15    0.90
   2   3 -53    0.53    0.62
   3   2 -53    1.18    0.87
   3  -2 -53    2.11    1.01
  -2   3 -53    1.40    0.66
   2  -3 -53    2.82    1.04
  -3   2 -53    1.83    0.68
   3   2 -53    2.62    0.62
   3  -2 -53    1.58    0.62
  -3   2 -53    0.45    0.78
   2   3 -53    3.21    0.82
   3   2 -53    1.31    0.91
  -3  -2 -53    2.02    0.77
   3  -2 -53    1.19    0.93
  -2   3 -53   -0.12    0.83
  -2  -3 -53    2.14    0.82
   2  -3 -53    0.70    0.86
   2   3 -53    2.02    1.08
  -3   2 -53    2.25    0.67
  -2  -3 -53    2.96    0.83
  -3  -2 -53    2.12    0.81
   3   2 -55    1.40    0.52
   2   3 -55    0.86    0.57
   2  -3 -55    1.69    0.93
  -3  -2 -55    2.10    0.84
  -2   3 -55    2.34    0.97
  -3   2 -55    1.49    0.93
  -2  -3 -55    2.66    0.84
   3   2 -55    1.53    0.99
   3  -2 -55    1.20    0.86
   2  -3 -55    0.92    0.54
   3  -2 -55    1.02    0.49
  -3   2 -55    0.64    0.58
  -2   3 -55    1.88    0.63
   2  -3 -55    2.12    0.88
  -2  -3 -55    0.87    0.65
   3   2 -55    2.51    0.84
   2   3 -55    2.72    0.91
   3  -2 -55    1.41    0.74
  -3  -2 -55    2.02    0.73
  -3  -2 -55    2.17    0.72
  -2  -3 -55    2.68    0.72
   3   2 -57    0.55    0.43
   2   3 -57    0.92    0.48
  -2   3 -57    0.70    0.55
  -2   3 -57    0.72    0.76
   3   2 -57   -0.25    0.80
  -3   2 -57   -0.12    0.71
  -3  -2 -57    0.85    0.65
   3  -2 -57   -0.94    0.75
  -2  -3 -57   -0.41    0.64
   2  -3 -57    0.23    0.74
   3  -2 -57    0.42    0.43
   2  -3 -57    0.32    0.44
  -3  -2 -57    0.96    0.62
  -3   2 -57    0.80    0.55
   3   2 -57    1.93    0.83
   3  -2 -57    0.86    0.68
  -2  -3 -57    0.42    0.59
  -3  -2 -57    0.92    0.58
   2   3 -57    0.19    0.65
   2  -3 -57   -0.19    0.64
  -2  -3 -57    2.44    0.64
  -3  -2 -57    1.23    0.59
   2  -3 -59    0.41    0.37
  -2  -3 -59    0.33    0.43
  -3  -2 -59    0.07    0.39
  -2   3 -59    1.10    0.46
  -3   2 -59   -0.07    0.45
   2   3 -59    0.16    0.37
   3   2 -59    0.19    0.34
   2   3 -59    0.11    0.83
  -3   2 -59    0.80    0.66
   2  -3 -59    0.19    0.60
   3   2 -59    0.63    0.72
  -2  -3 -59    0.99    0.56
  -3  -2 -59    0.09    0.59
  -2   3 -59    0.10    0.68
   3  -2 -59    0.20    0.66
   3  -2 -59    0.16    0.53
   2  -3 -59   -0.16    0.56
   3   2 -59    0.08    0.59
  -3  -2 -61   -0.43    0.37
  -2  -3 -61    0.51    0.35
  -2   3 -61    0.25    0.53
   2  -3 -61    0.29    0.48
   3  -2 -61    1.25    0.57
  -2  -3 -61   -0.12    0.39
   3   2 -61    0.09    0.56
  -3   2 -61   -0.39    0.52
  -3  -2 -61    0.31    0.44
   2   3 -61    0.95    0.64
   2  -3 -61   -0.06    0.45
   3  -2 -61    0.93    0.50
  -2   3 -61    0.05    0.37
   2   3 -61    0.07    0.28
  -3   2 -61    0.64    0.41
   2   3 -63    0.97    0.47
   3   2 -63    0.90    0.46
  -2   3 -63   -0.30    0.40
  -3   2 -63    0.06    0.36
  -2   3 -63    0.43    0.27
  -3  -2 -63    0.65    0.28
  -3   2 -63    0.42    0.28
  -3   2 -63    0.32    0.32
  -2   3 -63   -0.25    0.34
  -3   3   0   -0.25    0.86
   3   3   0   -0.13    0.81
   3  -3   0    0.42    0.50
  -3   3   0    0.14    0.45
  -3  -3   0    0.05    0.38
  -3   3   0   -0.67    0.90
   3   3  -2   44.70    4.16
  -3   3  -2   47.92    4.37
  -3  -3   2   43.47    4.40
  -3  -3  -2   45.65    4.45
  -3   3   2   49.53    4.29
  -3   3  -2   44.84    4.43
  -3   3   2   46.46    4.46
  -3  -3  -2   44.73    4.18
   3  -3  -2   43.58    4.27
   3  -3   2   39.28    4.41
   3   3  -2   42.59    4.39
   3  -3   2   48.76    4.20
   3  -3   4   -0.29    0.95
  -3  -3  -4    0.47    0.61
  -3   3  -4    1.57    0.54
  -3  -3  -4    1.25    0.88
   3   3   4    1.60    0.58
   3  -3  -4    1.07    0.74
   3  -3   4    1.46    0.53
  -3   3   4    1.17    0.76
   3   3  -4    1.61    0.91
  -3   3  -4    1.46    0.77
  -3  -3   4    0.97    0.79
  -3  -3  -6  170.39   13.85
  -3   3  -6  155.70   13.82
   3   3   6  157.97   13.83
   3   3  -6  158.04   13.72
  -3   3   6  156.56   13.95
  -3  -3  -6  143.36   14.09
  -3  -3   6  145.96   14.01
  -3   3   6  150.63   13.89
   3  -3   6  154.44   14.04
   3   3  -6  149.58   13.99
  -3   3  -6  160.16   13.86
  -3  -3   6  150.91   13.73
   3  -3  -6  153.73   13.89
   3   3   6  136.16   14.08
  -3  -3   8    0.46    0.67
  -3   3   8    0.61    0.83
  -3  -3   8    0.82    0.86
   3   3   8   -0.20    0.85
   3   3   8    0.81    1.03
  -3  -3  -8    0.37    0.81
  -3   3   8    0.61    0.97
   3  -3  -8    0.59    0.85
  -3   3  -8    0.40    0.57
   3   3  -8    2.10    0.92
   3  -3   8    0.17    0.89
   3  -3   8   -0.11    0.67
  -3   3   8    0.98    0.78
   3   3  -8    0.98    0.49
  -3  -3  10  254.00   22.11
   3   3  10  239.96   22.14
  -3   3 -10  241.93   21.98
   3   3  10  243.71   22.43
  -3  -3  10  244.34   22.31
  -3  -3 -10  247.87   22.14
   3  -3 -10  252.45   22.19
  -3   3  10  262.53   22.27
   3   3 -10  254.01   22.03
   3  -3  10  242.70   22.19
  -3   3  10  245.90   22.19
   3  -3  12    3.94    1.10
  -3   3  12    4.82    1.07
  -3  -3 -12    3.08    0.81
  -3   3  12    2.04    0.96
  -3  -3  12    5.10    1.08
   3  -3 -12    4.21    1.06
  -3  -3  12    3.79    0.77
   3   3  12    2.82    0.85
  -3   3 -12    1.08    0.45
   3  -3  12    3.92    0.95
   3  -3  14    5.98    1.11
  -3  -3  14    6.15    1.31
  -3   3  14    7.73    1.30
   3   3  14    5.50    1.09
   3  -3  14    3.64    1.13
  -3  -3  14    7.67    1.14
  -3   3  14    4.66    1.09
  -3  -3 -14    5.61    0.92
   3   3  16    1.08    1.09
   3   3  16    0.92    0.84
  -3   3  16    0.20    0.75
   3  -3  16   -0.42    0.91
  -3  -3 -16    0.76    0.55
  -3   3  16   -0.54    0.73
  -3  -3  16    0.28    0.88
   3  -3  16    0.71    0.79
  -3  -3 -18   90.10    8.58
   3  -3  18  103.25    8.75
  -3   3  18   88.14    8.58
  -3  -3  18   96.71    8.92
   3  -3 -18   88.47    8.80
   3  -3  18   90.17    8.74
   3   3  18   95.40    8.60
   3   3  18   89.57    8.85
  -3  -3  18   88.01    8.52
  -3   3  18   84.74    8.47
  -3  -3 -18   88.97    8.33
   3  -3 -20    0.22    0.43
  -3  -3 -20    1.07    0.46
   3  -3 -20   -0.37    0.44
  -3   3 -20   -0.06    0.42
   3   3 -20   -0.19    0.42
   3  -3 -20    0.48    0.51
   3  -3 -20    0.26    0.43
  -3  -3 -20   -0.06    0.44
  -3   3  20   -0.49    0.97
   3  -3 -20   -1.32    1.22
   3  -3  20   -0.31    1.11
   3   3  20    0.23    0.86
  -3  -3 -20   -0.24    0.88
  -3  -3 -20    0.24    0.50
  -3   3  20    0.20    0.73
   3  -3  20    1.36    1.12
  -3  -3  20    0.45    0.76
  -3  -3  20    0.35    0.89
   3   3 -20    0.24    0.34
  -3   3 -20    0.36    0.37
  -3  -3 -22   56.41    4.80
   3   3 -22   58.09    4.82
  -3   3 -22   56.32    4.82
  -3  -3 -22   57.52    5.45
   3  -3  22   61.42    5.83
  -3  -3  22   51.27    5.70
  -3  -3  22   50.15    5.36
  -3   3  22   52.77    5.46
   3   3  22   49.70    5.35
  -3  -3 -22   50.04    4.94
  -3   3  22   55.12    5.25
  -3   3  22   54.05    4.95
   3  -3 -22   53.45    4.88
   3   3 -22   51.27    4.86
   3   3 -22   52.16    4.82
   3  -3 -22   50.64    4.91
  -3  -3 -22   51.93    4.84
  -3  -3 -22   48.51    4.88
   3  -3 -22   50.78    4.86
  -3   3 -22   48.13    4.82
  -3   3 -22   51.74    4.84
   3  -3 -22   53.50    4.85
   3   3 -22   52.98    4.85
  -3  -3 -22   52.29    4.86
  -3  -3 -24    0.17    0.42
   3   3 -24    0.43    0.46
  -3   3 -24   -0.06    0.43
  -3   3  24   -0.21    0.66
   3  -3 -24    2.78    1.27
  -3  -3 -24   -0.89    1.14
  -3  -3  24    0.43    1.03
  -3  -3  24    0.87    0.99
  -3   3  24   -0.30    1.12
   3   3  24   -1.14    1.01
   3  -3  24    0.40    0.97
  -3   3  24    1.21    0.66
   3   3 -24   -0.63    0.54
   3  -3 -24   -0.38    0.52
  -3  -3 -24    0.78    0.58
  -3   3 -24    0.53    0.58
   3   3 -24   -0.62    0.57
   3   3 -24   -0.40    0.43
  -3  -3 -24   -0.08    0.41
  -3   3 -24    0.32    0.55
   3  -3 -24    0.31    0.47
   3  -3 -24    0.40    0.63
  -3  -3 -24   -0.10    0.52
  -3  -3 -24    0.06    0.40
   3   3 -24    0.66    0.52
  -3   3 -24   -0.14    0.50
   3   3 -26   93.27    8.26
   3  -3 -26   89.56    9.01
  -3  -3 -26   98.67    8.25
  -3  -3 -26   91.58    8.99
  -3   3 -26   91.90    8.26
  -3   3  26   84.76    8.95
  -3   3  26   90.72    8.68
   3  -3  26  100.46    9.42
   3   3  26   86.18    8.93
  -3  -3  26   94.42    9.41
  -3  -3  26   86.57    8.36
   3  -3  26  103.71    9.46
   3  -3  26   75.50    8.33
  -3   3  26   89.13    8.41
   3   3 -26   92.01    8.32
  -3  -3 -26   90.94    8.30
   3   3 -26   94.38    8.37
   3   3 -26   94.11    8.29
   3  -3 -26   87.49    8.30
   3  -3 -26   86.24    8.37
  -3   3 -26   96.27    8.34
  -3  -3 -26   97.89    8.25
  -3   3 -26   93.09    8.29
   3   3 -26   92.86    8.31
  -3  -3 -26   90.27    8.30
  -3  -3 -26   91.67    8.32
   3  -3 -26   93.69    8.31
  -3   3 -26   90.93    8.30
  -3   3  28   -0.67    0.70
   3   3  28   -0.35    1.09
   3  -3 -28    2.21    1.23
   3  -3  28   -0.50    1.31
   3   3  28    0.58    1.62
  -3   3  28    1.83    1.25
  -3   3  28    2.18    1.26
   3   3  28   -1.02    1.50
  -3  -3  28    0.51    0.93
   3  -3  28   -0.50    1.34
  -3  -3  28    1.85    1.18
  -3  -3 -28    0.64    0.51
  -3   3 -28    1.00    0.53
   3   3 -28    0.10    0.54
   3  -3  28    0.36    0.54
  -3  -3 -28    1.14    0.70
   3  -3 -28    0.28    0.57
   3   3 -28    0.09    0.44
  -3   3 -28    0.37    0.60
  -3   3 -28   -0.10    0.47
   3  -3 -28    0.47    0.63
   3  -3 -28    0.48    0.66
   3   3 -28    0.97    0.64
   3   3 -28    0.25    0.51
  -3  -3 -28   -0.64    0.58
  -3  -3 -28    0.13    0.41
  -3   3 -28    0.89    0.52
  -3  -3 -28   -0.37    1.08
   3   3 -28    0.90    0.52
  -3  -3 -28    0.62    0.50
  -3  -3  30   19.97    3.11
   3  -3 -30   28.50    3.33
  -3   3  30   19.10    3.01
   3   3  30   23.70    3.18
  -3  -3  30   23.27    3.45
   3   3  30   19.28    3.46
   3  -3  30   23.88    3.56
   3  -3  30   20.71    3.43
  -3   3 -30   23.10    2.42
  -3  -3 -30   22.85    2.39
   3   3 -30   22.64    2.38
   3  -3 -30   23.32    2.39
   3   3 -30   21.16    2.37
   3  -3 -30   23.60    2.49
  -3   3 -30   21.86    2.39
   3   3 -30   26.16    2.46
  -3  -3 -30   23.69    2.39
   3   3 -30   24.36    2.37
   3  -3 -30   20.56    2.37
  -3  -3 -30   26.32    2.43
  -3  -3 -30   23.81    2.28
  -3   3 -30   24.17    2.37
   3   3 -30   23.31    2.32
  -3  -3 -30   25.00    2.32
  -3   3 -30   22.78    2.33
  -3  -3 -30   27.35    3.24
   3  -3  32   -0.62    1.14
   3  -3  32    1.24    1.55
  -3   3 -32   -0.12    0.76
   3   3 -32    0.23    0.64
   3  -3 -32   -0.87    0.71
   3   3 -32    0.10    0.52
  -3  -3 -32    0.33    0.68
   3  -3 -32   -0.14    0.74
   3   3 -32    0.12    0.56
   3   3 -32   -0.67    0.67
  -3  -3 -32   -0.23    0.70
   3  -3 -32    0.34    0.70
  -3   3 -32    1.22    0.73
  -3   3 -32    0.09    0.55
   3   3 -32    0.36    0.61
  -3  -3 -32    0.08    0.52
  -3   3 -32    0.30    0.55
  -3  -3 -32    0.21    0.62
  -3   3 -34    0.51    0.87
  -3  -3 -34    0.60    0.68
   3   3 -34    0.11    0.61
   3   3 -34   -0.13    0.60
   3  -3 -34    0.90    0.78
   3  -3 -34    0.12    0.67
   3  -3 -34    0.73    0.68
   3   3 -34    0.12    0.69
  -3   3 -34    1.08    0.74
  -3  -3 -34    1.35    0.79
  -3   3 -34    0.10    0.61
  -3  -3 -34    0.55    0.53
   3   3 -34    1.38    0.71
  -3   3 -34    1.49    0.69
  -3  -3 -34    0.57    0.77
  -3   3 -36    0.83    0.82
  -3  -3 -36    0.13    0.76
   3  -3 -36    1.25    0.69
   3   3 -36    0.41    0.54
   3  -3 -36    1.13    0.90
   3   3 -36   -0.24    0.70
  -3   3 -36    0.26    0.66
   3  -3 -36    0.13    0.74
  -3  -3 -36    0.13    0.59
   3   3 -36   -0.26    0.81
  -3  -3 -36    0.10    0.59
   3   3 -36    1.27    0.71
  -3   3 -36   -0.11    0.69
  -3   3 -36    1.60    0.71
   3  -3 -36    0.42    0.62
  -3  -3 -36    0.12    0.73
  -3  -3 -38    1.94    0.82
  -3   3 -38    2.38    1.08
   3   3 -38    0.87    0.76
   3  -3 -38    0.69    0.92
  -3  -3 -38    2.38    0.83
   3  -3 -38    1.20    0.86
   3   3 -38    1.30    0.78
  -3   3 -38    1.96    0.88
   3  -3 -38    1.13    0.86
   3   3 -38    1.12    0.78
  -3   3 -38    2.14    0.82
   3   3 -38    1.82    0.70
  -3  -3 -38    0.85    0.66
   3  -3 -38    1.70    0.82
  -3  -3 -38    2.26    0.92
  -3  -3 -38    2.08    0.81
  -3   3 -38    1.69    0.70
   3  -3 -38    2.08    0.68
  -3  -3 -40   -0.41    0.83
  -3   3 -40   -0.32    0.82
   3   3 -40   -0.45    0.76
   3  -3 -40    0.54    0.88
  -3  -3 -40    0.15    0.86
   3  -3 -40    0.28    0.87
   3  -3 -40    0.60    0.82
   3   3 -40    0.59    0.86
  -3   3 -40   -0.96    0.75
   3  -3 -40    0.48    0.71
   3   3 -40    0.60    0.70
  -3  -3 -40    0.79    0.80
  -3   3 -40   -0.13    0.74
   3  -3 -40    0.11    0.59
  -3  -3 -40    1.91    0.92
  -3  -3 -40    0.15    0.79
  -3   3 -40    0.30    0.75
  -3   3 -42   12.40    1.71
  -3  -3 -42   10.40    1.54
   3  -3 -42   13.44    1.66
   3  -3 -42   12.67    1.77
   3   3 -42   13.13    1.46
  -3  -3 -42   11.37    1.73
   3   3 -42    9.33    1.56
   3  -3 -42   12.80    1.68
   3   3 -42   10.23    1.54
  -3  -3 -42   13.26    1.51
   3   3 -42   13.92    1.56
   3  -3 -42   10.37    1.52
  -3   3 -42    8.65    1.54
   3  -3 -42   11.68    1.42
  -3  -3 -42    8.98    1.46
  -3   3 -42    9.76    1.44
  -3  -3 -44    0.90    0.90
  -3   3 -44   -0.85    1.03
   3   3 -44    0.43    0.68
   3  -3 -44    0.62    0.88
   3   3 -44    0.78    0.73
   3  -3 -44   -0.97    1.00
   3   3 -44    0.48    0.92
   3  -3 -44    0.98    0.89
   3  -3 -44   -0.39    0.88
  -3  -3 -44   -0.36    0.77
  -3   3 -44   -0.26    0.82
   3   3 -44   -0.13    0.69
  -3   3 -44   -0.13    0.71
   3  -3 -44    0.12    0.70
  -3  -3 -44   -0.74    0.89
  -3  -3 -46    0.76    0.88
  -3   3 -46    0.17    1.14
   3  -3 -46    0.32    0.92
   3  -3 -46    0.20    0.97
   3   3 -46    0.31    0.71
   3   3 -46    0.95    0.66
   3   3 -46    0.32    1.00
   3  -3 -46    0.17    0.80
   3   3 -46    1.06    0.87
  -3   3 -46    1.31    0.80
   3  -3 -46    0.13    0.97
  -3  -3 -46   -0.36    0.82
   3  -3 -46    0.12    0.63
  -3  -3 -46    0.30    0.89
  -3   3 -46   -0.39    0.73
  -3   3 -48    0.17    1.04
  -3  -3 -48    0.90    0.86
   3   3 -48   -1.13    0.83
   3  -3 -48   -0.17    1.01
   3   3 -48    0.73    0.70
   3  -3 -48   -0.48    0.96
   3  -3 -48    1.54    1.04
   3   3 -48   -0.10    0.62
  -3   3 -48    0.46    0.80
  -3   3 -48    0.13    0.74
   3   3 -48   -0.53    0.92
  -3  -3 -48    1.55    0.81
   3  -3 -48    0.66    0.87
  -3  -3 -48   -1.33    0.94
  -3   3 -48   -0.37    0.71
   3  -3 -48    0.77    0.64
  -3  -3 -50   -0.29    0.86
  -3   3 -50    0.17    1.08
   3   3  50    0.67    0.93
   3  -3 -50    1.77    1.03
   3   3 -50    0.78    0.98
   3   3 -50    0.77    0.62
   3  -3 -50    0.62    0.88
   3   3 -50    1.06    0.72
  -3   3 -50    0.45    0.61
  -3   3 -50    1.13    0.83
  -3  -3 -50    0.57    0.70
   3  -3 -50    0.13    0.91
   3   3 -50    1.03    0.84
  -3   3 -50    0.23    0.58
  -3  -3 -50    0.43    0.83
  -3   3 -52    0.31    1.01
  -3  -3 -52    1.36    0.86
   3   3 -52   -0.44    0.54
   3   3 -52   -0.15    0.83
   3  -3 -52   -1.37    0.98
   3  -3 -52    1.63    1.04
  -3   3 -52    1.05    0.73
   3   3 -52    0.49    0.79
   3  -3 -52    0.12    0.77
  -3  -3 -52    0.54    0.66
  -3  -3 -52    0.93    0.81
  -3   3 -52   -0.41    0.60
   3  -3 -54    0.68    0.95
  -3   3 -54    1.28    1.00
  -3  -3 -54    1.36    0.76
  -3   3 -54    1.82    0.70
   3  -3 -54    0.39    0.53
   3   3 -54    1.10    0.54
   3   3 -54    2.02    0.84
  -3  -3 -54    0.49    0.66
   3  -3 -54    1.57    0.85
  -3  -3 -54    2.63    0.83
   3  -3 -54    1.68    0.89
   3   3 -54    0.41    0.83
   3  -3 -56   -1.09    0.77
  -3  -3 -56    0.85    0.70
  -3   3 -56    0.25    0.81
  -3   3 -56   -0.17    0.55
   3  -3 -56   -0.20    0.41
   3   3 -56   -0.60    0.46
   3  -3 -56    0.40    0.63
  -3  -3 -56   -0.09    0.59
   3   3 -56    0.60    0.70
  -3  -3 -56   -0.10    0.56
  -3   3 -58    2.28    0.85
   3  -3 -58    4.44    0.82
  -3  -3 -58    2.00    0.68
  -3  -3 -58    1.89    0.60
   3   3 -58    1.55    0.47
  -3   3 -58    1.23    0.57
   3  -3 -58    2.43    0.72
   3   3 -58    3.66    0.80
  -3  -3 -58    2.00    0.63
  -3   3 -60    0.71    0.44
   3  -3 -60   -0.41    0.57
  -3   3 -60   -0.27    0.59
  -3  -3 -60   -0.06    0.42
   3  -3 -60   -0.50    0.50
  -3  -3 -60   -0.06    0.43
  -3   3 -62    1.16    0.38
  -3   3 -62    0.95    0.51
   3   3 -62    2.30    0.65
   3  -3 -62    2.19    0.50
   3  -3 -62    2.19    0.50
  -3   3 -62    2.06    0.47
  -3  -3 -62    1.20    0.39
   0  -4   0  714.73   62.83
   0  -4   0  774.51   62.89
   4   0   0  753.02   63.07
  -4   0   0  703.06   63.04
   4   0   0  645.88   63.03
   0   4   0  655.03   63.00
   0  -4  -2  163.21   13.76
   4   0  -2  178.67   13.90
   0  -4   2  167.62   13.83
  -4   0   2  164.40   13.90
  -4   0   2  184.56   13.96
   4   0   2  171.99   13.96
   0   4   2  177.58   13.75
   0  -4   2  174.18   13.62
   4   0   2  161.67   13.94
   4   0  -2  100.59   13.54
   0   4  -2  169.27   13.84
   0   4  -2  176.00   13.61
   0   4  -2  169.42   13.67
   4   0   2  182.72   13.60
   0  -4  -4 2022.46  182.76
   0  -4   4 2057.83  182.61
  -4   0   4 2146.35  182.85
   0   4   4 2173.86  182.79
   0  -4   4 2150.75  182.77
   0   4   4 1975.62  182.76
  -4   0   4 2087.36  182.89
  -4   0   4 2105.58  182.59
  -4   0  -4 2099.01  182.88
   0   4   4 1972.61  182.77
   0   4  -4 2129.33  182.77
   0  -4  -4 2077.60  182.82
   4   0   4 2050.11  182.60
   0  -4  -6 9999.00  817.22
   0   4   6 9236.97  817.17
   0  -4  -6 9162.12  817.19
   0  -4   6 9435.84  817.02
   0   4   6 9396.85  817.19
   0   4   6 8838.38  817.17
   0   4   6 9648.31  817.22
   0  -4   6 9026.31  817.03
  -4   0   6 8535.27  817.27
  -4   0   6 9531.88  817.01
  -4   0  -6 8691.16  817.27
   0  -4   6 9509.92  817.12
  -4   0   6 9119.84  817.23
   4   0   6 9505.78  817.03
   0   4   8 1114.64   98.50
  -4   0   8 1142.07   98.30
   4   0  -8 1162.11   98.51
   0   4   8 1108.66   98.52
   4   0   8 1157.26   98.61
   0   4   8 1075.89   98.43
   0  -4  -8 1066.59   98.50
   0  -4   8 1111.29   98.35
   0  -4   8 1083.66   98.33
   0   4   8 1086.91   98.44
  -4   0  -8 1128.43   98.58
   0  -4  -8 1180.51   98.47
  -4   0  10    1.86    0.72
   0   4  10    0.36    0.78
   4   0 -10    0.51    0.58
   0  -4  10    1.44    0.58
   4   0 -10    2.22    0.87
   0   4  10   -0.53    0.90
   0   4  10   -0.15    0.81
   4   0  10    2.48    1.29
   0  -4 -10    0.28    0.75
  -4   0 -10    0.57    1.06
   0   4  10    2.46    0.88
   0  -4  10    0.60    0.68
   0  -4 -10    0.18    0.95
   0   4  12  161.63   16.01
  -4   0  12  165.52   15.91
   0  -4  12  176.65   16.01
   0  -4 -12  188.38   16.05
   4   0 -12  182.70   16.12
   0   4  12  175.36   16.19
   0  -4  12  186.79   15.84
   0   4  12  171.37   16.15
   4   0  12  171.39   16.24
   0   4  12  179.25   16.06
   4   0 -12  159.62   15.90
   0  -4  12  199.90   16.14
  -4   0 -12  193.29   15.99
   4   0  14  267.67   24.08
   0   4  14  246.74   23.80
   0  -4 -14  266.61   23.75
   0  -4  14  265.53   23.53
   0   4  14  250.09   23.95
  -4   0  14  254.25   23.69
   0   4  14  257.28   23.73
   0   4  14  251.02   23.96
   4   0 -14  266.54   23.89
   4   0 -14  274.20   23.73
  -4   0 -14  280.71   23.77
   0  -4  14  306.32   23.93
   0   4  16    3.04    1.12
   4   0 -16    2.91    1.01
   0   4  16    0.53    0.98
   0  -4 -16    1.90    0.83
   4   0 -16    4.69    1.03
  -4   0 -16    3.01    0.47
   0   4  16    2.40    0.83
   0  -4  16    3.31    0.84
   0  -4  16    3.73    0.54
   4   0  16    1.18    1.25
  -4   0  16    4.27    0.97
   0   4  16    3.04    1.20
   0  -4  16    5.89    1.05
  -4   0 -16    2.49    0.93
   4   0 -18    6.32    1.19
   4   0  18    2.97    1.32
   0   4  18    6.28    1.52
   0  -4  18    3.25    0.52
  -4   0  18    5.88    1.05
   0   4  18    3.36    1.25
   4   0 -18    3.50    1.17
   0  -4  18    5.05    1.21
   0  -4  18    4.93    1.08
   0   4  18    2.69    0.92
  -4   0 -18    2.66    1.05
  -4   0 -20   11.46    1.23
   4   0 -20   11.50    1.27
   0  -4 -20   10.91    1.25
   0  -4  20   14.38    1.98
   4   0  20   13.65    2.14
   0  -4  20   14.84    1.84
   0   4  20   10.28    1.92
  -4   0  20   10.41    1.65
  -4   0  20   10.64    1.54
   0   4  20   13.10    1.89
   4   0 -20    9.20    1.86
   0   4  20   13.70    1.57
   0  -4 -20   11.06    1.32
  -4   0 -20   12.19    1.25
   4   0 -20   13.32    1.34
   4   0 -20   10.40    1.18
   4   0 -20   14.98    1.85
   0   4 -20   10.49    1.17
   0   4 -22  105.73    9.53
   0  -4 -22  105.75    9.53
   4   0 -22  107.14    9.57
   0  -4 -22   99.69    9.55
   4   0  22  111.35   10.50
   0  -4  22  112.66   10.16
  -4   0  22  109.99   10.08
  -4   0  22  104.85    9.85
   0   4  22  105.64   10.48
   0   4  22  105.41   10.13
  -4   0  22  101.86   10.50
   0   4  22  110.36    9.88
   4   0 -22  101.16    9.51
  -4   0 -22  106.02    9.54
   4   0 -22  108.69    9.62
   0   4 -22  107.37    9.54
   0  -4 -22  103.73    9.61
  -4   0 -22   99.66    9.52
   4   0 -22  108.96    9.51
   0  -4 -22  107.35    9.50
  -4   0 -22  110.98    9.49
   4   0 -22  123.20   10.15
   0   4 -22  107.48    9.51
   0   4 -24   29.53    2.86
   0  -4 -24   31.84    2.88
   4   0 -24   28.07    2.88
   0  -4 -24   26.02    2.88
  -4   0  24   28.69    3.17
  -4   0  24   24.12    3.66
   4   0  24   34.26    3.57
  -4   0  24   29.78    3.42
   0   4  24   30.75    3.88
   0   4  24   31.50    3.60
   0  -4  24   32.89    3.56
   4   0  24   34.73    3.96
  -4   0 -24   30.82    2.87
   0  -4 -24   28.77    2.96
   4   0 -24   30.30    2.96
   4   0 -24   31.60    2.84
   0   4 -24   29.08    2.86
  -4   0 -24   27.23    2.84
  -4   0 -24   31.10    2.84
  -4   0 -24   29.88    2.81
   4   0 -24   27.49    2.81
   0   4 -24   30.19    2.83
   0  -4 -24   33.92    2.84
   4   0 -24   34.48    3.53
   0   4 -26  119.86   11.45
   0  -4 -26  131.49   11.48
   0  -4 -26  122.13   11.49
   4   0 -26  128.75   11.51
  -4   0  26  126.86   12.11
  -4   0  26  129.39   12.66
   4   0  26  127.80   12.64
   4   0  26  129.37   12.52
   0   4  26  107.72   12.06
  -4   0  26  135.91   11.81
   0  -4  26  125.40   12.22
   0   4  26  117.55   12.54
   4   0  26  129.97   12.19
   0  -4  26  122.22   12.26
   0   4  26  116.31   12.49
   4   0 -26  123.70   11.55
   0  -4 -26  130.92   11.57
  -4   0 -26  129.46   11.47
   0   4 -26  130.73   11.47
   4   0 -26  125.43   11.44
   0   4 -26  127.33   11.41
  -4   0 -26  130.08   11.47
   4   0 -26  130.38   11.43
  -4   0 -26  134.90   11.42
   0   4 -26  128.04   11.43
   0  -4 -26  127.08   11.42
   4   0 -26  136.72   12.20
   0   4 -28   62.01    5.89
   0  -4 -28   61.88    5.89
   4   0 -28   60.14    5.93
   0  -4 -28   60.56    5.93
   0   4  28   55.71    6.54
   0   4  28   63.19    7.01
   0   4  28   70.01    7.28
   0  -4  28   67.94    6.80
  -4   0  28   60.06    6.55
   4   0  28   68.67    6.72
   4   0  28   62.90    7.16
  -4   0  28   54.86    6.91
  -4   0  28   57.08    6.11
   4   0  28   66.00    7.02
   0  -4  28   67.89    6.85
   4   0 -28   62.73    5.97
   0  -4 -28   56.26    5.96
   0   4 -28   71.19    5.93
  -4   0 -28   68.17    5.92
   4   0 -28   60.36    5.86
  -4   0 -28   65.29    5.89
   0   4 -28   68.74    5.85
   4   0 -28   72.79    6.71
  -4   0 -28   66.19    5.84
   4   0 -28   65.21    5.85
   0   4 -28   66.60    5.86
   0  -4 -28   64.19    5.84
   0  -4 -30   32.77    3.09
   4   0 -30   31.77    3.12
   0   4 -30   30.71    3.11
   4   0 -30   38.27    4.07
  -4   0 -30   33.08    3.09
   0  -4  30   31.38    4.07
   0  -4  30   36.55    4.38
   4   0  30   37.84    4.65
   4   0  30   34.96    4.00
  -4   0  30   27.21    3.79
   0   4  30   24.69    4.15
   0  -4  30   32.21    4.08
   4   0  30   30.29    4.25
  -4   0 -30   29.22    3.13
   4   0 -30   31.01    3.21
   0  -4 -30   30.99    3.27
   4   0 -30   35.20    3.14
  -4   0 -30   35.27    3.20
   4   0 -30   29.79    3.21
   0   4 -30   30.96    3.14
   0   4 -30   33.09    3.08
  -4   0 -30   35.66    3.18
   0  -4 -30   34.99    3.18
   0   4 -30   28.69    3.13
   0  -4  32   -0.54    1.06
   0  -4  32    0.50    1.22
  -4   0 -32   -0.11    0.66
   4   0 -32    0.61    0.76
   0   4 -32    1.21    0.67
   0  -4 -32    1.31    0.60
   4   0 -32    0.54    0.68
   0  -4 -32    1.00    0.74
   4   0 -32    0.49    0.64
  -4   0 -32    2.04    0.81
  -4   0 -32    1.46    0.66
   0   4 -32    1.96    0.51
   0   4 -32    1.45    0.68
   4   0 -32    0.81    0.45
   0  -4 -32    0.52    0.57
  -4   0 -32    1.28    0.51
   0   4 -34   20.01    1.89
   0  -4 -34   17.56    1.83
   4   0 -34   19.75    1.88
  -4   0 -34   16.24    1.79
  -4   0 -34   17.88    1.94
   4   0 -34   16.14    1.95
   0   4 -34   16.15    1.92
   0  -4 -34   18.07    1.93
   0  -4 -34   14.05    1.93
   0  -4 -34   16.63    2.05
  -4   0 -34   17.62    1.96
   4   0 -34   14.78    1.96
   4   0 -34   17.74    1.86
   0   4 -34   15.72    1.78
  -4   0 -34   18.02    1.91
   0  -4 -34   14.74    1.84
  -4   0 -36   30.33    2.80
   0  -4 -36   27.37    2.74
   0   4 -36   25.22    2.79
   4   0 -36   28.16    2.80
  -4   0 -36   28.91    2.87
   4   0 -36   27.97    2.90
  -4   0 -36   24.29    2.96
   0  -4 -36   22.13    2.82
   0  -4 -36   24.40    2.92
   4   0 -36   30.06    2.84
   4   0 -36   26.49    2.94
   0   4 -36   29.94    2.75
  -4   0 -36   32.42    2.90
   0  -4 -36   29.10    2.88
   0  -4 -36   26.69    2.80
   0   4 -36   27.31    2.88
  -4   0 -38    1.39    0.92
   4   0 -38    1.21    0.77
   0   4 -38    2.08    0.95
   0  -4 -38    1.51    0.87
   4   0 -38    2.15    0.79
   4   0 -38    1.30    0.87
   0  -4 -38    0.82    0.79
   0  -4 -38    1.53    0.90
  -4   0 -38    1.73    0.68
   0   4 -38    2.51    0.94
   0  -4 -38    0.87    0.77
   4   0 -38    1.72    0.82
   0  -4 -38    1.98    0.82
  -4   0 -38    3.13    0.98
   0   4 -38    3.09    0.67
  -4   0 -40    2.51    1.01
   4   0  40    3.55    0.96
   0   4 -40    3.83    1.07
   0  -4 -40    5.10    1.14
   4   0 -40    2.92    1.08
   4   0 -40    3.11    0.99
   0  -4 -40    3.00    1.00
   0  -4 -40    4.37    1.10
   0  -4 -40    4.36    0.94
   4   0 -40    4.15    0.98
   0   4 -40    3.63    0.95
  -4   0 -40    6.76    1.02
  -4   0 -40    5.09    1.04
   0  -4 -40    4.64    0.97
   0   4 -40    2.69    0.73
  -4   0 -42    1.24    1.04
   4   0  42    1.06    0.85
   0  -4 -42    0.61    1.00
   0   4 -42    0.77    0.87
   4   0 -42    1.57    0.85
   0  -4 -42    0.15    0.93
   4   0 -42    0.54    0.96
   0   4 -42   -0.23    0.71
   4   0 -42    0.90    0.90
  -4   0 -42    0.36    0.83
   0   4 -42   -0.51    0.91
   0  -4 -42    0.72    0.71
   0  -4 -42    0.80    0.72
  -4   0 -42    0.57    0.87
  -4   0 -44    8.02    1.31
   4   0  44    7.84    1.39
   0  -4 -44    5.93    1.31
   4   0 -44    8.95    1.35
   0   4 -44    6.22    1.08
   4   0 -44    7.37    1.38
   0  -4 -44    5.52    1.22
   0   4 -44    5.25    1.27
   0  -4 -44    8.21    1.28
   4   0 -44    9.16    1.30
   0   4 -44    3.66    1.25
  -4   0 -44    5.44    1.18
   0  -4 -44    8.04    1.18
  -4   0 -44    9.14    1.40
  -4   0 -46    4.88    1.17
   4   0  46    5.12    1.24
   4   0 -46    5.93    1.27
   0  -4 -46    7.24    1.35
   4   0 -46    4.07    1.29
   0   4 -46    4.36    1.01
   0  -4 -46    7.54    1.25
   0   4 -46    8.86    1.33
   0  -4 -46    6.91    1.23
  -4   0 -46    6.74    1.23
   4   0 -46    6.22    1.23
   0  -4 -46    7.85    1.23
  -4   0 -46    6.82    1.32
   0  -4 -48    4.31    1.18
  -4   0 -48    6.95    1.35
  -4   0 -48    6.28    1.16
   0  -4 -48    6.49    1.21
   4   0 -48    5.24    1.12
   0  -4 -48    5.43    1.37
  -4   0 -48    4.07    1.15
   0   4 -48    6.38    1.44
   0  -4 -48    7.19    1.20
   0   4 -48    5.71    0.97
   4   0 -48    4.16    1.27
   4   0 -48    6.06    1.21
   4   0 -48    4.71    0.85
   0  -4 -48    8.28    1.46
  -4   0 -50    0.31    1.00
   0  -4 -50    1.34    0.96
  -4   0 -50    0.36    0.68
   4   0 -50    0.65    0.86
   0  -4 -50    0.48    0.81
   0  -4 -50    0.91    0.76
  -4   0 -50    0.55    0.87
   4   0 -50    0.34    0.91
   4   0 -50    0.45    0.55
   0  -4 -50    0.98    1.00
   0   4 -50    0.11    0.66
   0  -4 -52    0.98    0.85
  -4   0 -52    1.04    0.92
   4   0 -52    0.50    0.53
   0   4 -52    1.09    0.73
   0  -4 -52    2.50    1.12
  -4   0 -52   -0.67    0.77
   0  -4 -52    1.38    0.80
   4   0 -52    0.25    0.77
  -4   0 -52    0.89    0.80
   0  -4 -52    0.72    0.68
   4   0 -54    4.16    1.10
  -4   0 -54    2.58    0.97
   0  -4 -54    1.66    0.82
  -4   0 -54    2.66    0.77
   4   0 -54    1.10    0.53
   0   4 -54    0.27    0.62
   4   0 -54    1.72    0.83
   0  -4 -54    2.42    0.85
   0  -4 -54    2.23    0.72
  -4   0 -54    1.24    0.67
   0  -4 -56    1.00    0.69
   4   0 -56    0.90    0.84
  -4   0 -56    0.12    0.77
  -4   0 -56    1.14    0.63
   0   4 -56    0.78    0.56
   4   0 -56    1.34    0.44
   0  -4 -56    1.03    0.69
   4   0 -56    1.13    0.80
  -4   0 -56    1.31    0.63
   0  -4 -56    1.14    0.62
   0   4 -58    2.03    0.55
   0  -4 -58    3.95    0.78
   4   0 -58    2.91    0.91
  -4   0 -58    3.14    0.77
   0  -4 -58    4.68    0.75
   4   0 -58    3.90    0.85
  -4   0 -58    2.25    0.64
   0  -4 -58    2.67    0.61
   0   4 -60   -0.05    0.35
  -4   0 -60    0.48    0.55
   0  -4 -60    1.10    0.48
   0   4 -60    1.22    0.74
   4   0 -60    1.02    0.65
   0  -4 -60    0.79    0.49
   4   0 -60    0.22    0.55
   0  -4 -60    0.15    0.39
  -4   0 -60    1.10    0.47
   0   4 -62    0.22    0.26
  -4   0 -62   -0.52    0.34
  -4   0 -62    0.19    0.35
   0   4 -62    0.51    0.50
  -4   0 -62   -0.51    0.40
   4   0 -62    1.01    0.55
  -1   4  -1   12.52    1.42
   4   1  -1    9.92    1.37
   1   4  -1    9.06    1.15
   1   4   1    9.88    1.17
  -1  -4  -1    8.63    1.34
  -1   4  -1   11.05    1.26
   4   1   1   11.84    1.47
  -1  -4   1    8.40    1.16
   4  -1  -1    7.46    1.32
  -1  -4  -1    8.65    1.20
  -4  -1   1    8.86    1.38
   1  -4   1    9.86    1.26
  -1   4   1   11.78    1.07
   4  -1  -1    7.31    1.31
  -4   1   1    9.19    1.37
   4  -1   1   11.55    1.37
   4  -1  -1   13.02    1.10
  -4  -1  -3   66.39    5.68
  -1  -4  -3   64.15    5.91
  -1  -4  -3   58.27    5.87
  -4  -1   3   66.57    5.94
  -4   1   3   68.40    6.01
   4  -1  -3   63.68    5.74
   4  -1   3   63.60    5.99
  -1   4  -3   64.23    5.84
  -1   4  -3   56.98    5.89
  -4  -1   3   65.63    5.64
   4  -1  -3   59.23    5.98
   1   4   3   63.24    5.85
  -4  -1  -3   54.27    5.98
   1  -4   3   60.89    5.88
   1   4   3   52.38    5.90
   4   1   3   70.69    5.69
  -1  -4  -3   64.97    5.98
   4   1  -3   62.80    5.91
   1  -4  -3   58.94    5.93
   1   4  -3   58.93    5.79
  -1  -4   3   59.59    5.91
  -4  -1  -5   84.07    7.27
   4   1  -5   85.02    7.23
   4  -1   5   95.87    7.37
  -1  -4  -5   74.26    7.51
   1  -4  -5   82.35    7.50
   1   4   5   81.94    7.44
   4  -1  -5   89.45    7.62
   1   4  -5   78.15    7.35
   1  -4   5   85.01    7.21
  -4   1   5   87.03    7.59
  -1  -4  -5   79.36    7.44
  -1  -4   5   78.14    7.36
  -1  -4  -5   78.38    7.46
  -4  -1   5   74.71    7.44
  -4   1   5   82.70    7.57
  -4  -1   5   84.31    7.24
   1   4   5   68.32    7.50
  -4   1  -5   74.79    7.47
   1  -4   5   61.86    7.37
  -4   1   5   76.27    7.32
  -1   4  -5   81.08    7.41
  -4  -1  -5   74.40    7.58
   1   4   5   76.65    7.49
   1  -4   5   78.16    7.39
   1   4   5   82.15    7.45
  -1  -4   5   84.83    7.46
   4  -1  -5   83.99    7.30
   1  -4  -5   78.29    7.54
   4   1  -7 2128.47  177.91
   4  -1   7 2202.33  178.00
  -4  -1  -7 2004.72  177.94
  -1  -4   7 2117.90  178.05
  -1   4  -7 2122.13  178.01
  -1   4   7 2058.87  178.17
   1  -4   7 1773.73  178.01
  -4  -1   7 1938.08  177.91
   4  -1  -7 2137.77  177.98
   1   4   7 2064.43  178.20
   1  -4   7 2132.63  178.00
  -1   4   7 2090.23  178.12
   1   4   7 1988.17  178.11
   1  -4  -7 2045.22  178.12
   1   4   7 1936.40  178.07
  -1  -4   7 1880.50  177.82
  -4  -1  -7 2091.00  178.27
   1  -4  -7 2098.23  178.18
  -4   1   7 1987.49  177.97
   1   4   7 1946.96  178.10
  -4  -1   7 2091.26  178.09
  -1  -4   7 2019.78  178.04
  -4   1   7 1986.92  178.20
  -4   1  -7 2072.26  178.17
  -1  -4  -7 1987.51  178.11
  -1  -4  -7 2075.15  178.07
   4  -1   9  226.84   19.67
   4   1  -9  234.79   19.60
  -4  -1  -9  225.82   19.63
   4  -1   9  216.08   19.86
   1  -4  -9  206.13   19.76
  -4  -1   9  227.94   19.61
  -4   1  -9  219.99   19.83
  -1   4   9  235.04   19.90
   1   4   9  205.50   19.80
   1   4   9  223.75   19.76
   4   1   9  173.63   19.87
  -1  -4   9  225.71   19.73
  -1  -4  -9  236.36   19.77
   1  -4  -9  222.08   19.87
  -4   1   9  217.06   19.64
  -1  -4   9  219.66   19.66
  -1  -4   9  209.90   19.51
   1   4   9  217.85   19.75
   4   1  -9  225.55   19.75
  -4  -1  -9  228.58   19.95
  -1  -4  -9  230.13   19.77
   1   4   9  177.63   19.84
   1  -4   9  227.66   19.61
  -1   4   9  226.99   19.77
  -4   1   9  233.18   19.93
   4  -1  -9  220.45   19.86
  -4  -1 -11  521.28   43.04
   4   1 -11  505.42   43.01
  -1  -4  11  598.37   43.23
   4  -1  11  515.45   43.09
  -4   1  11  514.88   43.35
  -1   4  11  484.46   43.12
   4  -1 -11  484.39   43.26
   1  -4 -11  386.20   43.18
  -1  -4 -11  513.20   43.16
   1  -4 -11  468.18   43.13
  -4  -1  11  496.10   43.01
   4  -1  11  477.96   43.27
  -1   4  11  479.58   43.27
   1   4  11  501.30   43.12
  -1  -4  11  471.50   42.93
   1  -4  11  463.68   42.91
   1   4  11  447.37   43.27
   1   4  11  476.32   43.13
  -4   1  11  493.19   43.04
  -1  -4  11  469.91   43.14
   4   1 -11  508.58   43.15
  -1  -4 -11  460.51   43.08
   1   4  11  484.51   43.23
  -1  -4  11  485.83   43.00
  -4  -1 -11  501.79   43.33
  -4   1 -11  451.68   43.19
   4   1  11  483.61   43.37
   4   1 -13   98.43    8.10
  -4  -1 -13   92.60    8.10
  -1  -4  13   93.31    8.21
   4  -1  13   93.53    8.15
  -1  -4  13   79.07    7.97
   1   4  13   74.94    8.09
   1  -4 -13   86.95    8.15
   4   1  13   90.67    8.51
   4  -1  13   93.67    8.41
   1  -4  13   85.26    7.87
  -4   1  13   84.21    8.07
   1   4  13   84.34    8.31
  -1   4  13   84.52    8.32
   4   1 -13   86.55    8.18
  -1  -4  13   86.33    8.22
  -4   1  13   90.96    8.44
  -1   4  13   87.11    8.13
  -1  -4 -13   86.25    8.10
   1   4  13   88.96    8.20
   4  -1 -13   91.47    8.32
   1   4  13   86.67    8.38
  -4  -1  13   87.91    8.06
  -1  -4 -13   86.30    8.19
  -1  -4  13   89.27    7.97
   4   1 -15    2.32    0.85
  -1  -4  15    5.15    1.13
  -4  -1 -15    3.19    0.99
  -1   4  15    1.96    0.86
  -1   4  15    2.78    1.10
   4  -1 -15    2.32    1.05
   4   1 -15    3.47    0.99
  -4  -1  15    4.63    1.48
  -4  -1  15    3.69    0.86
  -1  -4 -15    1.53    0.78
  -4  -1 -15    3.29    0.64
  -4   1 -15    2.88    0.43
  -1  -4  15    3.03    1.02
   4  -1  15    3.19    1.21
   1   4  15    3.21    0.96
   1   4  15    2.32    0.86
   4   1  15    5.27    1.28
   1  -4  15    3.68    0.51
   1   4  15    2.00    1.02
   1   4  15    3.00    1.09
  -4   1  15    4.50    1.48
  -1  -4  15    2.56    0.63
  -1  -4  15    4.58    0.87
  -4   1  15    3.98    0.92
   4   1 -17   23.75    2.51
  -4  -1 -17   23.11    2.52
   1   4  17   19.57    2.33
   4   1  17   23.41    2.98
  -4  -1  17   20.08    2.42
  -1  -4 -17   20.80    2.35
  -1   4  17   19.94    2.37
  -4   1  17   21.18    2.86
  -4  -1  17   19.54    2.76
  -1  -4  17   22.27    2.17
   4  -1 -17   23.65    2.52
  -4  -1 -17   20.42    2.10
   4  -1 -17   17.18    2.57
   1   4  17   23.18    2.82
  -1  -4  17   22.11    2.64
   1   4  17   20.83    2.54
   4  -1  17   19.49    2.78
   1   4  17   21.34    2.78
  -4   1  17   21.32    2.44
  -1  -4  17   20.89    2.39
  -1  -4  17   24.65    2.60
  -4   1  17   22.19    2.39
   4   1 -17   23.99    2.63
   4   1  17   23.01    2.51
   1   4  19   86.46    9.37
  -1  -4 -19  111.58    9.07
  -4  -1  19  108.37    9.67
  -1   4  19  106.24    9.10
  -1  -4  19   99.88    9.13
   1   4  19   92.50    9.21
   4   1  19   99.36    9.61
  -1  -4  19  101.37    8.77
   1   4  19  110.45    9.64
  -4   1  19  107.21    9.19
  -1  -4  19  105.83    9.39
  -4  -1  19  103.31    9.17
   4   1  19  111.08    9.22
   4  -1  19  101.81    9.54
  -4   1  19  104.63    9.09
  -4  -1 -19   99.87    8.69
   4  -1 -19   92.26    9.32
   4   1 -19   97.43    8.72
   4  -1 -19   92.69    8.71
  -4   1 -19   93.22    8.71
  -4  -1 -19   82.58    8.70
   4  -1 -19  102.72    8.75
   1  -4 -19   87.96    8.71
   4  -1 -19  100.88    8.79
   1  -4 -19   89.73    8.75
  -4  -1 -19   90.44    8.69
   4  -1 -19  111.10    9.23
   4   1 -19  117.31    9.24
  -1   4 -19   95.81    8.67
  -4  -1 -19  108.00    9.20
  -1  -4  19  115.47    9.34
   4   1 -21    6.68    0.75
   4  -1 -21    5.33    0.71
  -1   4 -21    5.81    0.75
   1   4 -21    6.54    0.76
  -1  -4 -21    6.20    0.75
  -4   1 -21    6.80    0.75
  -4  -1 -21    5.45    1.31
   1  -4 -21    5.15    0.73
   4   1 -21    4.28    1.21
   4  -1 -21    8.10    1.42
   4  -1  21    4.91    1.43
   4   1  21    6.42    1.86
   4  -1 -21    6.60    1.52
  -4   1  21    6.57    1.23
   1   4  21    6.26    1.55
  -4  -1  21    4.93    1.25
  -4   1  21    6.78    1.11
   4   1  21    7.14    1.34
  -1  -4  21    4.23    1.11
  -4  -1  21    7.62    1.77
  -1  -4  21    5.50    0.74
   1   4  21    5.92    1.41
  -1  -4  21    5.65    1.35
  -1   4  21    4.18    1.13
  -4   1 -21    6.59    0.85
  -1   4  21    6.34    1.01
  -1  -4 -21    5.07    0.79
   4   1 -21    7.02    0.85
   1  -4 -21    5.02    0.75
   4  -1 -21    4.51    0.78
  -1   4 -21    6.09    0.77
  -4   1 -21    6.41    0.78
   4  -1 -21    5.44    0.77
  -4  -1 -21    6.23    0.81
  -1  -4 -21    5.85    0.79
   1  -4 -21    5.78    0.78
   1   4 -21    4.57    0.77
   4   1 -21    5.96    0.79
  -1  -4 -21    6.77    0.86
  -1  -4 -21    5.52    0.87
   1  -4 -21    6.42    0.90
  -4  -1 -21    6.37    0.76
   1  -4 -21    6.51    0.85
  -4   1 -21    5.40    0.77
   1   4 -21    5.89    0.78
  -1   4 -21    5.81    0.83
   4  -1 -21    4.88    0.82
   4  -1 -21    6.14    0.79
   4   1 -21    4.98    0.84
  -4  -1 -21    4.81    0.74
  -4   1 -21    4.70    0.75
  -1  -4 -23   30.40    2.78
  -4   1 -23   30.62    2.78
   4  -1 -23   33.90    3.42
  -4  -1 -23   33.82    3.48
   4   1 -23   35.47    3.48
   4  -1 -23   29.53    2.80
   1   4 -23   29.27    2.80
  -4  -1 -23   28.50    2.76
   1  -4 -23   28.91    2.78
  -1   4 -23   30.90    2.80
   4   1 -23   30.75    2.79
  -4  -1  23   31.31    3.43
   1   4  23   29.77    3.42
   1  -4  23   34.08    3.66
  -1  -4  23   32.83    3.62
   4  -1  23   34.58    3.90
   1   4  23   38.04    4.08
   1  -4  23   36.46    3.68
  -4   1  23   31.48    3.22
  -1   4  23   28.48    3.16
  -1  -4  23   22.81    3.27
   4   1  23   33.65    3.82
   4   1  23   27.15    3.82
   4   1  23   31.03    3.42
  -4  -1  23   31.13    3.14
  -4  -1  23   26.36    3.75
  -4   1  23   27.79    3.37
  -4   1 -23   30.64    2.88
  -1  -4 -23   29.39    2.85
   4   1 -23   27.35    2.85
   4  -1 -23   31.12    2.88
   1  -4 -23   31.05    2.88
   4  -1 -23   30.33    2.93
   4   1 -23   30.41    2.81
  -4  -1 -23   28.35    2.81
   1  -4 -23   32.23    2.94
  -1  -4 -23   30.93    2.94
   4  -1 -23   28.74    2.81
  -1  -4 -23   31.10    2.87
   1   4 -23   31.92    2.83
  -1   4 -23   29.22    2.84
   4   1 -23   29.36    2.90
   1  -4 -23   29.99    2.86
  -4   1 -23   29.42    2.84
  -4  -1 -23   26.31    2.81
  -4   1 -23   26.88    2.83
  -4  -1 -23   31.56    2.80
   4  -1 -23   29.02    2.84
  -1  -4 -23   29.30    2.83
   1   4 -23   28.72    2.82
  -4   1 -23   25.57    2.82
   1  -4 -23   29.30    2.82
  -1   4 -23   28.05    2.81
   4   1 -23   30.00    2.84
  -4  -1 -23   26.77    2.83
   4  -1 -25    3.31    1.19
  -4   1 -25    1.23    0.46
   4   1 -25    3.37    1.16
   1  -4 -25    1.22    0.51
   4  -1 -25    1.78    0.52
  -1  -4 -25    1.83    0.48
   1   4 -25    2.47    0.53
   4   1 -25    3.20    0.60
  -4  -1 -25    0.94    1.20
  -1   4 -25    1.77    0.56
  -4  -1 -25    1.18    0.41
   1  -4  25    1.83    1.17
  -4  -1  25    2.09    1.11
   1  -4  25    1.54    1.11
   1  -4 -25    2.37    1.14
  -1  -4 -25    1.32    0.96
   4   1  25    3.60    1.22
   4   1  25    2.47    1.61
   4   1  25    1.72    1.38
   1   4  25    3.44    1.24
  -1   4  25    0.92    1.24
  -4   1  25    1.78    1.18
  -1   4  25    5.80    1.68
   1   4  25    0.97    1.48
  -4  -1  25    0.72    0.69
  -1  -4  25    2.18    1.09
   4  -1  25    0.47    1.23
  -1   4  25    1.62    0.72
  -4  -1  25    2.40    1.57
  -4   1  25    3.08    0.86
  -1  -4  25    1.55    1.05
  -4   1 -25    0.75    0.66
  -4   1  25    0.89    0.59
   1  -4 -25    0.18    0.56
   4  -1 -25    1.11    0.67
   4   1 -25    1.32    0.53
   4   1 -25    1.25    0.57
   1  -4 -25    0.70    0.51
  -4  -1 -25    2.48    0.67
  -1   4 -25    1.71    0.53
   4  -1 -25    2.18    0.64
   1   4 -25    2.27    0.59
  -1  -4 -25    1.36    0.55
  -4   1 -25    0.82    0.50
   1   4 -25    1.68    0.55
  -4  -1 -25    1.17    0.57
   4  -1 -25    2.55    0.79
  -1  -4 -25    2.97    0.71
   4  -1 -25    1.63    0.55
   1  -4 -25    2.15    0.71
   4   1 -25    2.19    0.54
  -1  -4 -25    1.58    0.67
   1  -4 -25    0.87    0.62
  -1   4 -25    1.93    0.63
  -4   1 -25    2.36    0.63
   4   1 -25    2.52    0.70
   1   4 -25    2.33    0.60
  -4  -1 -25    1.16    0.48
  -1   4 -25    2.21    0.54
  -4   1 -25    1.22    0.55
  -4  -1 -25    2.15    0.57
  -4  -1 -27    1.70    0.48
   4   1 -27    1.84    0.53
  -4   1 -27    1.63    0.54
   1   4 -27    2.16    0.56
   1  -4 -27    0.98    0.58
  -1  -4 -27    1.42    0.48
  -1   4 -27    1.22    0.51
   4  -1 -27    1.01    0.42
   4  -1 -27    1.67    0.94
  -1   4  27   -0.49    1.34
  -1  -4 -27    1.80    0.98
   1   4  27    3.45    1.61
  -4   1  27    1.33    0.99
  -4  -1  27    2.00    1.02
   4   1  27    2.18    1.26
  -4   1  27    1.88    0.74
  -4  -1  27    1.57    1.37
   1  -4 -27    2.93    1.33
   4   1  27    3.82    1.85
   1   4  27    1.38    0.97
  -1  -4  27    2.12    1.08
   4  -1  27    2.61    1.67
   1  -4  27    4.13    1.38
  -1  -4  27    3.00    1.16
   1  -4  27    2.19    1.22
   1   4  27    2.71    1.69
  -1   4  27    1.81    0.73
   4   1  27    1.67    1.19
  -4  -1  27    0.18    0.64
  -1   4  27    1.54    1.43
   4  -1  27    2.90    1.51
  -4   1 -27    0.73    0.59
   4  -1 -27    0.51    0.58
   4   1 -27    1.55    0.61
   1  -4 -27    1.31    0.58
   1  -4 -27    1.64    0.59
  -4   1 -27    2.69    0.68
   4   1 -27    1.74    0.64
   1   4 -27    1.04    0.60
   4  -1 -27    0.28    0.56
  -1   4 -27    1.63    0.65
  -1  -4 -27    1.33    0.57
  -4  -1 -27    0.82    0.65
   1   4 -27    2.43    0.57
   4  -1 -27    1.03    0.61
  -1   4 -27    3.83    0.73
   4  -1 -27    1.38    0.53
  -4   1 -27    1.44    0.66
  -1  -4 -27    1.32    0.72
   4   1 -27    3.38    0.72
   1  -4 -27    1.90    0.71
   1  -4 -27    2.50    0.68
   4   1 -27    0.76    0.52
  -1  -4 -27    1.17    0.68
   1   4 -27    0.86    0.52
  -4  -1 -27    1.39    0.61
  -4  -1 -27    0.95    0.48
  -4   1 -27    1.34    0.54
  -4  -1 -27    1.18    0.63
  -1   4 -27    1.18    0.53
   4   1  29    1.81    1.59
  -1  -4  29    0.95    0.97
  -1   4  29    2.87    1.67
   1   4  29    2.40    1.47
  -1  -4 -29   -0.39    1.19
   4  -1  29    3.23    1.42
  -4   1  29    4.05    1.82
  -4  -1  29    4.01    1.66
   4   1  29    2.12    1.35
  -4  -1  29    1.48    1.12
   1   4  29    1.14    1.18
   4  -1  29    0.58    1.09
   1  -4  29    0.92    1.31
   1  -4 -29    0.80    1.17
   1   4  29    1.63    1.48
  -1  -4  29    3.58    1.38
   1  -4  29    1.48    1.31
   4   1  29    1.86    1.19
  -4   1  29    0.37    1.13
  -1   4  29    0.55    1.28
   4  -1  29    3.25    1.43
  -4   1 -29    2.39    0.74
   4  -1 -29    2.76    0.67
   1  -4 -29    2.21    0.77
   4   1 -29    3.18    0.73
  -1   4 -29    3.71    0.71
   4  -1 -29    3.53    0.79
  -1  -4 -29    4.67    0.78
   4   1 -29    4.11    0.82
   1  -4 -29    4.37    0.73
   1   4 -29    2.40    0.68
  -4  -1 -29    2.78    0.73
  -4   1 -29    2.85    0.73
   1   4 -29    2.98    0.72
   4   1 -29    3.49    0.80
   4   1 -29    2.86    0.66
  -4   1 -29    2.49    0.78
   4  -1 -29    2.70    0.73
   1   4 -29    4.16    0.69
  -4  -1 -29    2.32    0.68
   1  -4 -29    1.70    0.75
   4  -1 -29    2.30    0.67
  -1  -4 -29    1.68    0.77
   1  -4 -29    2.44    0.82
  -4   1 -29    3.95    0.73
  -4  -1 -29    3.98    0.74
  -1   4 -29    3.52    0.62
   4  -1 -29    3.74    0.67
   1   4 -29    4.20    0.71
   4   1 -29    4.14    0.70
  -1  -4 -29    2.90    0.61
   4  -1 -29    0.76    1.15
   1  -4 -29    3.46    0.69
  -4   1 -29    2.99    0.63
  -4  -1 -29    3.50    0.64
   1  -4 -31  117.70    9.87
  -1  -4 -31  114.24    9.86
   1   4 -31  124.44    9.90
  -4  -1 -31  115.02    9.85
   4  -1 -31  116.17   10.84
   4   1 -31  116.01    9.87
   4  -1 -31  118.90    9.88
  -4   1 -31  116.89    9.86
   4  -1  31  128.11   11.62
   1  -4  31  115.44   11.09
  -1  -4  31   97.14   10.89
  -1  -4  31  115.40   10.90
   1  -4  31   96.42   10.98
   1  -4  31   96.53   10.82
  -4  -1 -31  116.68    9.93
  -4   1 -31  100.43    9.90
   4  -1 -31   99.39    9.92
   1  -4 -31  105.30    9.96
   4   1 -31  109.41    9.95
   1  -4 -31  108.57    9.92
  -4  -1 -31  112.40    9.93
   1   4 -31  103.65    9.88
  -1  -4 -31   98.98    9.98
   4  -1 -31  115.75    9.90
   4   1 -31  103.96    9.87
   4   1 -31  106.74    9.98
   1  -4 -31  106.34   10.01
   1   4 -31  112.49    9.92
   4  -1 -31   96.09    9.97
  -1   4 -31  120.09    9.88
  -4   1 -31  114.48    9.91
  -4  -1 -31  115.81    9.92
  -4   1 -31   88.16    9.86
  -1  -4 -31  112.00    9.92
   4  -1 -31  111.98    9.93
  -4  -1 -31  101.61    9.91
  -1   4 -31  112.08    9.92
   4   1 -31   94.68    9.90
   1   4 -31  117.57    9.94
   1  -4 -31  104.50    9.90
   4  -1 -31  101.51    9.81
  -4   1 -33   16.76    1.80
   1  -4 -33   17.46    1.83
   4  -1 -33   17.72    1.84
  -1  -4 -33   17.18    1.81
  -4  -1 -33   18.47    1.83
   4   1 -33   20.06    1.90
   1   4 -33   17.86    1.83
  -4   1 -33   16.82    1.92
  -4  -1 -33   20.62    1.97
   4  -1 -33   17.73    1.95
   4   1 -33   17.13    1.95
  -4   1 -33   14.79    1.90
  -1  -4 -33   17.57    1.90
   1  -4 -33   14.09    1.85
   1   4 -33   15.86    1.89
  -1   4 -33   16.50    1.89
  -4  -1 -33   16.92    1.93
   4   1 -33   11.78    1.86
   4  -1 -33   16.77    1.86
   4   1 -33   14.82    1.96
  -4  -1 -33   18.91    1.95
  -1  -4 -33   19.04    2.02
   1   4 -33   19.55    1.93
   1  -4 -33   14.97    2.01
   4  -1 -33   13.42    1.97
   1   4 -33   16.73    1.85
   4   1 -33   19.56    1.87
   1  -4 -33   16.96    1.94
  -1   4 -33   17.05    1.82
  -4   1 -33   17.94    1.90
   4  -1 -33   16.14    1.77
  -1  -4 -33   16.50    1.91
   4  -1 -33   20.53    1.98
  -4  -1 -33   17.12    1.89
  -4  -1 -35   -0.36    0.76
  -4   1 -35    0.13    0.76
   4   1 -35    0.13    0.63
   4  -1 -35    0.84    0.76
   1   4 -35    0.12    0.60
  -1   4 -35    0.37    0.68
   1  -4 -35   -0.74    0.76
  -1  -4 -35    0.25    0.78
   4  -1 -35   -0.26    0.71
   4   1 -35    2.02    0.71
   4  -1 -35    0.91    0.76
  -4  -1 -35    0.13    0.69
  -1  -4 -35    0.31    0.78
   4  -1 -35   -0.11    0.69
   4   1 -35    0.73    0.79
   1  -4 -35    0.79    0.80
   1  -4 -35    0.99    0.77
   1   4 -35    0.79    0.55
   1  -4 -35   -0.10    0.57
   4   1 -35    1.84    0.69
   4  -1 -35    0.93    0.65
  -1  -4 -35    0.48    0.66
   1   4 -35    0.41    0.65
  -4  -1 -35    0.67    0.56
  -4   1 -35   -0.88    0.61
  -1  -4 -35    0.58    0.69
  -4   1 -35    0.23    0.71
  -4  -1 -35    0.47    0.69
   4  -1 -35    0.51    0.49
   1  -4 -35    0.57    0.63
  -4  -1 -35    0.76    0.69
  -1   4 -35    0.39    0.58
  -4   1 -37    0.14    0.91
  -4  -1 -37    0.26    0.64
   4  -1  37    0.56    0.74
   4  -1 -37    0.90    0.83
   4   1 -37    0.14    0.75
   1   4 -37    0.13    0.75
   4  -1 -37   -0.14    0.74
  -1   4 -37   -0.54    0.75
   1  -4 -37    0.53    0.70
  -1  -4 -37   -0.27    0.72
   4   1 -37    0.85    0.79
   1   4 -37    0.12    0.63
   1  -4 -37    0.50    1.00
   1  -4 -37   -0.13    0.67
   4  -1 -37    0.48    0.83
  -4  -1 -37    0.14    0.94
  -1  -4 -37    0.33    0.79
   4   1 -37    0.62    0.77
   4  -1 -37    1.35    0.78
  -1  -4 -37    0.31    0.61
   4  -1 -37    0.78    0.71
   4   1 -37    1.22    0.69
  -4  -1 -37    0.83    0.59
   1  -4 -37   -0.11    0.62
   1   4 -37    0.55    0.73
  -4   1 -37   -0.21    0.70
  -1  -4 -37    1.35    0.74
  -4   1 -37    0.38    0.67
   1  -4 -37    1.07    0.70
  -1   4 -37    0.93    0.58
   4  -1 -37    0.36    0.50
  -4  -1 -37    1.14    0.81
  -4  -1 -39   -1.40    0.86
  -4   1 -39    0.15    0.83
   4  -1  39    0.77    0.75
   4  -1 -39    1.90    0.90
   4  -1 -39   -0.45    0.86
   1   4 -39   -0.29    0.78
  -1  -4 -39    0.28    0.70
   1  -4 -39   -0.57    0.73
  -1   4 -39   -0.14    0.69
   4  -1 -39    0.53    0.74
  -4  -1 -39   -0.15    0.85
   1  -4 -39   -0.28    0.81
   4   1 -39    0.16    0.88
   1  -4 -39    0.35    0.93
   4  -1 -39   -0.86    0.94
   4   1 -39    0.13    0.67
   1   4 -39    0.75    0.64
   1   4 -39    0.35    0.69
  -4   1 -39   -0.23    0.63
  -4  -1 -39    1.22    0.72
  -1  -4 -39   -0.55    0.75
   4  -1 -39    0.24    0.75
   4   1 -39    0.71    0.74
   1  -4 -39    0.91    0.84
  -4   1 -39    0.13    0.71
  -1   4 -39    0.11    0.63
  -1  -4 -39   -0.13    0.69
   1  -4 -39   -0.37    0.71
  -4  -1 -39   -0.54    0.77
   4  -1 -39    0.09    0.50
  -4  -1 -41    1.33    0.91
  -4   1 -41    0.62    0.98
   4  -1  41    1.76    0.87
  -1   4 -41    1.82    0.92
   4  -1 -41    0.63    0.87
  -1  -4 -41    1.95    0.92
   1  -4 -41   -0.90    0.84
   1   4 -41    0.45    0.97
   4   1 -41    2.37    0.94
   1  -4 -41    0.30    0.92
   1  -4 -41    1.47    0.94
  -4  -1 -41    2.06    1.15
   4  -1 -41    1.54    0.89
   4   1 -41    0.86    0.93
   1   4 -41    1.00    0.77
   4  -1 -41    0.36    0.91
   4   1 -41    0.25    0.76
   1   4 -41    0.25    0.78
  -1  -4 -41    1.63    0.80
  -4  -1 -41    1.39    0.72
   1  -4 -41    1.31    0.79
  -4   1 -41    0.95    0.79
   4  -1 -41    1.25    0.88
  -1   4 -41    2.12    0.71
  -4   1 -41    1.53    0.81
  -4  -1 -41    1.00    0.90
  -1  -4 -41   -0.13    0.74
   1  -4 -41    0.90    0.79
   4  -1  43    1.56    0.89
  -4   1 -43    0.97    0.83
  -4  -1 -43    2.77    0.98
   4   1  43    1.61    1.04
  -1  -4 -43    0.78    0.85
   1   4 -43    0.47    0.94
  -1   4 -43    0.16    0.75
   4  -1 -43    0.99    0.79
   1  -4 -43    1.09    0.97
   4   1 -43    3.79    1.07
   4  -1 -43    0.15    0.76
   1  -4 -43    1.88    1.05
   1  -4 -43    3.39    1.08
   1   4 -43    1.59    0.82
  -1   4 -43    1.61    0.70
   4  -1 -43    2.06    0.99
   4   1 -43    1.42    0.95
  -1  -4 -43    2.66    0.85
   1  -4 -43    0.50    0.75
   4   1 -43    0.91    0.80
  -4   1 -43    1.48    0.84
  -4  -1 -43    0.72    0.78
   1   4 -43    2.71    0.92
   4  -1 -43    1.44    0.85
   1  -4 -43    1.31    0.79
  -1   4 -43    1.69    0.69
  -1  -4 -43    1.53    0.83
  -4   1 -43    1.87    0.85
  -4  -1 -43    0.44    0.87
  -4  -1 -45    2.37    0.93
  -4   1 -45    0.17    1.13
   1   4 -45    0.17    1.24
  -1  -4 -45   -0.15    0.93
   4   1  45    1.83    1.00
   4  -1 -45   -0.17    0.86
   1  -4 -45    0.96    0.94
   1   4 -45    1.28    0.83
  -1   4 -45    1.63    0.79
   4   1 -45    1.43    0.93
   4   1 -45    0.75    0.91
   4  -1 -45    1.67    0.85
   4   1 -45    0.70    0.66
   1  -4 -45    1.78    1.05
   1   4 -45    0.11    0.72
   4  -1 -45    0.95    1.03
   1   4 -45    1.06    0.89
   4  -1 -45    0.40    1.03
  -4  -1 -45    3.19    0.93
   4   1 -45    1.20    1.01
  -4   1 -45    0.25    0.82
  -1  -4 -45    1.85    0.92
   1  -4 -45    0.38    0.74
   1  -4 -45    2.92    0.88
  -4  -1 -45    2.11    1.00
  -1  -4 -45    1.13    0.91
  -1   4 -45    3.22    0.77
  -4   1 -45   -0.73    0.83
  -1   4 -45    1.61    0.99
  -1  -4 -45    1.11    0.97
  -1  -4 -47    1.82    0.97
  -4   1 -47    1.00    1.11
  -4  -1 -47    0.32    0.87
   4   1  47    1.77    1.03
   1  -4 -47    0.16    0.84
  -1   4 -47    0.12    0.62
   4  -1 -47    2.09    1.15
   1   4 -47    0.11    0.69
   4  -1 -47   -0.15    0.94
   4   1 -47    1.77    0.94
   4   1 -47    0.69    0.60
   4  -1 -47    0.17    1.09
   1   4 -47    0.32    0.91
   1  -4 -47    1.13    0.98
  -4  -1 -47   -0.49    0.77
  -1  -4 -47    1.73    0.85
   1  -4 -47    0.13    0.73
   1   4 -47    0.40    0.82
  -4   1 -47    0.25    0.88
   4   1 -47    0.27    0.80
  -1  -4 -47    0.57    0.82
   1  -4 -47    1.58    0.80
  -4  -1 -47    1.50    0.97
  -4   1 -47    0.14    0.91
  -4   1 -49    0.16    1.20
  -4  -1 -49    4.82    1.13
  -1  -4 -49    4.46    1.07
   4  -1 -49    3.85    1.22
   4  -1 -49    4.66    0.81
  -1  -4 -49    2.98    1.21
   4   1 -49    4.42    0.80
   1   4 -49    3.11    0.91
   4   1 -49    5.73    1.13
   1  -4 -49    3.76    1.10
   4  -1 -49    3.63    1.22
  -1   4 -49    4.12    0.99
   4  -1 -49    6.17    1.34
   1   4 -49    4.24    1.07
   4   1 -49    4.76    1.12
   1  -4 -49    3.27    0.99
   1   4 -49    4.43    1.05
  -4  -1 -49    4.76    0.91
  -4   1 -49    3.45    1.05
  -1  -4 -49    3.75    0.96
   1  -4 -49    2.22    1.09
  -4  -1 -49    2.62    1.02
  -4   1 -49    5.38    1.09
   1  -4 -49    6.63    1.02
  -1  -4 -49    5.40    1.11
  -4  -1 -51    0.60    0.85
  -1  -4 -51    0.43    0.78
  -4   1 -51   -0.94    0.91
   1  -4 -51   -0.29    0.86
   4  -1 -51    0.96    1.11
   1   4 -51    0.20    0.65
   4   1 -51    1.05    0.55
  -1  -4 -51    0.64    0.99
  -1   4 -51    0.32    0.65
   1  -4 -51    0.16    1.00
   4  -1 -51   -0.17    0.90
   4   1 -51    0.15    0.74
   4  -1 -51    0.69    0.52
   1   4 -51    0.13    0.75
  -4   1 -51    0.59    0.72
  -1  -4 -51    0.81    0.78
   4   1 -51   -0.64    0.88
   1  -4 -51    0.12    0.76
  -4  -1 -51    1.47    0.78
   1  -4 -51   -0.83    0.72
  -4   1 -51    1.41    0.78
  -1  -4 -51   -0.26    0.76
  -4  -1 -51    1.92    0.92
   1   4 -51    0.15    0.86
  -4   1 -53   -1.31    0.92
  -4  -1 -53   -0.55    0.73
  -1  -4 -53    2.88    0.82
   1  -4 -53    0.27    0.84
   4   1 -53   -0.15    0.98
   4   1 -53    0.47    0.49
   1   4 -53    0.55    0.60
   4  -1 -53    1.35    0.97
  -4   1 -53    1.13    0.73
   4  -1 -53   -0.70    0.48
  -1   4 -53    0.10    0.57
   1  -4 -53    0.15    0.87
   1   4 -53    0.82    0.85
  -1  -4 -53    0.11    0.74
   1  -4 -53   -0.45    0.70
   4   1 -53    0.48    0.77
  -4  -1 -53   -0.42    0.68
  -1  -4 -53    0.72    0.69
  -4  -1 -53   -0.87    0.76
   1  -4 -53    0.21    0.60
  -4   1 -53    0.57    0.72
  -1   4 -55   -0.09    0.59
   1   4 -55    0.16    0.57
   4   1 -55    0.14    0.44
   4  -1 -55    0.40    0.97
  -4  -1 -55   -0.25    0.75
   1  -4 -55    0.37    0.76
  -1  -4 -55   -0.12    0.69
  -4   1 -55   -0.52    0.87
   4   1 -55   -0.96    0.87
   4  -1 -55    1.13    0.47
  -4   1 -55    0.46    0.68
   1  -4 -55   -0.51    0.69
   4   1 -55    0.43    0.74
  -1  -4 -55   -0.87    0.64
   1   4 -55    0.21    0.87
   1  -4 -55    1.07    0.59
  -1  -4 -55   -0.94    0.62
  -4  -1 -55    0.22    0.64
  -4   1 -55    0.29    0.62
   4  -1 -55    1.90    0.94
   1   4 -57    0.55    0.47
  -1   4 -57    0.52    0.52
  -4   1 -57    1.25    0.79
  -1  -4 -57    1.67    0.62
  -1   4 -57   -0.12    0.83
  -4  -1 -57   -0.11    0.66
   4   1 -57    0.85    0.81
   1  -4 -57    0.63    0.67
   4  -1 -57    2.38    0.84
  -4   1 -57    2.10    0.64
   1  -4 -57    0.61    0.46
  -4  -1 -57    0.81    0.58
   1  -4 -57    0.72    0.67
   4   1 -57    2.00    0.75
  -1  -4 -57    0.42    0.52
  -4  -1 -57    0.70    0.58
  -1  -4 -57    1.09    0.60
  -4   1 -59   -0.34    0.47
  -1  -4 -59    0.43    0.44
   1  -4 -59   -0.65    0.41
  -4  -1 -59   -0.07    0.47
  -1   4 -59   -0.37    0.44
   1   4 -59    0.55    0.39
   1  -4 -59    0.08    0.49
   4   1 -59    0.16    0.60
  -1  -4 -59    0.07    0.44
  -4  -1 -59   -0.09    0.56
   4   1 -59    0.31    0.67
   1  -4 -59    1.34    0.60
  -1   4 -59    0.82    0.70
  -1  -4 -59    0.54    0.51
   4  -1 -59   -0.20    0.70
  -4   1 -59    0.66    0.60
  -4  -1 -61    0.38    0.38
  -1  -4 -61    0.47    0.34
  -4   1 -61    0.46    0.43
   1  -4 -61    0.66    0.44
   1  -4 -61    1.43    0.47
   4  -1 -61    1.13    0.57
  -4   1 -61   -0.22    0.47
  -4  -1 -61    0.44    0.45
  -1   4 -61    1.07    0.56
   4   1 -61   -0.59    0.59
  -1   4 -61    0.61    0.35
  -4   1 -61   -0.11    0.39
   1   4 -61    0.52    0.30
   1  -4 -61    0.15    0.29
   1   4 -63    0.05    0.41
  -1   4 -63    0.69    0.38
   4   1 -63    0.75    0.43
   4  -1 -63   -0.06    0.39
   1   4 -63    1.44    0.52
  -1   4 -63    0.79    0.45
  -4  -1 -63    0.62    0.30
  -4   1 -63    0.16    0.31
  -4   2   0  683.20   56.70
  -2   4   0  638.20   56.46
  -2   4   0  682.88   56.73
  -2  -4   0  659.45   56.71
  -2   4   0  634.31   56.70
   2   4   0  637.19   56.51
  -2  -4   0  639.43   56.61
   4  -2   0  617.88   56.69
   2   4   0  640.51   56.69
   4   2   0  645.87   56.69
   2  -4   0  600.79   56.68
  -4  -2   2  291.93   24.05
   4   2  -2  261.19   24.41
  -2   4  -2  283.89   24.33
  -2   4  -2  299.68   24.34
  -2  -4  -2  230.19   24.32
   2  -4  -2  285.07   24.32
   4  -2  -2  279.05   24.36
   4  -2   2  272.82   24.31
   2  -4   2  284.25   24.32
  -2   4   2  257.82   24.16
  -2  -4  -2  271.71   24.36
   2   4  -2  259.94   24.28
  -2  -4  -2  245.29   24.24
  -4   2  -2  241.89   24.39
   4   2  -2  284.13   24.29
   4   2   2  268.84   24.08
   2   4   2  273.93   24.20
  -4   2   2  283.38   24.35
   4  -2  -2  268.35   24.20
  -4  -2   4 1186.80  106.07
   2  -4  -4 1250.81  106.40
  -2  -4  -4 1214.96  106.36
   4   2  -4 1244.18  106.43
  -4   2   4 1187.35  106.19
  -2  -4  -4 1248.01  106.38
  -4   2  -4 1155.95  106.28
  -4   2   4 1235.38  106.37
  -2   4  -4 1216.34  106.27
   2  -4   4 1189.61  106.26
   2   4   4 1194.83  106.39
   4  -2  -4 1190.45  106.35
   4  -2  -4 1215.72  106.19
   2   4  -4 1216.23  106.28
   4   2   4 1274.14  106.12
   2  -4  -4 1214.68  106.30
  -2  -4   4 1217.62  106.31
   2   4   4 1215.36  106.23
  -4  -2   4 1243.24  106.26
  -2  -4  -4 1248.90  106.25
   2  -4   4 1191.41  106.33
   4  -2   4 1099.00  106.30
   2   4   4 1103.82  106.23
   2  -4  -6 1102.60   97.19
  -2   4   6 1010.19   97.09
   4  -2   6 1005.56   97.19
  -4   2   6 1158.98   96.98
  -4   2   6 1216.47   97.19
   2  -4  -6  998.15   97.10
   2  -4  -6 1105.92   97.08
   2  -4   6 1094.09   96.99
   4   2   6 1147.21   96.92
  -2  -4  -6 1095.75   97.09
  -2  -4   6 1162.53   97.09
  -2  -4  -6 1090.24   97.15
   2   4  -6 1124.88   97.07
   2   4   6 1160.57   97.21
   2  -4   6 1055.85   96.85
   2   4   6 1109.60   97.03
   2   4   6 1095.16   97.06
  -4  -2   6 1084.10   97.00
  -2   4  -6 1101.87   96.99
  -4  -2   6 1038.87   97.17
   2  -4   6 1057.08   97.09
  -4   2  -6 1172.22   97.09
  -2  -4  -6 1083.85   97.01
   4  -2  -6 1118.72   96.97
   4   2  -6 1161.42   97.22
   4  -2   8   62.81    4.71
  -4  -2   8   45.47    4.78
  -2  -4  -8   51.98    4.69
   4  -2  -8   47.66    4.82
   4   2   8   47.86    4.53
   2  -4   8   47.43    4.67
   4   2  -8   48.01    4.85
  -2  -4  -8   37.77    4.74
  -4   2   8   51.82    4.60
   2   4   8   46.28    4.71
   2   4   8   48.68    4.93
   2  -4  -8   53.44    4.67
   4  -2   8   48.61    4.72
   2   4   8   42.48    4.61
   2  -4   8   49.55    4.51
  -4   2  -8   45.15    4.63
  -2  -4  -8   53.07    4.65
  -2  -4   8   47.72    4.66
  -4   2   8   42.39    4.77
   2  -4   8   46.48    4.47
   4  -2  -8   53.71    4.58
  -4  -2   8   46.17    4.56
  -2   4  -8   49.48    4.53
   2  -4  -8   41.61    4.75
  -2   4   8   53.22    4.78
  -2   4   8   43.91    4.62
   2  -4  -8   45.46    4.69
   4   2  -8   46.47    4.55
  -4  -2 -10  720.89   62.64
  -2  -4  10  826.87   62.76
   4  -2  10  812.54   62.78
  -2  -4 -10  643.08   62.71
   4  -2 -10  688.25   62.67
   4   2 -10  676.95   62.66
  -4   2  10  704.26   62.69
   4  -2  10  685.96   62.80
   2  -4  10  695.13   62.64
  -2  -4  10  703.25   62.78
   4   2  10  682.35   62.64
  -4   2 -10  677.77   62.74
  -4   2 -10  748.88   62.56
   2   4  10  720.85   62.96
   2  -4 -10  748.17   62.77
   2   4  10  656.23   62.80
  -4  -2  10  711.04   62.93
   4  -2 -10  760.47   62.94
  -2  -4 -10  723.92   62.73
   2   4  10  712.18   62.73
   2  -4  10  717.48   62.56
  -2  -4  10  695.94   62.50
  -2   4  10  621.37   62.72
  -2   4 -10  701.01   62.57
  -4   2  10  751.89   62.93
  -2   4  10  718.89   62.80
   4  -2  12  273.11   22.97
  -2  -4  12  282.60   22.99
  -4  -2 -12  251.67   22.89
   2  -4  12  313.73   23.17
  -4   2 -12  259.52   22.70
   2   4  12  245.62   23.18
   4  -2  12  260.48   23.09
  -4   2  12  277.87   23.22
   2   4  12  247.44   22.96
  -2  -4  12  244.34   23.05
  -4   2  12  230.34   22.92
   2  -4 -12  263.95   23.00
  -2  -4  12  252.58   22.76
  -4  -2 -12  239.91   22.84
   4   2  12  258.63   22.91
  -4  -2  12  259.89   23.20
   2  -4  12  269.61   22.94
   2   4  12  240.82   23.07
   4   2 -12  247.73   22.91
  -2   4  12  234.34   22.97
  -4  -2 -12  225.31   23.12
  -2   4  12  254.06   22.99
  -2  -4 -12  268.80   22.95
   4  -2 -12  267.00   23.17
  -4   2  12  260.25   22.92
  -2  -4  14   15.14    1.89
   2  -4  14   17.60    2.12
  -4   2 -14   16.00    1.54
  -4   2  14   18.19    1.97
   4   2 -14   15.74    1.96
  -2   4  14   14.49    1.98
  -4   2  14   12.58    1.85
   2   4  14   12.63    1.87
  -2  -4  14   17.18    1.76
   4  -2  14   14.31    2.14
   4  -2  14   16.20    1.95
   2   4  14   14.27    2.23
  -4   2  14   20.13    2.32
  -2  -4  14   17.75    2.10
   2  -4  14   16.41    1.96
   2   4  14   12.94    2.06
   4   2  14   16.96    1.94
  -4  -2 -14   16.12    1.76
  -4  -2 -14   13.96    1.86
  -2   4  14   15.02    1.92
  -2  -4 -14   17.10    1.89
  -4  -2  14   16.30    2.30
   4  -2 -14   18.59    2.25
  -2  -4  16   67.32    5.74
   4  -2  16   62.67    5.73
   2  -4  16   63.14    5.81
  -4  -2 -16   57.69    5.61
  -2  -4 -16   65.92    5.61
  -2  -4  16   62.88    5.88
  -2  -4  16   55.23    5.50
   4   2 -16   58.06    5.67
  -4  -2  16   61.67    6.09
  -4  -2 -16   54.20    5.40
   2   4  16   62.28    5.74
  -4   2  16   71.42    6.08
  -4   2  16   53.33    5.58
  -2   4  16   54.18    5.72
   4  -2  16   60.39    5.90
  -2   4  16   56.74    5.63
   2   4  16   32.43    5.64
   4  -2 -16   62.73    5.93
   2  -4  16   57.34    5.69
  -4   2  16   55.44    5.63
   2   4  16   55.75    5.89
   4   2  16   64.29    5.65
  -4  -2 -18    0.80    0.59
  -4  -2  18    2.78    1.21
   4   2  18    0.36    1.19
   4   2  18   -1.20    0.87
  -2  -4  18    3.08    1.01
  -4  -2 -18    0.92    0.55
   2   4  18    0.31    0.81
  -2   4  18    2.80    1.13
   2  -4  18    2.94    1.14
   2   4  18    1.99    1.03
   2  -4  18    1.98    1.20
  -2   4  18    1.35    0.87
   4  -2 -18    0.29    0.94
  -2  -4  18    3.20    1.15
   2  -4 -18    0.31    0.87
  -4   2  18    1.97    1.08
  -4   2  18    3.09    0.97
  -2  -4  18    2.61    0.74
   2   4  18    2.77    1.08
  -4   2  18    2.09    0.88
   4  -2  18    3.05    1.19
  -2  -4 -18    1.59    0.73
  -4   2  20    5.55    1.16
   4  -2  20    5.85    1.59
  -2   4  20    5.63    1.17
  -4   2  20    4.80    1.05
  -4  -2  20    9.25    1.85
   2   4  20    5.80    1.54
  -4   2  20    6.22    1.55
  -4  -2 -20    4.76    0.70
   4  -2 -20    4.85    1.00
   2  -4  20    3.90    1.26
   4  -2 -20    4.17    1.54
  -2  -4  20    4.23    1.25
   4   2  20    2.36    1.15
   2   4  20    4.85    1.55
  -2   4  20    1.28    1.09
  -2  -4  20    3.41    0.76
  -2  -4  20    6.57    1.11
   2   4  20    3.18    1.20
   4   2  20    6.31    1.23
   2  -4  20    3.70    1.21
  -2  -4 -20    3.16    0.96
  -4   2 -20    4.36    0.76
  -2   4  20    4.33    0.83
   2  -4 -20    4.72    0.66
   4   2 -20    4.24    0.67
  -4  -2 -20    4.09    0.72
   4  -2 -20    3.61    0.62
   2   4 -20    3.04    0.65
  -4   2 -20    4.08    0.67
  -2   4 -20    4.66    0.66
   2  -4 -20    4.42    0.71
   4  -2 -20    4.52    0.71
  -4  -2 -20    4.08    0.64
  -2  -4 -20    4.20    0.77
   2  -4 -20    4.11    0.73
  -4   2 -20    5.38    0.70
  -2  -4 -20    3.78    0.70
  -4  -2 -20    3.38    0.65
  -4   2 -20    3.98    0.67
   2  -4 -20    4.16    0.63
   2   4 -20    3.26    0.59
  -4   2 -20    3.52    0.57
   4  -2 -20    3.33    0.54
   4   2 -20    4.18    0.63
  -4  -2 -20    3.45    1.04
  -4  -2 -22    0.98    0.41
   4  -2 -22    0.89    0.46
   2   4 -22    0.89    0.46
  -4   2 -22    1.66    0.45
   4   2 -22    0.55    0.47
  -2  -4 -22    0.76    0.40
  -4  -2 -22    0.52    0.83
   2  -4 -22    1.16    0.47
  -4   2  22    1.68    0.83
   4   2  22   -1.31    1.39
  -4   2  22    1.22    1.13
   4  -2  22    0.39    1.14
  -2  -4  22    1.48    0.47
   2   4  22   -0.27    1.07
  -4  -2  22    3.39    1.47
  -4   2  22    1.30    0.92
  -2  -4 -22    0.29    0.85
   2  -4  22    1.26    1.01
  -2   4  22    2.55    1.20
  -4  -2 -22    1.77    0.40
   4   2  22    4.80    1.07
   4  -2 -22    2.39    1.08
   2  -4  22   -0.33    1.05
  -2  -4  22    1.91    0.78
   2   4  22    0.86    1.20
  -2   4  22    0.77    1.17
   2   4  22    1.55    1.62
  -4  -2  22    0.77    1.02
   4  -2 -22    3.17    1.30
  -2  -4 -22    1.67    0.64
  -2  -4  22    1.08    1.00
  -2   4  22    0.63    0.87
  -4   2 -22    1.06    0.55
  -2   4  22    1.18    0.65
   4   2 -22    0.82    0.47
   2  -4 -22    0.24    0.42
   2   4 -22    0.54    0.45
   4  -2 -22    0.58    0.50
   2   4 -22    0.61    0.43
  -4   2 -22    1.15    0.49
  -2  -4 -22    0.42    0.50
   4   2 -22    0.58    0.42
  -4  -2 -22    0.87    0.44
   2  -4 -22    0.07    0.46
  -2   4 -22    0.81    0.49
   2   4 -22    1.11    0.47
  -2  -4 -22    0.76    0.61
   4  -2 -22    0.98    0.54
   2  -4 -22    1.34    0.53
  -4  -2 -22    1.19    0.45
  -4   2 -22    2.10    0.53
   2  -4 -22    0.54    0.54
   4  -2 -22    0.29    0.57
  -2  -4 -22    0.29    0.47
  -4  -2 -22    1.50    0.48
  -4   2 -22    1.07    0.54
  -2   4 -22    0.83    0.45
  -4  -2 -22    1.73    0.49
  -4  -2 -24   -0.30    0.81
  -4   2 -24    0.36    0.48
  -4  -2 -24    0.94    0.40
   2   4 -24    0.06    0.40
  -2  -4 -24    0.79    0.45
   2  -4 -24    0.57    0.44
   4   2 -24    1.70    0.53
   4  -2 -24    0.78    0.45
  -2  -4 -24    1.25    1.04
  -2   4  24    0.93    1.17
   2  -4  24    0.37    1.04
   4  -2 -24    0.29    1.00
   4   2  24    0.28    0.81
   2  -4  24   -0.37    0.97
  -4  -2  24    0.46    1.07
  -2  -4  24    1.19    0.96
   4   2  24    3.33    1.56
  -2  -4  24    0.33    0.35
  -4   2  24    0.90    1.37
  -2  -4  24    1.65    0.86
   2   4  24    0.48    1.16
   2   4  24    1.49    1.01
   4  -2  24    2.59    1.24
  -4  -2  24    1.16    1.19
  -2   4  24    1.71    1.43
  -2   4  24    0.66    0.70
   4   2  24    0.96    1.46
  -4   2  24    1.32    0.80
  -4   2  24    0.58    0.86
  -2   4  24    0.12    0.64
  -4   2 -24    0.25    0.48
  -4   2  24    0.73    0.60
   4   2 -24    1.07    0.58
   4  -2 -24    1.00    0.65
   2  -4 -24    1.87    0.60
   2   4 -24    1.27    0.54
  -2   4 -24    0.45    0.45
   4  -2 -24   -0.16    0.47
   2   4 -24    0.15    0.48
  -4  -2 -24    0.96    0.48
  -2  -4 -24    0.08    0.47
  -4   2 -24    0.39    0.52
   4   2 -24    0.48    0.49
   2  -4 -24    0.90    0.48
  -4   2 -24    1.28    0.57
   2  -4 -24    0.08    0.55
  -4  -2 -24    0.74    0.53
   4  -2 -24    0.84    0.63
  -2  -4 -24    0.71    0.49
   4   2 -24    0.51    0.43
   2   4 -24    1.04    0.49
   2  -4 -24   -0.21    0.58
   4  -2 -24    0.53    0.53
  -2  -4 -24    0.84    0.64
   2   4 -24    0.43    0.52
  -4  -2 -24    0.96    0.48
   4   2 -24    0.41    0.54
  -2   4 -24    0.39    0.49
  -4  -2 -24    0.08    0.52
  -4   2 -24    0.15    0.46
  -2  -4 -26    2.47    0.59
   2   4 -26    3.56    0.64
   2  -4 -26    3.89    0.68
  -4   2 -26    4.39    0.69
   4  -2 -26    4.61    0.65
   4   2 -26    4.33    0.69
  -4  -2 -26    4.01    1.23
  -4  -2 -26    3.14    0.63
   2   4  26    2.95    1.07
  -4   2  26    7.02    1.70
   2  -4  26    5.86    1.63
  -4   2  26    4.52    1.29
  -2   4  26    3.08    1.36
   2  -4  26    5.92    1.67
  -2   4  26    2.85    1.36
   2  -4 -26    1.78    1.07
  -2  -4 -26    5.46    1.44
  -4   2  26    1.14    0.90
   4   2  26   -0.53    1.47
   4   2  26    3.69    1.54
  -4  -2  26    4.52    1.67
   4  -2  26    1.44    1.37
  -4  -2  26    1.55    0.74
  -4  -2  26    4.50    1.30
  -2  -4  26    3.13    1.19
   4  -2 -26    3.56    1.05
   2   4  26    3.19    1.68
  -2   4  26    5.66    1.11
   4   2  26    4.40    1.35
  -2  -4  26    5.65    1.48
  -4   2  26    2.84    0.82
  -4   2 -26    4.33    0.75
   4  -2 -26    3.98    0.81
   4   2 -26    1.09    0.69
   2   4 -26    5.09    0.75
   2  -4 -26    5.80    0.87
  -2   4 -26    3.81    0.70
   2  -4 -26    3.80    0.72
   4   2 -26    5.24    0.78
   4  -2 -26    4.31    0.82
  -4   2 -26    4.05    0.76
  -2  -4 -26    3.97    0.70
   2   4 -26    3.86    0.68
  -4  -2 -26    2.81    0.70
   4   2 -26    2.88    0.63
   2  -4 -26    3.82    0.78
   4  -2 -26    4.39    0.85
   4   2 -26    1.97    0.76
  -2  -4 -26    5.60    0.83
   2   4 -26    2.50    0.70
  -4  -2 -26    2.56    0.63
   2  -4 -26    4.35    0.85
  -2  -4 -26    2.51    0.79
   4  -2 -26    3.96    0.73
   2   4 -26    4.58    0.73
  -4  -2 -26    3.88    0.64
  -2  -4 -26    2.99    0.59
  -4   2 -26    2.99    0.70
  -4  -2 -26    4.07    0.71
  -2   4 -26    3.94    0.67
   4   2 -28   22.03    2.29
  -4   2 -28   23.06    2.28
   4  -2 -28   23.84    2.30
   4  -2 -28   20.51    2.97
   2   4 -28   23.80    2.29
   2  -4 -28   24.01    2.31
  -2  -4 -28   22.02    2.27
  -4  -2 -28   25.90    2.28
  -4  -2 -28   25.14    3.11
  -4   2  28   21.63    2.99
  -2  -4  28   19.10    3.08
   2  -4  28   27.17    3.51
   2   4  28   19.86    2.93
   4   2  28   20.90    3.19
  -4  -2  28   23.46    2.51
  -2   4  28   20.37    2.93
  -2  -4 -28   18.37    2.87
   2  -4 -28   22.77    3.09
  -4  -2  28   25.68    3.12
   4   2  28   22.05    3.02
   2   4  28   23.51    3.72
   4  -2  28   14.43    3.16
  -4  -2  28   19.65    3.35
   2  -4  28   23.00    3.38
   4   2  28   17.03    3.21
  -2   4  28   26.16    2.76
   4  -2  28   24.93    3.44
  -2  -4  28   19.84    2.94
  -4   2  28   22.47    2.70
  -4   2 -28   22.53    2.38
   4  -2 -28   23.08    2.40
   2  -4 -28   20.98    2.35
   4   2 -28   24.42    2.39
   2  -4 -28   24.36    2.40
  -4  -2 -28   24.03    2.36
   2  -4 -28   24.54    2.50
  -2  -4 -28   22.01    2.34
   4  -2 -28   21.33    2.41
   2   4 -28   24.12    2.38
   4  -2 -28   22.39    2.33
   4   2 -28   24.09    2.43
   4   2 -28   22.17    2.30
  -2  -4 -28   23.88    2.48
   2   4 -28   25.75    2.36
  -4  -2 -28   26.08    2.30
  -4   2 -28   24.71    2.35
  -4  -2 -28   24.25    2.35
  -2   4 -28   27.63    2.34
   4  -2 -28   25.11    2.38
  -4  -2 -28   22.36    2.37
  -2  -4 -28   24.49    2.36
  -2   4 -28   21.32    2.32
   4   2 -28   21.23    2.36
  -4   2 -28   24.25    2.36
   2  -4 -28   21.08    2.32
   2   4 -28   22.77    2.36
  -4   2 -30    4.00    0.69
   2   4 -30    1.75    0.54
  -4  -2 -30    2.43    0.56
  -2  -4 -30    4.98    1.51
   2  -4 -30    1.57    0.57
   4  -2 -30    1.86    0.52
   4  -2 -30    2.37    1.30
  -4  -2 -30    0.83    0.97
   4   2 -30    1.65    0.61
  -2  -4 -30    2.47    0.59
   2  -4  30    3.14    1.60
   4   2  30    1.95    1.13
   4  -2  30    1.77    1.60
   2  -4  30    1.60    1.18
  -4  -2  30    4.74    1.71
  -4   2  30    0.80    1.16
  -4  -2  30    1.97    1.20
   4  -2  30    2.89    1.57
   4   2  30    3.23    1.81
  -2  -4  30    1.04    1.04
  -2  -4  30    3.58    1.19
  -4   2 -30    2.25    0.66
   2  -4 -30    1.18    0.65
   4  -2 -30    0.47    0.63
   4  -2  30    2.23    0.78
   4   2 -30    1.74    0.71
   4  -2 -30    2.75    0.82
   4   2 -30    1.99    0.73
  -4   2 -30    2.57    0.73
   2   4 -30    1.53    0.66
  -4  -2 -30    3.68    0.78
  -2   4 -30    1.21    0.64
   2  -4 -30    2.21    0.70
  -2  -4 -30    2.18    0.73
   4  -2 -30    1.43    0.72
   2  -4 -30    0.40    0.62
   4   2 -30    1.96    0.62
  -2  -4 -30    1.06    0.76
   2   4 -30    1.82    0.63
   4   2 -30    2.12    0.68
   2   4 -30    2.21    0.66
   4  -2 -30    1.06    0.60
   2  -4 -30    2.73    0.74
  -4  -2 -30    1.62    0.76
  -2  -4 -30    2.04    0.68
  -4  -2 -30    2.31    0.60
  -4   2 -30    2.41    0.71
  -2   4 -30    3.17    0.67
  -4  -2 -30    1.78    0.71
  -2  -4 -30    1.12    0.71
   2  -4  32    8.31    2.13
   2  -4  32    3.47    1.55
  -4   2 -32    4.09    0.96
  -4  -2 -32    4.71    0.85
   4   2 -32    2.48    0.81
   4  -2 -32    3.99    0.88
   2  -4 -32    4.00    0.95
   4  -2  32    3.80    0.94
  -2  -4 -32    4.41    0.87
  -2   4 -32    4.19    0.88
   2   4 -32    2.00    0.75
  -4   2 -32    4.93    0.90
  -4  -2 -32    3.78    0.84
   4  -2 -32    3.58    0.84
   4   2 -32    4.78    0.86
   2  -4 -32    4.93    0.87
   2  -4 -32    5.77    1.00
  -4  -2 -32    4.46    0.90
   4   2 -32    1.86    0.82
  -2  -4 -32    4.31    0.82
   4   2 -32    5.22    0.79
   2  -4 -32    3.82    0.85
   2   4 -32    3.69    0.77
   2   4 -32    6.00    0.88
   4  -2 -32    3.75    0.76
   4  -2 -32    3.22    0.97
   4   2 -32    3.34    0.79
   4  -2 -32    6.34    0.85
   2  -4 -32    5.72    0.86
  -2  -4 -32    3.88    0.74
   2   4 -32    4.92    0.85
  -4  -2 -32    4.02    0.71
  -4   2 -32    4.81    0.84
  -2   4 -32    2.70    0.71
  -2  -4 -32    3.58    0.79
  -4   2 -32    4.93    0.90
  -4  -2 -32    3.22    0.84
  -4  -2 -34    3.99    0.89
  -4   2 -34    4.82    1.06
   4  -2 -34    3.75    1.05
   2  -4 -34    5.87    1.13
   4  -2  34    2.83    0.93
   4   2 -34    4.34    0.94
   4   2 -34    4.44    0.91
  -2  -4 -34    4.16    0.94
   4  -2 -34    4.64    0.99
   2  -4 -34    5.01    0.90
   2   4 -34    6.52    1.02
  -2   4 -34    4.81    1.00
  -2  -4 -34    6.10    1.06
   4  -2 -34    4.95    0.99
   2  -4 -34    5.90    0.99
  -4  -2 -34    4.52    1.02
   4   2 -34    5.52    0.90
   4   2 -34    4.64    0.96
   2   4 -34    6.44    1.00
   2   4 -34    5.58    0.94
   2  -4 -34    3.56    1.06
   4  -2 -34    4.36    1.03
   4   2 -34    4.73    0.86
   2   4 -34    5.24    0.90
  -2  -4 -34    5.34    0.85
  -4  -2 -34    6.85    0.90
   4  -2 -34    3.69    0.90
   2  -4 -34    7.15    1.06
  -4   2 -34    5.14    0.94
  -4   2 -34    4.98    0.96
  -2   4 -34    3.71    0.86
   4  -2 -34    5.28    0.85
  -2  -4 -34    5.08    1.08
  -4  -2 -34    4.97    0.92
  -4   2 -34    6.45    1.03
  -4  -2 -34    4.58    0.96
  -4   2 -36    4.10    0.97
  -4  -2 -36    2.83    0.83
   4   2 -36    3.97    0.94
   4  -2  36    2.08    0.89
   4  -2 -36    1.79    1.02
  -2   4 -36    3.91    0.93
  -2  -4 -36    3.15    0.87
   4   2 -36    2.92    0.98
   2   4 -36    1.17    0.94
   2  -4 -36    3.09    0.92
   4  -2 -36    5.00    0.96
   4   2 -36    2.24    0.78
   4  -2 -36    1.69    0.85
   4  -2 -36    4.82    1.06
   2  -4 -36    2.19    0.86
   2   4 -36    2.76    0.76
  -2  -4 -36    2.19    0.87
   4   2 -36    2.68    0.90
   2  -4 -36    3.13    0.97
  -4  -2 -36    2.79    0.87
   2  -4 -36    5.32    0.90
  -2  -4 -36    3.39    0.76
  -4   2 -36    3.82    0.82
   2   4 -36    3.74    0.85
  -4  -2 -36    3.45    0.74
   4   2 -36    3.40    0.86
   4  -2 -36    3.42    0.70
  -4   2 -36    4.49    0.86
  -4  -2 -36    4.73    0.85
   2  -4 -36    4.25    0.88
  -4   2 -36    2.10    0.95
  -2   4 -36    3.42    0.79
  -2  -4 -36    1.95    0.88
  -4  -2 -38    0.79    0.83
  -4   2 -38    0.88    0.86
   4  -2 -38    1.27    0.91
   4  -2  38    0.90    0.70
   4   2 -38    1.14    0.73
   4  -2 -38   -0.17    0.82
   4   2 -38    1.72    0.81
   2  -4 -38    0.27    0.80
   2   4 -38    0.66    0.58
   2  -4 -38    0.17    0.84
   4  -2 -38    1.43    0.88
  -4  -2 -38    2.29    0.93
   2  -4 -38   -0.14    0.87
   4   2 -38   -0.28    0.82
   2   4 -38    2.22    0.84
  -2  -4 -38    1.54    0.85
   4  -2 -38    0.29    0.79
  -2   4 -38   -0.14    0.87
  -4   2 -38    0.66    0.68
   2  -4 -38    0.33    0.68
   4   2 -38   -0.11    0.70
  -2  -4 -38    0.21    0.65
   2   4 -38    1.26    0.79
  -4  -2 -38    0.21    0.62
  -4  -2 -38    0.40    0.78
   2  -4 -38   -0.60    0.80
   4  -2 -38    0.89    0.58
  -2  -4 -38    0.39    0.77
  -2   4 -38    1.13    0.64
  -4   2 -38    0.64    0.77
  -4  -2 -40    0.98    0.78
  -4   2 -40   -0.31    0.94
   4  -2 -40    0.91    1.04
   2   4 -40   -0.76    0.75
   2  -4 -40   -0.44    0.90
   2  -4 -40    1.10    0.91
   4   2 -40   -0.27    0.72
   2   4 -40    0.82    0.74
   4  -2 -40    1.79    0.78
  -4  -2 -40    0.15    0.83
   4   2 -40    0.49    0.78
  -2  -4 -40    1.33    0.98
   2   4 -40    1.18    0.82
  -2   4 -40   -0.15    0.78
   4   2 -40    0.15    0.86
   2  -4 -40   -0.73    0.82
   4  -2 -40    0.15    0.81
  -4   2 -40   -0.23    0.79
  -4  -2 -40    0.56    0.70
   4   2 -40    0.12    0.88
   2   4 -40   -0.48    0.76
  -2  -4 -40    0.34    0.67
   2  -4 -40    0.12    0.71
   2  -4 -40    0.62    0.73
  -2  -4 -40    0.14    0.73
  -2   4 -40    0.35    0.62
   4  -2 -40    0.41    0.56
  -4  -2 -40   -0.56    0.86
  -4   2 -40    0.81    0.83
  -2  -4 -42    1.00    0.86
  -4   2 -42    0.33    0.87
  -4  -2 -42    1.03    0.77
   4   2 -42    0.85    0.93
   2   4 -42    0.69    0.71
   4  -2 -42   -0.15    0.83
   4  -2 -42    0.57    1.01
   2  -4 -42   -0.57    0.93
   2   4 -42    0.56    0.67
   2  -4 -42    0.30    0.76
  -4  -2 -42    0.16    0.84
   4   2 -42    0.10    0.61
   4   2 -42    0.29    0.85
   2   4 -42    1.23    0.89
   4  -2 -42    0.16    0.85
   2  -4 -42   -0.62    0.93
   4   2 -42   -0.16    0.79
  -2  -4 -42    0.12    0.75
   4   2 -42   -0.25    0.85
  -4   2 -42    0.12    0.63
  -4  -2 -42   -0.35    0.74
   2   4 -42    1.77    0.88
   2  -4 -42   -0.37    0.81
  -2   4 -42    0.84    0.68
  -2  -4 -42    0.70    0.68
  -4   2 -42    1.26    0.87
   2  -4 -42    0.13    0.67
  -2   4 -42    0.16    0.79
  -4  -2 -42   -0.29    0.85
   4  -2 -42    1.34    0.66
  -2  -4 -42    0.15    0.88
  -4   2 -44    2.35    1.24
  -4  -2 -44    5.62    1.15
  -2  -4 -44    4.99    1.08
   2   4 -44    2.69    1.05
   2  -4 -44    4.62    1.13
   4   2 -44    3.40    1.12
   4  -2 -44    5.99    1.33
   4   2 -44    3.96    1.13
  -4  -2 -44    2.84    1.11
   2   4 -44    3.87    0.94
  -2   4 -44    5.13    1.01
   4  -2 -44    3.77    1.03
   4  -2 -44    4.86    1.32
   4   2 -44    4.59    0.86
   2  -4 -44    4.42    1.16
   2  -4 -44    5.24    1.28
   2   4 -44    4.35    0.91
   2  -4 -44    3.59    1.10
  -2  -4 -44    2.65    0.94
  -4   2 -44    2.66    1.03
   2   4 -44    5.59    1.11
  -4  -2 -44    4.18    0.91
   4   2 -44    6.68    1.11
  -4  -2 -44    4.98    1.14
   2  -4 -44    6.63    1.06
  -4   2 -44    6.66    1.13
  -2   4 -44    6.82    1.05
   4  -2 -44    5.70    0.92
  -2  -4 -44    1.88    1.02
  -4  -2 -46   -0.15    0.84
  -4   2 -46    0.34    1.03
  -2  -4 -46    1.49    0.91
   4   2  46   -0.73    0.98
   2   4 -46    0.48    0.92
   2  -4 -46    0.49    0.86
   4   2 -46    1.15    0.99
   4  -2 -46    1.18    0.92
   2   4 -46    0.99    0.65
  -2   4 -46    0.23    0.71
   4   2 -46    0.70    0.59
   4  -2 -46   -0.59    1.05
   2  -4 -46    0.16    0.99
  -4  -2 -46    2.04    1.08
   4  -2 -46    1.69    1.05
   4   2 -46   -0.34    0.86
  -2   4 -46    0.13    0.82
   2   4 -46    0.92    0.84
  -4   2 -46   -0.90    0.81
  -2  -4 -46    0.36    0.82
   4   2 -46   -0.53    0.84
   2  -4 -46    0.78    0.88
  -4  -2 -46    0.36    0.73
  -4   2 -46    0.14    0.83
   2  -4 -46    1.39    0.73
  -4  -2 -46    0.15    0.87
  -2   4 -46    0.93    0.64
  -2  -4 -46    0.29    0.81
  -4   2 -48    0.34    0.99
   2   4 -48   -0.17    0.92
  -4  -2 -48    0.46    0.87
  -2  -4 -48    0.59    0.92
   4   2  48    1.41    0.95
   4   2 -48    0.66    0.92
   4  -2 -48   -0.15    0.87
   2  -4 -48    1.78    1.06
   4   2 -48    1.65    0.66
   4  -2 -48    1.35    0.99
  -2   4 -48    0.57    0.81
   2   4 -48    0.75    0.64
   4  -2 -48    2.18    0.99
   2   4 -48    1.58    1.00
   2  -4 -48    3.54    1.14
   4   2 -48    0.65    0.95
  -4   2 -48    1.65    0.88
   2  -4 -48    0.13    0.82
   4   2 -48    0.27    0.69
  -2  -4 -48    0.36    0.74
  -2   4 -48    0.26    0.81
  -4  -2 -48    2.01    0.86
   2   4 -48    0.92    1.00
  -4   2 -48   -0.27    0.86
  -2  -4 -48    1.30    0.94
   2  -4 -48    1.11    0.74
  -4  -2 -48    0.75    0.90
  -2   4 -48    0.88    0.61
  -4   2 -50   -0.65    1.02
   2   4 -50    2.30    1.27
   4   2  50    3.41    1.10
  -4  -2 -50    1.33    0.98
  -2  -4 -50    2.27    0.96
   4   2 -50    2.70    0.95
   2   4 -50    0.77    0.96
   4  -2 -50    2.12    1.05
   2  -4 -50    0.31    0.87
  -2   4 -50    1.65    0.77
   4  -2 -50    1.28    0.93
   4   2 -50    3.20    0.93
   2   4 -50    0.81    0.65
   2  -4 -50    0.32    0.95
   4   2 -50    1.28    0.60
   4  -2 -50    1.20    1.02
  -2  -4 -50    1.27    0.76
   4   2 -50    1.41    0.92
  -4   2 -50    2.20    0.87
   2   4 -50    2.04    0.95
   2  -4 -50    2.25    0.97
  -2   4 -50    0.51    0.80
  -4  -2 -50    1.93    0.75
  -4  -2 -50    2.89    0.96
  -4   2 -50    2.82    0.87
  -2  -4 -50    2.65    0.93
   2  -4 -50    1.16    0.76
   2  -4 -52    1.44    0.93
  -2   4 -52   -0.94    1.08
  -4   2 -52   -0.46    0.86
  -2  -4 -52    0.80    0.79
  -4  -2 -52    0.97    0.76
   2   4 -52    0.83    0.57
   2   4  52    0.39    0.84
   4   2 -52    0.83    0.53
   4   2 -52    0.30    0.87
   4  -2 -52   -0.92    0.83
  -4   2 -52    1.06    0.74
   2  -4 -52    0.15    0.91
   4   2 -52    0.54    0.67
   4  -2 -52   -0.57    0.76
  -2   4 -52    0.10    0.57
   4  -2 -52    0.82    0.50
   2  -4 -52    0.12    0.77
   4   2 -52    0.61    0.77
  -2  -4 -52    0.22    0.65
  -4  -2 -52    0.43    0.67
   2   4 -52   -0.61    0.71
  -2  -4 -52    0.78    0.77
   2   4 -52    1.16    0.92
   2  -4 -52    0.73    0.66
  -4   2 -52    1.04    0.69
  -4  -2 -52    0.67    0.81
  -4   2 -54    1.11    0.89
   2  -4 -54    2.10    0.86
  -4  -2 -54    1.25    0.72
  -2  -4 -54    2.98    0.85
   4  -2 -54    3.48    1.08
  -2   4 -54    1.15    0.91
   4   2 -54    1.39    0.48
   2   4 -54    0.49    0.54
   4  -2 -54    1.98    0.90
   4   2 -54    1.67    0.94
   4  -2 -54    1.29    0.49
  -4   2 -54    2.33    0.78
   2  -4 -54    3.80    1.03
  -2   4 -54    2.24    0.74
  -4  -2 -54    3.00    0.71
   2   4 -54    2.01    0.80
  -2  -4 -54    1.39    0.65
   4   2 -54    1.91    0.76
   2  -4 -54    1.53    0.76
  -4   2 -54    1.29    0.66
  -4  -2 -54    2.64    0.79
  -2  -4 -54    2.11    0.75
   4  -2 -56    0.62    0.76
  -2   4 -56   -0.64    0.78
  -4  -2 -56    0.44    0.61
  -4   2 -56   -0.37    0.75
  -2  -4 -56   -0.82    0.67
   2  -4 -56   -0.11    0.74
  -4   2 -56    0.52    0.57
   2  -4 -56   -0.48    0.46
  -2   4 -56    0.08    0.60
   2   4 -56    0.14    0.45
   4   2 -56    1.03    0.46
   2   4 -56    0.30    0.66
  -2  -4 -56    0.09    0.55
   2  -4 -56    0.39    0.65
   4   2 -56   -0.10    0.70
  -2  -4 -56    0.20    0.58
  -4  -2 -56   -0.10    0.65
   4   2 -56   -0.12    0.74
  -2   4 -58   -0.99    0.82
  -4   2 -58    0.42    0.71
   2  -4 -58    1.82    0.71
  -2  -4 -58    1.89    0.65
   4  -2 -58   -0.21    0.68
   4   2 -58    0.67    0.82
  -4  -2 -58    1.34    0.64
  -4   2 -58    0.44    0.55
  -2  -4 -58   -0.07    0.52
   2  -4 -58    0.28    0.42
  -4  -2 -58    0.59    0.54
  -2   4 -58    0.07    0.46
   2   4 -58    0.52    0.41
   4   2 -58   -0.61    0.64
   2  -4 -58   -0.33    0.58
  -2  -4 -58    0.67    0.52
  -2  -4 -58    0.63    0.52
  -4  -2 -58    0.80    0.55
  -2   4 -60    0.67    0.43
   2   4 -60    0.51    0.32
  -4   2 -60   -0.06    0.44
   4   2 -60    1.12    0.68
  -4  -2 -60   -0.40    0.48
   2  -4 -60    0.07    0.50
   4  -2 -60    0.52    0.56
  -4   2 -60    0.25    0.56
  -2   4 -60    0.72    0.61
   2  -4 -60   -0.55    0.52
  -4  -2 -60    0.06    0.40
  -2  -4 -60   -0.34    0.38
  -2   4 -62    0.58    0.32
  -4   2 -62    0.37    0.33
   4   2 -62    0.44    0.52
  -2   4 -62   -0.21    0.50
   4  -2 -62    0.13    0.44
  -4   2 -62    1.64    0.47
   4  -2 -62    1.19    0.50
  -2   4 -62    0.84    0.46
  -4   2 -62    1.34    0.43
   2  -4 -62    0.74    0.40
  -2  -4 -62    1.19    0.34
  -4  -2 -62    0.41    0.38
  -3  -4  -1  340.56   31.65
  -4   3   1  369.97   31.93
   4  -3  -1  354.76   31.76
   3   4   1  356.06   31.86
  -4   3   1  384.86   31.89
   3   4  -1  366.13   31.85
   3  -4  -1  345.88   31.77
   4  -3  -1  373.19   31.73
   4  -3   1  310.49   31.87
  -3   4   1  365.58   31.87
  -4   3  -1  365.26   31.92
  -3   4  -1  373.17   31.87
  -4   3   1  351.50   31.73
  -4   3  -1  384.06   31.87
  -4  -3   1  337.83   31.55
   3  -4   1  358.00   31.58
   4   3  -1  372.69   31.92
  -4  -3  -1  354.61   31.56
   4   3   1  336.62   31.91
  -3   4   1  356.83   31.63
  -3   4  -1  391.99   31.87
   4   3  -1  391.66   31.73
  -3   4   1  368.57   31.88
   4  -3   1  346.43   31.71
  -3  -4  -1  361.04   31.88
   3  -4   3  685.33   55.02
   3  -4  -3  687.85   55.24
  -3  -4  -3  666.33   55.37
   4   3  -3  674.86   55.38
  -3   4   3  677.41   55.36
   4   3   3  642.58   55.04
   4   3  -3  619.16   55.11
  -3  -4  -3  675.27   55.13
   3   4  -3  411.05   54.93
  -4  -3  -3  609.72   55.39
  -4   3   3  582.89   55.35
  -4   3  -3  652.51   55.15
  -3   4  -3  724.67   55.29
  -4  -3  -3  639.36   55.04
  -4  -3   3  689.82   55.42
  -4   3   3  689.94   55.28
   4  -3   3  690.82   55.44
   3  -4   3  731.12   55.37
  -3   4   3  690.38   55.17
  -3   4  -3  651.12   55.01
   4  -3   3  685.44   55.18
  -4   3  -3  719.20   55.31
   4  -3  -3  692.13   55.25
   4  -3  -3  663.30   55.17
  -3   4  -3  681.50   55.32
   3   4  -3  652.93   55.29
  -4   3  -3  633.68   55.35
   3   4   5   10.74    1.20
  -3  -4   5    6.51    1.37
   4  -3  -5    8.27    1.22
   4  -3   5   11.10    1.28
  -4  -3   5    6.87    1.06
  -3  -4  -5    8.24    1.42
  -3  -4  -5    8.85    1.16
  -3   4   5    7.89    1.20
  -4  -3   5    5.00    1.43
   3  -4   5    6.37    1.50
   3  -4   5    7.78    0.98
  -4  -3  -5    7.98    1.09
   3   4  -5    7.94    1.30
   4  -3   5    8.53    1.65
  -3  -4  -5    8.20    1.32
   4   3   5    6.50    1.04
  -4   3  -5    9.89    1.27
  -4   3   5    7.44    1.37
   3  -4  -5    9.05    1.35
  -4   3  -5   10.51    1.36
   4   3  -5    6.74    1.44
  -3   4  -5    9.03    1.27
  -4  -3   5    9.52    1.03
  -3  -4   7  145.54   12.86
  -4   3   7  154.40   13.13
   4  -3   7  148.09   13.36
  -4   3   7  143.84   13.25
   4   3   7  146.05   13.05
  -4  -3   7  142.70   13.02
  -3   4   7  150.92   13.31
   4   3  -7  151.42   13.01
  -3  -4  -7  144.69   13.08
   4   3  -7  145.60   13.31
  -4   3   7  141.43   13.23
  -4  -3   7  131.16   13.29
   3   4   7  136.01   13.36
  -3   4   7  141.36   13.15
   4  -3  -7  146.42   13.11
  -4   3  -7  160.37   13.13
   3  -4   7  127.90   13.21
  -3   4   7  145.46   13.17
  -4   3  -7  146.71   13.11
  -3  -4  -7  126.34   13.18
  -3  -4  -7  137.43   13.31
   3   4  -7  137.98   13.22
  -3   4  -7  154.03   13.09
   3  -4  -7  157.04   13.19
  -3  -4   7  139.75   13.24
   3   4   7  155.23   13.11
  -4  -3   7  144.75   12.98
  -3  -4   9  281.03   28.20
  -3  -4   9  321.24   27.90
   4  -3   9  297.94   28.31
  -3   4  -9  316.97   28.03
  -3   4   9  326.88   28.19
  -3  -4  -9  320.00   28.36
  -3  -4  -9  313.47   28.14
   4  -3  -9  310.82   28.12
   4   3   9  347.49   28.10
   3   4   9  306.62   28.40
  -4   3   9  326.73   28.14
  -4   3   9  315.09   28.28
  -4  -3   9  306.02   28.32
  -3  -4  -9  325.34   28.19
   3  -4  -9  331.56   28.18
  -4  -3   9  307.30   28.02
   4   3  -9  326.30   28.02
  -4   3  -9  319.84   28.04
   4   3  -9  314.69   28.33
   3   4  -9  298.63   28.24
   3  -4   9  273.79   28.23
   3   4   9  289.38   28.09
   3  -4   9  312.25   28.05
  -3   4   9  315.46   28.28
   4  -3   9  301.91   28.15
  -4   3   9  342.67   28.29
  -4  -3   9  312.41   28.02
  -3  -4   9  352.79   28.12
   4   3 -11    5.40    0.96
   3   4  11    4.44    0.97
  -4   3  11    9.19    1.35
   3   4  11    9.99    1.59
  -4  -3 -11    6.86    1.10
   4   3  11    5.94    1.09
  -3  -4 -11    6.22    1.16
  -4   3  11    7.06    1.36
  -3   4  11    7.88    1.22
   4  -3 -11    8.32    1.17
  -4   3  11    7.03    1.23
  -4   3 -11    6.52    0.87
  -3   4  11    7.91    1.26
  -4  -3  11    6.27    1.00
   3  -4 -11    8.76    1.29
  -3   4 -11    5.59    0.89
   4  -3  11    7.40    1.22
   3  -4  11    5.29    1.05
  -4  -3  11    4.51    1.24
  -3  -4  11    5.44    1.10
   3   4  11    4.48    1.19
   4  -3  11    9.11    1.32
  -3  -4  11    5.26    0.96
   3   4  13   22.07    2.45
  -3   4  13   23.64    2.53
   3  -4  13   24.37    2.49
   4  -3 -13   25.77    2.50
  -3  -4 -13   25.99    2.45
   4  -3  13   23.07    2.63
  -4  -3 -13   22.36    2.42
  -4   3 -13   23.01    2.16
  -3   4 -13   26.96    2.20
  -4   3  13   27.48    2.61
   3   4  13   25.50    2.75
  -4   3  13   25.22    2.51
   4   3 -13   23.27    2.37
   4   3  13   25.63    2.49
   3  -4 -13   24.29    2.63
  -3  -4  13   26.09    2.68
  -3   4  13   28.59    2.69
  -4  -3  13   26.92    2.82
  -4   3  13   23.10    2.80
   4  -3  13   30.80    2.69
  -3  -4  13   25.93    2.45
   3  -4  13   31.88    2.76
  -4   3  15   24.95    2.22
   3  -4  15   24.21    2.19
  -3  -4 -15   22.09    1.98
   3   4  15   21.25    2.35
   3   4  15   21.01    2.09
   4   3  15   22.65    2.05
   3  -4 -15   24.98    2.26
  -4  -3  15   30.85    2.71
  -4   3  15   21.22    2.08
  -4   3 -15   20.67    1.53
  -4  -3 -15   21.57    1.94
  -3   4  15   29.25    2.35
   4  -3  15   21.67    2.23
  -4   3  15   20.85    2.37
  -3  -4  15   22.77    2.28
  -3   4  15   22.51    2.14
   4  -3  15   29.29    2.41
  -4  -3 -15   23.45    2.05
  -3  -4  15   22.92    2.01
   3  -4  15   33.53    2.44
   4  -3  17   88.62    6.72
   4  -3 -17   81.82    6.73
   4   3  17   73.42    6.33
  -3  -4 -17   85.55    6.30
   3   4  17   75.97    6.83
  -4   3  17   80.21    6.46
   3   4  17   84.20    6.50
  -4   3  17   81.30    6.41
   3   4  17   72.84    6.63
  -4  -3 -17   71.95    6.13
  -4   3  17   85.99    6.81
  -3   4  17   86.15    6.53
  -3  -4  17   95.13    6.87
   3  -4  17   91.69    6.61
  -3   4  17   86.13    6.47
  -4  -3  17   83.70    6.83
  -4  -3 -17   79.99    6.38
  -3  -4  17   87.04    6.45
   3  -4  17  100.19    6.72
   4  -3  17   93.00    6.63
   4  -3 -19   13.78    1.50
  -3   4 -19   14.09    1.51
  -4   3 -19   15.50    1.51
  -3  -4 -19   18.02    1.89
  -3   4  19   16.34    2.17
   4   3  19   19.95    2.50
   4  -3  19   20.13    2.28
   4  -3  19   20.08    2.30
   3   4  19   22.70    2.72
   4  -3 -19   17.86    2.48
   3  -4  19   15.91    2.22
  -4   3  19   11.81    2.01
   3  -4 -19   12.91    2.28
   3  -4  19   18.92    2.25
  -4  -3  19   14.64    2.31
   3   4  19   13.42    2.19
  -3  -4  19   17.09    2.31
  -3   4  19   20.16    2.14
  -4   3  19   18.63    2.44
   4   3  19   15.12    2.00
   3   4  19   14.57    2.06
  -4  -3 -19   15.23    2.02
  -4   3  19   13.99    1.98
  -4  -3 -19   13.97    1.73
  -3   4 -19   15.22    1.55
   3  -4 -19   14.18    1.58
   4  -3 -19   14.27    1.57
   3  -4 -19   17.23    1.60
   4  -3 -19   16.18    1.59
  -3  -4 -19   13.04    1.52
  -4   3 -19   14.80    1.54
   4  -3 -19   15.49    1.55
  -4  -3 -19   14.19    1.55
  -4   3 -19   14.64    1.54
   4   3 -19   14.77    1.54
  -4   3 -21    4.22    0.62
   3  -4 -21    4.98    0.66
   4  -3 -21    4.45    0.64
  -3   4 -21    4.14    0.64
   3   4 -21    3.50    0.64
   4   3 -21    3.99    0.64
  -3  -4 -21    4.86    1.23
   4   3  21    5.20    1.25
   3   4  21    2.24    1.22
  -4   3  21    6.16    1.61
   3  -4  21    5.79    1.41
   3   4  21    3.11    1.28
   3   4  21    4.27    1.64
  -4  -3  21    6.07    1.51
  -3  -4  21    4.46    1.44
  -4   3  21    4.05    1.06
   3  -4  21    8.31    1.59
  -3   4  21    3.86    1.30
   4  -3  21    3.84    1.32
  -3  -4 -21    3.98    0.88
   4  -3 -21    6.14    1.67
  -4  -3 -21    4.76    0.88
  -4  -3 -21    6.54    1.28
  -3   4  21    6.79    1.19
   4   3  21    4.43    1.57
   3  -4 -21    6.33    1.47
  -4   3  21    4.19    1.34
  -3   4  21    2.94    0.88
  -4   3  21    4.47    0.85
  -3   4 -21    5.51    0.78
   3  -4 -21    3.93    0.73
   4   3 -21    3.27    0.65
   4  -3 -21    4.02    0.73
   4   3 -21    3.79    0.68
   3   4 -21    3.67    0.71
  -3   4 -21    4.27    0.73
   4  -3 -21    4.97    0.69
  -3  -4 -21    3.80    0.66
  -4  -3 -21    4.34    0.74
  -4   3 -21    5.43    0.74
   3  -4 -21    4.58    0.70
  -3  -4 -21    5.33    0.71
   4  -3 -21    3.57    0.68
  -4  -3 -21    3.48    0.65
   3  -4 -21    5.19    0.81
   4  -3 -21    5.49    0.90
  -4  -3 -21    4.58    0.69
  -4   3 -21    4.47    0.70
  -3   4 -21    5.16    0.72
  -3  -4 -23   34.26    2.95
  -3   4 -23   29.35    2.96
   3   4 -23   31.05    2.95
  -4   3 -23   34.26    2.98
   3  -4 -23   32.13    2.97
  -4  -3 -23   31.70    2.93
   4   3 -23   34.30    2.96
  -4  -3 -23   35.50    3.63
  -4   3  23   29.82    3.10
  -3   4  23   33.86    3.16
  -3   4 -23   32.04    3.04
   3  -4 -23   30.08    3.04
   4   3 -23   31.77    3.01
   3   4 -23   27.09    2.97
  -3  -4 -23   30.85    3.19
   3   4  23   27.40    3.91
   3   4  23   30.01    3.57
  -4   3  23   31.14    3.47
  -4   3  23   28.34    3.87
  -3  -4 -23   30.23    3.56
   3   4  23   33.60    3.92
  -3   4  23   28.18    3.61
  -4   3  23   30.48    3.60
  -4  -3 -23   29.94    3.07
   3  -4  23   26.53    3.71
  -4  -3  23   36.82    4.15
  -3   4  23   34.59    3.49
   4   3  23   30.83    3.54
   4  -3  23   27.91    3.79
  -3  -4  23   31.16    3.88
   4  -3 -23   30.30    3.08
   3  -4 -23   32.36    3.05
   3  -4 -23   32.65    3.10
  -4  -3 -23   29.07    2.98
   4   3 -23   29.43    2.96
  -3  -4 -23   34.86    3.03
   4  -3 -23   32.38    3.03
   3   4 -23   32.72    2.98
  -3   4 -23   30.84    2.98
  -4   3 -23   35.20    3.02
  -4  -3 -23   30.63    2.97
   3  -4 -23   31.54    2.99
   3   4 -23   31.52    3.00
   4  -3 -23   33.61    3.02
  -4  -3 -23   26.62    2.99
  -4  -3 -23   32.81    3.02
  -4   3 -23   31.38    3.01
  -3  -4 -23   31.30    3.01
  -3   4 -23   31.65    3.01
   4   3 -23   31.23    3.03
   3   4 -25   65.08    5.74
   3  -4 -25   60.69    5.75
  -3   4 -25   61.05    5.74
  -4  -3 -25   62.80    5.72
  -4   3 -25   60.94    5.73
  -4  -3 -25   73.34    6.57
  -3  -4 -25   67.24    5.74
  -3  -4 -25   80.54    6.66
   4  -3 -25   74.68    6.60
   4   3 -25   61.66    5.73
  -4   3 -25   55.33    5.80
  -4   3  25   60.90    5.88
  -3   4  25   60.97    5.90
   4  -3  25   52.98    5.83
  -3   4 -25   53.91    5.77
   4   3 -25   60.31    5.80
   3   4 -25   63.32    5.79
   3  -4 -25   64.79    5.84
   3   4  25   66.51    6.50
  -4   3  25   64.59    6.91
   4   3  25   51.20    6.81
   3  -4  25   66.90    6.73
  -4   3  25   61.73    6.45
   4  -3  25   69.07    6.88
  -3   4  25   62.23    6.23
   4   3  25   53.71    6.30
  -4  -3  25   54.99    6.72
  -3  -4  25   54.17    6.59
  -4   3  25   63.21    6.25
  -3   4  25   64.31    6.52
  -3  -4  25   73.96    5.97
   4   3 -25   62.64    5.75
   3   4 -25   62.45    5.75
  -3  -4 -25   63.81    5.79
   3   4 -25   66.71    5.85
   4   3 -25   61.36    5.85
   4  -3 -25   58.82    5.86
   3  -4 -25   62.58    5.88
  -4  -3 -25   61.58    5.78
   4  -3 -25   65.79    5.81
   3  -4 -25   68.03    5.83
  -4   3 -25   67.01    5.79
  -3  -4 -25   62.83    5.73
  -3   4 -25   70.21    5.78
  -4  -3 -25   65.66    5.75
  -4  -3 -25   61.93    5.80
  -3  -4 -25   67.42    5.81
  -4  -3 -25   60.35    5.78
  -3   4 -25   69.20    5.80
  -4   3 -25   60.88    5.78
   4  -3 -25   65.66    5.81
   3   4 -25   65.18    5.80
   4   3 -25   62.71    5.79
   3  -4 -25   60.68    5.77
   3  -4 -27   17.79    1.90
   4   3 -27   18.37    1.89
  -4  -3 -27   17.56    2.58
  -4   3 -27   20.39    1.91
  -3  -4 -27   19.35    1.87
   3   4 -27   20.92    1.91
  -4  -3 -27   20.93    1.89
  -3   4 -27   18.31    1.90
  -4  -3  27   23.98    2.84
  -4  -3  27   17.24    2.89
   3  -4 -27   21.64    2.79
   4  -3  27   22.06    3.11
   3   4  27   16.31    2.53
  -4   3  27   14.24    2.59
  -4   3  27   18.13    3.00
   4   3  27   17.57    2.50
   3  -4  27   22.84    3.06
  -4   3  27   19.17    2.35
  -3  -4  27   16.72    1.92
   3  -4  27   17.00    2.79
  -3  -4  27   20.39    1.96
  -3  -4 -27   17.83    2.57
  -4  -3  27   17.54    2.09
  -3   4  27   21.63    2.72
   4  -3 -27   18.74    2.64
   4  -3  27   18.09    2.98
   4   3  27   18.41    3.07
  -3  -4  27   17.54    2.76
  -3   4  27   20.42    2.43
  -4   3 -27   18.39    1.96
  -3   4  27   18.87    2.08
  -4   3  27   14.70    2.01
   3  -4 -27   19.52    2.03
   3   4 -27   19.30    1.96
   4   3 -27   19.59    1.97
   4  -3  27   16.91    2.03
   4   3 -27   18.35    1.92
   4   3 -27   17.94    2.02
   3  -4 -27   20.19    2.01
   3   4 -27   19.63    2.01
  -3  -4 -27   17.25    1.92
   3   4 -27   19.14    1.93
   4  -3 -27   18.52    1.96
   4  -3 -27   17.43    2.03
   3  -4 -27   22.39    2.12
  -4  -3 -27   17.46    1.95
  -4   3 -27   21.85    1.97
  -3  -4 -27   18.37    1.87
  -4  -3 -27   17.92    1.94
  -3   4 -27   16.37    1.90
  -4  -3 -27   18.10    1.88
   3  -4 -27   17.86    1.93
  -4  -3 -27   19.43    1.99
   4   3 -27   17.78    1.95
  -4   3 -27   18.02    1.94
  -3  -4 -27   19.05    1.97
   3   4 -27   17.39    1.93
  -3   4 -27   19.95    1.97
   4  -3 -27   18.16    1.94
   3   4 -29    2.55    0.59
  -3  -4 -29   -0.40    1.14
  -4  -3 -29    0.93    0.47
  -3   4 -29    2.73    0.65
  -3  -4 -29    1.24    0.49
  -4   3 -29    2.44    0.62
  -4  -3 -29    0.80    0.97
   3  -4 -29    1.80    0.57
   4   3 -29    0.87    0.55
  -4  -3  29   -0.38    1.00
   4   3  29    0.37    0.87
   3  -4  29    1.59    1.48
   4  -3  29    0.56    1.23
  -4   3  29    3.12    1.00
  -3  -4  29    1.58    0.98
  -4   3  29    2.36    1.07
  -3   4  29    1.21    1.09
   4   3  29    0.63    1.33
   3  -4  29    1.03    1.39
  -4  -3  29   -0.57    1.31
  -4   3  29    2.38    1.55
   4  -3 -29    1.94    1.01
   4  -3  29    2.17    1.52
   4   3  29    1.10    1.27
   3   4  29    1.53    1.04
   3  -4 -29    1.61    1.20
  -4   3 -29    1.38    0.74
   3   4 -29    1.18    0.58
   4   3 -29    2.36    0.64
   4  -3  29    2.33    0.69
   3  -4 -29    1.87    0.80
   4   3 -29    1.30    0.65
   3   4 -29    0.79    0.66
  -4   3 -29    1.19    0.64
   3  -4 -29    1.56    0.56
   4  -3 -29    0.61    0.54
  -3   4 -29    1.37    0.60
  -3  -4 -29    2.85    0.67
  -4  -3 -29    1.95    0.65
   4  -3 -29    1.17    0.61
  -3  -4 -29    1.18    0.60
   3  -4 -29    0.92    0.69
   4   3 -29    1.70    0.70
   4  -3 -29    0.39    0.58
   4   3 -29    1.55    0.58
   3   4 -29    1.80    0.67
  -4  -3 -29    1.26    0.62
   3   4 -29    0.89    0.61
   3  -4 -29    0.31    0.64
  -4  -3 -29    1.52    0.55
  -3  -4 -29    2.01    0.51
  -3  -4 -29    1.60    0.65
  -4  -3 -29    1.67    0.67
  -4   3 -29    2.52    0.66
  -3   4 -29    1.23    0.54
  -3   4 -31    4.11    0.73
  -3  -4 -31    3.92    0.67
   3  -4 -31    3.90    0.71
   4   3 -31    3.13    0.72
  -4  -3 -31    2.70    0.68
  -4   3 -31    3.94    0.74
   3   4 -31    2.97    0.70
   4  -3  31    4.20    1.80
   4  -3  31    3.72    1.70
   3  -4  31    2.34    1.39
   3  -4  31    3.42    1.75
  -4   3 -31    3.00    0.78
   4   3 -31    3.35    0.73
   4  -3  31    2.50    0.83
   3  -4 -31    3.56    0.91
  -4   3 -31    3.90    0.88
   4  -3 -31    3.54    0.82
   3  -4 -31    3.85    0.80
   3   4 -31    3.34    0.79
   4   3 -31    2.73    0.83
  -3  -4 -31    4.00    0.88
  -3   4 -31    3.53    0.80
   4  -3 -31    1.68    0.81
   3   4 -31    3.26    0.73
   4   3 -31    3.25    0.71
   4  -3 -31    3.80    0.84
   3  -4 -31    4.11    0.94
  -4  -3 -31    2.14    0.81
   4   3 -31    3.36    0.81
   3  -4 -31    2.75    0.83
  -3  -4 -31    2.88    0.81
   3   4 -31    4.28    0.81
  -4  -3 -31    3.38    0.66
  -3  -4 -31    4.88    0.69
  -4  -3 -31    3.50    0.82
  -3   4 -31    4.01    0.75
  -4  -3 -31    5.82    0.95
  -4   3 -31    4.36    0.81
  -3  -4 -31    3.75    0.84
   3  -4 -33    1.91    0.60
   3   4 -33    1.43    0.67
   4   3 -33    1.89    0.64
  -4  -3 -33    1.48    0.63
  -3   4 -33    2.94    0.66
  -3  -4 -33    1.84    0.59
  -4   3 -33    2.52    0.66
   4  -3  33    1.24    0.73
  -4   3 -33    2.38    0.85
  -4  -3 -33    0.75    0.62
   3  -4 -33    2.06    0.71
   4   3 -33    2.78    0.76
  -3  -4 -33    2.53    0.78
   3   4 -33    3.63    0.87
  -3   4 -33    0.70    0.69
   4  -3 -33    1.68    0.71
   3  -4 -33    0.58    0.61
   4   3 -33    1.30    0.75
   4  -3 -33    1.96    0.98
   3   4 -33    0.63    0.63
   3   4 -33    1.74    0.59
  -4  -3 -33    0.94    0.71
   3  -4 -33    1.83    0.85
  -3  -4 -33    1.97    0.77
   4   3 -33    2.05    0.79
   4   3 -33    2.94    0.72
   3  -4 -33    1.88    0.80
   4  -3 -33    1.69    0.73
  -4  -3 -33    2.56    0.61
  -4   3 -33    4.94    0.90
  -4  -3 -33    0.91    0.67
  -3   4 -33    2.88    0.68
  -4  -3 -33    2.54    0.82
  -3  -4 -33    1.26    0.77
  -4   3 -33    2.41    0.69
  -4   3 -35    7.97    1.34
  -4  -3 -35    8.47    1.18
   4   3 -35    7.80    1.25
   3  -4 -35    8.60    1.37
   3   4 -35    9.51    1.18
   4  -3 -35    9.30    1.21
   4   3 -35    9.04    1.25
   3  -4 -35    2.61    1.23
   4   3 -35    5.85    1.08
   3   4 -35   10.69    1.27
  -4  -3 -35    8.79    1.26
   4  -3 -35    6.45    1.37
   3  -4 -35   10.02    1.29
  -3  -4 -35    8.42    1.23
  -3   4 -35    6.57    1.26
   3  -4 -35    8.44    1.23
   3   4 -35    6.82    1.17
   4   3 -35    8.43    1.21
  -3  -4 -35   10.22    1.33
   4  -3 -35    8.05    1.28
  -4  -3 -35    9.82    1.14
  -3  -4 -35    7.49    1.07
   3  -4 -35   10.40    1.16
  -3   4 -35    8.21    1.16
   3   4 -35    7.82    1.15
   4   3 -35    8.33    1.14
  -4   3 -35    7.97    1.13
  -4  -3 -35    6.74    1.18
  -3  -4 -35    8.41    1.24
  -4   3 -35   10.43    1.24
  -4   3 -35    7.24    1.28
  -3   4 -35    8.58    1.17
  -4  -3 -37    1.00    0.67
  -4   3 -37    2.32    1.05
   3  -4 -37    1.21    0.91
   3   4 -37    1.63    0.72
  -4  -3 -37    1.65    0.87
  -3  -4 -37    1.22    0.90
   4  -3 -37    1.80    0.88
   4   3 -37    1.65    0.77
   4   3 -37    1.26    0.57
   3   4 -37    3.04    0.86
   3  -4 -37    2.00    0.83
   4  -3 -37    3.09    1.02
   4   3 -37    1.98    0.78
  -3   4 -37    2.99    0.91
   4  -3 -37    3.21    0.93
   4   3 -37    2.05    0.80
   3   4 -37    3.38    0.97
   3  -4 -37    2.85    0.85
  -3  -4 -37    1.94    0.71
   3   4 -37    3.21    0.95
   4   3 -37    0.66    0.68
  -3   4 -37    1.22    0.70
   3  -4 -37    1.88    0.75
  -4   3 -37    2.61    0.74
  -4  -3 -37    3.14    0.71
  -3   4 -37    1.51    0.77
  -3  -4 -37    2.89    0.88
   4  -3 -37    2.31    0.70
   3  -4 -37    1.27    0.73
  -3  -4 -37    2.84    0.90
  -4   3 -37    1.37    0.73
  -4  -3 -37    0.65    0.72
  -4  -3 -39    1.73    0.86
  -4   3 -39    2.32    0.95
  -3  -4 -39    1.70    0.80
   4   3 -39    1.50    0.67
  -4  -3 -39    2.06    1.05
   3   4 -39    0.29    0.73
   3   4 -39    3.27    0.80
   4   3 -39    2.04    0.88
   3  -4 -39    2.38    1.07
   4  -3 -39    1.45    1.03
   4  -3 -39    3.14    0.90
  -3  -4 -39    2.17    0.95
   3  -4 -39    1.97    1.01
   4   3 -39    1.59    0.86
   3   4 -39    0.72    0.82
   4   3 -39    3.05    0.89
   4  -3 -39    2.23    0.86
   3  -4 -39    1.59    0.89
   4   3 -39    1.76    0.78
  -4  -3 -39    1.51    0.76
   3  -4 -39    1.41    0.84
  -4   3 -39    1.85    0.75
   3   4 -39    2.82    0.82
  -3  -4 -39    2.05    0.70
  -3   4 -39    2.47    0.77
  -3  -4 -39    0.82    0.74
  -3   4 -39    2.92    0.77
   3  -4 -39    2.49    0.78
   4  -3 -39    2.59    0.70
  -3   4 -39    2.17    0.84
  -4   3 -39    2.35    0.86
  -4  -3 -39    2.77    0.91
  -4   3 -41   -0.16    1.04
  -4  -3 -41    0.84    0.87
  -3  -4 -41    2.20    0.92
   4  -3 -41   -0.14    0.79
   3  -4 -41    0.38    1.04
   4   3 -41    2.91    0.90
  -3  -4 -41    0.61    0.87
   4   3 -41    0.82    0.69
   3  -4 -41    1.03    0.90
  -4  -3 -41    0.94    1.12
   4  -3 -41    1.52    0.96
   3   4 -41   -0.74    0.66
   3   4 -41   -0.32    0.73
   3   4 -41    2.11    0.97
   4  -3 -41    0.16    0.92
   4   3 -41   -0.30    0.70
   3  -4 -41    0.46    0.93
   3   4 -41   -0.12    0.72
   4   3 -41   -0.25    0.76
  -4   3 -41   -0.12    0.71
  -4  -3 -41    0.45    0.73
  -3  -4 -41    0.23    0.69
  -3   4 -41   -0.37    0.83
   3  -4 -41   -0.12    0.89
   3  -4 -41    0.48    0.69
   4  -3 -41    1.10    0.72
  -4   3 -41   -0.81    0.77
  -4  -3 -41    0.14    0.79
  -3  -4 -41   -0.43    0.95
  -3   4 -41    0.50    0.72
  -4  -3 -43    1.16    0.86
  -4   3 -43    0.34    0.94
  -3  -4 -43   -0.28    0.75
  -3  -4 -43    0.32    0.96
   4   3 -43    0.72    0.66
   4  -3 -43   -0.30    0.88
   3   4 -43    0.44    0.71
  -4  -3 -43   -0.16    1.04
   4  -3 -43   -0.20    1.12
   3  -4 -43    0.92    0.91
   3  -4 -43    0.59    1.10
   4   3 -43   -0.49    0.79
   3   4 -43    0.22    0.60
   4  -3 -43    0.98    0.92
   3  -4 -43    0.47    0.78
   4   3 -43   -0.16    0.87
   3   4 -43    1.25    0.90
   4   3 -43    0.77    0.75
  -3  -4 -43   -0.12    0.80
  -4  -3 -43    0.93    0.80
  -3   4 -43    0.39    0.83
   3   4 -43   -0.26    0.67
   3  -4 -43   -0.26    0.82
  -4   3 -43    0.89    0.73
   3  -4 -43    0.12    0.69
  -3  -4 -43    1.62    1.00
  -4   3 -43    0.82    0.81
   4  -3 -43   -0.11    0.66
  -4  -3 -43   -0.15    0.95
  -3   4 -43    0.25    0.71
  -4   3 -45   -0.17    1.07
  -3  -4 -45    0.44    0.84
  -4  -3 -45    1.04    0.85
   3   4 -45    0.16    0.90
   4  -3 -45    0.17    0.89
   3  -4 -45   -0.65    0.83
   4   3 -45   -0.16    1.03
   4  -3 -45   -0.60    0.97
   3  -4 -45    0.32    1.04
  -4  -3 -45   -0.17    0.88
  -3  -4 -45    0.49    0.90
   4   3 -45    0.31    0.62
   3   4 -45    0.11    0.65
   3   4 -45    0.58    0.77
   4   3 -45   -0.16    0.71
   4  -3 -45    1.23    0.90
  -3   4 -45    0.59    0.67
   3  -4 -45    0.60    1.02
   3  -4 -45    0.13    0.83
   4   3 -45   -0.65    0.81
   3   4 -45   -0.13    0.77
  -4  -3 -45   -0.12    0.73
  -3  -4 -45   -0.47    0.78
  -3   4 -45    0.13    1.01
  -4   3 -45   -0.52    0.80
  -4   3 -45    0.69    0.80
  -3   4 -45    1.13    0.77
  -3  -4 -45    0.15    0.85
   4  -3 -45    0.33    0.69
  -4  -3 -45    0.61    0.83
   3  -4 -45    0.12    0.67
  -3   4 -47   -0.52    1.12
  -3  -4 -47   -0.72    0.83
  -4  -3 -47   -0.59    0.88
  -4   3 -47   -0.86    1.10
   4   3  47    0.77    0.99
   3   4 -47   -0.79    0.90
   4  -3 -47    0.67    0.91
   3  -4 -47   -0.97    0.94
   4   3 -47    0.48    0.96
   3  -4 -47    1.78    1.00
   4  -3 -47    0.15    0.98
   4   3 -47    1.59    0.68
  -3  -4 -47    0.33    1.00
  -4  -3 -47    0.17    1.00
   4  -3 -47    1.39    1.05
   4   3 -47   -0.32    0.71
   3  -4 -47    0.80    0.94
   3   4 -47    0.74    0.69
   3   4 -47    0.83    0.72
  -3   4 -47    0.12    0.68
   3   4 -47    1.44    0.96
   4   3 -47   -1.31    0.89
  -3   4 -47    0.65    0.90
  -3  -4 -47    0.12    0.73
  -4  -3 -47    0.58    0.69
   3  -4 -47   -0.13    0.81
  -4   3 -47    0.13    0.78
  -3  -4 -47   -0.30    0.90
  -4   3 -47   -0.40    0.73
  -3   4 -47    1.45    0.78
   3  -4 -47    0.12    0.71
  -4  -3 -47    0.76    0.95
   4  -3 -47    0.84    0.62
   3   4 -49    0.67    0.86
  -3  -4 -49    0.42    0.79
  -4  -3 -49    0.58    0.82
  -3   4 -49   -1.18    1.04
  -4   3 -49    0.50    1.02
   4   3  49    0.49    1.06
   3   4 -49   -0.10    0.59
   4  -3 -49    0.16    0.79
   3   4 -49    0.16    1.03
   3  -4 -49   -0.80    0.79
   4   3 -49   -0.47    0.87
  -3   4 -49    0.11    0.63
   4  -3 -49   -1.37    0.94
   3  -4 -49    0.63    0.96
   4   3 -49    1.48    0.71
  -3  -4 -49    0.16    1.09
  -4   3 -49   -0.57    0.73
   4   3 -49    0.76    0.55
   4  -3 -49    0.38    1.01
  -4  -3 -49    0.68    0.68
   4   3 -49   -0.13    0.79
  -3   4 -49    0.13    0.81
  -3  -4 -49   -0.34    0.72
   3  -4 -49    0.26    0.79
   3   4 -49    0.38    0.98
  -4   3 -49   -0.13    0.92
  -3  -4 -49    0.15    0.91
  -4   3 -49    0.63    0.72
   3  -4 -49    0.11    0.65
  -3   4 -49   -0.23    0.67
  -4  -3 -49    0.74    0.92
   3   4 -51    0.16    0.98
   4   3  51    0.22    0.99
  -3  -4 -51    0.93    0.81
  -4   3 -51    0.16    1.04
  -4  -3 -51    1.77    0.76
  -3   4 -51    0.48    0.90
   3   4  51    0.22    0.89
   4   3 -51   -0.26    0.53
   3   4 -51    2.31    0.65
   3   4 -51    1.93    0.94
   4   3 -51    0.15    0.94
   3  -4 -51    0.30    0.82
   4  -3 -51    0.93    0.86
   4  -3 -51    2.05    0.96
   4   3 -51    1.18    0.78
  -3   4 -51    0.43    0.68
   3  -4 -51    1.67    0.90
  -4   3 -51    1.52    0.74
   3   4 -51    1.47    0.85
  -3  -4 -51    1.41    0.77
  -4  -3 -51    1.82    0.75
   3  -4 -51    0.25    0.89
   4   3 -51    1.11    0.91
  -4   3 -51    2.42    0.77
   3  -4 -51    0.81    0.61
  -3  -4 -51    2.92    0.86
  -4  -3 -51    0.85    0.88
  -4  -3 -53    0.99    0.71
  -3   4 -53   -0.30    0.87
   3   4 -53    0.15    0.96
   3  -4 -53    0.28    0.85
  -4   3 -53    1.47    0.92
  -3  -4 -53    0.24    0.66
   4   3 -53    0.70    0.49
   3   4 -53    0.08    0.52
   3   4  53    0.94    0.82
   4   3 -53    1.55    0.97
   4  -3 -53    0.58    0.89
   4  -3 -53    0.08    0.46
   4  -3 -53    0.27    0.72
  -3   4 -53   -0.20    0.61
   3  -4 -53    1.13    0.86
  -4   3 -53    0.50    0.65
   3  -4 -53    0.34    0.74
   4   3 -53    0.46    0.71
  -3  -4 -53    1.40    0.66
  -4  -3 -53    1.77    0.71
   3   4 -53    0.11    0.74
  -4   3 -53    1.40    0.63
  -4  -3 -53    3.74    0.91
  -3  -4 -53    0.13    0.87
   3  -4 -53    1.13    0.82
   3   4 -53    2.07    0.80
   3  -4 -55    0.37    0.79
  -3  -4 -55    1.15    0.64
  -4   3 -55   -0.53    0.87
   3   4 -55   -0.54    0.97
  -4  -3 -55    1.41    0.69
  -3   4 -55   -0.13    0.78
   4  -3 -55   -1.02    0.87
   4  -3 -55    0.51    0.42
  -4   3 -55    0.45    0.67
   3  -4 -55    1.04    0.48
   3   4 -55    0.36    0.44
  -3   4 -55   -0.80    0.63
   4   3 -55   -0.27    0.43
   4  -3 -55    1.48    0.86
   4   3 -55   -1.35    0.75
  -4  -3 -55    0.26    0.54
  -3  -4 -55    0.89    0.60
   3   4 -55    1.25    0.78
   3  -4 -55    0.73    0.76
  -4  -3 -55   -0.34    0.73
   4  -3 -55    1.43    0.77
   4   3 -55    0.13    0.75
  -3  -4 -55   -0.11    0.68
  -4  -3 -57    0.54    0.60
   4  -3 -57   -0.33    0.71
   3  -4 -57   -0.42    0.70
  -3  -4 -57    1.97    0.61
  -4   3 -57    1.82    0.82
  -3   4 -57    0.70    0.79
   3  -4 -57    0.89    0.41
   3   4 -57    0.23    0.42
  -4   3 -57    0.47    0.56
   4   3 -57    1.43    0.43
  -3   4 -57   -0.31    0.57
   3  -4 -57    0.18    0.62
   4  -3 -57   -0.56    0.64
   4   3 -57   -0.18    0.58
  -3  -4 -57    0.53    0.51
  -3  -4 -57   -0.19    0.56
  -4  -3 -57    0.56    0.56
  -4  -3 -59    1.22    0.52
  -3   4 -59   -0.58    0.63
   3  -4 -59    0.85    0.55
  -4   3 -59    1.89    0.63
   4  -3 -59    0.83    0.60
  -4  -3 -59   -0.53    0.50
  -3  -4 -59    0.06    0.47
  -3   4 -59    1.02    0.49
   3   4 -59    0.62    0.32
  -4   3 -59    0.65    0.43
   3  -4 -59   -0.08    0.54
   4  -3 -59   -0.47    0.57
  -4  -3 -59   -0.07    0.44
  -3  -4 -59    0.49    0.48
  -4   3 -61    0.67    0.38
  -3   4 -61    0.05    0.32
  -4   3 -61    1.10    0.45
  -3   4 -61    0.37    0.43
   4  -3 -61    0.94    0.50
   3  -4 -61   -0.06    0.45
   4  -3 -61    0.91    0.49
  -3   4 -61    0.08    0.51
   3  -4 -61    0.81    0.44
  -4   3 -61    1.26    0.50
  -3  -4 -61    0.80    0.37
  -4  -3 -61    0.72    0.37
  -4   3 -63    0.37    0.27
  -3   4 -63    0.50    0.37
  -3   4 -63    0.84    0.33
   4  -3 -63    1.01    0.34
   4  -4   0  417.97   36.90
  -4   4   0  430.46   37.17
  -4   4   0  483.12   37.19
   4   4   0  357.46   37.07
  -4  -4   0  406.67   36.82
  -4   4   0  427.61   36.90
   4  -4   2   -0.09    0.55
  -4   4   2    0.19    0.93
  -4  -4  -2   -0.07    0.52
  -4  -4  -2    0.57    1.04
  -4   4   2    0.18    0.86
  -4   4   2    0.43    0.58
   4  -4  -2   -0.50    0.75
   4   4  -2    0.35    0.88
  -4   4  -2   -0.72    0.99
   4  -4   2    1.11    0.96
   4   4  -2    0.46    0.52
   4   4   2   -0.58    1.10
  -4   4  -2   -0.16    0.88
  -4  -4   4  212.01   19.44
   4   4  -4  219.05   19.43
  -4  -4  -4  213.15   19.47
  -4   4  -4  234.17   19.36
   4  -4   4  223.34   19.15
   4  -4  -4  207.00   19.26
  -4   4   4  228.67   19.29
  -4   4   4  215.20   19.46
   4   4   4  212.87   19.13
   4  -4   4  176.20   19.40
  -4   4  -4  218.87   19.12
  -4  -4  -4  211.16   19.13
  -4   4  -6   -0.54    0.77
   4  -4   6    0.30    0.56
   4   4   6    0.20    0.58
  -4  -4   6   -0.20    0.89
  -4  -4  -6    0.44    1.17
  -4  -4  -6    0.58    0.61
  -4   4   6   -0.61    0.73
   4  -4  -6   -0.13    0.86
  -4   4  -6    0.54    0.54
   4   4  -6    1.49    0.88
   4   4  -6   -0.32    0.34
   4  -4   6   -0.20    0.77
  -4  -4   8  513.42   44.52
  -4  -4   8  512.48   44.42
  -4   4   8  481.36   44.62
   4  -4  -8  523.72   44.65
  -4  -4  -8  472.31   44.86
   4   4  -8  523.37   44.40
   4   4   8  496.95   44.55
  -4   4   8  497.12   44.71
   4   4  -8  509.21   44.79
  -4   4  -8  488.51   44.55
   4   4   8  484.03   44.91
  -4  -4  -8  491.88   44.70
  -4   4   8  526.94   44.82
  -4  -4   8  476.69   44.79
   4  -4   8  465.84   44.78
  -4  -4  -8  522.18   44.56
  -4  -4  10    0.93    0.59
  -4   4  10   -0.40    0.93
  -4  -4  10    1.33    0.73
  -4   4  10    1.43    0.86
  -4  -4 -10    1.26    1.01
   4   4  10    1.52    0.84
  -4  -4 -10    0.51    0.83
   4   4 -10    0.90    0.45
   4   4 -10    1.50    0.98
   4  -4 -10    1.41    0.88
  -4  -4  10    3.53    0.59
  -4   4 -10    0.33    0.56
   4   4  10    0.82    0.88
   4  -4  10    0.22    0.86
  -4  -4  12   83.81    7.55
   4  -4  12   99.54    7.89
   4  -4 -12   83.87    7.68
   4  -4  12   77.63    7.62
  -4  -4 -12   88.73    7.68
  -4  -4 -12   70.99    7.88
  -4   4 -12   78.46    7.42
  -4   4  12   77.13    7.72
  -4   4  12   77.26    7.80
   4  -4  12   74.12    7.79
   4   4  12   84.82    7.63
  -4   4  12   81.58    7.70
  -4  -4  12   81.16    7.82
   4  -4  14    2.03    0.98
  -4   4  14    1.29    1.04
   4   4  14    0.72    0.77
  -4   4  14    1.41    0.88
  -4  -4 -14    1.00    0.72
   4  -4  14    1.61    0.84
  -4   4 -14    0.83    0.46
   4  -4 -14    1.98    0.93
  -4  -4  14    1.93    0.66
  -4   4  14    3.70    0.91
  -4  -4  14    2.45    0.95
   4  -4  16   66.86    5.73
   4   4  16   55.95    5.50
  -4   4 -16   55.54    5.05
   4   4  16   53.79    5.71
   4   4  16   48.92    5.83
  -4   4  16   54.53    5.53
   4  -4 -16   53.72    5.75
  -4   4  16   53.67    5.51
  -4  -4 -16   62.93    5.44
  -4   4  16   48.56    5.68
  -4  -4  16   52.31    5.70
   4  -4  16   57.56    5.61
  -4   4 -18    0.49    0.48
   4  -4 -18    0.15    0.48
  -4   4  18   -0.25    0.90
   4  -4  18    0.55    1.06
  -4  -4  18    0.34    0.90
  -4   4  18    0.65    0.94
  -4  -4 -18   -0.34    0.57
  -4   4  18    0.23    0.86
   4   4  18    0.78    1.05
   4  -4 -18   -0.34    1.19
   4   4  18    0.33    1.36
   4   4  18    0.23    0.85
   4  -4  18    1.60    0.92
   4  -4 -18    0.79    0.56
  -4   4 -18   -0.06    0.43
  -4   4 -18    0.62    0.39
  -4   4 -20   17.75    1.80
   4   4 -20   17.46    1.77
  -4  -4  20   23.02    2.81
   4   4  20   18.32    2.70
  -4   4  20   23.44    2.80
   4   4  20   16.67    2.79
   4  -4 -20   16.40    2.62
   4  -4  20   13.07    2.33
  -4  -4 -20   18.99    2.13
  -4  -4 -20   19.73    2.40
  -4   4  20   17.30    2.26
   4   4  20   19.66    2.48
   4  -4  20   20.53    2.55
  -4   4  20   19.66    2.51
  -4   4  20   15.32    1.94
  -4   4 -20   19.15    1.86
   4  -4 -20   16.90    1.87
   4  -4 -20   20.02    1.88
  -4  -4 -20   19.55    1.83
  -4   4 -20   18.89    1.85
   4   4 -20   19.45    1.83
  -4  -4 -20   15.43    1.81
   4  -4 -20   20.96    1.85
  -4   4 -20   16.38    1.82
   4  -4  22    1.01    1.30
   4  -4  22   -0.71    1.04
  -4  -4  22   -0.85    0.98
   4   4  22    0.83    1.08
  -4   4  22   -1.23    1.21
  -4  -4 -22   -0.56    0.95
   4  -4 -22    0.41    1.38
  -4   4  22    0.51    0.92
   4   4  22    1.22    0.98
  -4  -4 -22    1.29    0.64
  -4   4  22    0.89    1.13
  -4   4  22   -0.34    0.69
   4  -4 -22    0.80    0.48
   4   4 -22   -0.14    0.45
  -4   4 -22    0.22    0.51
   4   4 -22    0.15    0.47
   4  -4 -22   -0.07    0.45
  -4  -4 -22    0.21    0.44
   4   4 -22    0.05    0.40
   4   4 -22    0.06    0.41
   4  -4 -22   -0.33    0.46
  -4  -4 -22   -0.07    0.42
  -4   4 -22   -0.28    0.48
  -4   4 -22    0.18    0.46
  -4  -4 -22   -0.10    0.36
   4   4 -22   -0.17    0.38
  -4  -4 -24   70.72    6.40
   4   4 -24   61.52    5.60
  -4   4 -24   62.45    5.62
  -4  -4 -24   61.34    5.58
   4   4  24   65.32    6.72
  -4   4  24   62.79    6.20
  -4   4  24   49.93    6.50
   4   4  24   68.32    6.40
  -4   4  24   54.97    6.25
  -4  -4 -24   59.49    5.83
  -4  -4  24   62.38    6.69
   4  -4  24   61.11    6.55
  -4   4  24   55.37    5.77
   4  -4  24   46.21    5.66
   4  -4 -24   64.38    5.73
   4   4 -24   60.57    5.65
   4   4 -24   74.35    5.64
   4   4 -24   62.29    5.59
   4  -4 -24   66.96    5.71
  -4  -4 -24   58.15    5.64
   4   4 -24   62.01    5.62
  -4   4 -24   60.44    5.65
  -4  -4 -24   62.57    5.63
  -4  -4 -24   64.78    5.68
   4  -4 -24   63.89    5.67
  -4   4 -24   61.47    5.66
   4   4 -24   60.74    5.66
  -4   4 -26    0.22    0.48
  -4  -4 -26   -0.06    0.37
  -4  -4 -26    1.70    0.97
   4   4 -26    0.21    0.39
  -4  -4  26    1.00    1.26
   4  -4  26    0.89    1.20
   4   4  26   -0.49    1.37
  -4   4  26    0.36    0.93
  -4   4  26    1.02    1.28
   4   4  26    0.67    0.99
   4  -4 -26   -0.36    1.13
  -4   4  26   -0.28    0.82
  -4   4  26    0.79    0.69
   4  -4  26    0.46    0.55
   4  -4 -26    0.11    0.65
   4   4 -26    0.79    0.54
   4   4 -26    0.35    0.52
   4  -4 -26    0.18    0.52
  -4   4 -26    0.88    0.62
   4  -4 -26   -0.12    0.68
  -4  -4 -26    0.09    0.49
   4  -4 -26    1.14    0.63
   4   4 -26    0.83    0.51
   4   4 -26    0.89    0.50
   4   4 -26    0.67    0.65
  -4  -4 -26    0.66    0.48
  -4  -4 -26    0.55    0.59
  -4   4 -26   -0.08    0.52
  -4  -4 -26   -0.46    0.62
  -4  -4 -28   17.00    2.57
  -4  -4 -28   18.03    1.70
  -4   4 -28   16.86    1.74
   4   4 -28   18.52    1.74
   4   4  28   10.37    2.24
   4  -4 -28   22.31    2.66
  -4  -4  28   17.92    2.87
   4  -4  28   15.82    2.75
  -4   4  28   11.84    2.09
  -4   4  28   21.14    3.04
  -4   4  28   14.93    2.46
   4  -4  28   17.21    2.85
   4  -4  28   12.78    1.79
  -4   4  28   17.82    1.94
   4  -4 -28   17.37    1.88
   4   4 -28   20.78    1.76
   4   4 -28   17.53    1.78
   4   4 -28   16.70    1.81
   4  -4 -28   16.85    1.78
  -4   4 -28   16.42    1.81
   4   4 -28   15.39    1.84
  -4  -4 -28   16.73    1.79
   4  -4 -28   14.33    1.87
   4  -4 -28   17.42    1.81
   4   4 -28   16.86    1.75
  -4   4 -28   16.36    1.78
  -4  -4 -28   16.37    1.72
  -4  -4 -28   13.22    1.75
  -4  -4 -28   16.98    1.80
   4  -4  30    1.19    1.43
   4  -4  30   -0.55    1.42
  -4   4 -30   -0.39    0.61
  -4   4 -30   -0.10    0.63
  -4  -4 -30    0.11    0.68
  -4  -4 -30   -0.33    0.70
   4   4 -30   -0.11    0.55
   4  -4 -30    0.13    0.71
   4  -4 -30   -0.32    0.58
   4   4 -30    0.42    0.59
   4   4 -30    0.09    0.55
  -4  -4 -30    0.10    0.62
   4   4 -30   -0.41    0.48
   4  -4 -30    0.97    0.66
   4   4 -30   -0.38    0.58
   4  -4 -30   -0.42    0.78
  -4  -4 -30   -0.32    0.44
  -4  -4 -30    0.53    0.51
   4   4 -30    0.25    0.55
  -4   4 -30    0.59    0.51
  -4   4 -32   30.04    2.84
   4   4 -32   32.59    2.84
  -4  -4 -32   33.39    2.82
   4  -4  32   27.18    4.09
  -4  -4 -32   27.39    2.82
   4  -4 -32   25.88    2.98
   4   4 -32   33.11    2.84
   4   4 -32   26.02    2.87
   4  -4 -32   27.81    3.01
   4  -4 -32   23.92    2.87
  -4  -4 -32   27.11    2.89
   4   4 -32   30.73    2.95
   4   4 -32   25.41    2.82
  -4  -4 -32   27.57    2.89
  -4   4 -32   27.03    2.83
  -4  -4 -32   29.52    2.79
  -4   4 -32   26.03    2.87
   4   4 -32   32.41    2.93
   4  -4 -32   27.72    2.88
   4   4 -34   -0.20    0.60
  -4   4 -34    1.09    0.67
  -4  -4 -34    0.90    0.55
  -4  -4 -34   -0.11    0.61
   4  -4 -34    0.12    0.61
   4   4 -34    0.62    0.69
   4  -4 -34   -0.16    0.90
   4   4 -34    0.42    0.66
  -4  -4 -34    0.61    0.74
   4   4 -34    0.09    0.51
   4   4 -34   -0.67    0.70
   4  -4 -34   -0.37    0.71
  -4  -4 -34   -0.17    0.51
  -4   4 -34   -0.45    0.61
  -4  -4 -34    1.22    0.81
  -4  -4 -36   -0.35    0.69
  -4   4 -36    0.08    0.44
   4   4 -36    0.49    0.61
   4  -4 -36   -0.65    0.78
  -4  -4 -36   -0.40    0.71
   4   4 -36    0.44    0.63
   4  -4 -36   -0.87    0.93
   4   4 -36    1.45    0.83
   4  -4 -36   -0.53    0.67
  -4   4 -36    1.82    0.75
  -4  -4 -36    0.29    0.62
   4   4 -36   -0.21    0.66
  -4  -4 -36   -0.13    0.77
  -4   4 -36    0.36    0.65
  -4  -4 -38    0.50    0.73
   4   4 -38    0.10    0.70
  -4  -4 -38    1.56    0.90
   4  -4 -38    1.10    1.00
   4  -4 -38   -0.14    0.85
   4   4 -38    0.45    0.66
   4  -4 -38    1.00    0.87
   4   4 -38    0.14    0.70
  -4   4 -38    0.80    0.74
  -4  -4 -38    0.10    0.59
   4   4 -38    2.16    0.83
   4  -4 -38    1.38    0.66
  -4   4 -38    0.13    0.67
  -4  -4 -38    1.37    0.84
  -4   4 -40    0.81    1.00
  -4  -4 -40    0.40    0.78
   4  -4 -40   -0.38    0.82
   4   4 -40   -0.31    0.74
   4   4 -40    0.10    0.65
   4  -4 -40    0.14    0.86
  -4  -4 -40    0.30    0.86
   4   4 -40   -0.59    0.85
   4  -4 -40   -0.15    0.86
   4   4 -40    0.36    0.65
  -4   4 -40    0.48    0.75
  -4  -4 -40    1.96    0.84
  -4   4 -40    1.31    0.78
   4  -4 -40   -0.12    0.71
  -4  -4 -40   -0.14    0.86
  -4   4 -42    1.01    1.16
  -4  -4 -42   -0.41    0.74
   4   4 -42    0.63    0.70
   4   4 -42   -0.47    0.83
   4  -4 -42   -0.20    0.99
   4  -4 -42   -0.45    0.79
  -4  -4 -42   -1.26    1.04
   4   4 -42   -0.46    0.99
   4  -4 -42    0.63    0.80
  -4  -4 -42   -0.34    0.69
   4   4 -42    0.63    0.72
  -4   4 -42    0.63    0.86
  -4  -4 -42   -0.15    0.87
  -4   4 -42    0.13    0.69
   4  -4 -42    0.23    0.63
  -4  -4 -44    9.33    1.26
  -4   4 -44    5.17    1.41
   4  -4 -44    3.67    1.20
   4   4 -44    7.16    1.20
   4   4 -44    6.90    1.01
  -4  -4 -44    6.86    1.29
   4  -4 -44    5.49    1.35
   4   4 -44    4.72    1.16
   4  -4 -44    3.07    1.11
  -4  -4 -44    7.81    1.09
   4  -4 -44    5.67    1.34
   4   4 -44    7.07    1.15
  -4   4 -44    6.07    1.16
   4  -4 -44    4.62    0.95
  -4   4 -44    6.40    1.13
  -4  -4 -44    6.40    1.26
  -4  -4 -46    0.85    0.78
  -4   4 -46    1.21    1.04
   4   4 -46    0.16    0.83
   4  -4 -46    0.49    0.90
   4   4 -46    0.76    0.80
   4  -4 -46    0.31    0.95
   4   4 -46   -0.72    0.58
   4  -4 -46   -0.20    0.95
  -4  -4 -46    0.66    0.97
  -4   4 -46    0.70    0.78
  -4   4 -46   -0.26    0.76
   4   4 -46   -0.52    0.82
  -4  -4 -46    0.46    0.67
   4  -4 -46    0.53    0.93
   4  -4 -46    0.90    0.67
  -4  -4 -46   -0.31    0.90
  -4   4 -46    0.26    0.65
  -4   4 -48   -1.36    1.13
  -4  -4 -48    1.24    0.83
   4   4 -48    0.49    0.62
   4  -4 -48    0.64    0.99
   4   4 -48   -0.63    0.88
   4  -4 -48    1.08    0.90
   4   4 -48    0.99    0.76
   4  -4 -48    0.20    0.94
  -4  -4 -48    0.49    0.96
  -4   4 -48    0.57    0.74
   4  -4 -48    0.79    0.98
   4   4 -48    0.64    0.85
  -4  -4 -48    0.22    0.70
  -4  -4 -48   -0.90    0.81
  -4   4 -48    0.50    0.69
   4  -4 -48    1.38    0.70
   4   4 -50    1.30    0.98
  -4  -4 -50    0.13    0.75
  -4   4 -50   -0.16    1.02
   4   4 -50    0.09    0.56
   4   4  50    1.23    1.01
   4   4 -50    0.15    0.93
   4  -4 -50    0.77    1.06
   4  -4 -50   -0.15    0.84
  -4   4 -50    0.33    0.63
   4   4 -50    1.24    0.81
  -4  -4 -50    0.43    0.56
   4  -4 -50    0.76    0.80
  -4  -4 -50    0.58    0.74
  -4   4 -50   -0.80    0.63
   4   4 -52    1.38    1.01
  -4   4 -52    0.15    0.89
  -4  -4 -52    1.93    0.76
   4   4 -52    0.66    0.50
   4   4  52    0.22    0.84
   4   4 -52    0.14    0.81
   4  -4 -52    1.31    0.89
  -4   4 -52    0.21    0.64
   4  -4 -52    0.85    0.86
  -4  -4 -52    0.49    0.65
   4  -4 -52   -0.72    0.77
   4   4 -52    0.58    0.76
  -4  -4 -52   -0.27    0.76
  -4   4 -52   -0.10    0.59
  -4  -4 -54    0.32    0.64
   4  -4 -54   -0.13    0.84
   4   4 -54   -0.28    0.86
  -4   4 -54    0.14    0.87
   4   4 -54    0.07    0.43
   4   4 -54    1.04    0.86
  -4   4 -54    0.56    0.60
   4  -4 -54    0.27    0.42
   4  -4 -54    0.39    0.75
  -4  -4 -54    0.09    0.55
   4   4 -54    0.74    0.71
   4  -4 -54   -0.11    0.74
  -4  -4 -54   -0.73    0.72
   4  -4 -54    0.13    0.76
  -4   4 -56    0.33    0.59
   4   4 -56    0.12    0.41
   4  -4 -56    1.94    0.72
   4   4 -56    0.09    0.57
  -4  -4 -56    1.88    0.73
   4  -4 -56    1.70    0.79
   4   4 -56    0.88    0.82
  -4  -4 -56    0.70    0.59
  -4   4 -56    0.85    0.78
  -4   4 -58   -0.21    0.44
   4   4 -58   -0.43    0.72
   4  -4 -58   -0.95    0.59
  -4   4 -58    0.10    0.67
   4  -4 -58   -0.25    0.56
  -4  -4 -58    0.59    0.56
  -4   4 -60    0.40    0.39
  -4   4 -60    1.32    0.64
   4  -4 -60   -0.15    0.49
   4   4 -60    0.62    0.58
  -4  -4 -60   -0.40    0.40
   4  -4 -60    0.47    0.44
  -4   4 -60    0.19    0.51
  -4  -4 -60   -0.06    0.39
  -4  -4 -62    0.29    0.31
   4  -4 -62    0.36    0.36
  -4   4 -62    0.19    0.35
  -4   4 -62    0.21    0.31
   4   4 -62   -0.41    0.50
  -4   4 -62    0.06    0.43
   5   0   1    3.89    0.37
  -5   0   1    2.22    1.01
   0  -5   1    4.31    0.53
   5   0  -1    3.46    1.03
   0   5  -1    2.73    1.01
   0   5  -1    3.10    0.63
   5   0   1    2.69    0.97
  -5   0   1    4.03    1.13
   0  -5   1    3.05    0.60
   5   0  -1    2.53    1.16
   0  -5   1    3.01    1.02
   0  -5  -1    4.93    0.81
   0   5  -1    2.56    0.43
   5   0   1    3.06    1.15
   0  -5  -1    2.91    1.04
   0  -5  -3    2.89    0.90
   0   5  -3    4.80    0.64
   0   5  -3    2.13    0.87
   5   0  -3    0.35    1.04
   0   5  -3    3.41    0.49
   5   0   3    3.93    1.17
   5   0   3    3.62    1.13
   0  -5   3    2.84    0.50
   0  -5  -3    1.13    0.86
   5   0   3    2.61    0.56
  -5   0   3    3.17    0.99
   0  -5   3    1.98    0.77
  -5   0   3    4.30    1.27
   0   5   3    2.46    0.67
  -5   0  -5   -0.36    0.88
   0   5   5    0.13    0.80
  -5   0   5    0.81    0.91
   0   5   5    0.27    0.93
   5   0   5   -0.19    1.14
   0  -5  -5   -0.76    0.96
   0  -5  -5   -0.13    0.91
   0   5   5    0.66    0.88
  -5   0   5    0.61    0.48
   0  -5   5   -0.64    0.83
   5   0   5    0.12    0.49
   0  -5   5    0.12    0.44
  -5   0   5    0.19    1.01
  -5   0  -7    2.70    1.21
   0  -5   7    1.83    0.59
   0  -5   7    3.10    0.92
   0   5   7    2.76    0.98
  -5   0   7    2.21    1.15
   0   5   7    2.87    1.02
   0  -5  -7    1.40    0.98
   0   5   7    2.65    1.03
   0  -5   7    1.68    0.59
  -5   0   7    2.67    0.58
   0  -5  -7    1.91    1.02
  -5   0   7    3.85    1.14
   0   5   7    2.70    1.11
   0  -5   9    1.36    0.59
   0  -5  -9    1.98    1.00
   0   5   9    2.05    0.78
   0   5   9    1.45    0.92
   0  -5  -9    1.16    0.76
   0   5   9    2.28    0.83
   0  -5   9    2.80    0.76
  -5   0  -9    5.67    1.32
   5   0  -9    2.98    0.93
   0   5   9    2.73    0.98
  -5   0   9    2.84    0.64
   0  -5   9    2.05    0.72
  -5   0   9    2.66    1.24
   5   0  11    0.98    1.06
   0   5  11    0.17    0.80
  -5   0  11    0.65    0.59
   0  -5  11    0.53    0.72
   5   0 -11    0.56    0.57
   5   0 -11    0.76    0.91
  -5   0 -11    1.13    0.83
   0   5  11    0.87    1.02
   0   5  11   -0.21    0.82
   0  -5 -11    0.52    0.89
  -5   0  11    0.25    1.19
   0  -5  11    0.35    0.54
   0   5  11    2.13    1.14
   0  -5  13    1.64    1.03
   0  -5  13    0.65    0.69
   5   0  13   -0.27    0.87
   5   0 -13   -0.13    0.59
  -5   0 -13    0.73    1.14
   5   0 -13    0.21    1.07
   0   5  13    0.58    0.95
   0  -5 -13   -0.36    0.83
   0   5  13    1.18    0.90
  -5   0  13   -0.13    0.66
   0   5  13    1.43    0.88
   0  -5  13    0.78    0.50
   0   5  13    2.96    1.17
   0  -5  15    5.12    1.10
   0   5  15    3.74    0.95
   0   5  15    5.31    1.53
   0  -5 -15    4.75    1.03
   5   0  15    1.83    1.27
   0   5  15    2.26    1.22
   0   5  15    2.98    1.19
   0  -5  15    1.94    0.93
   5   0 -15    3.42    1.15
   5   0 -15    3.48    0.94
  -5   0  15    4.10    0.88
   0  -5  15    3.96    0.70
   0  -5  15    2.72    0.76
   0  -5  17    0.95    0.93
  -5   0  17    0.35    0.76
   0   5  17    1.41    1.19
   5   0 -17    1.09    0.80
   0  -5  17    0.36    0.68
   0   5  17    0.90    1.10
   0  -5  17    0.45    0.74
   0   5  17    1.18    0.82
   0  -5 -17    1.18    0.73
   5   0  17    1.01    1.03
   5   0 -17    0.76    0.99
   0  -5  17    0.47    0.42
   0   5  17    0.64    1.22
  -5   0 -17    0.99    0.42
   0   5  19   -0.21    0.61
   0   5  19   -0.26    0.93
   0   5  19    0.72    0.94
   0  -5 -19    0.40    0.84
  -5   0 -19    0.12    0.26
   5   0 -19    1.11    1.04
   0  -5  19   -0.08    0.34
   0   5  19    0.34    1.02
   5   0  19    2.25    1.65
   0  -5  19   -0.21    0.65
   0  -5  19   -0.26    0.70
   0  -5  19    0.26    0.97
  -5   0  19    0.20    0.78
   0   5  19   -0.51    0.64
   5   0 -19    0.28    0.49
  -5   0 -19    0.30    0.45
   0  -5 -19    0.28    0.44
   0  -5 -19    0.87    0.46
  -5   0 -19   -0.06    0.34
   0   5 -19    0.15    0.40
   5   0 -19   -0.20    0.38
   5   0 -19   -0.21    0.84
   0   5 -21    0.33    0.43
   0  -5 -21   -0.11    0.38
   5   0 -21   -0.71    0.91
  -5   0 -21    0.65    0.41
   5   0 -21    0.27    0.38
   0   5  21    0.81    1.43
   0  -5  21    0.98    0.82
   0   5  21    0.75    1.31
   0   5  21    3.66    1.26
   5   0 -21    0.92    0.93
   0   5  21    0.21    0.77
  -5   0  21    0.23    0.83
   0  -5  21    0.29    1.02
   5   0  21    1.24    1.50
   0  -5  21    0.41    0.25
   0  -5  21   -0.29    0.91
  -5   0 -21    1.20    0.58
   0  -5 -21    0.75    0.47
   5   0 -21    0.08    0.48
   0  -5 -21    0.39    0.48
   0   5 -21    1.06    0.47
   0  -5 -21    0.53    0.54
   0  -5 -21    0.97    0.58
  -5   0 -21    0.93    0.46
  -5   0 -21    0.25    0.42
   5   0 -21    1.41    0.53
  -5   0 -21    0.40    0.45
   5   0 -23    0.55    0.98
   0  -5 -23   -0.06    0.39
   0   5 -23   -0.18    0.41
   5   0 -23    0.42    0.48
  -5   0 -23    0.06    0.39
   0   5  23    0.44    0.72
   0   5  23    1.26    1.49
   0   5  23    0.92    1.00
   0   5  23   -0.90    1.40
   0  -5  23    0.28    0.83
  -5   0  23   -0.22    0.65
   5   0  23    0.85    1.06
   0  -5  23   -0.66    0.88
   5   0  23    0.46    1.06
  -5   0  23    0.26    0.95
   0  -5  23    1.00    0.86
  -5   0 -23   -0.08    0.48
   0  -5 -23    1.08    0.51
   5   0 -23    0.09    0.54
   0   5 -23    0.21    0.43
   0  -5 -23    0.14    0.46
   5   0 -23    0.11    0.60
   0  -5 -23    0.32    0.61
   5   0 -23    0.58    0.48
  -5   0 -23   -0.07    0.47
  -5   0 -23    0.07    0.47
  -5   0 -23    0.66    0.53
   0   5  25    0.34    1.24
   0  -5  25   -0.37    0.96
   0  -5  25   -0.96    0.89
  -5   0  25    1.03    1.28
   5   0  25    0.95    0.91
   0   5  25   -0.50    1.44
  -5   0  25   -0.23    0.76
  -5   0  25   -0.59    1.03
   5   0  25    1.52    1.41
  -5   0 -25    0.17    0.53
   5   0 -25    0.37    0.44
   0  -5 -25    0.83    0.58
   0   5 -25    1.02    0.54
   0  -5 -25    0.32    0.58
   5   0 -25   -0.14    0.49
   5   0 -25    0.35    0.70
  -5   0 -25    0.08    0.54
   0  -5 -25   -0.12    0.70
   0   5 -25   -0.33    0.48
   0  -5 -25    0.26    0.42
   5   0 -25    0.27    0.46
  -5   0 -25    0.36    0.46
   5   0 -25    0.62    1.10
   0   5 -25    0.36    0.43
  -5   0 -25    0.32    0.53
   5   0  27    1.01    1.32
   5   0  27    1.11    1.29
   5   0  27    0.70    1.09
   0   5  27    0.74    1.02
  -5   0  27    0.66    1.03
   0  -5  27    0.36    0.94
  -5   0  27    1.17    0.82
   0   5  27    1.66    1.59
   0  -5  27   -0.82    1.14
  -5   0  27    1.68    1.45
  -5   0 -27    0.36    0.55
   5   0 -27    0.92    0.69
   0  -5 -27   -0.61    0.53
   0  -5 -27   -0.18    0.54
   0   5 -27    0.78    0.53
  -5   0 -27   -0.46    0.60
   5   0 -27    0.12    0.66
   5   0 -27    0.93    0.47
   0  -5 -27   -0.38    0.72
  -5   0 -27    0.07    0.46
   0   5 -27   -0.22    0.51
   5   0 -27    2.06    1.26
   0  -5 -27    0.21    0.43
   5   0 -27    0.44    0.53
   0   5 -27    0.79    0.46
  -5   0 -27   -0.44    0.57
   5   0  29   -2.45    1.54
  -5   0  29    1.83    1.53
   0  -5  29    0.48    1.05
   0   5  29    2.45    1.65
   0  -5  29    1.22    1.16
   5   0  29    0.78    1.09
   5   0  29    1.12    1.41
   0  -5  29    0.46    0.90
  -5   0  29    0.37    1.06
   0   5  29    1.21    1.28
  -5   0 -29    1.19    0.64
   5   0 -29    0.44    0.71
   0  -5 -29    1.56    0.58
   0   5 -29    0.38    0.59
   0  -5 -29    1.51    0.86
   5   0 -29    2.90    0.64
  -5   0 -29    1.31    0.65
   5   0 -29    0.52    0.66
   0   5 -29    1.14    0.52
   0  -5 -29    1.45    0.54
  -5   0 -29    0.66    0.53
   5   0 -29    0.38    1.10
   5   0 -29    0.88    0.49
  -5   0 -29    0.87    0.69
   0   5 -29    0.72    0.47
   0  -5  31    1.61    1.39
   0  -5  31    0.51    0.79
  -5   0 -31    1.19    0.65
   5   0 -31   -0.24    0.64
   0   5 -31    0.53    0.62
   0  -5 -31    0.32    0.66
   0  -5 -31    0.59    0.70
  -5   0 -31   -0.11    0.66
   5   0 -31    0.75    0.56
   5   0 -31    0.28    0.75
  -5   0 -31    0.57    0.54
   5   0 -31    0.18    0.55
   0  -5 -31    0.08    0.49
   0   5 -31    0.27    0.54
  -5   0 -31   -0.11    0.60
   0   5 -31    0.86    0.48
  -5   0 -33   -0.35    0.73
   5   0 -33    0.91    0.68
   0  -5 -33    0.23    0.63
   0   5 -33    0.12    0.63
  -5   0 -33    1.34    0.75
   0  -5 -33    0.16    0.78
   5   0 -33    0.59    0.78
   5   0 -33    0.61    0.56
  -5   0 -33   -0.35    0.60
   0   5 -33    0.10    0.53
   5   0 -33   -0.10    0.48
   0  -5 -33    0.09    0.53
   0   5 -33    1.52    0.50
  -5   0 -33    0.80    0.72
  -5   0 -35    0.25    0.73
   5   0 -35    0.14    0.69
   0  -5 -35    0.49    0.70
   0   5 -35    1.00    0.74
   0  -5 -35   -0.50    0.87
  -5   0 -35    0.27    0.78
   5   0 -35    0.11    0.63
   5   0 -35    0.31    0.84
  -5   0 -35    0.10    0.53
   0  -5 -35    0.98    0.66
   0   5 -35    0.21    0.56
   5   0 -35    0.42    0.75
  -5   0 -35    1.98    0.77
  -5   0 -37    0.68    0.77
   5   0 -37    0.45    0.83
   0   5 -37    0.27    0.70
   0  -5 -37   -1.19    0.70
   5   0 -37    0.17    0.83
   5   0 -37    0.12    0.63
   0   5 -37   -0.21    0.63
  -5   0 -37    0.57    0.85
   0  -5 -37   -0.35    0.85
   0   5 -37   -0.11    0.61
  -5   0 -37    0.62    0.59
   5   0 -37    1.01    0.64
   0  -5 -37   -0.10    0.61
   0  -5 -37    0.13    0.75
  -5   0 -37    1.33    0.91
  -5   0 -39    0.14    0.87
   5   0 -39   -0.94    0.94
   5   0  39    0.66    0.87
   0  -5 -39   -0.14    0.71
   0   5 -39   -0.29    0.74
   5   0 -39    0.35    0.82
   0   5 -39   -0.33    0.80
   5   0 -39    0.39    0.78
  -5   0 -39   -0.61    0.99
   0   5 -39    0.71    0.77
   5   0 -39   -0.48    0.84
   0  -5 -39   -0.33    0.75
  -5   0 -39    0.55    0.71
   0  -5 -39    1.05    0.81
  -5   0 -39    0.14    0.86
  -5   0 -41   -0.61    0.99
   0   5 -41   -1.47    1.05
   5   0  41    0.22    0.87
   0   5 -41   -0.15    0.86
   0  -5 -41    0.29    0.83
   5   0 -41    0.14    0.77
   0   5 -41   -0.23    0.64
   5   0 -41    1.09    1.11
  -5   0 -41    0.12    0.72
   5   0 -41    0.76    0.82
   0   5 -41    0.37    0.78
   0  -5 -41   -0.35    0.70
  -5   0 -41   -0.44    0.89
   0  -5 -41   -0.14    0.80
  -5   0 -43   -0.31    0.99
   0   5 -43    0.85    1.01
   5   0  43    0.68    1.09
   0  -5 -43   -0.47    0.92
   5   0 -43    0.37    0.94
   5   0 -43    0.14    0.90
   0   5 -43    0.46    0.72
   0   5 -43   -0.31    0.78
   0  -5 -43    0.30    0.90
   0   5 -43    0.13    0.94
   5   0 -43   -0.13    0.90
  -5   0 -43    2.28    0.86
   0  -5 -43    1.34    0.76
  -5   0 -43    0.76    0.91
   0  -5 -43   -0.42    0.83
   5   0  45   -0.89    0.95
   0   5 -45    0.34    1.04
  -5   0 -45   -0.32    0.98
   5   0 -45    0.38    1.09
   5   0 -45   -0.15    0.81
   0   5 -45   -0.12    0.67
   5   0 -45    0.85    0.58
   0  -5 -45    0.81    1.16
   0  -5 -45   -0.62    0.95
   0   5 -45   -0.16    0.84
   0  -5 -45   -0.12    0.75
   0   5 -45    0.92    0.83
   5   0 -45   -2.28    0.93
  -5   0 -45    0.12    0.82
  -5   0 -45    1.07    0.92
   0  -5 -45    0.70    0.77
   0  -5 -47   -0.74    0.85
   5   0  47    1.05    0.93
   0   5 -47   -0.17    0.96
  -5   0 -47    0.16    0.86
   5   0 -47    0.13    0.80
   0   5 -47   -2.38    0.81
   0  -5 -47    0.25    0.80
  -5   0 -47   -0.85    0.86
   0  -5 -47    0.15    0.82
  -5   0 -47    0.45    0.85
   0  -5 -47   -0.56    0.77
   0   5 -47    0.79    1.03
   0   5 -47    0.11    0.67
   5   0 -47    1.17    0.86
   0  -5 -47    0.16    1.00
   5   0 -47    0.55    0.53
   5   0 -47    0.94    0.98
  -5   0 -49   -0.47    0.85
   0  -5 -49   -0.72    0.90
   0   5 -49   -0.17    1.06
   5   0 -49    0.09    0.53
   0  -5 -49   -0.49    0.84
   5   0 -49   -0.54    0.95
   0   5 -49    0.87    0.72
  -5   0 -49    0.12    0.70
   0   5 -49   -0.13    0.78
   0  -5 -49   -0.60    0.78
   5   0 -49    0.66    0.88
  -5   0 -49    0.29    0.82
   0  -5 -49    0.40    0.79
  -5   0 -51   -0.15    0.83
   0  -5 -51   -0.68    0.78
   0   5 -51    0.32    1.09
   5   0 -51    0.50    0.92
   0  -5 -51   -0.16    0.87
   5   0 -51    0.48    0.48
   0   5 -51   -0.51    0.68
   0  -5 -51    0.23    0.75
   0   5 -51    0.12    0.80
  -5   0 -51   -0.44    0.73
   5   0 -51   -1.01    0.90
  -5   0 -51    1.36    0.89
   0  -5 -51    0.13    0.79
   0  -5 -53    0.12    0.73
  -5   0 -53    0.82    0.84
   0  -5 -53   -0.15    0.97
   5   0 -53    0.35    0.46
   0   5 -53   -0.19    0.59
   5   0 -53   -0.94    0.84
   0  -5 -53   -0.11    0.70
   0  -5 -53   -0.35    0.61
  -5   0 -53    0.37    0.74
   5   0 -55   -0.40    0.98
  -5   0 -55   -0.24    0.75
   0  -5 -55    0.44    0.61
  -5   0 -55    0.09    0.55
   0   5 -55   -0.08    0.51
   5   0 -55    0.32    0.83
   0  -5 -55    0.19    0.60
  -5   0 -55    1.79    0.68
   0  -5 -55    1.39    0.69
   0  -5 -57    0.18    0.58
  -5   0 -57    0.31    0.68
   5   0 -57    0.24    0.76
  -5   0 -57   -1.04    0.57
   0   5 -57   -0.42    0.47
   0  -5 -57    0.08    0.57
   5   0 -57    1.11    0.63
  -5   0 -57   -0.43    0.59
   0  -5 -57    0.47    0.52
   0   5 -59    0.28    0.38
  -5   0 -59    0.42    0.54
   0  -5 -59    0.41    0.48
   5   0 -59   -0.40    0.69
   5   0 -59   -0.16    0.59
   0  -5 -59   -0.35    0.49
  -5   0 -59    0.33    0.46
   0  -5 -59    0.45    0.42
   0   5 -61   -0.46    0.30
  -5   0 -61   -0.05    0.38
  -5   0 -61   -0.37    0.43
   5   0 -61   -0.56    0.55
   5   0 -61   -0.06    0.42
   0  -5 -61    0.69    0.41
  -5   0 -61    1.18    0.39
   0  -5 -61    0.28    0.30
   5   0 -63    0.12    0.41
  -5   0 -63    0.42    0.27
   5  -1   0   -0.31    0.92
   1  -5   0    0.14    0.90
  -1   5   0   -0.14    0.87
  -1  -5   0   -0.09    0.54
   5   1   0    0.15    1.00
   1   5   0    0.99    0.67
   5  -1   0    0.05    0.45
   5  -1   0   -0.69    1.00
  -1  -5   0    1.45    0.46
  -1   5   0   -0.32    0.64
  -1   5  -2   12.42    1.49
  -1   5  -2    8.38    1.20
   1   5  -2   10.72    1.03
   1  -5  -2   10.85    1.40
   1   5  -2    9.62    1.20
  -1  -5   2   10.22    1.19
  -5   1   2    8.90    1.42
  -1  -5   2    9.36    1.01
   5   1  -2    7.66    1.37
   1   5   2    9.80    1.22
  -1  -5  -2    9.17    1.26
   5  -1  -2    9.63    1.06
  -1   5   2    9.27    1.14
  -5  -1   2    8.00    1.52
  -1  -5   2   10.85    1.48
  -1  -5  -2    9.79    1.33
  -5   1   2    9.71    1.73
   5   1   2    8.94    1.57
   1  -5   2    8.87    1.36
   5  -1   2    8.82    1.50
   5  -1  -2   10.24    1.57
   5  -1  -2    8.48    1.46
  -1   5  -4  474.53   44.53
   5  -1  -4  512.28   44.79
   5  -1  -4  491.08   44.44
   5  -1   4  527.49   44.79
  -1  -5  -4  493.96   44.71
   5   1   4  496.97   44.41
  -1  -5   4  492.29   44.66
  -1   5   4  512.88   44.56
   1   5   4  504.57   44.61
  -5   1   4  535.89   44.83
   1  -5   4  510.12   44.64
  -1  -5  -4  485.09   44.63
   1   5  -4  520.64   44.52
  -5  -1   4  526.56   44.35
  -1   5  -4  471.93   44.62
   1   5   4  477.27   44.67
  -5   1  -4  505.06   44.73
  -5  -1   4  516.27   44.71
  -1  -5  -4  476.03   44.60
   1  -5  -4  517.12   44.69
  -5  -1  -4  498.02   44.80
  -5   1   4  511.99   44.79
  -1  -5  -6    0.13    0.92
  -1  -5  -6    2.34    1.05
  -5   1   6    1.33    1.13
   1  -5   6    1.87    0.38
  -1   5  -6    1.12    0.67
  -5   1  -6    0.17    0.91
  -5  -1   6    2.08    0.90
   1   5  -6    1.65    0.61
  -5  -1  -6    0.60    0.92
   1  -5  -6    0.80    0.94
  -1  -5   6    0.41    0.63
  -1  -5   6    2.17    0.88
   1   5   6    2.40    1.10
  -5  -1   6    1.39    0.45
  -1   5   6    1.89    1.05
  -5   1   6    4.95    0.98
   1  -5   6    2.60    0.79
   1  -5  -6    0.32    0.79
   1  -5   6    0.82    0.65
   5  -1  -6    1.21    0.62
   1   5   6    2.63    0.88
   1   5   6    1.46    0.80
   1   5   6    0.16    0.70
  -1   5   6    1.63    0.78
  -5   1   6    0.83    0.57
   5  -1  -6    2.07    1.09
   5   1  -6    2.45    0.44
   5  -1   6    1.01    0.63
   1  -5  -8  330.78   29.81
  -1  -5   8  340.18   29.71
  -5   1   8  329.62   29.87
  -1  -5   8  333.18   29.67
  -5   1  -8  352.93   29.88
   1   5   8  317.93   29.77
  -5  -1   8  343.38   29.78
   1   5   8  342.64   29.76
  -5  -1  -8  341.08   29.96
  -1  -5   8  334.22   29.43
  -1   5   8  339.69   29.81
   1   5   8  294.50   29.81
   1  -5  -8  306.64   29.82
  -1  -5  -8  343.66   29.76
   1  -5   8  305.40   29.64
  -5  -1   8  317.26   29.52
  -1  -5  -8  326.15   29.79
  -5   1   8  345.01   29.94
   1  -5   8  351.96   29.68
   5  -1  -8  318.75   29.88
   1  -5   8  324.98   29.52
   1   5   8  323.13   29.78
  -1   5  -8  334.96   29.67
  -1  -5   8  328.47   29.41
  -5   1   8  342.98   29.61
   5  -1   8  362.69   29.63
   5   1  -8  360.50   29.54
  -5  -1  -8  350.21   29.59
  -1  -5 -10    3.51    0.94
  -1  -5  10    3.61    0.56
   1   5  10    4.27    1.10
   1  -5  10    1.71    0.80
  -5  -1  10    3.78    0.68
  -5   1  10    2.37    0.78
   5   1  10    5.53    1.39
   1  -5 -10    4.55    1.08
  -1   5  10    3.50    1.09
   1   5  10    3.59    1.07
  -1   5  10    3.63    0.95
   1  -5 -10    3.08    1.22
   5  -1  10    3.07    0.87
  -5   1 -10    3.80    1.04
   5   1 -10    4.52    1.01
   5  -1 -10    3.87    1.19
   1   5  10    3.25    0.99
  -1  -5 -10    5.97    1.14
  -5  -1 -10    3.77    1.30
  -5   1  10    2.08    1.11
   1   5  10    1.35    0.93
   1  -5  10    3.59    0.75
  -1  -5  10    3.14    0.80
  -1  -5  10    4.79    0.98
   1  -5  10    3.09    0.72
  -5  -1 -10    3.63    0.83
   5   1 -10    4.42    0.77
   1  -5 -12  255.34   23.60
   5   1 -12  276.51   23.61
   1  -5  12  249.67   23.44
   5  -1  12  263.16   23.79
   1  -5 -12  255.87   23.73
   1   5  12  257.72   23.57
   5  -1 -12  270.41   23.74
   1   5  12  251.53   23.68
  -1  -5  12  266.11   23.57
  -1  -5  12  253.53   23.31
  -1  -5 -12  275.46   23.62
  -1   5  12  273.03   23.77
   5   1  12  242.07   23.85
  -1  -5 -12  270.84   23.60
   1  -5  12  247.81   23.36
  -5   1  12  275.59   23.86
  -1  -5  12  265.92   23.45
   1   5  12  282.97   23.64
  -5   1  12  263.42   23.46
  -1   5  12  274.79   23.62
   1   5  12  262.31   23.77
  -5  -1 -12  249.65   23.76
  -5   1 -12  268.97   23.70
  -5  -1  12  233.41   23.39
  -5  -1 -12  268.13   23.45
   5   1 -12  288.73   23.45
   5  -1  12  279.46   23.50
   1  -5  14  450.42   40.57
  -1  -5  14  454.50   40.61
   1   5  14  439.76   41.07
   1   5  14  464.12   41.01
  -5  -1  14  440.92   40.68
   5  -1 -14  448.39   40.97
   1   5  14  433.75   40.86
  -1   5  14  454.27   40.84
   5   1 -14  427.66   40.83
  -1   5  14  472.13   41.06
  -5   1  14  487.47   41.18
   5   1  14  456.58   41.16
   1   5  14  452.96   40.82
  -1  -5  14  462.25   40.66
  -5   1  14  446.15   40.72
   5  -1  14  434.84   41.06
  -1  -5 -14  484.81   40.91
  -1  -5 -14  493.42   40.86
  -1  -5  14  445.60   40.85
   1  -5 -14  469.19   40.87
   1  -5 -14  418.17   40.98
  -1  -5  14  547.75   40.99
  -5  -1 -14  460.37   40.75
   5   1 -14  495.04   40.75
   5  -1  16   47.30    4.68
   1   5  16   45.08    4.28
   1  -5 -16   34.09    4.20
   5  -1 -16   40.79    4.45
   5   1  16   38.32    4.64
   1   5  16   41.43    4.53
   5   1  16   41.36    4.22
  -1  -5  16   39.51    4.07
   5   1 -16   41.93    4.36
  -1  -5 -16   41.62    4.27
  -5   1  16   42.05    4.21
   1   5  16   38.42    4.55
  -1  -5  16   40.71    4.03
  -5  -1 -16   40.98    4.00
   1   5  16   46.57    4.43
  -1  -5  16   37.73    4.31
  -5  -1  16   40.28    4.14
  -1   5  16   46.02    4.61
   1  -5  16   41.00    3.92
  -1   5  16   41.09    4.26
  -5   1  16   46.34    4.73
  -5  -1 -16   49.64    4.30
   5  -1 -16   44.85    4.29
  -1  -5  16   47.44    4.40
   5   1 -16   46.65    4.25
  -1   5 -18   90.54    8.32
  -5  -1 -18  101.62    8.83
  -1  -5  18   95.73    8.90
   5   1 -18  108.53    8.85
   5  -1 -18  104.58    8.85
  -1   5  18   98.29    9.18
  -5   1  18   99.37    9.35
  -5  -1  18   95.27    8.74
   1   5  18  107.08    9.32
  -1  -5  18  104.24    9.04
  -1  -5  18   96.10    8.51
  -1   5  18  105.40    8.85
   1  -5  18   98.40    8.36
   5   1 -18  104.51    8.96
  -1  -5  18   96.41    8.69
   5   1  18   93.92    8.79
   5  -1  18   86.29    9.12
  -5  -1 -18   99.85    8.46
   1   5  18   92.30    9.08
   1   5  18   88.01    8.88
  -5  -1  18   96.15    9.29
   5  -1 -18   94.32    9.02
  -1  -5 -18   97.95    8.77
   5   1  18   87.04    9.25
  -5   1  18   92.32    8.76
  -1   5  18   94.71    8.47
   5  -1 -18   87.34    8.38
  -1  -5 -18   93.42    8.38
  -1  -5 -18   82.86    8.40
   5  -1 -18   88.71    8.44
  -5   1 -18   88.60    8.35
   5  -1 -18   90.86    8.36
   5   1 -18   86.69    8.36
  -5   1 -20   15.18    1.45
  -5  -1 -20   12.17    1.89
   5   1 -20   19.94    2.15
   1  -5 -20   13.89    1.46
   5  -1 -20   13.20    1.47
   5   1 -20   14.58    1.46
  -1   5 -20   15.64    1.48
   1   5 -20   14.62    1.48
   1   5  20   13.36    2.07
  -1  -5  20   13.70    2.01
  -5  -1  20   14.50    2.45
  -1   5  20   12.42    1.88
  -5   1  20   10.48    1.85
  -5   1  20   12.53    1.84
   5   1  20   13.12    2.02
  -5  -1  20   15.60    1.98
  -1  -5 -20   16.26    1.91
   1  -5  20   18.45    2.14
   5   1 -20   13.56    2.01
  -5   1  20   19.24    2.58
   5  -1 -20   15.37    2.29
  -5  -1 -20   14.47    1.48
   5   1  20   14.67    2.40
  -1  -5  20   14.67    2.09
  -1  -5  20   15.04    1.57
  -1   5  20   12.90    2.28
   1   5  20   18.27    2.55
   5  -1 -20   13.76    2.00
  -1  -5  20   16.06    1.89
   5  -1  20   14.43    2.30
   1   5  20   12.87    2.17
  -5  -1 -20   14.52    1.51
  -5   1 -20   11.88    1.49
  -1   5  20   14.25    1.65
   1  -5 -20   13.59    1.53
   5  -1 -20   12.80    1.51
   5   1 -20   13.74    1.50
  -1  -5 -20   14.48    1.51
   5  -1 -20   12.54    1.49
   1  -5 -20   13.33    1.57
  -5   1 -20   16.69    1.54
  -1  -5 -20   13.62    1.52
  -5  -1 -20   16.38    1.51
  -1  -5 -20   12.50    1.56
   5  -1 -20   14.46    1.61
  -5  -1 -20   13.81    1.50
  -5   1 -20   14.81    1.50
  -5  -1 -20   15.89    1.50
   5   1 -20   15.84    1.52
  -1   5 -20   15.66    1.51
   1   5 -20   16.03    1.51
  -5  -1 -22   10.04    0.98
  -5  -1 -22    9.58    1.56
   5   1 -22    8.81    1.50
   5   1 -22    9.57    1.01
  -1   5 -22    8.63    1.01
   1   5 -22    9.28    1.01
  -1  -5 -22    8.35    0.97
   1  -5 -22   10.09    1.02
  -5   1 -22    8.40    0.98
   5  -1 -22    9.29    1.01
   1  -5  22    9.19    1.56
  -5  -1  22    9.55    2.09
   1   5  22    5.26    1.46
   1  -5  22   12.42    1.79
  -5   1  22    7.55    1.48
   1   5  22    7.08    1.75
  -1   5  22   11.17    1.55
   5  -1  22    5.48    1.73
  -5   1  22    6.96    1.36
   5   1  22    7.63    2.07
   5  -1 -22    8.48    1.51
   5  -1 -22   10.99    1.85
  -1   5  22   10.31    1.95
  -1  -5  22   11.50    1.57
   1   5  22    4.79    1.51
  -1  -5  22    8.58    1.02
   5   1  22    7.51    1.45
  -1  -5  22    7.02    1.57
  -1  -5  22   10.63    1.77
  -5  -1  22    8.14    1.50
  -5  -1 -22   10.33    1.10
  -1   5  22    7.53    1.20
  -5   1 -22    9.21    1.10
   5  -1 -22    8.60    1.09
   5   1 -22    8.82    1.04
   1  -5 -22    8.53    1.08
  -1  -5 -22    8.97    1.06
  -1  -5 -22   10.01    1.07
   1  -5 -22    9.63    1.05
   1   5 -22    8.73    1.06
   5  -1 -22    8.76    1.05
   5   1 -22    7.66    1.05
  -1   5 -22    6.86    1.01
   5  -1 -22    8.36    1.04
   5   1 -22    6.94    0.97
  -1  -5 -22    9.77    1.22
  -5   1 -22    9.03    1.07
   1  -5 -22    8.02    1.10
  -5  -1 -22    7.73    1.04
   5  -1 -22    9.33    1.19
  -1  -5 -22    7.76    1.10
  -5  -1 -22    9.39    1.04
  -5   1 -22    9.07    1.06
  -5  -1 -22    9.93    1.04
  -5   1 -24   49.26    4.50
   5   1 -24   53.60    4.50
  -1   5 -24   47.94    4.50
  -5  -1 -24   52.10    4.48
  -1  -5 -24   46.05    4.48
   1  -5 -24   47.58    4.48
   1   5 -24   51.45    4.51
   5   1 -24   62.97    5.34
   5  -1 -24   53.22    4.51
   5  -1 -24   59.90    5.28
  -5   1  24   44.43    5.04
   5  -1  24   38.80    5.37
  -1  -5  24   51.42    5.10
  -5   1  24   50.81    5.00
   1   5  24   52.77    5.64
   1  -5  24   48.72    5.36
   5   1  24   50.69    5.15
  -5  -1  24   52.72    5.84
  -5  -1  24   47.63    5.10
   1   5  24   45.71    5.17
   1   5  24   50.14    5.72
   1  -5  24   45.05    5.22
  -5  -1  24   51.11    4.96
  -1   5  24   44.69    4.93
  -1   5  24   56.14    5.74
   5   1  24   53.90    5.79
   1  -5  24   41.21    5.12
  -1  -5  24   44.88    5.28
  -5  -1 -24   45.31    4.53
  -5   1 -24   50.02    4.56
   1  -5 -24   45.55    4.55
   5   1 -24   47.32    4.56
   5  -1 -24   49.36    4.59
  -1  -5 -24   48.89    4.57
  -5   1 -24   47.85    4.54
  -5  -1 -24   50.05    4.54
   5   1 -24   48.57    4.65
   5   1 -24   45.49    4.48
   5  -1 -24   46.29    4.51
   5  -1 -24   49.66    4.66
  -1  -5 -24   50.53    4.66
   1  -5 -24   43.52    4.61
  -1   5 -24   46.57    4.48
  -5  -1 -24   49.56    4.51
  -5   1 -24   54.03    4.56
  -5  -1 -24   46.76    4.53
   5  -1 -24   49.98    4.57
   5   1 -24   50.22    4.56
  -1   5 -24   49.87    4.53
   1   5 -24   51.50    4.55
  -5  -1 -26    6.18    0.88
   5  -1 -26    9.63    1.69
  -5   1 -26    7.22    0.91
  -1  -5 -26    9.35    0.94
   5  -1 -26    5.94    0.90
   5   1 -26    9.43    0.97
  -1   5 -26    6.75    0.90
   1  -5 -26    7.87    0.95
   1   5 -26    6.38    0.89
  -5   1  26    8.62    1.42
   5   1  26   10.34    1.77
   5  -1  26    7.75    2.10
   1   5  26    5.43    1.96
  -5  -1  26    5.81    1.24
   5   1  26    9.80    2.10
   1  -5  26    4.41    1.48
  -1   5  26    5.63    1.89
  -1   5  26    4.35    1.22
   5   1  26    6.22    2.04
  -5  -1  26    5.95    1.58
  -5  -1  26    9.72    2.25
   1  -5  26    8.96    1.70
   1   5  26    6.29    1.49
  -1  -5  26    7.41    1.44
  -5   1  26    4.44    1.38
   1  -5  26    8.31    1.82
  -1  -5 -26   11.04    1.74
  -1  -5  26    4.93    1.48
  -5   1 -26    6.97    1.01
  -5  -1 -26    7.60    0.98
  -5   1  26    6.72    1.03
   5  -1 -26    8.44    1.06
   5   1 -26    6.20    0.97
   1  -5 -26    8.85    1.09
   1   5 -26    7.67    1.00
  -1   5 -26    5.86    0.95
   5  -1 -26    7.83    1.02
   1  -5 -26    7.34    0.96
   5   1 -26    9.64    1.06
  -1  -5 -26    7.92    1.02
   1  -5 -26    5.59    1.09
  -1  -5 -26    6.85    1.05
   5  -1 -26    6.82    1.08
   5  -1 -26    5.62    0.93
  -5   1 -26    8.61    1.07
   1   5 -26    7.78    0.98
  -5  -1 -26    8.67    1.02
   5   1 -26    6.33    0.93
  -1  -5 -26    7.34    1.12
   5   1 -26    9.17    1.15
  -5  -1 -26    7.88    0.94
  -5  -1 -26    6.97    0.95
  -1   5 -26    7.20    0.94
  -5   1 -26    8.88    1.05
   5  -1 -28    5.56    0.78
  -1  -5 -28    4.81    0.77
  -5   1 -28    5.98    0.78
   1   5 -28    5.48    0.82
  -1   5 -28    5.83    0.80
  -5  -1 -28    5.89    0.77
   1  -5 -28    5.94    0.84
   5  -1 -28    4.02    1.35
   5   1 -28    5.93    0.83
  -5  -1  28    8.04    1.57
  -1   5  28    2.27    1.44
   5  -1  28    7.41    1.87
  -1   5  28    5.53    1.14
   5   1  28    4.19    1.82
  -5  -1  28    2.46    0.99
   1   5  28    2.29    1.30
   5   1  28    7.41    1.82
   1  -5  28    5.90    1.67
   1  -5 -28   10.58    1.85
  -1  -5 -28    3.58    1.26
   1  -5  28    6.35    1.70
  -1  -5  28    3.14    1.18
  -1  -5  28    5.00    1.45
  -1   5  28    9.23    2.18
   5   1  28    5.39    1.49
   5  -1  28    7.04    1.76
  -5   1  28    6.39    1.59
   5  -1  28    5.43    1.87
   1   5  28    6.59    1.73
  -5  -1  28    4.68    1.79
   1  -5  28    6.31    1.56
  -5   1  28    5.03    1.16
  -5   1 -28    3.45    0.80
  -5  -1 -28    7.56    0.94
   1  -5 -28    7.35    0.96
   5   1 -28    5.73    0.93
   5  -1 -28    4.27    0.86
   1   5 -28    4.15    0.81
   1  -5 -28    5.33    0.81
  -1  -5 -28    6.34    0.88
   5  -1 -28    6.83    0.95
   5   1 -28    4.67    0.91
  -1   5 -28    6.40    0.91
   1  -5 -28    4.08    0.96
   1  -5 -28    5.08    0.93
   1   5 -28    6.96    0.88
  -5  -1 -28    6.89    0.94
  -1  -5 -28    5.31    0.88
   5   1 -28    4.39    0.76
  -5   1 -28    5.19    0.88
   5  -1 -28    4.47    0.93
   5  -1 -28    3.06    0.77
   5   1 -28    5.07    0.95
  -1  -5 -28    4.24    0.92
  -5  -1 -28    4.91    0.80
  -5   1 -28    5.23    0.87
  -1   5 -28    5.83    0.76
  -5  -1 -28    3.91    0.83
   1  -5  30    0.47    1.27
   1  -5  30    0.47    1.00
   5  -1  30    0.63    1.52
  -5   1  30    2.77    1.44
   1  -5  30    1.53    1.24
  -1  -5  30    2.00    1.11
  -1  -5  30    1.56    1.13
  -5  -1  30    1.16    1.15
  -5   1 -30    2.35    0.80
  -5  -1 -30    1.91    0.62
   5  -1 -30    2.85    0.73
   5   1 -30    1.59    0.73
   1  -5 -30    3.20    0.76
   5   1 -30    2.49    0.73
   1  -5 -30    2.21    0.63
  -1  -5 -30    1.65    0.61
  -1   5 -30    1.01    0.61
   1   5 -30    2.33    0.66
   5  -1 -30    1.31    0.69
   5   1 -30    1.61    0.77
  -5   1 -30    2.05    0.77
   1  -5 -30    1.13    0.86
  -5  -1 -30    1.67    0.69
  -1  -5 -30    1.69    0.75
   5  -1 -30    1.09    0.78
   5   1 -30    0.71    0.52
  -1  -5 -30    1.14    0.77
   1  -5 -30    2.06    0.79
   1   5 -30    2.25    0.62
   5  -1 -30    1.29    0.62
  -1  -5 -30    0.71    0.51
  -1   5 -30    2.63    0.56
  -5   1 -30    1.42    0.57
   5  -1 -30    1.62    1.10
   1  -5 -30    1.63    0.54
   1   5 -30    1.61    0.58
   5  -1 -30    1.11    0.58
  -5  -1 -30    1.60    0.54
   5   1 -30    1.92    0.63
  -5   1 -30    1.94    0.69
  -5  -1 -30    0.51    0.62
  -1   5 -30    2.74    0.61
   1  -5  32    0.57    1.19
   1  -5  32    0.53    1.04
  -5   1 -32    0.58    0.63
  -5  -1 -32    0.44    0.66
   5  -1 -32    0.51    0.70
   1  -5 -32    0.77    0.71
   5   1 -32   -0.61    0.70
   5   1 -32    0.35    0.67
   1  -5 -32    1.42    0.52
   1   5 -32    1.11    0.61
  -1  -5 -32    0.22    0.56
  -1   5 -32    0.77    0.62
   5  -1 -32    1.43    0.74
   5  -1 -32    0.87    0.73
   5  -1 -32   -0.10    0.54
   1  -5 -32    0.46    0.70
   5   1 -32   -0.14    0.70
   1  -5 -32    0.12    0.66
  -5  -1 -32    0.11    0.66
   1   5 -32    0.89    0.56
   5   1 -32    0.39    0.57
  -1  -5 -32    0.61    0.77
  -1  -5 -32    0.23    0.70
  -5   1 -32   -0.59    0.75
  -5  -1 -32   -0.08    0.50
   1   5 -32    0.09    0.61
  -1  -5 -32    0.17    0.55
   1  -5 -32    0.44    0.57
  -5   1 -32   -0.09    0.56
  -1   5 -32   -0.19    0.65
   5  -1 -32    0.09    0.52
   5   1 -32    0.37    0.59
  -5  -1 -32    0.22    0.58
  -1   5 -32    0.70    0.56
  -5   1 -32    0.33    0.69
  -5   1 -34    1.00    0.72
  -5  -1 -34    0.12    0.70
   5  -1 -34   -0.14    0.84
   5  -1  34    1.71    0.86
   5   1 -34    1.85    0.79
   5  -1 -34   -0.13    0.73
  -1   5 -34    0.48    0.69
   1   5 -34    0.60    0.65
  -1  -5 -34    0.24    0.65
   1  -5 -34    0.59    0.69
   5   1 -34    0.32    0.62
  -1  -5 -34    0.96    0.94
   5  -1 -34    0.77    0.84
   1  -5 -34   -0.48    0.90
   1  -5 -34    0.50    0.74
  -5   1 -34    1.67    0.79
  -5  -1 -34    0.63    0.77
   5  -1 -34    0.22    0.60
   5   1 -34    0.45    0.79
   5   1 -34    0.10    0.63
   1   5 -34    0.40    0.60
  -1  -5 -34    0.28    0.57
  -5  -1 -34    1.55    0.58
   5  -1 -34    0.71    0.64
   1  -5 -34    0.48    0.61
  -1   5 -34   -0.70    0.67
  -5   1 -34    0.85    0.61
  -5   1 -34   -0.72    0.73
  -5  -1 -34    0.72    0.76
  -1  -5 -34    0.95    0.82
  -1   5 -34    0.28    0.55
  -1   5 -36    3.25    1.08
  -5  -1 -36    3.31    0.84
  -5   1 -36    2.83    0.88
   5  -1  36    3.77    1.01
   5  -1 -36    2.51    0.92
   5   1 -36    5.23    1.09
  -1  -5 -36    3.25    0.87
  -1   5 -36    3.90    1.01
   1   5 -36    2.99    0.82
   1  -5 -36    3.57    0.90
   5  -1 -36    2.49    0.88
   1  -5 -36    4.35    1.04
  -5  -1 -36    3.56    0.97
   5  -1 -36    2.30    0.96
   1  -5 -36    2.05    1.01
   5   1 -36    2.71    1.01
   5   1 -36    2.08    0.72
   1   5 -36    3.60    0.75
   5  -1 -36    3.87    0.88
  -1  -5 -36    2.10    0.69
  -5  -1 -36    3.45    0.74
  -5   1 -36    2.03    0.79
   1   5 -36    3.45    0.86
  -1   5 -36    3.79    0.91
   5   1 -36    2.69    0.82
   1  -5 -36    2.16    0.81
   5  -1 -36    3.16    0.83
  -5  -1 -36    3.62    1.03
  -1   5 -36    1.99    0.71
  -5   1 -36    2.56    0.89
  -1  -5 -36    3.25    0.84
  -5  -1 -38    0.54    0.75
  -1   5 -38    1.21    0.91
  -5   1 -38    0.29    0.80
   5  -1 -38    1.41    0.93
   5   1 -38    0.15    0.95
   5  -1  38    0.82    0.86
   1   5 -38    0.97    0.97
   5  -1 -38   -0.15    0.91
   1  -5 -38    2.04    0.89
  -1   5 -38    0.14    0.85
  -1  -5 -38    0.55    0.82
   5  -1 -38    0.69    1.04
   5   1 -38   -0.17    0.89
   1  -5 -38    0.14    0.77
   1   5 -38    0.65    0.62
   5   1 -38    1.12    0.70
   1  -5 -38    0.18    0.84
  -5  -1 -38    0.15    0.75
   5  -1 -38    0.38    0.77
  -5  -1 -38    1.58    0.77
   1   5 -38    1.26    0.72
  -5   1 -38    1.09    0.62
   5   1 -38   -0.69    0.75
   5  -1 -38    2.33    0.89
  -1   5 -38    0.23    0.73
  -1  -5 -38   -0.11    0.70
   1  -5 -38    0.55    0.73
  -1   5 -38    0.42    0.58
  -5  -1 -38    0.27    0.86
  -5   1 -38    0.27    0.73
   1  -5 -38   -0.13    0.76
  -1  -5 -38    0.13    0.77
  -5   1 -40   -0.15    0.93
  -5  -1 -40   -0.58    0.93
  -1   5 -40    1.12    0.95
   5  -1  40    0.21    0.81
   5  -1 -40   -0.82    1.06
  -1  -5 -40    1.16    0.82
   5  -1 -40    0.16    0.97
   1   5 -40   -0.15    0.81
  -1   5 -40   -0.74    0.72
   1  -5 -40    0.43    0.84
   1  -5 -40   -0.56    0.98
   5  -1 -40    0.37    0.92
   5   1 -40    0.53    0.78
   5   1 -40    0.52    0.89
   1  -5 -40   -0.44    0.77
   5  -1 -40    0.27    0.67
  -5  -1 -40    0.31    0.92
   1   5 -40   -0.34    0.76
  -1   5 -40   -0.90    0.72
   5   1 -40    0.12    0.75
   1   5 -40    0.12    0.86
  -1  -5 -40    0.23    0.68
   1  -5 -40   -1.04    0.81
  -5  -1 -40    1.45    0.74
   5  -1 -40    1.36    0.79
  -5   1 -40    0.35    0.67
  -1   5 -40   -0.12    0.74
   1  -5 -40    0.66    0.72
  -5  -1 -40   -0.44    0.83
  -1   5 -40    0.21    0.64
  -1  -5 -40   -0.41    0.67
  -5   1 -40   -1.00    0.88
  -5  -1 -42    2.86    0.92
  -5   1 -42    2.06    1.03
  -1   5 -42    2.68    1.03
   5  -1  42    1.05    0.90
   5   1  42    4.34    1.13
  -1  -5 -42    2.86    1.00
   5  -1 -42    3.90    1.11
   1  -5 -42    2.55    0.94
   1   5 -42    1.07    0.93
  -1   5 -42    1.54    0.94
   5   1 -42    2.93    0.87
   5  -1 -42    1.52    1.02
   5  -1 -42    2.25    0.91
   1  -5 -42    3.08    0.96
  -5  -1 -42    1.31    1.08
   5   1 -42    0.72    0.89
   5   1 -42    2.57    0.68
  -1   5 -42    2.08    0.82
   1   5 -42    2.74    0.80
  -5  -1 -42    1.98    0.75
  -5   1 -42    2.04    0.89
   5  -1 -42    1.56    0.94
  -1  -5 -42    2.71    0.77
   1  -5 -42    2.06    0.82
   1   5 -42    1.52    0.86
   5   1 -42    3.33    0.84
  -5   1 -42    4.14    1.01
   1  -5 -42    2.29    0.85
  -5  -1 -42    1.96    1.04
  -1  -5 -42    2.24    0.98
  -5  -1 -44    7.26    1.36
  -1   5 -44    4.30    1.41
   5  -1  44    7.43    1.37
  -5   1 -44    6.19    1.46
   1   5 -44    6.98    1.58
   5   1  44    7.76    1.49
   1  -5 -44    5.25    1.26
   1   5 -44    4.70    1.19
   5  -1 -44    7.35    1.34
   1   5 -44    6.67    1.16
   5   1 -44    8.49    1.30
   5   1 -44    6.59    1.02
   1  -5 -44    6.05    1.38
   5  -1 -44    6.98    1.49
   5  -1 -44    8.16    1.37
  -1   5 -44    9.57    1.23
   5   1 -44    7.34    1.40
   1   5 -44    7.43    1.24
  -1  -5 -44    7.14    1.17
  -5   1 -44    9.73    1.26
   5   1 -44    9.62    1.39
  -5  -1 -44    6.43    1.13
   5  -1 -44    6.81    1.27
   1  -5 -44    7.50    1.18
  -5   1 -44    9.16    1.37
   1  -5 -44    9.10    1.27
  -1   5 -44    3.93    1.26
  -1  -5 -44    6.00    1.23
  -5  -1 -44   11.10    1.51
  -1  -5 -44    6.29    1.29
  -5   1 -46    0.99    0.99
  -5  -1 -46    1.72    1.04
  -1   5 -46    1.04    1.29
   1   5 -46    0.69    1.20
  -1  -5 -46    1.60    0.90
   5   1  46    0.71    0.94
   5   1 -46    0.56    0.60
   5  -1 -46    2.51    1.03
  -1   5 -46    1.28    0.68
   1  -5 -46    0.98    0.97
   1   5 -46    0.34    0.72
   5  -1 -46    0.58    1.02
   5   1 -46    0.37    0.91
   1  -5 -46    1.09    0.86
   5  -1 -46    1.35    0.90
   1   5 -46    1.10    1.07
   5   1 -46    0.53    0.80
  -5  -1 -46    0.72    0.73
  -1  -5 -46    1.46    0.80
  -5   1 -46    1.12    0.89
   5  -1 -46    0.54    0.81
   1  -5 -46   -0.13    0.84
   1   5 -46   -0.13    0.94
   1  -5 -46    0.81    0.87
  -5   1 -46    1.20    0.96
  -1  -5 -46    0.43    0.88
  -5  -1 -46    1.08    0.93
  -5   1 -48    3.08    1.12
  -1  -5 -48    4.44    1.01
   1   5 -48    2.72    1.08
   5   1  48    4.05    1.15
  -5  -1 -48    2.77    1.11
   5  -1 -48    1.34    0.97
   1   5 -48    3.26    0.94
   5   1 -48    4.80    1.14
   5  -1 -48    3.57    0.73
   1   5 -48    3.51    0.86
   5  -1 -48    4.19    1.20
  -1   5 -48    2.94    0.84
   5   1 -48    3.60    0.69
   5  -1 -48    3.96    1.03
   1  -5 -48    0.16    1.29
  -5   1 -48    2.44    0.87
   5   1 -48    0.79    0.95
  -1  -5 -48    3.72    1.00
   1  -5 -48    3.37    0.93
  -5  -1 -48    3.64    0.89
   5  -1 -48    1.07    0.90
   1   5 -48    4.43    1.07
   1  -5 -48    5.86    1.14
  -1  -5 -48    4.52    0.99
  -5   1 -48    3.49    1.02
   1  -5 -48    2.25    0.90
  -5  -1 -48    5.00    1.17
   1   5 -50    0.16    0.95
  -5  -1 -50    0.15    0.86
   1  -5 -50    0.87    0.78
  -5   1 -50    0.16    0.90
  -1  -5 -50   -0.27    0.76
   1   5 -50    1.45    0.72
   5  -1 -50    0.32    0.86
   5   1 -50    1.67    0.88
   5  -1 -50    0.58    0.52
   5   1 -50    1.18    0.55
   5  -1 -50   -0.54    0.94
   5  -1 -50    0.56    0.81
  -1   5 -50   -0.54    0.65
   1  -5 -50    0.16    0.93
   1  -5 -50    0.12    0.77
  -5  -1 -50   -0.11    0.72
   5   1 -50    0.26    0.78
   5  -1 -50    0.13    0.71
  -1  -5 -50    0.58    0.80
  -5   1 -50    0.12    0.78
   1   5 -50    0.38    0.94
  -1  -5 -50    1.09    0.80
  -5   1 -50    1.37    0.87
  -5  -1 -50    0.29    0.91
   1  -5 -50    0.38    0.74
   1   5 -50    0.90    0.82
  -5  -1 -52    0.41    0.84
  -1  -5 -52    0.51    0.72
   1   5 -52   -0.15    0.88
  -5   1 -52   -1.02    0.94
   1  -5 -52   -0.13    0.79
  -1   5 -52    0.60    0.67
   1   5 -52    0.19    0.53
   5   1 -52    1.29    0.51
   5  -1 -52   -0.30    0.87
   1  -5 -52    0.15    0.79
   5   1 -52   -0.90    0.73
  -5   1 -52   -0.11    0.69
   5  -1 -52    1.32    0.84
   5  -1 -52   -0.07    0.47
   1   5 -52    0.12    0.75
  -1  -5 -52    0.65    0.79
  -5  -1 -52    0.21    0.60
   5  -1 -52    0.49    0.77
   5   1 -52    0.60    0.74
   1  -5 -52    0.57    0.77
  -5   1 -52    0.88    0.74
   1  -5 -52   -0.23    0.69
  -5  -1 -52   -0.27    0.82
  -1  -5 -52    0.89    0.87
   1   5 -54    0.43    0.89
   5   1 -54    0.28    0.92
  -5   1 -54    1.60    0.88
  -5  -1 -54    0.38    0.73
  -1  -5 -54    0.23    0.70
   1  -5 -54    0.72    0.70
  -1   5 -54   -0.09    0.59
   1   5 -54    0.34    0.52
   5  -1 -54    0.42    0.80
   1  -5 -54    0.28    0.84
  -5   1 -54   -0.10    0.56
   5  -1 -54    1.46    0.74
  -1  -5 -54    0.79    0.68
   1  -5 -54   -0.42    0.72
   5   1 -54    0.11    0.71
  -5   1 -54    0.77    0.72
   1  -5 -54    1.31    0.60
  -1  -5 -54    0.68    0.67
  -5  -1 -54    0.24    0.70
  -5  -1 -56    0.11    0.64
  -1  -5 -56    0.67    0.63
   1  -5 -56    1.45    0.69
   5  -1 -56    0.62    0.82
   5   1 -56    0.25    0.81
  -5   1 -56   -1.28    0.79
   1   5 -56    0.38    0.92
  -5   1 -56   -0.09    0.58
  -5  -1 -56    0.09    0.63
   1   5 -56    0.07    0.49
  -1   5 -56   -0.39    0.50
   1  -5 -56   -0.46    0.63
  -1  -5 -56   -0.26    0.55
   5   1 -56    0.88    0.72
   5  -1 -56   -0.50    0.78
  -1  -5 -56    0.38    0.64
   5  -1 -56    0.62    0.78
  -5  -1 -56    0.30    0.58
  -5   1 -56    1.27    0.59
   1  -5 -56    1.23    0.59
  -5   1 -58    0.78    0.65
   1  -5 -58    0.42    0.56
  -1  -5 -58    0.67    0.51
   5   1 -58   -0.22    0.77
   5  -1 -58   -0.43    0.76
  -5  -1 -58    0.80    0.60
  -5  -1 -58    0.51    0.52
  -5   1 -58   -0.44    0.57
   1  -5 -58    0.29    0.41
   1   5 -58    0.24    0.40
  -1   5 -58    0.20    0.47
  -1  -5 -58    0.07    0.51
   5   1 -58   -0.25    0.62
   5  -1 -58    0.09    0.56
   1  -5 -58    0.55    0.56
  -5  -1 -58    0.94    0.58
  -1  -5 -58    0.82    0.52
   1   5 -60    0.68    0.36
  -5   1 -60    0.12    0.43
  -1   5 -60   -0.31    0.36
  -5   1 -60    0.46    0.53
  -5  -1 -60    0.54    0.45
   5  -1 -60    0.79    0.60
   5   1 -60   -0.09    0.58
  -5  -1 -60   -0.05    0.40
  -5   1 -60    0.83    0.44
   5   1 -60   -0.14    0.51
   5  -1 -60   -0.42    0.50
   1  -5 -60    0.25    0.44
  -1  -5 -60    0.35    0.44
   1  -5 -60   -0.39    0.32
  -5  -1 -60    0.54    0.39
  -1  -5 -60   -0.05    0.34
  -5   1 -62    0.23    0.33
  -1   5 -62    0.19    0.29
  -5  -1 -62    0.18    0.32
   1   5 -62    0.22    0.39
   5  -1 -62    0.05    0.41
   5   1 -62    0.91    0.55
   5  -1 -62    0.33    0.45
  -2  -5  -1  186.64   16.26
  -2  -5  -1  176.04   16.15
   2   5   1  172.52   16.05
   2  -5  -1  164.56   16.23
   2   5  -1  174.45   16.18
  -2   5  -1  178.29   16.26
   2   5  -1  185.81   15.97
  -2   5   1  181.66   15.98
  -5   2   1  186.70   16.29
   5  -2  -1  182.85   16.07
  -2  -5   1  177.24   16.21
  -2   5  -1  192.92   16.25
   5   2   1  184.14   16.29
   5  -2   1  180.59   16.27
   5  -2  -1  176.03   16.28
  -2   5   1  196.29   16.32
   5   2  -1  195.45   16.28
  -2   5   1  180.69   16.26
   2  -5   1  150.98   16.26
  -2  -5   3   44.75    4.21
   5   2  -3   43.54    4.12
  -2   5  -3   46.74    4.15
   2   5  -3   40.93    4.05
   5  -2   3   37.74    4.12
   2  -5  -3   40.38    4.18
   2  -5   3   43.67    4.13
  -2  -5  -3   36.05    4.24
   2  -5  -3   42.62    4.11
   5  -2  -3   35.90    4.19
   5   2   3   42.33    3.79
  -2   5  -3   46.80    4.15
   2   5   3   41.44    4.00
  -5   2   3   41.47    4.19
  -2  -5  -3   35.28    4.11
   5  -2  -3   38.85    3.93
  -2  -5  -3   46.58    4.08
  -5  -2  -3   43.37    3.78
  -2  -5   5  207.66   17.73
   2  -5  -5  176.09   17.70
   2   5   5  166.30   17.58
   5  -2  -5  204.35   17.52
   5   2   5  185.34   17.43
   2   5  -5  194.27   17.61
   2  -5   5  212.36   17.69
  -2   5  -5  207.83   17.65
  -5  -2   5  196.15   17.66
  -5   2  -5  199.57   17.69
   2  -5  -5  203.79   17.69
  -2  -5  -5  194.42   17.72
   2   5   5  192.68   17.61
   2  -5  -5  212.84   17.82
   2   5   5  195.25   17.76
  -5   2   5  185.66   17.82
  -2  -5  -5  187.43   17.60
  -2  -5   5  195.72   17.64
   5   2  -5  193.07   17.82
   5  -2  -5  202.15   17.79
   5  -2   5  209.23   17.76
   2  -5   5  201.65   17.65
  -2  -5  -5  204.14   17.77
  -5  -2  -5  203.20   17.42
  -2  -5   7  121.27   12.69
   2   5  -7  148.93   12.70
   2  -5  -7  150.56   12.78
  -5   2   7  143.01   12.89
   5   2  -7  144.55   12.94
  -2   5  -7  131.93   12.65
   2  -5   7  143.23   12.42
  -2  -5  -7  143.36   12.69
  -2   5   7  151.14   12.86
   5   2   7  134.42   12.54
   2  -5   7  144.11   12.72
  -2  -5   7  135.68   12.72
   5  -2  -7  147.62   12.61
   2  -5  -7  144.26   12.89
   2   5   7  138.51   12.90
   2  -5   7  141.30   12.41
  -2  -5  -7  131.91   12.78
   2  -5  -7  128.09   12.80
   2   5   7  133.07   12.68
   2  -5   7  148.85   12.67
   2   5   7  137.46   12.72
  -5   2   7  142.89   12.60
  -5   2   7  133.49   12.87
  -5   2  -7  130.74   12.74
  -5  -2   7  138.33   12.69
  -2  -5  -7  147.20   12.82
  -5  -2  -7  138.88   12.51
  -2  -5   9    9.53    1.56
  -2  -5   9    8.27    1.54
   5  -2  -9   12.12    1.50
  -5  -2  -9   13.83    1.41
   5   2   9    9.95    1.43
   2   5   9   10.56    1.64
   2  -5  -9   12.51    1.64
  -5   2   9   12.43    1.52
  -5  -2   9    9.19    1.77
  -2   5  -9   10.69    1.44
   2  -5   9   10.97    1.29
  -5  -2  -9   13.16    1.88
   2   5   9   12.38    1.63
   5   2  -9   10.96    1.77
  -5  -2   9   12.09    1.59
   2  -5  -9   12.26    1.82
  -2  -5  -9   14.18    1.64
  -5   2  -9   12.88    1.73
   5   2  -9   12.30    1.53
  -2   5   9   13.64    1.75
   5  -2  -9   12.19    1.95
   2  -5   9   11.94    1.44
   2  -5   9   11.95    1.60
   2   5   9   12.19    1.79
   5  -2   9   12.50    1.83
  -5   2   9   15.80    1.94
  -2  -5  -9   10.58    1.62
   5  -2   9   16.54    1.68
   2  -5  11    2.72    0.96
  -2  -5  11    1.37    0.77
   5  -2  11    2.12    1.04
  -2  -5  11    3.96    1.06
  -5  -2 -11    0.26    1.26
   2  -5  11    2.61    0.67
  -5  -2 -11    2.21    0.73
  -5   2  11    3.07    0.78
  -5  -2  11    4.29    1.27
   2  -5  11    1.17    0.64
   2  -5 -11    2.59    1.22
  -2  -5 -11    3.10    0.92
   2   5  11    2.26    1.08
  -5   2  11    4.60    1.26
  -2   5  11    0.78    0.73
  -2   5 -11    2.54    0.68
   5   2 -11    1.34    0.76
   2  -5 -11    1.69    0.89
   5  -2 -11    3.28    1.28
  -2  -5 -11    2.29    0.87
   2   5  11    4.72    1.32
   2   5  11    1.19    0.90
  -5  -2  11    2.39    0.87
   5   2 -11    1.96    1.03
  -5   2 -11    1.32    0.97
   5   2  11    2.50    0.81
   5  -2  11    3.96    0.95
  -2   5  13   94.99    9.09
   2  -5  13   98.13    8.80
  -5   2  13   93.38    8.96
   5   2 -13   95.86    9.01
   2   5  13  101.11    9.35
   5  -2 -13   94.85    9.32
   2  -5  13   95.24    8.93
  -2  -5  13   96.81    9.11
   5  -2  13   92.89    9.21
   2   5  13   95.05    9.21
  -5   2 -13   90.64    8.77
  -2  -5 -13  102.77    9.11
  -5  -2  13   98.58    9.35
  -2  -5  13   97.51    8.76
  -2  -5 -13   98.73    9.05
   2   5  13   97.87    9.08
  -5   2  13   95.70    9.31
   5   2  13   93.83    8.94
  -5  -2 -13   92.17    9.29
  -2  -5  13   93.04    8.97
  -5  -2 -13   95.92    8.92
  -2  -5  13  107.00    9.09
   5  -2  13  118.08    9.11
   5   2 -15  354.40   29.41
  -5   2  15  321.50   29.32
  -5   2  15  295.58   29.33
  -2  -5  15  328.32   29.50
  -2   5  15  280.02   29.37
  -2   5  15  304.31   29.38
  -2  -5 -15  338.39   29.38
   2   5  15  318.54   29.58
   2  -5  15  316.10   29.33
  -5  -2  15  328.68   29.77
  -5   2 -15  325.55   29.02
  -5   2  15  339.80   29.72
   2   5  15  344.01   29.75
   5  -2  15  322.07   29.60
   5  -2 -15  299.96   29.57
  -2  -5  15  319.15   29.14
   2   5  15  318.54   29.42
  -2  -5  15  318.59   29.23
  -5  -2 -15  332.86   29.21
   5   2  15  361.29   29.37
  -5  -2 -15  355.61   29.32
   5  -2  15  387.88   29.48
  -2  -5  15  362.07   29.44
  -5  -2 -17    2.35    0.61
  -2   5  17    1.95    0.97
  -2   5  17    1.52    0.86
  -2  -5  17    0.27    0.81
  -5   2  17    1.40    0.86
   2   5  17   -0.23    0.93
   5  -2  17    0.61    1.17
   5   2  17    1.55    0.92
   2   5  17    0.70    0.98
  -5   2  17    1.88    0.88
   2   5  17    1.22    1.13
   2  -5  17    2.15    0.94
  -5  -2  17    1.42    1.19
  -2  -5  17    0.15    0.54
   2  -5 -17    1.97    1.02
  -5  -2  17    0.36    0.78
   5   2 -17    5.28    1.09
  -2  -5  17    1.31    0.75
  -5   2  17   -0.68    1.18
  -5   2 -17    1.25    0.28
  -2  -5  17    0.99    0.50
  -2   5  17    0.94    1.12
   5   2  17    2.94    1.03
  -2  -5 -17    1.34    0.86
   5  -2 -17    1.49    1.10
  -5  -2 -17    0.95    0.72
  -5  -2 -19   85.81    7.44
  -2  -5  19   85.40    7.53
  -5   2 -19   74.87    6.89
   2   5 -19   72.68    6.88
  -2   5 -19   73.20    6.90
   5  -2 -19   76.50    6.91
   2   5  19   90.48    7.87
   5  -2 -19   87.84    7.79
  -2  -5 -19   88.08    7.38
  -2  -5  19   74.02    7.58
   5   2  19   79.92    7.43
  -5   2  19   80.23    7.41
   5   2  19   86.61    8.06
   5   2 -19   72.98    7.40
   2  -5  19   79.22    7.49
  -5  -2 -19   79.07    7.09
   2   5  19   78.52    7.50
  -5   2  19   71.64    7.36
   2   5  19   88.81    8.00
  -2   5  19   68.91    7.34
  -2   5  19   70.76    7.52
  -5  -2  19   82.84    7.94
   5  -2  19   83.94    7.83
  -5   2  19   77.36    7.83
  -5  -2  19   77.93    7.36
  -2  -5  19   66.65    7.10
  -2  -5  19   84.56    7.29
  -5   2 -19   78.40    6.97
  -2   5  19   74.48    7.05
   2  -5 -19   76.62    6.96
   2   5 -19   80.14    6.89
   2  -5 -19   78.43    6.97
  -2  -5 -19   79.17    6.95
  -5  -2 -19   76.90    6.92
  -2  -5 -19   66.93    6.97
  -5  -2 -19   75.84    6.93
  -5   2 -19   79.85    6.95
   5   2 -19   75.69    6.94
   5  -2 -19   78.32    6.95
  -2  -5 -21    1.14    0.41
   2  -5 -21    0.34    0.45
   2   5 -21    0.59    0.41
  -5   2 -21    0.16    0.42
  -2   5 -21    0.06    0.44
   5  -2 -21    0.59    0.36
  -5  -2 -21    2.02    1.08
   5   2 -21    0.47    0.41
  -5  -2 -21   -0.20    0.44
   2   5  21   -0.77    1.31
   2   5  21    0.28    0.95
  -2   5  21    2.34    1.22
  -2  -5  21    0.84    0.80
  -5   2  21   -0.23    0.92
  -5   2  21    0.25    0.92
   5  -2 -21    0.52    0.76
   2  -5  21    0.29    1.08
  -2  -5  21    0.81    0.62
   5   2  21    0.98    0.94
   5  -2 -21    2.47    1.30
  -2   5  21    0.95    0.76
   5  -2  21    1.15    1.22
  -5  -2  21   -0.44    1.53
  -5  -2  21    0.48    0.93
  -2  -5 -21    0.59    0.70
   2   5  21    0.87    1.13
   5   2  21    1.32    1.50
  -2  -5  21    1.18    0.53
  -2  -5  21    0.34    0.90
  -5   2  21   -0.41    1.26
  -2   5  21    0.45    0.68
  -5   2 -21    0.62    0.50
  -5  -2 -21    0.98    0.50
   5  -2 -21    0.42    0.52
   5  -2  21    0.12    0.63
   2  -5 -21    0.87    0.49
   5   2 -21    0.59    0.46
   5  -2 -21    0.81    0.47
  -2   5 -21    0.19    0.41
  -2  -5 -21    0.60    0.45
   2  -5 -21    0.32    0.42
   2   5 -21    0.39    0.44
   5   2 -21   -0.07    0.38
   2   5 -21    0.43    0.34
  -2  -5 -21    1.35    0.63
   5  -2 -21    0.10    0.60
  -2  -5 -21    0.15    0.52
  -5  -2 -21    0.19    0.46
   5  -2 -21    0.48    0.52
  -5   2 -21    0.51    0.52
   2  -5 -21    0.08    0.44
  -5  -2 -21   -0.13    0.46
  -2   5 -21    0.35    0.41
  -5   2 -21   -0.07    0.52
   5  -2 -23    5.11    0.85
   2   5 -23    6.40    0.79
   5   2 -23    7.24    0.84
  -2  -5 -23    6.54    0.79
  -5   2 -23    5.85    0.80
  -2   5 -23    5.57    0.83
  -5  -2 -23    6.77    0.78
  -5  -2 -23    8.26    1.45
   2  -5 -23    6.29    0.83
  -5  -2  23   10.08    1.90
   2   5  23    6.82    1.81
  -2   5  23    5.75    1.42
   2   5  23    5.20    1.43
  -5  -2 -23    6.56    0.78
  -5   2  23    4.73    1.34
  -2  -5  23    6.84    0.93
  -2  -5 -23    8.27    1.23
   5   2  23    4.66    1.31
  -2  -5  23    5.91    1.17
  -5   2  23    4.67    1.24
  -2  -5  23    6.84    1.57
   5   2  23    6.30    1.67
  -2   5  23    4.46    1.25
  -5  -2  23    7.24    1.56
   2  -5  23    4.56    1.40
  -5   2  23    6.41    1.88
   2  -5  23    5.73    1.45
   5  -2  23    3.42    1.55
   2   5  23    5.29    1.72
   5  -2 -23    7.68    1.73
   5  -2 -23    8.21    1.51
  -5   2  23    5.48    1.01
  -2   5  23    5.71    1.01
  -5  -2 -23    5.28    0.85
  -5   2 -23    6.58    0.95
   2   5 -23    5.34    0.82
   5   2 -23    7.50    0.91
   5  -2 -23    5.39    0.85
   2  -5 -23    4.99    0.87
   5  -2  23    5.43    0.98
  -2   5 -23    6.04    0.80
   2  -5 -23    5.09    0.82
   5   2 -23    7.21    0.89
  -2  -5 -23    6.75    0.86
   5  -2 -23    6.38    0.92
  -2   5 -23    6.89    0.87
   2   5 -23    6.18    0.83
   2  -5 -23    6.92    0.94
  -5   2 -23    5.66    0.90
  -5  -2 -23    7.40    0.87
   2  -5 -23    5.79    1.02
   5  -2 -23    5.49    0.94
  -2  -5 -23    7.99    1.05
   5   2 -23    6.30    0.82
   2   5 -23    6.45    0.83
   5  -2 -23    5.73    0.84
  -2  -5 -23    5.30    0.90
  -5  -2 -23    6.71    0.87
  -5  -2 -23    6.95    0.93
  -2   5 -23    5.50    0.82
  -5   2 -23    4.95    0.87
  -2   5 -25   29.96    3.26
   5  -2 -25   35.84    3.30
  -5  -2 -25   39.00    4.06
   5   2 -25   37.54    3.29
   5  -2 -25   41.58    4.06
   2   5 -25   36.60    3.30
  -5   2 -25   35.59    3.27
   2  -5 -25   35.76    3.29
  -2  -5 -25   37.00    3.27
  -5  -2 -25   36.47    3.26
   5   2  25   45.77    4.85
  -2  -5 -25   33.45    4.01
  -2   5  25   29.31    3.99
   2  -5  25   36.88    4.20
   5  -2  25   32.28    4.26
  -2  -5  25   29.11    3.27
   2  -5  25   37.29    4.23
  -5  -2  25   39.10    4.03
  -2  -5  25   37.61    4.25
  -5   2  25   41.31    4.11
   2   5  25   44.12    4.86
   2   5  25   30.62    4.26
  -5   2  25   32.27    4.36
  -2  -5  25   32.80    3.83
   2   5  25   32.09    4.04
  -5  -2  25   42.20    4.75
  -5   2  25   40.74    3.90
  -2   5  25   34.81    3.82
   5   2  25   34.80    3.93
   5  -2  25   30.33    3.45
  -5   2  25   33.01    3.43
  -2   5  25   33.35    3.48
  -5   2 -25   35.13    3.36
  -5  -2 -25   37.57    3.33
   5  -2 -25   34.81    3.39
   2  -5 -25   33.86    3.38
   5   2 -25   34.17    3.35
  -2   5 -25   37.95    3.29
   2   5 -25   34.18    3.23
  -5   2 -25   38.94    3.39
   5  -2 -25   32.51    3.44
   5   2 -25   33.41    3.42
   2  -5 -25   30.90    3.42
  -5  -2 -25   37.25    3.33
  -2  -5 -25   30.97    3.33
   2   5 -25   35.79    3.35
  -2  -5 -25   37.62    3.48
   5   2 -25   34.54    3.29
   5  -2 -25   35.15    3.34
   2  -5 -25   37.16    3.40
  -5  -2 -25   32.50    3.33
  -5   2 -25   35.65    3.34
  -5  -2 -25   35.67    3.31
  -2   5 -25   36.06    3.30
   2  -5 -25   37.81    3.34
   2   5 -25   35.31    3.34
  -2   5 -25   34.40    3.32
   5  -2 -25   32.36    3.33
  -2  -5 -25   33.24    3.33
   5   2 -25   34.60    3.35
   5  -2 -27    4.11    1.23
   5  -2 -27    3.31    0.59
   5   2 -27    2.46    0.61
  -5  -2 -27    2.53    0.55
   2  -5 -27    0.90    0.58
  -5  -2 -27    5.34    1.46
   2   5 -27    2.49    0.57
  -5   2 -27    1.85    0.51
  -2  -5 -27    3.76    0.59
   2  -5  27    2.19    1.41
   5   2  27    2.53    1.38
  -5  -2  27    0.56    1.37
   5   2  27    1.75    1.42
   2   5  27    1.83    1.29
  -5   2  27    1.11    1.41
   5  -2  27    2.63    1.56
  -2   5  27    2.92    0.93
  -5  -2  27    2.83    0.89
   2   5  27    0.59    1.17
  -2   5  27    1.58    1.34
   2  -5  27    3.91    1.43
  -5   2  27    2.08    1.22
  -5  -2  27    1.34    1.01
  -5   2  27    1.88    0.90
   2   5  27   -0.52    1.50
   5   2  27    4.07    1.22
  -2   5  27    1.14    1.11
  -2  -5  27    1.54    0.93
  -2  -5 -27    3.02    1.14
  -2  -5  27    4.12    1.29
  -5   2 -27    3.23    0.73
  -5   2  27    2.55    0.84
  -5  -2 -27    2.91    0.62
   2  -5 -27    1.59    0.70
   5  -2 -27    2.06    0.67
  -2   5 -27    2.18    0.52
   5  -2  27    2.52    0.89
   5   2 -27    3.92    0.72
   2   5 -27    2.94    0.63
  -2  -5 -27    3.79    0.74
   2  -5 -27    3.15    0.65
   5   2 -27    1.61    0.68
  -2   5 -27    3.25    0.64
   5  -2 -27    1.93    0.70
  -5   2 -27    3.75    0.77
   2   5 -27    2.21    0.66
   5   2 -27    1.81    0.56
   5  -2 -27    2.64    0.79
  -5  -2 -27    2.14    0.67
   2  -5 -27    3.94    0.80
   2  -5 -27    3.11    0.67
  -2  -5 -27    2.72    0.60
   5   2 -27    1.61    0.74
   5  -2 -27    2.00    0.66
  -5  -2 -27    3.38    0.63
  -2  -5 -27    1.89    0.56
  -5   2 -27    2.90    0.66
  -2   5 -27    2.88    0.64
  -5  -2 -27    2.09    0.61
  -5  -2 -29    9.61    1.11
   5  -2 -29    8.28    1.11
  -2  -5 -29   10.30    1.13
   5   2 -29   13.45    1.23
   5  -2 -29   10.66    1.95
   2   5 -29   10.44    1.16
  -5   2 -29   10.61    1.17
   2  -5 -29   11.00    1.20
   2  -5  29    9.27    2.15
   5  -2  29    8.78    2.27
  -5  -2  29    6.30    1.66
  -2  -5  29    7.52    1.81
   2   5  29   13.52    2.74
  -2   5  29    4.12    1.70
  -2  -5 -29   11.01    1.96
  -5  -2  29   10.93    2.27
   2  -5  29   12.18    2.20
   5  -2  29    9.26    2.25
   5   2  29    5.77    1.97
   5   2  29    7.15    1.78
  -2  -5  29   10.02    1.74
  -5   2  29    7.69    1.75
   2  -5 -29   11.92    2.09
  -5  -2 -29    8.71    1.18
  -5   2 -29    9.76    1.27
  -2   5 -29    8.83    1.24
  -2   5 -29    9.66    1.08
   5   2 -29    7.90    1.21
   5  -2  29    8.58    1.42
   2  -5 -29    9.64    1.32
   5  -2 -29    9.05    1.28
   2  -5 -29   11.44    1.24
   5  -2 -29    9.80    1.24
  -2  -5 -29   11.34    1.27
   5   2 -29    8.57    1.20
  -2   5 -29   10.65    1.22
   2   5 -29   10.10    1.21
   2   5 -29    9.28    1.21
   5  -2 -29    7.75    1.16
   2  -5 -29   10.97    1.39
   2  -5 -29    7.83    1.21
  -2  -5 -29   11.24    1.27
  -5  -2 -29    8.41    1.21
   5  -2 -29    7.38    1.29
   2   5 -29   10.98    1.17
   5   2 -29    9.19    1.35
   5   2 -29   10.02    1.16
  -5  -2 -29    9.83    1.17
  -5  -2 -29    9.32    1.24
  -2   5 -29    9.66    1.16
  -5   2 -29   10.27    1.22
   2  -5 -31    3.94    0.71
   5   2 -31    3.06    0.69
  -5   2 -31    3.97    0.75
  -2  -5 -31    2.36    0.63
  -5  -2 -31    3.70    0.71
   5  -2 -31    4.45    0.71
   2   5 -31    4.60    0.76
   2  -5  31    2.72    1.40
   5  -2  31    3.18    1.74
   2  -5  31    3.76    1.57
  -2  -5  31    3.28    1.30
   2  -5  31    2.48    1.23
  -2   5 -31    3.37    0.81
  -5  -2 -31    3.88    0.79
  -5   2 -31    2.87    0.80
   5  -2 -31    3.44    1.04
   5  -2  31    2.20    0.85
   5   2 -31    3.71    0.83
   2  -5 -31    4.43    0.96
   5  -2 -31    2.98    0.83
   2  -5 -31    3.78    0.77
   2   5 -31    3.96    0.79
  -2  -5 -31    2.32    0.76
   5   2 -31    3.59    0.79
  -2   5 -31    3.19    0.72
   5   2 -31    4.38    0.76
   2  -5 -31    3.08    0.84
   5  -2 -31    3.92    0.77
   2  -5 -31    4.72    0.99
  -5  -2 -31    4.58    0.86
   5   2 -31    2.92    0.90
   5  -2 -31    3.87    0.89
   2   5 -31    2.69    0.74
  -2  -5 -31    2.40    0.86
   2   5 -31    3.26    0.78
  -5  -2 -31    3.84    0.69
  -2   5 -31    4.03    0.74
  -5  -2 -31    5.17    0.84
  -5   2 -31    4.29    0.83
  -2   5 -33   13.30    1.57
  -5   2 -33   11.05    1.55
  -5  -2 -33   12.75    1.52
   5  -2  33    8.55    1.54
   5   2 -33   13.16    1.60
   5  -2 -33   13.72    1.68
   2  -5 -33   13.73    1.66
  -2   5 -33   13.11    1.53
   5   2 -33   12.03    1.57
  -2  -5 -33   13.24    1.58
   2  -5 -33   14.04    1.57
   2   5 -33   14.46    1.55
   5  -2 -33   11.94    1.57
   2   5 -33   17.79    1.53
   2  -5 -33   13.25    1.62
   2   5 -33   11.42    1.47
  -5  -2 -33   12.57    1.54
   5   2 -33   12.02    1.60
   2  -5 -33   10.73    1.64
   5   2 -33   11.69    1.45
  -2  -5 -33   11.41    1.51
   5  -2 -33   10.41    1.65
   5  -2 -33    8.77    1.43
  -5  -2 -33    9.92    1.51
  -2  -5 -33   11.03    1.54
  -5   2 -33   11.91    1.49
  -2   5 -33   13.68    1.46
  -5   2 -33   11.92    1.45
   5  -2 -33   10.92    1.45
   2  -5 -33   11.98    1.45
   5   2 -33   12.19    1.46
  -2  -5 -33   14.75    1.46
  -5  -2 -33   15.99    1.45
   2   5 -33   15.76    1.51
  -5  -2 -35   25.37    2.73
   5  -2 -35   27.61    2.81
   2  -5 -35   27.99    2.78
  -5   2 -35   29.25    2.79
   5   2 -35   31.03    2.80
   2   5 -35   27.57    2.80
  -2  -5 -35   27.76    2.75
  -2   5 -35   25.79    2.90
  -5   2 -35   28.22    2.93
  -5  -2 -35   24.67    2.82
   5   2 -35   29.04    2.89
   5  -2  35   25.50    2.95
   2   5 -35   34.47    2.82
   5  -2 -35   30.31    2.97
   2  -5 -35   26.77    2.94
  -2  -5 -35   27.78    2.88
   5  -2 -35   25.90    2.82
  -5  -2 -35   28.95    2.92
   2  -5 -35   26.67    3.01
   5   2 -35   27.58    2.94
   5   2 -35   28.74    2.81
   5  -2 -35   24.16    2.93
   2   5 -35   29.13    2.84
   2  -5 -35   28.65    2.90
  -5   2 -35   32.87    2.90
  -2   5 -35   29.13    2.77
  -2  -5 -35   27.59    2.86
  -5  -2 -35   30.60    2.91
   5   2 -35   26.52    2.91
   5  -2 -35   25.83    2.85
  -2  -5 -35   27.35    2.85
   5  -2 -35   23.57    2.69
  -2   5 -35   27.54    2.88
   2  -5 -35   26.91    2.83
   2   5 -35   23.77    2.82
   5  -2  37    2.88    1.00
  -2   5 -37    4.43    1.10
  -5   2 -37    6.16    1.16
  -5  -2 -37    5.26    1.01
   5  -2 -37    4.54    1.13
   5   2 -37    4.44    1.07
  -2   5 -37    4.05    0.93
   5  -2 -37    4.30    1.03
   5   2 -37    2.65    1.04
  -2  -5 -37    4.35    1.01
   2  -5 -37    6.74    1.09
   2   5 -37    4.18    0.92
   5  -2 -37    3.23    0.95
   2   5 -37    4.75    0.94
   5   2 -37    4.11    0.89
   2   5 -37    4.81    0.91
   2  -5 -37    4.78    1.12
   5   2 -37    2.26    0.97
   5  -2 -37    5.71    1.22
  -5  -2 -37    4.23    1.11
  -2  -5 -37    3.38    0.95
   2  -5 -37    5.14    1.16
   2  -5 -37    5.65    0.92
  -5   2 -37    3.21    0.95
   2   5 -37    4.79    1.06
  -5  -2 -37    4.34    0.83
   5  -2 -37    5.00    1.00
   5   2 -37    4.55    0.93
  -2  -5 -37    8.33    0.98
  -5  -2 -37    5.24    1.08
   5  -2 -37    3.90    0.78
  -2  -5 -37    2.86    0.91
  -5   2 -37    5.54    1.07
  -2   5 -37    4.55    0.89
   5  -2  39    0.39    0.83
  -5  -2 -39    0.68    0.79
  -2   5 -39    0.16    0.96
  -5   2 -39    1.06    0.99
   5  -2 -39    0.66    0.99
   2   5 -39   -0.29    0.84
   5   2 -39    0.30    0.80
   5  -2 -39    1.22    0.95
   2  -5 -39    0.14    0.78
  -2   5 -39   -0.14    0.82
   2   5 -39   -0.88    0.73
   2   5 -39    0.38    0.68
   5  -2 -39    1.32    0.86
   5  -2 -39    1.10    1.02
   2  -5 -39   -0.19    0.93
   5   2 -39    1.16    0.77
   2  -5 -39   -0.43    0.82
   5   2 -39   -0.34    0.96
   5   2 -39    0.38    0.57
  -5  -2 -39   -0.15    0.84
  -2  -5 -39    0.29    0.99
   5  -2 -39    1.33    0.87
  -5  -2 -39   -1.92    0.75
  -2  -5 -39    0.54    0.69
   2  -5 -39    0.92    0.70
  -5   2 -39   -0.45    0.70
   5   2 -39   -1.07    0.86
   2   5 -39    0.35    0.72
  -2   5 -39   -0.23    0.60
  -5  -2 -39    0.14    0.86
  -5   2 -39    0.97    0.83
   5  -2 -39    0.19    0.58
  -2  -5 -39    0.72    0.83
   2  -5 -39    0.90    0.75
  -2  -5 -39    0.14    0.83
  -2   5 -41    0.99    1.00
  -5  -2 -41    0.86    0.88
   5  -2  41   -0.78    0.81
  -5   2 -41   -0.32    0.97
   5  -2 -41    0.86    0.89
   2  -5 -41    1.48    0.93
   2   5 -41    0.75    0.90
   5   2 -41    0.31    0.70
   5  -2 -41    0.80    1.08
   5   2 -41    0.87    0.53
   2  -5 -41    0.75    0.85
   5  -2 -41    0.42    0.86
   2  -5 -41    1.73    1.07
   5   2 -41    1.04    0.96
  -2   5 -41    0.91    0.68
  -5  -2 -41    1.59    0.93
  -2  -5 -41    2.12    0.98
   2   5 -41    0.79    0.72
   5  -2 -41    0.19    0.91
   5   2 -41    1.91    0.83
   5   2 -41   -0.37    0.74
  -2  -5 -41    1.49    0.77
  -5   2 -41    1.07    0.75
  -5  -2 -41    1.34    0.76
   2  -5 -41    0.72    0.86
   2   5 -41    1.86    0.86
   5  -2 -41    0.76    0.78
  -2   5 -41    0.12    0.62
  -2   5 -41    0.30    0.90
  -2  -5 -41    2.08    0.93
   2  -5 -41    0.52    0.83
  -5  -2 -41    0.15    0.82
  -5   2 -41   -0.29    0.87
  -2  -5 -41    0.85    0.92
  -5   2 -43   10.22    1.57
  -5  -2 -43    6.37    1.26
  -2  -5 -43   10.62    1.37
   5   2  43    7.95    1.64
   5   2 -43    4.49    1.23
   2  -5 -43    8.27    1.32
   5  -2 -43    6.77    1.47
   2   5 -43    5.25    1.26
   5  -2 -43    6.23    1.28
  -2  -5 -43    6.79    1.42
   5   2 -43    7.09    1.44
   2   5 -43    7.93    1.23
   2  -5 -43    3.44    1.30
   5   2 -43   11.87    1.38
   5   2 -43    8.62    1.09
   5  -2 -43    5.32    1.41
  -5  -2 -43   10.76    1.50
   2  -5 -43    7.29    1.55
  -2   5 -43    5.71    1.17
  -2  -5 -43    9.87    1.29
  -5  -2 -43    9.35    1.24
   5   2 -43    8.91    1.29
   5  -2 -43    7.26    1.28
   2  -5 -43    8.90    1.31
   2   5 -43   10.24    1.39
  -5   2 -43    8.17    1.30
  -2  -5 -43   10.00    1.38
   2  -5 -43    8.71    1.32
  -2   5 -43   11.64    1.24
  -5  -2 -43    6.92    1.38
  -5   2 -43    9.54    1.36
  -5   2 -45    0.84    1.01
  -5  -2 -45    0.15    0.86
   2   5 -45    0.34    1.01
  -2  -5 -45   -0.14    0.80
   5   2  45    1.29    1.13
   5   2 -45   -0.82    0.99
   2  -5 -45    1.09    0.98
   5  -2 -45    0.84    0.97
   2   5 -45    0.16    0.85
   5  -2 -45   -0.20    1.06
   5  -2 -45    0.59    0.90
   5   2 -45    0.38    0.59
   2   5 -45   -0.11    0.70
   5   2 -45    1.06    0.94
   2  -5 -45    0.32    0.96
  -2   5 -45    0.12    0.81
  -5  -2 -45    0.93    0.76
  -5   2 -45    0.63    0.82
   2  -5 -45    0.38    0.88
  -2  -5 -45    0.48    0.73
   5   2 -45    1.71    0.90
   5  -2 -45    0.54    0.96
   2   5 -45   -0.91    0.89
  -2  -5 -45    0.15    0.78
  -2   5 -45    0.45    0.65
  -5  -2 -45   -0.16    0.81
  -5   2 -45   -0.88    0.92
   2  -5 -45    0.13    0.73
  -2  -5 -47   18.71    2.02
  -5  -2 -47   18.60    2.05
  -5   2 -47   15.53    2.14
   2   5 -47   16.34    2.30
   5   2 -47   16.89    1.80
   5   2  47   13.55    2.20
   2  -5 -47   14.83    2.03
   5  -2 -47   15.46    2.15
   2   5 -47   15.13    2.04
   5   2 -47   12.91    2.18
   2  -5 -47   19.04    2.17
   5   2 -47   14.03    2.02
   5  -2 -47   17.09    2.01
   2   5 -47   17.26    1.90
  -2   5 -47   14.79    1.88
   5  -2 -47   12.07    2.14
   5  -2 -47   16.75    2.16
  -5  -2 -47   18.62    1.94
   2   5 -47   13.66    1.97
   2  -5 -47   20.14    2.09
   5   2 -47   15.39    1.98
  -2  -5 -47   21.35    1.99
  -5   2 -47   14.88    1.92
  -5  -2 -47   21.85    2.19
  -5   2 -47   18.54    2.08
   2  -5 -47   17.61    1.95
  -2  -5 -47   16.67    1.99
  -5  -2 -49    0.29    0.88
   5   2  49    1.18    0.96
   2   5 -49    0.83    0.99
  -2  -5 -49    0.41    0.80
  -5   2 -49   -0.16    1.06
   5   2 -49    1.05    0.54
   2   5 -49    1.04    0.69
   5  -2 -49   -0.82    0.94
   5   2 -49    2.56    1.01
   2   5 -49    1.52    0.86
   2  -5 -49    0.31    0.82
   5   2 -49    1.15    0.86
   5  -2 -49    1.54    0.55
  -2   5 -49    0.45    0.74
   2  -5 -49    0.80    1.00
   5  -2 -49   -0.44    0.82
   5  -2 -49    0.38    0.95
   5  -2 -49   -1.19    1.01
  -5  -2 -49    0.56    0.72
   5   2 -49    0.90    0.87
   2   5 -49    0.25    0.88
  -2  -5 -49    0.58    0.73
   2  -5 -49    0.75    0.76
   2  -5 -49    1.47    0.72
  -5  -2 -49   -0.15    0.98
  -5   2 -49    0.68    0.81
  -2  -5 -49    1.28    0.84
   2   5 -51    0.95    1.01
  -5  -2 -51    1.24    0.87
   5   2  51    1.67    0.97
   2  -5 -51    0.43    0.85
  -2  -5 -51    2.42    0.87
  -5   2 -51   -0.77    0.84
   2   5 -51    0.10    0.63
   5   2 -51    0.08    0.53
   5  -2 -51   -0.16    0.86
   5   2 -51    0.92    0.90
   5   2 -51   -0.75    0.70
   2  -5 -51    0.92    1.08
   5  -2 -51    0.71    0.87
   5  -2 -51    0.28    0.83
  -5   2 -51    0.87    0.78
   5  -2 -51    0.55    0.54
  -2   5 -51    0.73    0.73
  -2  -5 -51    2.07    0.73
   2   5 -51    1.83    0.84
   2  -5 -51    0.60    0.72
   5   2 -51    0.86    0.75
  -5  -2 -51    0.11    0.63
   2  -5 -51    0.57    0.64
  -2  -5 -51    2.03    0.92
   2   5 -51    0.14    0.92
  -5   2 -51    0.88    0.71
  -5  -2 -51    0.14    0.78
  -5   2 -53   -0.57    0.88
   2   5 -53    0.59    0.91
  -5  -2 -53    1.00    0.73
  -2  -5 -53   -0.11    0.68
   2  -5 -53    0.39    0.75
   2   5 -53   -0.26    0.57
   5   2 -53    0.49    0.44
  -2   5 -53   -1.06    0.64
   2   5  53    1.14    0.94
   5   2 -53    0.85    0.74
   5  -2 -53   -0.14    0.90
   5   2 -53    1.42    0.75
  -5   2 -53    2.42    0.73
   2  -5 -53    2.74    0.95
   2   5 -53    0.57    0.78
  -2  -5 -53    0.50    0.64
   5   2 -53    0.80    0.75
  -5  -2 -53    1.64    0.69
   2  -5 -53   -0.22    0.75
  -5  -2 -53    0.13    0.75
  -2  -5 -53    0.62    0.72
   2  -5 -53    1.81    0.66
  -5   2 -53    0.89    0.67
  -2  -5 -55    0.79    0.60
   5  -2 -55    1.30    0.92
   2  -5 -55   -0.69    0.73
  -5   2 -55   -0.25    0.77
  -5  -2 -55   -0.88    0.67
   2   5 -55    0.27    0.82
  -2   5 -55   -0.51    0.61
   2   5 -55   -0.07    0.49
   5   2 -55    2.71    0.91
   5  -2 -55   -0.52    0.83
   2  -5 -55    0.13    0.80
  -5   2 -55    1.00    0.63
   5   2 -55   -0.31    0.63
   2  -5 -55    0.40    0.67
  -2  -5 -55    0.80    0.59
  -5   2 -55    0.75    0.57
  -5  -2 -55    0.56    0.70
  -2  -5 -55    0.44    0.64
   2   5 -57    0.47    0.74
   5  -2 -57   -0.23    0.74
  -2  -5 -57    0.24    0.51
  -5  -2 -57    0.46    0.57
  -5   2 -57    0.11    0.69
   2  -5 -57    0.77    0.66
  -5  -2 -57    1.27    0.56
  -5   2 -57    0.24    0.48
   2  -5 -57    0.06    0.43
  -2   5 -57    0.15    0.51
   2   5 -57    0.56    0.40
   2  -5 -57   -0.09    0.64
  -2  -5 -57    0.08    0.48
   5   2 -57    1.25    0.69
  -5  -2 -57    0.09    0.60
  -2  -5 -57    0.63    0.60
  -5   2 -59    0.09    0.58
   2   5 -59   -0.40    0.64
   2  -5 -59    0.52    0.48
  -5  -2 -59    0.07    0.45
   5  -2 -59    0.38    0.60
  -2  -5 -59   -0.85    0.44
  -5  -2 -59    0.07    0.42
   2   5 -59    0.05    0.33
  -2   5 -59   -0.36    0.44
  -5   2 -59    0.33    0.45
   5   2 -59   -0.67    0.49
   2  -5 -59    0.07    0.47
  -5   2 -59    0.68    0.49
  -2  -5 -59   -0.07    0.47
  -5  -2 -59    0.35    0.48
  -5   2 -61   -0.46    0.36
  -2   5 -61    0.93    0.34
   5  -2 -61    0.22    0.52
   2   5 -61   -0.24    0.55
  -5   2 -61    0.14    0.47
  -2   5 -61   -0.54    0.55
  -2   5 -61    0.37    0.42
   2  -5 -61   -0.11    0.43
  -5   2 -61    0.42    0.37
  -5  -2 -61    0.05    0.36
  -2  -5 -61    0.28    0.33
  -2   5 -63    0.31    0.33
   2   5 -63    0.85    0.35
   5   2 -63   -0.23    0.38
   2   5 -63    0.57    0.42
  -2   5 -63    1.05    0.43
  -3   5   0    0.16    0.86
  -5  -3   0    0.70    0.31
  -5   3   0   -0.20    1.03
   5   3   0   -0.21    0.93
  -3  -5   0   -0.82    0.80
  -3   5   0    0.15    0.35
  -3   5   0    0.17    0.90
   5   3   0    0.27    0.76
   3   5   0    0.13    0.44
  -5   3   0    0.13    0.69
   3  -5   0    0.15    0.58
   3   5   0   -0.47    0.86
   5  -3   0    0.14    0.78
  -3  -5   0    0.10    0.58
   3   5  -2   56.30    5.11
  -3  -5  -2   60.22    5.36
  -3   5   2   53.38    5.24
  -3   5  -2   51.54    5.48
  -3   5   2   53.35    5.52
   5  -3  -2   54.96    5.32
  -3   5  -2   58.59    5.54
  -3  -5  -2   50.44    5.54
  -5   3   2   55.86    5.46
   3   5   2   54.72    5.28
  -5  -3  -2   59.33    5.14
  -5   3  -2   55.65    5.63
  -3  -5  -2   57.68    5.55
   5  -3   2   61.55    5.44
  -3   5   2   61.90    5.56
   3  -5  -2   62.91    5.51
   3  -5   2   51.73    5.43
   5  -3  -2   55.60    5.46
   5   3  -2   62.64    5.41
  -5  -3   2   54.37    5.10
   3   5  -2   59.63    5.46
   5   3  -2   59.65    5.68
   3   5  -2   59.69    5.13
   5   3   2   62.53    5.73
  -3  -5  -4   28.87    3.00
   5  -3  -4   27.06    2.92
   5  -3   4   25.77    3.15
   5  -3   4   28.19    2.89
  -3   5  -4   22.79    2.84
   5   3  -4   18.28    2.90
  -5   3  -4   27.08    2.83
  -5   3   4   31.12    2.98
  -3  -5  -4   26.57    3.05
   3   5  -4   26.87    2.87
  -5  -3   4   26.49    3.04
   3   5   4   25.32    2.76
   5   3   4   27.77    2.60
  -3  -5  -4   24.14    2.76
   5  -3  -4   30.41    2.79
  -3   5   4   27.46    2.76
   3  -5   4   27.06    2.97
  -3   5  -4   28.95    2.93
   3  -5  -4   30.81    2.97
   3  -5   4   29.04    2.93
  -5  -3   4   30.41    2.56
  -3  -5  -6  420.85   37.43
  -5   3  -6  411.34   37.29
  -3  -5   6  425.91   37.42
   3  -5   6  413.42   37.01
   5  -3   6  416.82   37.33
  -5   3   6  458.22   37.46
  -5  -3   6  452.73   37.58
  -3   5  -6  415.55   37.28
  -5  -3   6  394.56   37.23
   3   5   6  406.99   37.30
   3  -5  -6  417.17   37.49
  -3  -5  -6  414.20   37.24
   5   3  -6  427.42   37.51
   3   5   6  402.01   37.25
   3  -5   6  405.64   37.28
   3  -5  -6  437.82   37.36
   5   3   6  419.89   37.13
  -3  -5  -6  432.55   37.50
   3  -5   6  413.32   37.40
  -3   5   6  433.74   37.28
   5  -3   6  438.73   37.59
  -5  -3   6  432.11   37.08
   3   5   8  107.45   10.19
  -3   5  -8  114.64   10.09
  -5   3  -8  107.26   10.12
  -5  -3   8  107.86   10.05
   3   5  -8  102.32   10.21
   3   5   8  115.67   10.43
   5  -3  -8  106.85   10.10
  -5  -3   8  107.83   10.36
  -5   3  -8  114.69   10.11
  -3   5   8  113.64   10.35
  -3   5   8  117.18   10.22
   5   3  -8  120.93   10.43
   3  -5  -8  121.03   10.41
   3  -5   8  104.20   10.23
  -3  -5  -8  121.71   10.29
  -3  -5  -8  111.09   10.10
   5   3   8  111.43   10.00
   5  -3   8  108.55   10.40
   3   5   8  108.15   10.11
  -3  -5   8  101.50   10.21
  -5   3   8  111.28   10.09
   5   3  -8  112.76   10.03
   3  -5  -8  125.08   10.24
  -3  -5  -8   98.81   10.29
  -5   3   8  106.55   10.28
  -5   3   8   99.34   10.20
   3  -5  10    7.44    1.05
  -5   3  10    6.78    1.30
  -3  -5 -10    4.72    1.17
   3   5  10    7.05    1.53
  -5  -3  10    6.63    1.35
  -3   5  10    8.93    1.50
  -3   5  10    6.48    1.23
  -5   3  10    5.22    1.28
   5   3 -10    7.50    1.41
  -3   5 -10    4.94    1.01
   5   3  10    5.15    1.04
  -3  -5 -10    7.69    1.50
  -5   3  10    6.80    1.17
   3   5  10    5.96    1.24
   3   5  10    6.78    1.17
   3  -5 -10    7.34    1.46
   5   3 -10    7.25    1.08
  -3  -5 -10    9.25    1.30
  -5  -3  10    7.14    1.11
  -3  -5  10    7.17    1.22
   3  -5  10    8.21    1.33
   5  -3 -10    8.98    1.21
   5  -3  10    7.59    1.60
   3  -5 -10    6.12    1.28
  -5   3 -10    6.40    1.05
  -5   3 -10    8.92    1.32
   5  -3  10   12.28    1.42
  -5  -3  12  122.47   11.86
  -5   3 -12  129.57   11.78
   5   3 -12  132.12   11.87
  -3  -5 -12  120.10   11.96
   3  -5  12  131.88   11.86
   5  -3  12  118.30   12.04
   3   5  12  132.38   12.30
   3  -5  12  116.82   11.99
  -5  -3 -12  125.79   11.94
  -5   3  12  130.55   11.95
   5  -3 -12  139.25   11.97
   3   5  12  128.46   12.11
  -3  -5 -12  138.48   12.01
   3  -5 -12  134.72   12.04
   5   3  12  132.26   11.91
  -3   5  12  121.40   12.05
  -3   5 -12  127.41   11.79
  -3  -5  12  127.87   12.09
  -3   5  12  120.38   12.02
  -5   3  12  140.63   12.25
  -5  -3  12  125.64   12.23
   3   5  12  140.35   12.02
  -5   3  12  118.59   12.00
  -3  -5  12  149.20   12.00
  -5  -3 -12  139.32   11.90
   5  -3  12  157.32   12.10
  -5   3 -14    5.32    0.82
  -5   3  14    6.79    1.26
  -5  -3  14    8.37    1.63
   3   5  14    6.17    1.24
  -3  -5 -14    6.69    1.17
  -3   5  14    6.09    1.27
  -3   5 -14    5.80    0.89
   3   5  14    8.23    1.72
   5  -3 -14    5.48    1.42
   3   5  14    4.71    1.33
   5   3 -14    6.40    1.11
   3  -5 -14    4.45    1.25
  -5  -3 -14    6.72    1.13
   3  -5  14    4.11    1.14
   5   3  14    7.24    1.24
  -5  -3 -14    7.24    1.12
   5  -3  14    5.49    1.32
  -5   3  14    4.86    1.09
   3  -5  14    7.04    1.12
  -3   5  14    3.91    1.08
  -5   3  14    4.83    1.43
  -3  -5  14    8.91    1.45
  -3  -5  14   10.67    1.23
   5  -3  14    5.83    1.20
   3  -5  14    5.41    1.23
   3   5  16   -0.44    0.93
   5  -3  16    0.67    0.81
  -5   3  16    0.95    1.19
  -3   5  16    0.24    0.98
  -3  -5  16    1.60    0.83
   5   3  16    0.58    0.85
  -5   3  16    0.42    0.86
  -3  -5 -16    0.57    0.65
   5  -3  16    0.27    1.00
  -5   3  16    0.67    0.92
  -5  -3  16   -0.67    0.93
   3   5  16    0.30    1.01
   5   3 -16    1.24    0.84
  -5   3 -16    0.50    0.37
   5  -3 -16    0.31    1.15
   3  -5 -16    1.18    0.83
  -3   5  16   -0.46    0.90
  -5  -3 -16    1.28    0.69
   3   5  16   -0.35    1.22
  -5  -3 -16    0.77    0.63
  -3  -5  16    2.24    1.01
   3  -5  16    3.31    0.89
   3  -5  16    1.06    0.79
  -3  -5  18   46.47    4.10
  -5   3 -18   39.02    3.51
   3  -5  18   42.77    4.26
   5  -3  18   49.72    4.30
  -5  -3 -18   38.69    3.98
  -5   3 -18   36.84    3.58
  -3   5  18   37.94    3.68
  -3   5 -18   38.49    3.58
   5  -3 -18   36.81    3.56
   3  -5 -18   36.85    3.56
  -3  -5 -18   39.55    3.95
   3  -5  18   37.20    4.05
  -3   5  18   38.38    4.15
   5  -3  18   35.29    4.20
  -3   5  18   38.04    4.07
  -5   3  18   37.36    4.00
  -5  -3  18   43.54    4.52
  -5   3  18   38.95    4.06
   3   5  18   40.62    4.53
  -5  -3 -18   39.32    3.79
  -3  -5  18   36.26    4.19
   5   3  18   40.28    4.01
   3   5  18   36.34    4.28
   5  -3 -18   33.42    4.20
   3   5  18   40.88    4.11
  -5   3  18   38.39    4.42
  -3  -5 -18   35.68    3.53
   5  -3 -18   43.29    3.66
   3  -5 -18   35.10    3.60
  -5   3 -18   36.87    3.54
  -5  -3 -18   36.83    3.53
   5  -3 -18   37.88    3.54
   5   3 -18   37.36    3.53
   5  -3 -20   22.20    2.12
  -5  -3 -20   24.01    2.66
  -5   3 -20   23.83    2.11
   3   5 -20   22.30    2.11
   5   3 -20   21.82    2.10
  -5  -3  20   23.79    3.17
   5  -3 -20   23.72    3.13
  -3  -5 -20   21.53    2.52
   3  -5  20   25.93    2.84
  -3  -5  20   22.85    2.43
  -3  -5  20   20.45    2.83
   3   5  20   23.98    3.27
   3   5  20   24.79    2.80
   5  -3  20   25.09    2.90
   5   3  20   26.86    2.81
  -3   5  20   20.05    2.62
   3   5  20   21.21    2.98
   3  -5  20   24.19    2.89
   5  -3  20   24.89    3.02
  -3  -5  20   28.19    2.84
  -3   5  20   25.16    2.87
  -5   3  20   23.04    3.09
  -5   3  20   20.15    2.71
  -5  -3 -20   25.24    2.41
  -5   3  20   24.78    2.72
  -3   5 -20   18.34    2.17
  -5   3  20   19.64    2.24
  -3   5  20   20.25    2.29
  -5   3 -20   21.94    2.20
   3   5 -20   20.96    2.09
   5   3 -20   22.72    2.16
   3  -5 -20   22.53    2.20
  -3  -5 -20   24.75    2.17
   3  -5 -20   19.99    2.16
  -5  -3 -20   18.75    2.10
   5  -3 -20   22.54    2.17
  -3   5 -20   22.47    2.14
  -5  -3 -20   20.70    2.12
  -5   3 -20   22.05    2.16
   3  -5 -20   22.28    2.13
  -3  -5 -20   20.94    2.14
   5  -3 -20   20.11    2.13
   3   5 -20   21.48    2.14
  -3   5 -20   21.13    2.14
   5   3 -20   21.15    2.15
  -5  -3 -22    0.97    0.41
   3  -5 -22    1.45    0.46
  -5  -3 -22    0.80    1.02
   5   3 -22    0.56    0.45
   3   5 -22    1.46    0.44
  -5   3 -22    0.30    0.39
   3   5 -22    1.87    0.49
   5  -3 -22    0.58    0.46
  -3  -5 -22    1.26    0.42
  -3  -5  22    0.67    0.55
  -5   3  22    0.56    1.02
   3  -5  22    1.72    1.10
  -3  -5 -22    1.38    0.74
  -3   5  22    1.88    1.23
   3   5  22    0.41    1.26
   5   3  22    1.35    0.90
   3   5  22    1.89    1.55
  -5  -3 -22    0.79    0.52
  -3   5  22    2.61    0.98
   3   5  22    1.18    1.01
  -3  -5  22    0.39    0.90
  -5  -3  22    1.84    1.39
   5  -3 -22   -0.40    1.35
  -5   3  22    0.86    1.47
   3  -5  22    0.97    0.93
   5   3  22    0.81    1.33
   5  -3  22    0.77    1.08
  -5   3  22    2.07    0.95
   5   3  22    2.87    1.60
  -3   5 -22    1.95    0.59
  -5  -3 -22    0.40    0.47
  -5   3  22    0.97    0.63
  -3   5  22    0.48    0.64
  -5   3 -22    1.25    0.67
   5  -3  22    1.03    0.66
[truncated: 4,152,748 more chars]
